# Supplementary material for: Mesoscale effects of trader learning behaviors in financial markets: A multi-agent reinforcement learning study
Source: PLoS One. 2024 Apr 1;19(4):e0301141. doi: 10.1371/journal.pone.0301141 (PMC10984546; doi:10.1371/journal.pone.0301141)
Supplement: S1 Data — (ZIP) [file pone.0301141.s001.zip]

Archive with 9 entries (9 files):
- calibration_distributions.xlsx
- __MACOSX/._calibration_distributions.xlsx
- doubled_learningrate_agents_distributions.xlsx
- __MACOSX/._doubled_learningrate_agents_distributions.xlsx
- herding_best_agent_distributions.xlsx
- __MACOSX/._herding_best_agent_distributions.xlsx
- herding_worst_agent_distributions.xlsx
- noise_agents_distributions.xlsx
- __MACOSX/._noise_agents_distributions.xlsx
