# Supplementary material for: Mesoscale effects of trader learning behaviors in financial markets: A multi-agent reinforcement learning study
Source: PLoS One. 2024 Apr 1;19(4):e0301141. doi: 10.1371/journal.pone.0301141 (PMC10984546; doi:10.1371/journal.pone.0301141)
Supplement: S1 Data — (ZIP) [file pone.0301141.s001.zip › calibration_distributions.xlsx]

## Sheet: JointDistributions
Moments
Log-return		AC-1w Log-return		AC-2w Log-return		AC-m Log-return		AC-3m Log-return		AC-6m Log-return		AC-y Log-return		Abs-log-return		AC-1w Abs-log-return		AC-2w Abs-log-return		AC-m Abs-log-return		AC-3m Abs-log-return		AC-6m Abs-log-return		AC-y Abs-log-return		w-Volatility		AC-w w-Volatility		2w-Volatility		AC-2w 2w-Volatility		m-Volatility		AC-m m-Volatility		3m-Volatility		AC-3m 3m-Volatility		6m-Volatility		AC-6m 6m-Volatility		y-Volatility
-1.28087	0.0622084	-1	83.3904	-1	6.00311	-1	1.27527	-0.767274	0.0933126	-0.606078	0.0933126	-0.372317	0.466563	0	46396.1	0	4191.98	0	3779.28	0	4703.64	0	7895.09	0	10361.1	0	13668.8	0	40291.8	-1	1241.4	0	33710.1	-1	411.664	0	22927.6	-0.998376	402.83	0	11665.6	-0.997767	420.778	0	6172.01	-0.99773	390.482	0	5644.79
-1.24436	0.0622084	-0.97	130.855	-0.97	6.09642	-0.97	0.342146	-0.740341	0.0311042	-0.584123	0	-0.35486	0.404355	0.023705	7437.29	0.02	1529.89	0.02	2500.12	0.02	3845.26	0.019272	6472.38	0.016445	7558.76	0.014071	8254.81	0.019712	11862.1	-0.97	1954.96	0.021805	15617.8	-0.97	1183.83	0.022667	20187.5	-0.968392	1088.49	0.027522	21299.8	-0.96779	1021.34	0.028399	16423.3	-0.967782	911.166	0.025943	6148.86
-1.20784	0	-0.94	199.72	-0.94	8.77138	-0.94	0.0933126	-0.713409	0.746501	-0.562168	0	-0.337404	0.995334	0.047411	2047.19	0.04	1536.58	0.04	2462.18	0.04	3863.55	0.038544	6294.96	0.032891	7102.92	0.028141	7694.87	0.039423	3095.55	-0.94	1968.27	0.04361	4570.05	-0.94	1624.07	0.045334	7449.33	-0.938408	1448.27	0.055044	11090	-0.937812	1276.36	0.056798	12884.9	-0.937833	1151.29	0.051885	10000.1
-1.17133	0.0311042	-0.91	263.173	-0.91	17.014	-0.91	0.777605	-0.686476	0.0622084	-0.540212	0.0933126	-0.319948	0.715397	0.071116	761.555	0.06	1550.39	0.06	2466.44	0.06	3849.42	0.057816	5894.81	0.049336	6577.33	0.042212	6676.73	0.059135	1114.31	-0.91	1946.31	0.065415	1759.25	-0.91	1792.85	0.068001	3148.71	-0.908424	1696.14	0.082567	5500.44	-0.907834	1425.41	0.085197	7625.57	-0.907885	1252.69	0.077828	8775.61
-1.13481	0	-0.88	327.154	-0.88	27.6205	-0.88	2.27061	-0.659544	0.622084	-0.518257	0.279938	-0.302491	0.902022	0.094822	356.983	0.08	1561.03	0.08	2557.67	0.08	3803.17	0.077088	5496.8	0.065781	5759.41	0.056283	5619.6	0.078846	493.717	-0.88	1812.22	0.087221	794.961	-0.88	1835.37	0.090667	1560.37	-0.878441	1765.51	0.110089	2918.51	-0.877857	1528.49	0.113595	4650.61	-0.877937	1336.27	0.10377	6487.47
-1.0983	0.0933126	-0.85	383.453	-0.85	44.7278	-0.85	3.04821	-0.632611	0.808709	-0.496301	0.466563	-0.285035	4.26128	0.118527	177.387	0.1	1573.69	0.1	2472.88	0.1	3684.29	0.09636	4961.59	0.082227	4867.84	0.070353	4455.3	0.098558	255.552	-0.85	1726.97	0.109026	401.897	-0.85	1792.38	0.113334	818.942	-0.848457	1761.99	0.137611	1658.82	-0.847879	1537.67	0.141994	2860.47	-0.847989	1295.99	0.129713	4645.19
-1.06178	0	-0.82	445.163	-0.82	67.9316	-0.82	3.98134	-0.605678	1.08865	-0.474346	2.67496	-0.267578	4.01244	0.142233	105.537	0.12	1559.28	0.12	2515.96	0.12	3551.17	0.115632	4310.08	0.098672	4029.58	0.084424	3432.16	0.118269	136.05	-0.82	1632.41	0.130831	234.308	-0.82	1716.55	0.136001	482.146	-0.818473	1700.81	0.165133	1033.25	-0.817901	1544.23	0.170393	1848.09	-0.81804	1269.14	0.155656	3435.77
-1.02527	0.0311042	-0.79	526.19	-0.79	92.6905	-0.79	3.7325	-0.578746	0.933126	-0.452391	2.27061	-0.250122	8.83359	0.165938	62.9549	0.14	1566.35	0.14	2556.95	0.14	3393.28	0.134904	3639.81	0.115117	3151.57	0.098494	2527.65	0.137981	78.1337	-0.79	1536.36	0.152636	135.925	-0.79	1638.38	0.158668	292.411	-0.788489	1628.27	0.192655	674.184	-0.787924	1523.33	0.198792	1287.4	-0.788092	1283.83	0.181598	2539.72
-0.988757	0.0311042	-0.76	561.4	-0.76	133.375	-0.76	7.65163	-0.551813	1.27527	-0.430435	1.67963	-0.232666	28.1804	0.189644	40.7776	0.16	1567.56	0.16	2453.34	0.16	3195.71	0.154176	2978.07	0.131562	2392.69	0.112565	1750.76	0.157693	54.4012	-0.76	1457.33	0.174441	83.6703	-0.76	1525.01	0.181335	185.163	-0.758506	1549.02	0.220178	462.053	-0.757946	1468.21	0.227191	935.272	-0.758144	1227.53	0.207541	1938.1
-0.952243	0.0933126	-0.73	614.619	-0.73	168.896	-0.73	11.4152	-0.524881	4.10575	-0.40848	3.01711	-0.215209	48.4603	0.213349	29.4246	0.18	1890.08	0.18	2452.38	0.18	2990.98	0.173448	2388.86	0.148008	1769.86	0.126636	1199.5	0.177404	34.5568	-0.73	1395.77	0.196246	55.8942	-0.73	1452.72	0.204002	124.572	-0.728522	1459.63	0.2477	318.569	-0.727968	1404.67	0.25559	664.292	-0.728196	1179.22	0.233484	1542.24
-0.915729	0.0933126	-0.7	661.773	-0.7	222.862	-0.7	19.098	-0.497948	9.95334	-0.386525	2.67496	-0.197753	87.3095	0.237055	18.1337	0.2	1591.91	0.2	2340.28	0.2	2752.1	0.19272	1873.5	0.164453	1266.25	0.140706	794.401	0.197116	22.0218	-0.7	1322.43	0.218051	36.1742	-0.7	1369.83	0.226669	85.9098	-0.698538	1380	0.275222	234.526	-0.697991	1323.58	0.283988	483.173	-0.698247	1130.39	0.259426	1220.53
-0.879215	0.0933126	-0.67	709.611	-0.67	281.835	-0.67	32.0995	-0.471015	11.3219	-0.364569	7.02955	-0.180297	194.152	0.26076	12.8149	0.22	1577.23	0.22	2295.71	0.22	2508.68	0.211992	1412.47	0.180898	870.855	0.154777	513.188	0.216827	15.521	-0.67	1246.25	0.239856	24.3857	-0.67	1315.37	0.249335	61.804	-0.668554	1289.14	0.302744	159.969	-0.668013	1256.42	0.312387	390.109	-0.668299	1110.2	0.285369	953.002
-0.8427	0.124417	-0.64	779.005	-0.64	341.524	-0.64	46.0342	-0.444083	18.5381	-0.342614	11.6952	-0.16284	372.224	0.284466	11.6641	0.24	1613.16	0.24	2195.21	0.24	2269.55	0.231264	1064.6	0.197344	584.386	0.168848	309.798	0.236539	10.451	-0.64	1209.89	0.261662	17.4184	-0.64	1237.76	0.272002	41.0575	-0.638571	1223.36	0.330266	125.848	-0.638035	1197.36	0.340786	284.168	-0.638351	1056.98	0.311311	744.914
-0.806186	0.0933126	-0.61	818.725	-0.61	407.683	-0.61	75.1166	-0.41715	31.5397	-0.320659	18.0404	-0.145384	645.63	0.308171	8.1182	0.26	1599.1	0.26	2127.53	0.26	1988.12	0.250536	783.39	0.213789	382.426	0.182918	206.314	0.25625	7.77605	-0.61	1136.64	0.283467	12.9393	-0.61	1172.5	0.294669	30.14	-0.608587	1160.68	0.357789	91.5708	-0.608058	1148.43	0.369185	212.628	-0.608403	1001.21	0.337254	628.678
-0.769672	0.217729	-0.58	852.317	-0.58	488.212	-0.58	113.344	-0.390218	61.6174	-0.298703	33.4681	-0.127927	1071.6	0.331876	6.12753	0.28	1691.07	0.28	2009.02	0.28	1748.21	0.269808	567.589	0.230234	266.905	0.196989	141.213	0.275962	5.69207	-0.58	1072.63	0.305272	9.42457	-0.58	1125.88	0.317336	23.2659	-0.578603	1112.32	0.385311	65.5988	-0.57808	1101.93	0.397584	159.285	-0.578455	966.19	0.363197	504.199
-0.733158	0.342146	-0.55	912.224	-0.55	581.804	-0.55	161.68	-0.363285	110.327	-0.276748	61.4308	-0.110471	1660	0.355582	5.28771	0.3	1810.08	0.3	1919.78	0.3	1527.9	0.28908	405.972	0.24668	162.271	0.21106	83.8258	0.295674	4.4479	-0.55	1027.15	0.327077	6.22084	-0.55	1072.88	0.340003	19.098	-0.548619	1062.92	0.412833	45.1011	-0.548102	1048.37	0.425983	137.387	-0.548506	924.666	0.389139	397.387
-0.696644	0.466563	-0.52	951.602	-0.52	670.669	-0.52	219.098	-0.336353	174.837	-0.254793	114.339	-0.093015	2466.91	0.379287	2.67496	0.32	1514.99	0.32	1803.83	0.32	1332.88	0.308352	300.467	0.263125	121.213	0.22513	57.8538	0.315385	3.04821	-0.52	982.83	0.348882	7.27838	-0.52	1040.68	0.36267	13.2193	-0.518636	1025.66	0.440355	35.1788	-0.518125	1005.54	0.454381	112.566	-0.518558	901.12	0.415082	337.978
-0.66013	0.404355	-0.49	988.771	-0.49	763.235	-0.49	299.658	-0.30942	296.547	-0.232837	193.81	-0.075558	3341.77	0.402993	3.54588	0.34	1527.47	0.34	1687.65	0.34	1134.25	0.327624	205.443	0.27957	83.3593	0.239201	37.2628	0.335097	2.79938	-0.49	952.317	0.370687	5.00778	-0.49	1001.34	0.385337	10.2333	-0.488652	976.796	0.467877	27.776	-0.488147	964.417	0.48278	84.2302	-0.48861	869.891	0.441025	257.978
-0.623615	0.404355	-0.46	1030.58	-0.46	851.26	-0.46	394.868	-0.282487	472.815	-0.210882	346.065	-0.058102	4336.21	0.426698	2.55054	0.36	1481.96	0.36	1561.4	0.36	956.547	0.346896	150.513	0.296016	60.2799	0.253272	21.3686	0.354808	2.55054	-0.46	941.586	0.392492	3.79471	-0.46	952.504	0.408003	7.09176	-0.458668	940.249	0.495399	19.3468	-0.458169	910.7	0.511179	58.4759	-0.458662	835.023	0.466967	201.306
-0.587101	0.746501	-0.43	1073.62	-0.43	956.081	-0.43	529.176	-0.255555	722.177	-0.188927	602.053	-0.040646	5366.28	0.450404	2.02177	0.38	1503.7	0.38	1469.21	0.38	812.784	0.366168	105.879	0.312461	37.5739	0.267342	17.3872	0.37452	1.74184	-0.43	882.022	0.414298	2.79938	-0.43	921.026	0.43067	5.31882	-0.428684	913.841	0.522922	16.5785	-0.428192	901.306	0.539578	51.2908	-0.428713	801.68	0.49291	177.667
-0.550587	0.839813	-0.4	1102.58	-0.4	1063.33	-0.4	684.541	-0.228622	1065.85	-0.166971	944.448	-0.023189	5827.9	0.474109	1.52411	0.4	1453.47	0.4	1333.62	0.4	673.748	0.38544	71.7885	0.328906	25.7543	0.281413	13.4992	0.394232	1.52411	-0.4	840.062	0.436103	1.61742	-0.4	888.771	0.453337	5.22551	-0.3987	878.351	0.550444	13.5303	-0.398214	867.185	0.567977	39.3779	-0.398765	776.236	0.518852	153.219
-0.514073	1.39969	-0.37	1128.65	-0.37	1176.08	-0.37	843.981	-0.20169	1502.77	-0.145016	1471.82	-0.005733	11034.8	0.497815	1.493	0.42	1421	0.42	1235.61	0.42	567.309	0.404712	53.6236	0.345351	15.3966	0.295483	8.30482	0.413943	1.18196	-0.37	820.653	0.457908	1.4619	-0.37	865.941	0.476004	4.26128	-0.368717	854.526	0.577966	11.8507	-0.368236	833.313	0.596376	26.8118	-0.368817	765.008	0.544795	129.362
-0.477559	1.71073	-0.34	1219.75	-0.34	1285.41	-0.34	1043.02	-0.174757	2043.11	-0.123061	2113.19	0.011724	5359.13	0.52152	1.27527	0.44	1405.91	0.44	1115.77	0.44	460.529	0.423984	38.7869	0.361797	15.6765	0.309554	4.85226	0.433655	0.528771	-0.34	820.871	0.479713	1.18196	-0.34	829.549	0.498671	3.04821	-0.338733	823.701	0.605488	7.12286	-0.338259	810.513	0.624774	21.493	-0.338869	750.451	0.570738	98.2271
-0.441045	2.42613	-0.31	1254.99	-0.31	1393.84	-0.31	1255.18	-0.147824	2637.26	-0.101105	2868.46	0.02918	4712.29	0.545226	1.08865	0.46	1339.35	0.46	1026.5	0.46	374.028	0.443256	31.042	0.378242	10.0156	0.323625	4.63453	0.453366	0.684292	-0.31	778.289	0.501518	1.02644	-0.31	811.851	0.521338	2.36392	-0.308749	793.935	0.63301	4.54121	-0.308281	793.313	0.653173	16.5163	-0.30892	736.143	0.59668	91.6952
-0.40453	2.55054	-0.28	1210.11	-0.28	1503.86	-0.28	1466.28	-0.120892	3360.19	-0.07915	3727.65	0.046636	3598.23	0.568931	0.839813	0.48	1297.23	0.48	923.733	0.48	301.96	0.462528	19.409	0.394687	8.27372	0.337695	3.79471	0.473078	0.528771	-0.28	748.149	0.523323	0.870918	-0.28	794.93	0.544005	2.11509	-0.278765	779.782	0.660533	4.85226	-0.278303	766.407	0.681572	14.1213	-0.278972	723.67	0.622623	76.112
-0.368016	4.94557	-0.25	1234.31	-0.25	1601.99	-0.25	1732.69	-0.093959	4051.07	-0.057195	4592.88	0.064093	2684.04	0.592637	0.559876	0.5	1190.11	0.5	840.591	0.5	248.212	0.4818	16.5785	0.411133	3.91913	0.351766	0.96423	0.492789	0.559876	-0.25	731.882	0.545128	0.466563	-0.25	776.89	0.566671	1.52411	-0.248782	765.319	0.688055	2.70607	-0.248326	755.365	0.709971	11.4774	-0.249024	715.708	0.648566	56.6096
-0.331502	5.31882	-0.22	1458.16	-0.22	1702.4	-0.22	2000.4	-0.067027	4559.07	-0.035239	5278.1	0.081549	1789.46	0.616342	0.497667	0.52	1158.85	0.52	744.417	0.52	193.935	0.501072	15.4277	0.427578	3.63919	0.365837	0.435459	0.512501	0.466563	-0.22	719.658	0.566933	0.497667	-0.22	749.829	0.589338	1.36858	-0.218798	745.848	0.715577	2.11509	-0.218348	730.7	0.73837	11.7885	-0.219076	695.334	0.674508	49.6423
-0.294988	9.89114	-0.19	1252.22	-0.19	1793.37	-0.19	2227.71	-0.040094	4948.3	-0.013284	8338.13	0.099005	1191.1	0.640047	0.435459	0.54	1133.75	0.54	661.337	0.54	158.072	0.520344	9.92224	0.444023	2.83048	0.379907	0.466563	0.532213	0.342146	-0.19	686.065	0.588739	0.684292	-0.19	729.891	0.612005	0.559876	-0.188814	727.03	0.743099	1.39969	-0.18837	727.932	0.766769	7.02955	-0.189127	675.801	0.700451	44.0435
-0.258474	17.2939	-0.16	1279.53	-0.16	1920.22	-0.16	2489.11	-0.013161	6627.43	0.008671	5481.8	0.116462	723.608	0.663753	0.37325	0.56	1066.35	0.56	584.728	0.56	129.611	0.539616	8.83359	0.460469	1.493	0.393978	0.279938	0.551924	0.404355	-0.16	674.743	0.610544	0.435459	-0.16	721.337	0.634672	0.746501	-0.15883	720.809	0.770621	1.39969	-0.158392	714.184	0.795167	4.85226	-0.159179	673.686	0.726393	37.6983
-0.22196	25.6299	-0.13	1295.09	-0.13	1942.36	-0.13	2709.21	0.013771	4902.12	0.030627	5011.17	0.133918	447.341	0.687458	0.684292	0.58	1038.66	0.58	510.171	0.58	101.866	0.558888	5.53655	0.476914	1.52411	0.408049	0	0.571636	0.155521	-0.13	662.83	0.632349	0.248834	-0.13	702.24	0.657339	0.404355	-0.128847	702.924	0.798144	1.52411	-0.128415	692.162	0.823566	3.54588	-0.129231	666.003	0.752336	32.7216
-0.185445	57.6672	-0.1	1287.99	-0.1	2082.77	-0.1	2934.49	0.040704	4373.53	0.052582	4301.4	0.151375	252.97	0.711164	0.342146	0.6	977.232	0.6	454.619	0.6	80.2177	0.57816	6.6874	0.493359	0.311042	0.422119	0	0.591347	0.0933126	-0.1	653.375	0.654154	0.342146	-0.1	697.76	0.680006	0.497667	-0.098863	685.381	0.825666	1.18196	-0.098437	685.039	0.851965	3.26594	-0.099283	654.432	0.778279	23.0482
-0.148931	133.748	-0.07	1272.91	-0.07	2041.24	-0.07	3152.16	0.067636	3770.14	0.074537	3475.74	0.168831	129.518	0.734869	0.37325	0.62	988.834	0.62	396.921	0.62	63.4215	0.597432	3.20373	0.509804	0.0933126	0.43619	0	0.611059	0.248834	-0.07	637.387	0.675959	0.248834	-0.07	678.787	0.702673	0.497667	-0.068879	684.977	0.853188	0.808709	-0.068459	674.557	0.880364	1.99067	-0.069335	651.602	0.804221	19.0358
-0.112417	412.846	-0.04	1247.25	-0.04	2054.65	-0.04	3215.52	0.094569	3152.63	0.096493	2753.28	0.186287	60.1866	0.758575	0.248834	0.64	864.137	0.64	341.835	0.64	49.8289	0.616704	3.32815	0.52625	1.11975	0.45026	0	0.63077	0.0933126	-0.04	633.002	0.697764	0.155521	-0.04	678.538	0.725339	0.404355	-0.038895	661.12	0.88071	0.622084	-0.038482	661.804	0.908763	1.36858	-0.039386	644.075	0.830164	16.0498
-0.075903	1914.59	-0.01	4044.35	-0.01	3544.39	-0.01	4121.31	0.121501	2529.39	0.118448	2066.03	0.203744	27.5583	0.78228	0.124417	0.66	807.403	0.66	308.709	0.66	40.3421	0.635976	1.67963	0.542695	0.777605	0.464331	0	0.650482	0.217729	-0.01	1940.65	0.719569	0.186625	-0.01	1379.04	0.748006	0.404355	-0.008912	1606.56	0.908232	0.37325	-0.008504	3196.58	0.937162	1.71073	-0.009438	5674.43	0.856106	12.7216
-0.039389	17826.3	0.02	1226	0.02	2046.35	0.02	3135.8	0.148434	1903.67	0.140404	1420.84	0.2212	14.1835	0.805986	0.279938	0.68	768.212	0.68	257.481	0.68	35.1166	0.655248	2.11509	0.55914	0.653188	0.478402	0	0.670194	0.186625	0.02	608.491	0.741375	0.155521	0.02	653.717	0.770673	0.279938	0.021072	657.792	0.935755	0.37325	0.021474	645.972	0.96556	1.67963	0.02051	629.331	0.882049	11.633
-0.002875	33806.1	0.05	1225.97	0.05	2011.54	0.05	2977.73	0.175367	1377.2	0.162359	949.611	0.238656	4.72784	0.829691	0.217729	0.7	731.229	0.7	214.495	0.7	24.7589	0.67452	1.33748	0.575586	0.342146	0.492472	0	0.689905	0.0933126	0.05	599.409	0.76318	0.155521	0.05	652.1	0.79334	0.311042	0.051056	635.894	0.963277	0.342146	0.051451	644.012	0.993959	1.4619	0.050458	638.072	0.907992	12.4417
0.03364	2417.98	0.08	1247.78	0.08	1991.94	0.08	2765.16	0.202299	973.313	0.184314	600.218	0.256113	1.89736	0.853397	0.155521	0.72	663.764	0.72	178.04	0.72	18.818	0.693792	2.2084	0.592031	0.435459	0.506543	0	0.709617	0.0311042	0.08	591.073	0.784985	0.0622084	0.08	649.393	0.816007	0.248834	0.08104	640	0.990799	0.311042	0.081429	640.84	1.02236	1.18196	0.080407	635.023	0.933934	11.1975
0.070154	511.571	0.11	1214.96	0.11	1891.85	0.11	2563.02	0.229232	646.159	0.20627	335.988	0.273569	1.11975	0.877102	0.311042	0.74	628.056	0.74	153.033	0.74	13.3126	0.713064	2.92379	0.608476	0.466563	0.520614	0	0.729328	0.0622084	0.11	597.729	0.80679	0.0933126	0.11	633.437	0.838674	0.155521	0.111023	635.49	1.01832	0.311042	0.111407	640.684	1.05076	1.33748	0.110355	622.862	0.959877	6.84292
0.106668	175.925	0.14	1200.19	0.14	1816.8	0.14	2283.51	0.256164	432.815	0.228225	183.359	0.291026	0.404355	0.900807	0.155521	0.76	590.389	0.76	129.58	0.76	12.8771	0.732337	0.311042	0.624922	0.622084	0.534684	0	0.74904	0.0622084	0.14	597.823	0.828595	0.217729	0.14	632.846	0.861341	0.124417	0.141007	626.75	1.04584	0.248834	0.141384	644.883	1.07916	0.839813	0.140303	618.974	0.98582	5.00778
0.143182	71.9751	0.17	1167.22	0.17	1730.61	0.17	2059.38	0.283097	274.432	0.25018	96.9207	0.308482	0.155521	0.924513	0.217729	0.78	554.152	0.78	103.67	0.78	9.30016	0.751609	0.466563	0.641367	0.124417	0.548755	0	0.768751	0.0622084	0.17	588.46	0.8504	0.0311042	0.17	639.347	0.884008	0.124417	0.170991	625.63	1.07337	0.248834	0.171362	636.267	1.10756	0.746501	0.170251	628.802	1.01176	4.69673
0.179696	37.5739	0.2	1256.11	0.2	1611.73	0.2	1821.71	0.31003	177.201	0.272136	42.2084	0.325938	0.0622084	0.948218	0.124417	0.8	494.961	0.8	89.7045	0.8	7.80715	0.770881	0.248834	0.657812	0	0.562826	0	0.788463	0.0933126	0.2	582.675	0.872205	0.0933126	0.2	636.454	0.906674	0.186625	0.200975	633.064	1.10089	0.217729	0.20134	632.348	1.13595	0.311042	0.2002	626.843	1.03771	4.4168
0.21621	20.2799	0.23	1115.86	0.23	1521.8	0.23	1580.9	0.336962	107.652	0.294091	22.1462	0.343395	0	0.971924	0	0.82	441.151	0.82	71.042	0.82	5.72317	0.790153	0.124417	0.674258	0	0.576896	0	0.808175	0.0311042	0.23	585.443	0.89401	0.0311042	0.23	628.46	0.929341	0.0622084	0.230958	630.202	1.12841	0.186625	0.231317	635.614	1.16435	0.248834	0.230148	620.747	1.06365	3.79471
0.252725	12.9705	0.26	1092.75	0.26	1413.19	0.26	1372.26	0.363895	63.2348	0.316046	12.0995	0.360851	0.0311042	0.995629	0.0311042	0.84	402.675	0.84	51.042	0.84	4.07465	0.809425	1.21306	0.690703	0	0.590967	0	0.827886	0.0311042	0.26	582.488	0.915816	0.0933126	0.26	619.129	0.952008	0.217729	0.260942	628.149	1.15593	0.186625	0.261295	629.02	1.19275	0.248834	0.260096	622.146	1.08959	3.51477
0.289239	7.46501	0.29	1116.95	0.29	1312.35	0.29	1146.41	0.390827	39.2224	0.338002	6.40747	0.378307	0	1.01934	0	0.86	379.44	0.86	40.7776	0.86	3.79471	0.828697	0	0.707148	0	0.605038	0	0.847598	0	0.29	576.019	0.937621	0	0.29	626.47	0.974675	0.155521	0.290926	633.064	1.18345	0.217729	0.291273	637.045	1.22115	0.37325	0.290044	632.753	1.11553	1.55521
0.325753	4.63453	0.32	1000.37	0.32	1211.07	0.32	930.731	0.41776	19.6579	0.359957	0.528771	0.395764	0	1.04304	0	0.88	320.093	0.88	32.846	0.88	2.48834	0.847969	0.0933126	0.723593	0	0.619108	0	0.867309	0.0311042	0.32	581.337	0.959426	0.0311042	0.32	624.728	0.997342	0.124417	0.32091	620.902	1.21098	0.186625	0.32125	632.473	1.24955	0.0622084	0.319993	629.114	1.14148	1.493
0.362267	2.83048	0.35	978.227	0.35	1114.09	0.35	757.356	0.444693	13.5925	0.381912	0.715397	0.41322	0	1.06675	0.0933126	0.9	276.983	0.9	21.7107	0.9	1.92846	0.867241	0.155521	0.740039	0	0.633179	0	0.887021	0	0.35	572.193	0.981231	0.0933126	0.35	626.501	1.02001	0.0933126	0.350893	629.767	1.2385	0.0311042	0.351228	633.095	1.27795	0.0311042	0.349941	637.792	1.16742	1.64852
0.398781	2.27061	0.38	944.044	0.38	1002.15	0.38	608.398	0.471625	9.39347	0.403868	0.466563	0.430677	0	1.09045	0.0622084	0.92	232.006	0.92	16.0187	0.92	1.18196	0.886513	0.186625	0.756484	0	0.647249	0	0.906733	0	0.38	571.726	1.00304	0.0311042	0.38	627.496	1.04268	0	0.380877	627.341	1.26602	0.0311042	0.381206	640.871	1.30635	0.0622084	0.379889	650.918	1.19336	0.995334
0.435295	1.64852	0.41	912.473	0.41	892.037	0.41	465.63	0.498558	5.47434	0.425823	0.124417	0.448133	0	1.11416	0.0311042	0.94	181.462	0.94	13.2815	0.94	0.715397	0.905785	0.186625	0.772929	0	0.66132	0	0.926444	0.0311042	0.41	580.467	1.02484	0.0311042	0.41	628.771	1.06534	0.0933126	0.410861	632.97	1.29354	0.0311042	0.411183	644.883	1.33475	0.0622084	0.409837	667.776	1.2193	0.777605
0.47181	1.11975	0.44	881.244	0.44	790.327	0.44	347.309	0.52549	2.70607	0.447778	0.0622084	0.465589	0	1.13786	0.0311042	0.96	125.91	0.96	6.62519	0.96	1.64852	0.925057	0.311042	0.789375	0	0.675391	0	0.946156	0.0311042	0.44	583.888	1.04665	0.0311042	0.44	627.589	1.08801	0.124417	0.440845	641.058	1.32106	0	0.441161	641.244	1.36314	0.0311042	0.439785	660.995	1.24525	1.30638
0.508324	1.11975	0.47	837.636	0.47	704.044	0.47	269.238	0.552423	3.98134	0.469734	0.404355	0.483046	0	1.16157	0	0.98	127.341	0.98	14.2146	0.98	1.4619	0.944329	0	0.80582	0	0.689461	0	0.965867	0.0311042	0.47	578.911	1.06845	0.0622084	0.47	632.255	1.11068	0.0311042	0.470828	634.961	1.34859	0.0311042	0.471139	641.991	1.39154	0.0311042	0.469734	661.68	1.27119	0.559876
0.544838	0.653188	0.5	789.331	0.5	611.384	0.5	195.708	0.579356	2.64386	0.491689	0.217729	0.500502	0	1.18527	0	1	2.42613	1	1.05754	1	0.435459	0.963601	0	0.822265	0	0.703532	0	0.985579	0	0.5	586.874	1.09026	0	0.5	640.435	1.13334	0.0933126	0.500812	649.642	1.37611	0.0311042	0.501116	653.997	1.41994	0.0622084	0.499682	665.723	1.29713	0.466563
0.581352	0.59098	0.53	755.179	0.53	520.778	0.53	136.765	0.606288	0.96423	0.513644	0.808709	0.517958	0	1.20898	0.0622084	1.02	0	1.02	0	1.02	0	0.982873	0	0.838711	0	0.717603	0	1.00529	0	0.53	585.412	1.11206	0	0.53	636.796	1.15601	0.0311042	0.530796	646.719	1.40363	0	0.531094	671.198	1.44834	0.0311042	0.52963	674.37	1.32307	0.839813
0.617866	0.404355	0.56	706.19	0.56	445.599	0.56	94.6812	0.633221	1.02644	0.5356	0.342146	0.535415	0	1.23268	0.0933126	1.04	0	1.04	0	1.04	0	1.00215	0	0.855156	0	0.731673	0	1.025	0	0.56	598.942	1.13387	0	0.56	637.076	1.17868	0.0933126	0.56078	659.44	1.43115	0.0311042	0.561072	670.607	1.47674	0.0622084	0.559578	698.631	1.34902	0.808709
0.65438	0.279938	0.59	689.673	0.59	367.869	0.59	65.1322	0.660153	0.59098	0.557555	0.684292	0.552871	0	1.25639	0.0622084	1.06	0	1.06	0	1.06	0	1.02142	0	0.871601	0	0.745744	0	1.04471	0	0.59	582.551	1.15567	0	0.59	647.714	1.20134	0.0622084	0.590763	649.238	1.45868	0.0311042	0.591049	668.771	1.50514	0.0622084	0.589527	710.918	1.37496	0.59098
0.690894	0.37325	0.62	642.862	0.62	305.039	0.62	40.0622	0.687086	0.96423	0.57951	0.559876	0.570328	0	1.28009	0.0622084	1.08	0	1.08	0	1.08	0	1.04069	0	0.888047	0	0.759815	0	1.06442	0	0.62	602.893	1.17748	0.0311042	0.62	650.295	1.22401	0.0311042	0.620747	666.905	1.4862	0	0.621027	678.196	1.53354	0.0311042	0.619475	731.011	1.4009	0.746501
0.727409	0.217729	0.65	575.894	0.65	252.659	0.65	28.3359	0.714018	0.559876	0.601466	0	0.587784	0	1.3038	0	1.1	0	1.1	0	1.1	0	1.05996	0	0.904492	0	0.773885	0	1.08414	0	0.65	596.267	1.19928	0	0.65	651.291	1.24668	0.0622084	0.650731	671.135	1.51372	0.0622084	0.651005	672.006	1.56194	0.0311042	0.649423	732.379	1.42684	0.404355
0.763923	0.248834	0.68	534.495	0.68	194.837	0.68	20.2799	0.740951	0.0933126	0.623421	0	0.60524	0	1.32751	0	1.12	0	1.12	0	1.12	0	1.07923	0	0.920937	0	0.787956	0	1.10385	0	0.68	601.493	1.22109	0	0.68	663.297	1.26934	0	0.680715	683.017	1.54124	0.0311042	0.680982	682.706	1.59034	0.0311042	0.679371	729.269	1.45279	0.404355
0.800437	0.217729	0.71	495.925	0.71	148.616	0.71	11.7574	0.767884	0	0.645376	0	0.622697	0	1.35121	0.0311042	1.14	0	1.14	0	1.14	0	1.09851	0	0.937382	0	0.802027	0	1.12356	0	0.71	598.134	1.24289	0	0.71	653.841	1.29201	0	0.710698	699.129	1.56876	0	0.71096	684.261	1.61873	0.0311042	0.70932	761.524	1.47873	0.342146
0.836951	0.155521	0.74	456.236	0.74	118.196	0.74	6.15863	0.794816	0	0.667332	0	0.640153	0	1.37492	0	1.16	0	1.16	0	1.16	0	1.11778	0	0.953828	0	0.816097	0	1.14327	0	0.74	607.869	1.2647	0	0.74	665.474	1.31468	0	0.740682	689.269	1.59629	0.0311042	0.740938	692.037	1.64713	0.0622084	0.739268	766.314	1.50467	0.528771
0.873465	0.279938	0.77	427.372	0.77	78.8491	0.77	4.91446	0.821749	0.279938	0.689287	0	0.657609	0	1.39862	0	1.18	0	1.18	0	1.18	0	1.13705	0	0.970273	0	0.830168	0	1.16298	0	0.77	600.684	1.2865	0	0.77	653.064	1.33735	0	0.770666	691.353	1.62381	0	0.770915	703.919	1.67553	0.0311042	0.769216	792.411	1.53062	0.808709
0.909979	0.279938	0.8	345.723	0.8	55.1788	0.8	4.13686	0.848681	0.0311042	0.711242	0	0.675066	0	1.42233	0	1.2	0	1.2	0	1.2	0	1.15632	0	0.986718	0	0.844238	0	1.1827	0	0.8	599.658	1.30831	0	0.8	657.636	1.36001	0	0.80065	690.295	1.65133	0.0311042	0.800893	695.179	1.70393	0.0311042	0.799164	817.512	1.55656	0.342146
0.946494	0.0933126	0.83	299.565	0.83	35.5521	0.83	2.67496	0.875614	0.342146	0.733198	0	0.692522	0	1.44603	0	1.22	0	1.22	0	1.22	0	1.17559	0	1.00316	0	0.858309	0	1.20241	0	0.83	592.691	1.33011	0	0.83	637.916	1.38268	0	0.830634	686.065	1.67885	0.0311042	0.830871	684.914	1.73233	0.0311042	0.829113	809.02	1.5825	0.124417
0.983008	0	0.86	262.053	0.86	22.7061	0.86	0.96423	0.902547	0.497667	0.755153	0	0.709979	0	1.46974	0	1.24	0	1.24	0	1.24	0	1.19487	0	1.01961	0	0.87238	0	1.22212	0	0.86	583.39	1.35192	0	0.86	613.344	1.40535	0	0.860617	671.073	1.70638	0	0.860848	659.876	1.76073	0.0622084	0.859061	795.334	1.60844	0
1.01952	0	0.89	203.546	0.89	13.3437	0.89	0.96423	0.929479	0	0.777109	0	0.727435	0	1.49344	0	1.26	0	1.26	0	1.26	0	1.21414	0	1.03605	0	0.88645	0	1.24183	0	0.89	544.572	1.37372	0	0.89	572.379	1.42801	0	0.890601	638.165	1.7339	0.0622084	0.890826	616.05	1.78913	0.0311042	0.889009	762.208	1.63438	0
1.05604	0.0311042	0.92	148.46	0.92	8.80249	0.92	0.870918	0.956412	0	0.799064	0	0.744891	0	1.51715	0	1.28	0	1.28	0	1.28	0	1.23341	0	1.0525	0	0.900521	0	1.26154	0	0.92	491.042	1.39553	0	0.92	473.81	1.45068	0	0.920585	541.213	1.76142	0	0.920804	526.47	1.81753	0.155521	0.918957	683.888	1.66033	0
1.09255	0.0311042	0.95	90.6687	0.95	4.82115	0.95	0.995334	0.983344	0	0.821019	0	0.762348	0	1.54086	0	1.3	0	1.3	0	1.3	0	1.25268	0	1.06895	0	0.914592	0	1.28125	0	0.95	396.921	1.41733	0	0.95	305.257	1.47335	0	0.950569	340.062	1.78894	0	0.950781	344.075	1.84592	0	0.948905	411.571	1.68627	0
1.12906	0.0311042	0.98	57.7916	0.98	9.70451	0.98	0.684292	1.01028	0	0.842975	0	0.779804	0	1.56456	0	1.32	0	1.32	0	1.32	0	1.27195	0	1.08539	0	0.928662	0	1.30096	0	0.98	159.098	1.43914	0	0.98	113.748	1.49601	0	0.980552	78.0404	1.81646	0	0.980759	56.9207	1.87432	0	0.978854	76.5474	1.71221	0
1.16558	0	1.01	0	1.01	0	1.01	0	1.03721	0	0.86493	0	0.79726	0	1.58827	0	1.34	0	1.34	0	1.34	0	1.29123	0	1.10184	0	0.942733	0	1.32068	0	1.01	0	1.46094	0	1.01	0	1.51868	0	1.01054	0	1.84399	0	1.01074	0	1.90272	0	1.0088	0	1.73816	0
1.20209	0.0622084	1.04	0	1.04	0	1.04	0	1.06414	0	0.886885	0	0.814717	0	1.61197	0	1.36	0	1.36	0	1.36	0	1.3105	0	1.11828	0	0.956804	0	1.34039	0	1.04	0	1.48275	0	1.04	0	1.54135	0	1.04052	0	1.87151	0	1.04071	0	1.93112	0	1.03875	0	1.7641	0
1.23861	0.0622084	1.07	0	1.07	0	1.07	0	1.09108	0	0.908841	0	0.832173	0	1.63568	0	1.38	0	1.38	0	1.38	0	1.32977	0	1.13473	0	0.970874	0	1.3601	0	1.07	0	1.50455	0	1.07	0	1.56401	0	1.0705	0	1.89903	0	1.07069	0	1.95952	0	1.0687	0	1.79004	0
1.27512	0.0311042	1.1	0	1.1	0	1.1	0	1.11801	0	0.930796	0	0.84963	0	1.65938	0	1.4	0	1.4	0	1.4	0	1.34904	0	1.15117	0	0.984945	0	1.37981	0	1.1	0	1.52636	0	1.1	0	1.58668	0	1.10049	0	1.92655	0	1.10067	0	1.98792	0	1.09865	0	1.81598	0
1.31164	0	1.13	0	1.13	0	1.13	0	1.14494	0	0.952751	0	0.867086	0	1.68309	0	1.42	0	1.42	0	1.42	0	1.36831	0	1.16762	0	0.999015	0	1.39952	0	1.13	0	1.54816	0	1.13	0	1.60935	0	1.13047	0	1.95408	0	1.13065	0	2.01632	0	1.1286	0	1.84193	0
1.34815	0.0311042	1.16	0	1.16	0	1.16	0	1.17187	0	0.974707	0	0.884542	0	1.70679	0	1.44	0	1.44	0	1.44	0	1.38759	0	1.18406	0	1.01309	0	1.41923	0	1.16	0	1.56997	0	1.16	0	1.63201	0	1.16046	0	1.9816	0	1.16063	0	2.04472	0	1.15854	0	1.86787	0
1.38466	0	1.19	0	1.19	0	1.19	0	1.1988	0	0.996662	0	0.901999	0	1.7305	0	1.46	0	1.46	0	1.46	0	1.40686	0	1.20051	0	1.02716	0	1.43894	0	1.19	0	1.59177	0	1.19	0	1.65468	0	1.19044	0	2.00912	0	1.1906	0	2.07312	0	1.18849	0	1.89381	0
1.42118	0	1.22	0	1.22	0	1.22	0	1.22574	0	1.01862	0	0.919455	0	1.7542	0	1.48	0	1.48	0	1.48	0	1.42613	0	1.21695	0	1.04123	0	1.45866	0	1.22	0	1.61358	0	1.22	0	1.67735	0	1.22042	0	2.03664	0	1.22058	0	2.10151	0	1.21844	0	1.91975	0
1.45769	0	1.25	0	1.25	0	1.25	0	1.25267	0	1.04057	0	0.936911	0	1.77791	0	1.5	0	1.5	0	1.5	0	1.4454	0	1.2334	0	1.0553	0	1.47837	0	1.25	0	1.63539	0	1.25	0	1.70001	0	1.25041	0	2.06416	0	1.25056	0	2.12991	0	1.24839	0	1.9457	0
1.49421	0	1.28	0	1.28	0	1.28	0	1.2796	0	1.06253	0	0.954368	0	1.80161	0	1.52	0	1.52	0	1.52	0	1.46467	0	1.24984	0	1.06937	0	1.49808	0	1.28	0	1.65719	0	1.28	0	1.72268	0	1.28039	0	2.09169	0	1.28054	0	2.15831	0	1.27834	0	1.97164	0
1.53072	0	1.31	0	1.31	0	1.31	0	1.30654	0	1.08448	0	0.971824	0	1.82532	0	1.54	0	1.54	0	1.54	0	1.48395	0	1.26629	0	1.08344	0	1.51779	0	1.31	0	1.679	0	1.31	0	1.74535	0	1.31037	0	2.11921	0	1.31051	0	2.18671	0	1.30828	0	1.99758	0
1.56723	0	1.34	0	1.34	0	1.34	0	1.33347	0	1.10644	0	0.989281	0	1.84903	0	1.56	0	1.56	0	1.56	0	1.50322	0	1.28273	0	1.09751	0	1.5375	0	1.34	0	1.7008	0	1.34	0	1.76801	0	1.34036	0	2.14673	0	1.34049	0	2.21511	0	1.33823	0	2.02352	0
1.60375	0	1.37	0	1.37	0	1.37	0	1.3604	0	1.12839	0	1.00674	0	1.87273	0	1.58	0	1.58	0	1.58	0	1.52249	0	1.29918	0	1.11158	0	1.55722	0	1.37	0	1.72261	0	1.37	0	1.79068	0	1.37034	0	2.17425	0	1.37047	0	2.24351	0	1.36818	0	2.04947	0
1.64026	0	1.4	0	1.4	0	1.4	0	1.38733	0	1.15035	0	1.02419	0	1.89644	0	1.6	0	1.6	0	1.6	0	1.54176	0	1.31562	0	1.12565	0	1.57693	0	1.4	0	1.74441	0	1.4	0	1.81335	0	1.40033	0	2.20178	0	1.40045	0	2.27191	0	1.39813	0	2.07541	0
1.67678	0	1.43	0	1.43	0	1.43	0	1.41427	0	1.1723	0	1.04165	0	1.92014	0	1.62	0	1.62	0	1.62	0	1.56103	0	1.33207	0	1.13972	0	1.59664	0	1.43	0	1.76622	0	1.43	0	1.83602	0	1.43031	0	2.2293	0	1.43042	0	2.30031	0	1.42808	0	2.10135	0
1.71329	0	1.46	0	1.46	0	1.46	0	1.4412	0	1.19426	0	1.05911	0	1.94385	0	1.64	0	1.64	0	1.64	0	1.58031	0	1.34851	0	1.15379	0	1.61635	0	1.46	0	1.78802	0	1.46	0	1.85868	0	1.46029	0	2.25682	0	1.4604	0	2.3287	0	1.45802	0	2.1273	0
1.74981	0	1.49	0	1.49	0	1.49	0	1.46813	0	1.21622	0	1.07656	0	1.96755	0	1.66	0	1.66	0	1.66	0	1.59958	0	1.36496	0	1.16786	0	1.63606	0	1.49	0	1.80983	0	1.49	0	1.88135	0	1.49028	0	2.28434	0	1.49038	0	2.3571	0	1.48797	0	2.15324	0
1.78632	0	1.52	0	1.52	0	1.52	0	1.49506	0	1.23817	0	1.09402	0	1.99126	0	1.68	0	1.68	0	1.68	0	1.61885	0	1.38141	0	1.18193	0	1.65577	0	1.52	0	1.83163	0	1.52	0	1.90402	0	1.52026	0	2.31186	0	1.52036	0	2.3855	0	1.51792	0	2.17918	0
1.82283	0	1.55	0	1.55	0	1.55	0	1.522	0	1.26013	0	1.11147	0	2.01496	0	1.7	0	1.7	0	1.7	0	1.63812	0	1.39785	0	1.196	0	1.67548	0	1.55	0	1.85344	0	1.55	0	1.92668	0	1.55024	0	2.33939	0	1.55034	0	2.4139	0	1.54787	0	2.20512	0
1.85935	0	1.58	0	1.58	0	1.58	0	1.54893	0	1.28208	0	1.12893	0	2.03867	0	1.72	0	1.72	0	1.72	0	1.65739	0	1.4143	0	1.21008	0	1.6952	0	1.58	0	1.87524	0	1.58	0	1.94935	0	1.58023	0	2.36691	0	1.58031	0	2.4423	0	1.57782	0	2.23107	0
1.89586	0	1.61	0	1.61	0	1.61	0	1.57586	0	1.30404	0	1.14639	0	2.06237	0	1.74	0	1.74	0	1.74	0	1.67667	0	1.43074	0	1.22415	0	1.71491	0	1.61	0	1.89705	0	1.61	0	1.97202	0	1.61021	0	2.39443	0	1.61029	0	2.4707	0	1.60777	0	2.25701	0
1.93238	0	1.64	0	1.64	0	1.64	0	1.60279	0	1.32599	0	1.16384	0	2.08608	0	1.76	0	1.76	0	1.76	0	1.69594	0	1.44719	0	1.23822	0	1.73462	0	1.64	0	1.91885	0	1.64	0	1.99468	0	1.6402	0	2.42195	0	1.64027	0	2.4991	0	1.63772	0	2.28295	0
1.96889	0	1.67	0	1.67	0	1.67	0	1.62973	0	1.34795	0	1.1813	0	2.10979	0	1.78	0	1.78	0	1.78	0	1.71521	0	1.46363	0	1.25229	0	1.75433	0	1.67	0	1.94066	0	1.67	0	2.01735	0	1.67018	0	2.44948	0	1.67025	0	2.5275	0	1.66766	0	2.30889	0
2.0054	0	1.7	0	1.7	0	1.7	0	1.65666	0	1.3699	0	1.19876	0	2.13349	0	1.8	0	1.8	0	1.8	0	1.73448	0	1.48008	0	1.26636	0	1.77404	0	1.7	0	1.96246	0	1.7	0	2.04002	0	1.70016	0	2.477	0	1.70022	0	2.5559	0	1.69761	0	2.33484	0
2.04192	0	1.73	0	1.73	0	1.73	0	1.68359	0	1.39186	0	1.21621	0	2.1572	0	1.82	0	1.82	0	1.82	0	1.75375	0	1.49652	0	1.28043	0	1.79375	0	1.73	0	1.98427	0	1.73	0	2.06268	0	1.73015	0	2.50452	0	1.7302	0	2.58429	0	1.72756	0	2.36078	0
2.07843	0	1.76	0	1.76	0	1.76	0	1.71052	0	1.41381	0	1.23367	0	2.1809	0	1.84	0	1.84	0	1.84	0	1.77303	0	1.51297	0	1.2945	0	1.81347	0	1.76	0	2.00607	0	1.76	0	2.08535	0	1.76013	0	2.53204	0	1.76018	0	2.61269	0	1.75751	0	2.38672	0
2.11495	0	1.79	0	1.79	0	1.79	0	1.73746	0	1.43577	0	1.25113	0	2.20461	0	1.86	0	1.86	0	1.86	0	1.7923	0	1.52941	0	1.30857	0	1.83318	0	1.79	0	2.02788	0	1.79	0	2.10802	0	1.79011	0	2.55956	0	1.79016	0	2.64109	0	1.78746	0	2.41266	0
2.15146	0	1.82	0	1.82	0	1.82	0	1.76439	0	1.45772	0	1.26858	0	2.22831	0	1.88	0	1.88	0	1.88	0	1.81157	0	1.54586	0	1.32264	0	1.85289	0	1.82	0	2.04968	0	1.82	0	2.13069	0	1.8201	0	2.58709	0	1.82013	0	2.66949	0	1.8174	0	2.43861	0
2.18797	0	1.85	0	1.85	0	1.85	0	1.79132	0	1.47968	0	1.28604	0	2.25202	0	1.9	0	1.9	0	1.9	0	1.83084	0	1.5623	0	1.33671	0	1.8726	0	1.85	0	2.07149	0	1.85	0	2.15335	0	1.85008	0	2.61461	0	1.85011	0	2.69789	0	1.84735	0	2.46455	0
2.22449	0	1.88	0	1.88	0	1.88	0	1.81825	0	1.50164	0	1.3035	0	2.27572	0	1.92	0	1.92	0	1.92	0	1.85011	0	1.57875	0	1.35078	0	1.89231	0	1.88	0	2.09329	0	1.88	0	2.17602	0	1.88007	0	2.64213	0	1.88009	0	2.72629	0	1.8773	0	2.49049	0
2.261	0	1.91	0	1.91	0	1.91	0	1.84519	0	1.52359	0	1.32095	0	2.29943	0	1.94	0	1.94	0	1.94	0	1.86939	0	1.59519	0	1.36485	0	1.91202	0	1.91	0	2.1151	0	1.91	0	2.19868	0	1.91005	0	2.66965	0	1.91007	0	2.75469	0	1.90725	0	2.51643	0
2.29752	0	1.94	0	1.94	0	1.94	0	1.87212	0	1.54555	0	1.33841	0	2.32314	0	1.96	0	1.96	0	1.96	0	1.88866	0	1.61164	0	1.37892	0	1.93173	0	1.94	0	2.1369	0	1.94	0	2.22135	0	1.94003	0	2.69718	0	1.94005	0	2.78309	0	1.9372	0	2.54238	0
2.33403	0	1.97	0	1.97	0	1.97	0	1.89905	0	1.5675	0	1.35586	0	2.34684	0	1.98	0	1.98	0	1.98	0	1.90793	0	1.62809	0	1.39299	0	1.95145	0	1.97	0	2.15871	0	1.97	0	2.24402	0	1.97002	0	2.7247	0	1.97002	0	2.81148	0	1.96714	0	2.56832	0
0	-3.1e-05	4.3	-0.026354	8.5	-0.00414	14.4	-0.002845	20.6	-0.002511	27.9	0.006565	34.4	-0.003179	39.3	0.015459	44.7	0.354515	48.3	0.252225	59.9	0.172996	81.1	0.100217	103.1	0.069982	118.3	0.049758	133.8	0.018556	142.5	-0.226554	154.5	0.026147	162	-0.193714	176.3	0.037833	184.4	-0.176687	192.9	0.065704	200.4	-0.153399	211	0.092865	220	-0.094692	231.4	0.130117
0.4	0.0009	5.4	0.185057	8.9	0.096261	15	0.046627	20.8	0.01506	28.5	0.007533	34.5	0.003713	39.6	0.000661	44.8	0.060385	48.4	0.033634	60.3	0.017113	81.3	0.006327	103.6	0.003286	118.5	0.001889	133.9	0.000464	142.7	0.337534	156.1	0.000781	162.3	0.329785	176.4	0.001419	184.6	0.333119	193.2	0.003718	200.5	0.32175	211.6	0.007158	220.2	0.321097	232	0.014107
0	830211	5.6	114511	10.4	23825.9	15.1	40164	20.9	92549.6	28.8	-10705.3	34.7	-20387.1	39.9	1.4936e+07	45	805276	48.7	1.43787e+06	60.4	1.90748e+06	81.6	2.35043e+06	105.5	2.26937e+06	118.7	2.26859e+06	134.1	1.09324e+07	142.8	882157	156.6	9.7976e+06	162.5	791871	176.5	8.54658e+06	185	738533	193.6	6.4646e+06	200.6	624778	211.8	5.43584e+06	220.3	371302	232.6	4.49634e+06
0.6	1.84384e+08	5.9	4.32382e+06	10.5	5.06744e+06	15.5	5.70621e+06	21	6.56768e+06	28.9	6.45063e+06	34.8	6.60989e+06	40.9	3.01575e+08	45.2	4.28261e+06	48.9	5.88354e+06	60.9	7.80825e+06	81.7	1.07752e+07	105.6	1.00671e+07	121.4	9.45979e+06	135	1.58972e+08	142.9	3.62649e+06	156.9	1.2643e+08	162.6	3.50808e+06	176.7	9.31529e+07	185.2	3.44666e+06	193.7	4.86823e+07	200.8	3.4623e+06	213.3	3.3541e+07	221	3.42178e+06	232.7	2.39648e+07
0.8	0	6.1	-0.00531	10.6	0	15.6	0	21.1	0	29	0.001179	34.9	0	42.3	0.0083	45.3	0.32452	49.2	0.221601	62.2	0.148441	85.7	0.084558	107.6	0.058431	122.8	0.040567	135.3	0.012745	143	-0.353099	157.7	0.018449	164	-0.310615	178	0.027242	185.7	-0.285938	194.5	0.048202	201	-0.221727	214.4	0.068857	221.7	-0.068238	233.4	0.097843
1.3	-0.037164	6.2	-0.732413	11	-0.521035	15.9	-0.359798	21.2	-0.204075	29.1	-0.135934	35	-0.105319	42.4	0	45.6	0.003819	49.3	0.012789	66.6	0.010624	86	0.004382	108.3	0.000661	122.9	0	135.7	0.002096	143.1	-0.94489	158	0.004719	165.9	-0.916022	178.4	0.008058	185.8	-0.909645	194.7	0.014417	201.1	-0.904388	215.3	0.014225	224.2	-0.897603	234.5	0
1.6	-0.008407	6.3	-0.344449	11.3	-0.216206	16	-0.145181	21.4	-0.081182	29.3	-0.047984	35.4	-0.040268	43	0.001958	45.7	0.151189	49.5	0.104795	66.8	0.070051	86.4	0.038566	109.7	0.025125	123	0.015255	135.8	0.007254	143.8	-0.74881	158.4	0.011063	168.8	-0.71251	178.5	0.01694	186.3	-0.701196	194.8	0.030551	201.5	-0.67034	215.6	0.043224	224.3	-0.61469	234.6	0.058831
1.7	0.008209	6.4	0.283708	12	0.207187	16.2	0.138528	21.7	0.07531	30	0.061704	36.4	0.03357	43.1	0.019236	46.1	0.529977	49.6	0.366656	66.9	0.248465	87.1	0.143996	110.2	0.102005	123.1	0.07381	135.9	0.022333	144.3	0.238698	158.5	0.031336	169.8	0.284824	178.6	0.045353	186.5	0.309837	194.9	0.079391	201.7	0.312859	215.7	0.113683	224.4	0.374658	235	0.165797
2.1	0.036401	6.5	0.704826	12.1	0.515165	16.6	0.356774	21.8	0.200038	30.3	0.151764	36.5	0.09877	43.2	0.053938	46.4	0.804155	49.9	0.600865	69.7	0.421287	87.3	0.24934	110.4	0.177791	123.2	0.132424	136.1	0.05303	144.8	0.824659	158.6	0.072366	170.2	0.822696	179.6	0.102044	186.6	0.834138	195.2	0.176748	201.9	0.831461	215.8	0.253313	225.6	0.853748	235.3	0.359826
Moments
Log-return		AC-1w Log-return		AC-2w Log-return		AC-m Log-return		AC-3m Log-return		AC-6m Log-return		AC-y Log-return		Abs-log-return		AC-1w Abs-log-return		AC-2w Abs-log-return		AC-m Abs-log-return		AC-3m Abs-log-return		AC-6m Abs-log-return		AC-y Abs-log-return		w-Volatility		AC-w w-Volatility		2w-Volatility		AC-2w 2w-Volatility		m-Volatility		AC-m m-Volatility		3m-Volatility		AC-3m 3m-Volatility		6m-Volatility		AC-6m 6m-Volatility		y-Volatility
-0.599762	1	-1	39	-0.90458	14	-0.747913	6	-0.485084	11	-0.33679	2	-0.345067	3	0	35744	0	1728	6e-06	2501	5e-06	3524	1e-06	5288	0	6158	2e-06	7354	0	22103	-0.99963	857	0.00011	11461	-0.997803	406	0.002765	7030	-0.994128	402	0.007856	3136	-0.994494	603	0.014787	1863	-0.990381	824	0.026526	1524
-0.578121	0	-0.97	139	-0.875959	29	-0.722649	12	-0.464696	5	-0.320268	3	-0.329441	2	0.015998	11178	0.02	1666	0.019567	2562	0.018146	3534	0.014949	5219	0.013334	6153	0.013034	6534	0.013146	20518	-0.969648	1452	0.012933	21989	-0.96786	940	0.015406	17515	-0.964268	1027	0.021371	10504	-0.964613	1072	0.028749	6930	-0.9606	1577	0.041438	4352
-0.556481	0	-0.94	200	-0.847338	43	-0.697385	12	-0.444308	18	-0.303747	7	-0.313815	0	0.031995	4926	0.04	1682	0.039128	2623	0.036286	3602	0.029897	5123	0.026667	5952	0.026066	6324	0.026292	8295	-0.939666	1677	0.025757	12186	-0.937917	1281	0.028048	13100	-0.934409	1298	0.034885	11010	-0.934733	1436	0.042712	8505	-0.93082	1571	0.056351	5396
-0.53484	1	-0.91	282	-0.818717	45	-0.672121	25	-0.42392	20	-0.287226	39	-0.298189	0	0.047993	2425	0.06	1680	0.058689	2553	0.054427	3521	0.044846	4956	0.04	5467	0.039098	5911	0.039438	3341	-0.909683	1734	0.03858	5729	-0.907974	1398	0.040689	7931	-0.904549	1399	0.0484	8270	-0.904853	1444	0.056674	7081	-0.90104	1679	0.071263	5502
-0.5132	0	-0.88	317	-0.790096	74	-0.646856	37	-0.403532	35	-0.270705	49	-0.282564	0	0.06399	1211	0.08	1619	0.078249	2490	0.072568	3670	0.059794	4711	0.053333	5030	0.05213	6027	0.052584	1415	-0.879701	1787	0.051403	2788	-0.878031	1585	0.05333	4759	-0.87469	1394	0.061914	6134	-0.874972	1468	0.070636	5842	-0.87126	1679	0.086175	5392
-0.491559	1	-0.85	373	-0.761475	125	-0.621592	63	-0.383144	66	-0.254183	31	-0.266938	19	0.079988	680	0.1	1685	0.09781	2395	0.090708	3443	0.074743	4493	0.066667	4692	0.065162	5262	0.06573	734	-0.849719	1761	0.064226	1350	-0.848088	1548	0.065972	2902	-0.84483	1465	0.075428	4802	-0.845092	1554	0.084598	5370	-0.84148	1659	0.101087	4428
-0.469918	1	-0.82	470	-0.732854	176	-0.596328	81	-0.362756	116	-0.237662	109	-0.251312	3	0.095986	448	0.12	1632	0.117371	2375	0.108849	3289	0.089691	4115	0.08	4460	0.078194	4597	0.078876	421	-0.819737	1648	0.07705	735	-0.818145	1619	0.078613	1600	-0.814971	1486	0.088943	3833	-0.815212	1393	0.09856	4158	-0.811699	1589	0.115999	5262
-0.448278	1	-0.79	530	-0.704233	212	-0.571064	96	-0.342368	125	-0.221141	238	-0.235686	10	0.111983	245	0.14	1652	0.136932	2369	0.12699	3127	0.104639	3659	0.093333	3798	0.091226	3961	0.092022	264	-0.789755	1511	0.089873	447	-0.788202	1672	0.091254	867	-0.785111	1474	0.102457	2792	-0.785331	1418	0.112523	3390	-0.781919	1435	0.130911	4068
-0.426637	3	-0.760001	568	-0.675612	267	-0.5458	101	-0.32198	233	-0.20462	289	-0.22006	9	0.127981	176	0.16	1735	0.156493	2366	0.14513	2962	0.119588	3293	0.106666	3325	0.104258	3410	0.105168	138	-0.759773	1528	0.102696	277	-0.758259	1505	0.103895	632	-0.755252	1452	0.115972	1809	-0.755451	1337	0.126485	3088	-0.752139	1299	0.145824	3896
-0.404996	3	-0.730001	636	-0.646991	377	-0.520536	189	-0.301592	389	-0.188099	535	-0.204435	30	0.143979	124	0.18	1653	0.176053	2308	0.163271	2784	0.134536	2817	0.119999	2702	0.11729	2602	0.118314	88	-0.729791	1445	0.115519	205	-0.728316	1427	0.116537	386	-0.725392	1445	0.129486	1403	-0.725571	1285	0.140447	2297	-0.722359	1214	0.160736	3115
-0.383356	3	-0.700001	645	-0.61837	354	-0.495272	267	-0.281204	489	-0.171577	888	-0.188809	123	0.159976	81	0.2	1628	0.195614	2292	0.181412	2650	0.149484	2586	0.133333	2461	0.130323	1830	0.13146	63	-0.699808	1411	0.128343	127	-0.698373	1434	0.129178	264	-0.695533	1379	0.143001	1040	-0.69569	1207	0.154409	1918	-0.692578	1268	0.175648	2431
-0.361715	0	-0.670001	725	-0.589749	435	-0.470008	315	-0.260816	631	-0.155056	1019	-0.173183	191	0.175974	59	0.22	1675	0.215175	2269	0.199552	2502	0.164433	2174	0.146666	1950	0.143355	1385	0.144606	36	-0.669826	1373	0.141166	76	-0.66843	1377	0.141819	146	-0.665673	1270	0.156515	844	-0.66581	1189	0.168372	1496	-0.662798	1378	0.19056	2020
-0.340074	4	-0.640001	768	-0.561129	497	-0.444744	441	-0.240428	907	-0.138535	1263	-0.157557	343	0.191971	47	0.24	1728	0.234736	2111	0.217693	2358	0.179381	1887	0.159999	1310	0.156387	782	0.157752	21	-0.639844	1310	0.153989	35	-0.638487	1231	0.154461	124	-0.635814	1265	0.17003	506	-0.63593	1140	0.182334	1055	-0.633018	1284	0.205472	1564
-0.318434	2	-0.610001	820	-0.532508	569	-0.419479	522	-0.22004	1264	-0.122014	1797	-0.141931	470	0.207969	49	0.26	1577	0.254297	2124	0.235834	2158	0.194329	1577	0.173332	1090	0.169419	601	0.170898	18	-0.609862	1230	0.166812	27	-0.608544	1206	0.167102	92	-0.605954	1181	0.183544	430	-0.606049	1146	0.196296	1052	-0.603238	1156	0.220384	1248
-0.296793	3	-0.580001	863	-0.503887	654	-0.394215	621	-0.199652	1365	-0.105492	2383	-0.126305	819	0.223967	24	0.28	1626	0.273857	2043	0.253975	1879	0.209278	1289	0.186666	784	0.182451	359	0.184044	15	-0.57988	1232	0.179635	20	-0.578601	1161	0.179743	63	-0.576095	1127	0.197059	391	-0.576169	1001	0.210258	960	-0.573457	1041	0.235297	1440
-0.275153	9	-0.550001	891	-0.475266	768	-0.368951	805	-0.179265	1560	-0.088971	2854	-0.11068	1282	0.239964	21	0.3	1617	0.293418	1886	0.272115	1820	0.224226	981	0.199999	684	0.195483	170	0.19719	5	-0.549898	1169	0.192459	11	-0.548658	1067	0.192385	37	-0.546235	1100	0.210573	219	-0.546289	968	0.22422	722	-0.543677	1077	0.250209	1296
-0.253512	13	-0.520001	943	-0.446645	845	-0.343687	872	-0.158877	1855	-0.07245	3213	-0.095054	1757	0.255962	12	0.32	1616	0.312979	1935	0.290256	1593	0.239174	796	0.213332	576	0.208515	123	0.210336	7	-0.519916	1112	0.205282	6	-0.518715	1173	0.205026	25	-0.516376	1124	0.224088	139	-0.516408	993	0.238183	445	-0.513897	975	0.265121	742
-0.231871	26	-0.490001	1058	-0.418024	934	-0.318423	1118	-0.138489	2247	-0.055929	3855	-0.079428	2565	0.27196	9	0.34	1660	0.33254	1859	0.308397	1445	0.254123	566	0.226665	387	0.221547	59	0.223482	6	-0.489934	1024	0.218105	10	-0.488772	1098	0.217667	3	-0.486516	1077	0.237602	61	-0.486528	991	0.252145	316	-0.484117	916	0.280033	553
-0.210231	24	-0.460001	1050	-0.389403	1099	-0.293159	1306	-0.118101	2644	-0.039407	4494	-0.063802	3602	0.287957	5	0.36	1553	0.352101	1796	0.326537	1314	0.269071	455	0.239998	203	0.234579	79	0.236628	5	-0.459951	964	0.230928	6	-0.458829	1032	0.230309	6	-0.456657	1051	0.251117	31	-0.456648	948	0.266107	236	-0.454337	937	0.294945	663
-0.18859	49	-0.430001	1093	-0.360782	1107	-0.267895	1483	-0.097713	2943	-0.022886	4766	-0.048176	4498	0.303955	3	0.38	1524	0.371661	1578	0.344678	1041	0.284019	422	0.253332	111	0.247611	99	0.249774	2	-0.429969	1005	0.243752	7	-0.428886	967	0.24295	14	-0.426797	1009	0.264631	32	-0.426767	919	0.280069	236	-0.424556	914	0.309857	486
-0.166949	75	-0.400001	1128	-0.332161	1224	-0.242631	1650	-0.077325	3421	-0.006365	4723	-0.032551	5267	0.319952	6	0.4	1547	0.391222	1423	0.362819	925	0.298968	335	0.266665	78	0.260643	14	0.26292	1	-0.399987	944	0.256575	4	-0.398943	1011	0.255591	4	-0.396938	916	0.278146	30	-0.396887	817	0.294032	159	-0.394776	784	0.32477	364
-0.145309	114	-0.370001	1159	-0.30354	1383	-0.217367	1745	-0.056937	3294	0.010156	4271	-0.016925	5990	0.33595	1	0.42	1555	0.410783	1378	0.380959	764	0.313916	220	0.279998	44	0.273675	9	0.276066	2	-0.370005	898	0.269398	3	-0.369	991	0.268233	0	-0.367078	867	0.29166	34	-0.367007	772	0.307994	109	-0.364996	875	0.339682	393
-0.123668	222	-0.340001	1180	-0.274919	1400	-0.192102	1834	-0.036549	3371	0.026678	3851	-0.001299	6062	0.351948	2	0.44	1427	0.430344	1215	0.3991	649	0.328864	177	0.293331	46	0.286707	6	0.289212	1	-0.340023	896	0.282221	1	-0.339057	1004	0.280874	0	-0.337219	847	0.305175	11	-0.337126	766	0.321956	59	-0.335216	892	0.354594	380
-0.102028	399	-0.310002	1270	-0.246298	1582	-0.166838	2091	-0.016161	3524	0.043199	3285	0.014327	5791	0.367945	5	0.46	1439	0.449905	1173	0.417241	587	0.343813	155	0.306665	26	0.299739	2	0.302358	1	-0.310041	845	0.295045	0	-0.309114	889	0.293515	0	-0.307359	904	0.318689	11	-0.307246	763	0.335918	42	-0.305435	792	0.369506	345
-0.080387	913	-0.280002	1240	-0.217677	1595	-0.141574	2214	0.004227	3632	0.05972	2921	0.029953	5275	0.383943	5	0.48	1388	0.469465	1036	0.435381	464	0.358761	72	0.319998	13	0.312771	0	0.315504	0	-0.280059	824	0.307868	0	-0.279171	897	0.306157	0	-0.2775	823	0.332204	9	-0.277366	759	0.34988	41	-0.275655	785	0.384418	231
-0.058746	2274	-0.250002	1275	-0.189057	1694	-0.11631	2366	0.024615	3447	0.076241	2706	0.045579	4536	0.399941	3	0.5	1310	0.489026	945	0.453522	395	0.373709	45	0.333331	0	0.325803	0	0.32865	0	-0.250077	800	0.320691	0	-0.249228	843	0.318798	0	-0.24764	831	0.345718	17	-0.247485	768	0.363843	31	-0.245875	798	0.39933	139
-0.037106	6875	-0.220002	1281	-0.160436	1795	-0.091046	2458	0.045003	3213	0.092763	2100	0.061204	3311	0.415938	3	0.52	1301	0.508587	846	0.471663	345	0.388658	32	0.346664	0	0.338835	0	0.341796	0	-0.220094	764	0.333514	0	-0.219285	804	0.331439	0	-0.217781	762	0.359233	2	-0.217605	759	0.377805	33	-0.216095	827	0.414243	51
-0.015465	29411	-0.190002	1336	-0.131815	1814	-0.065782	2622	0.065391	2820	0.109284	1472	0.07683	2107	0.431936	1	0.54	1208	0.528148	763	0.489803	303	0.403606	15	0.359998	0	0.351867	0	0.354942	0	-0.190112	774	0.346337	0	-0.189343	808	0.344081	0	-0.187922	755	0.372747	0	-0.187725	724	0.391767	47	-0.186314	763	0.429155	40
0.006176	10625	-0.160002	1341	-0.103194	2011	-0.040518	2537	0.085779	2640	0.125805	1143	0.092456	1498	0.447933	2	0.56	1123	0.547708	690	0.507944	218	0.418554	13	0.373331	0	0.364899	0	0.368088	0	-0.16013	731	0.359161	0	-0.1594	784	0.356722	0	-0.158062	790	0.386262	0	-0.157844	758	0.405729	19	-0.156534	778	0.444067	21
0.027816	3694	-0.130002	1370	-0.074573	2035	-0.015254	2573	0.106167	2424	0.142326	956	0.108082	972	0.463931	2	0.58	1076	0.567269	546	0.526085	123	0.433503	12	0.386664	0	0.377931	0	0.381234	0	-0.130148	756	0.371984	0	-0.129457	805	0.369363	0	-0.128203	725	0.399776	0	-0.127964	691	0.419691	0	-0.126754	760	0.458979	32
0.049457	1430	-0.100002	1365	-0.045952	2019	0.01001	2535	0.126555	1935	0.158847	725	0.123708	500	0.479929	0	0.6	1075	0.58683	518	0.544225	136	0.448451	6	0.399997	0	0.390963	0	0.39438	0	-0.100166	708	0.384807	0	-0.099514	762	0.382005	0	-0.098343	729	0.413291	0	-0.098084	737	0.433654	0	-0.096974	746	0.473891	32
0.071098	568	-0.070002	1410	-0.017331	2106	0.035275	2454	0.146943	1608	0.175369	507	0.139333	258	0.495926	0	0.62	956	0.606391	436	0.562366	99	0.463399	6	0.41333	0	0.403995	0	0.407527	0	-0.070184	729	0.39763	0	-0.069571	729	0.394646	0	-0.068484	708	0.426805	0	-0.068203	697	0.447616	0	-0.067194	677	0.488803	41
0.092738	319	-0.040002	1369	0.01129	1916	0.060539	2403	0.16733	1245	0.19189	394	0.154959	93	0.511924	1	0.64	917	0.625952	404	0.580507	69	0.478348	4	0.426664	0	0.417027	0	0.420673	0	-0.040202	709	0.410454	0	-0.039628	764	0.407287	0	-0.038624	734	0.44032	0	-0.038323	719	0.461578	0	-0.037413	732	0.503716	53
0.114379	153	-0.010002	1492	0.039911	1982	0.085803	2320	0.187718	993	0.208411	234	0.170585	46	0.527921	0	0.66	871	0.645512	305	0.598648	55	0.493296	1	0.439997	0	0.430059	0	0.433819	0	-0.010219	667	0.423277	0	-0.009685	794	0.419929	0	-0.008765	686	0.453834	0	-0.008443	735	0.47554	0	-0.007633	695	0.518628	0
0.136019	92	0.019998	1388	0.068532	1879	0.111067	2204	0.208106	754	0.224932	124	0.186211	12	0.543919	0	0.68	827	0.665073	292	0.616788	56	0.508244	0	0.45333	0	0.443091	0	0.446965	0	0.019763	698	0.4361	0	0.020258	738	0.43257	0	0.021095	664	0.467349	0	0.021438	697	0.489503	0	0.022147	653	0.53354	0
0.15766	59	0.049998	1342	0.097153	1839	0.136331	2151	0.228494	680	0.241454	112	0.201837	55	0.559917	1	0.7	707	0.684634	235	0.634929	27	0.523193	0	0.466663	0	0.456123	0	0.460111	0	0.049745	696	0.448923	0	0.050201	732	0.445211	0	0.050954	723	0.480863	0	0.051318	677	0.503465	0	0.051927	638	0.548452	0
0.179301	41	0.079998	1285	0.125774	1845	0.161595	1955	0.248882	507	0.257975	65	0.217462	1	0.575914	0	0.72	700	0.704195	157	0.65307	28	0.538141	0	0.479997	0	0.469155	0	0.473257	0	0.079727	636	0.461747	0	0.080144	718	0.457853	0	0.080814	646	0.494378	0	0.081198	697	0.517427	0	0.081708	623	0.563364	0
0.200941	34	0.109998	1317	0.154395	1792	0.186859	1674	0.26927	367	0.274496	51	0.233088	0	0.591912	1	0.74	726	0.723756	140	0.67121	24	0.55309	0	0.49333	0	0.482187	0	0.486403	0	0.109709	675	0.47457	0	0.110087	729	0.470494	0	0.110673	633	0.507892	0	0.111078	669	0.531389	0	0.111488	664	0.578276	0
0.222582	19	0.139997	1235	0.183015	1646	0.212123	1601	0.289658	258	0.291017	25	0.248714	0	0.60791	0	0.76	660	0.743316	127	0.689351	10	0.568038	0	0.506663	0	0.495219	0	0.499549	0	0.139691	653	0.487393	0	0.14003	692	0.483135	0	0.140533	682	0.521407	0	0.140959	674	0.545351	0	0.141268	635	0.593189	0
0.244223	12	0.169997	1214	0.211636	1697	0.237387	1350	0.310046	169	0.307539	1	0.26434	0	0.623907	0	0.78	617	0.762877	114	0.707492	2	0.582986	0	0.519996	0	0.508251	0	0.512695	0	0.169673	649	0.500216	0	0.169973	671	0.495777	0	0.170392	674	0.534921	0	0.170839	762	0.559314	0	0.171048	608	0.608101	0
0.265863	5	0.199997	1250	0.240257	1561	0.262652	1161	0.330434	113	0.32406	0	0.279966	0	0.639905	0	0.8	542	0.782438	75	0.725632	1	0.597935	0	0.533329	0	0.521283	0	0.525841	0	0.199655	640	0.513039	0	0.199916	676	0.508418	0	0.200252	685	0.548436	0	0.200719	699	0.573276	0	0.200829	585	0.623013	0
0.287504	6	0.229997	1206	0.268878	1425	0.287916	1004	0.350822	56	0.340581	0	0.295592	0	0.655902	0	0.82	517	0.801999	79	0.743773	3	0.612883	0	0.546663	0	0.534315	0	0.538987	0	0.229638	597	0.525863	0	0.229859	689	0.521059	0	0.230111	645	0.56195	0	0.2306	718	0.587238	0	0.230609	592	0.637925	0
0.309144	2	0.259997	1210	0.297499	1297	0.31318	863	0.37121	41	0.357102	0	0.311217	0	0.6719	0	0.84	459	0.82156	58	0.761914	0	0.627831	0	0.559996	0	0.547347	0	0.552133	0	0.25962	667	0.538686	0	0.259802	659	0.533701	0	0.259971	624	0.575465	0	0.26048	656	0.6012	0	0.260389	611	0.652837	0
0.330785	2	0.289997	1145	0.32612	1223	0.338444	703	0.391598	35	0.373624	0	0.326843	0	0.687898	0	0.86	370	0.84112	46	0.780054	0	0.64278	0	0.573329	0	0.560379	0	0.565279	0	0.289602	613	0.551509	0	0.289745	668	0.546342	0	0.28983	680	0.588979	0	0.29036	671	0.615162	0	0.290169	611	0.667749	0
0.352426	2	0.319997	1109	0.354741	1112	0.363708	551	0.411986	16	0.390145	0	0.342469	0	0.703895	0	0.88	393	0.860681	29	0.798195	1	0.657728	0	0.586662	0	0.573411	0	0.578425	0	0.319584	626	0.564332	0	0.319688	717	0.558983	0	0.31969	720	0.602494	0	0.320241	637	0.629125	0	0.319949	575	0.682661	0
0.374066	4	0.349997	1046	0.383362	980	0.388972	560	0.432374	8	0.406666	0	0.358095	0	0.719893	0	0.9	274	0.880242	14	0.816336	0	0.672676	0	0.599996	0	0.586443	0	0.591571	0	0.349566	607	0.577156	0	0.349631	656	0.571625	0	0.349549	632	0.616008	0	0.350121	619	0.643087	0	0.34973	593	0.697574	0
0.395707	3	0.379997	994	0.411983	909	0.414236	409	0.452762	2	0.423187	0	0.373721	0	0.735891	0	0.92	209	0.899803	9	0.834476	0	0.687625	0	0.613329	0	0.599475	0	0.604717	0	0.379548	675	0.589979	0	0.379574	688	0.584266	0	0.379409	718	0.629523	0	0.380001	657	0.657049	0	0.37951	569	0.712486	0
0.417348	0	0.409997	981	0.440604	850	0.4395	325	0.47315	0	0.439709	0	0.389346	0	0.751888	0	0.94	180	0.919364	2	0.852617	0	0.702573	0	0.626662	0	0.612507	0	0.617863	0	0.40953	610	0.602802	0	0.409517	676	0.596907	0	0.409268	673	0.643037	0	0.409882	621	0.671011	0	0.40929	629	0.727398	0
0.438988	0	0.439997	997	0.469225	725	0.464764	223	0.493537	2	0.45623	0	0.404972	0	0.767886	0	0.96	126	0.938924	10	0.870758	0	0.717521	0	0.639995	0	0.625539	0	0.631009	0	0.439513	593	0.615625	0	0.43946	656	0.609548	0	0.439128	699	0.656552	0	0.439762	618	0.684974	0	0.43907	617	0.74231	0
0.460629	2	0.469997	952	0.497846	622	0.490029	179	0.513925	1	0.472751	0	0.420598	0	0.783883	0	0.98	63	0.958485	0	0.888898	0	0.73247	0	0.653329	0	0.638571	0	0.644155	0	0.469495	609	0.628449	0	0.469403	736	0.62219	0	0.468987	724	0.670066	0	0.469642	630	0.698936	0	0.468851	635	0.757222	0
0.48227	0	0.499997	910	0.526467	509	0.515293	127	0.534313	1	0.489272	0	0.436224	0	0.799881	0	1	1	0.978046	0	0.907039	0	0.747418	0	0.666662	0	0.651603	0	0.657301	0	0.499477	616	0.641272	0	0.499346	693	0.634831	0	0.498847	682	0.683581	0	0.499523	672	0.712898	0	0.498631	726	0.772134	0
0.50391	0	0.529997	784	0.555087	468	0.540557	74	0.554701	0	0.505793	0	0.45185	0	0.815879	0	1.02	0	0.997607	0	0.92518	0	0.762366	0	0.679995	0	0.664635	0	0.670447	0	0.529459	648	0.654095	0	0.529289	669	0.647472	0	0.528706	675	0.697095	0	0.529403	699	0.72686	0	0.528411	762	0.787047	0
0.525551	0	0.559997	794	0.583708	415	0.565821	63	0.575089	0	0.522315	0	0.467476	0	0.831876	0	1.04	0	1.01717	0	0.943321	0	0.777315	0	0.693328	0	0.677667	0	0.683593	0	0.559441	583	0.666918	0	0.559232	669	0.660114	0	0.558566	717	0.71061	0	0.559283	721	0.740822	0	0.558191	650	0.801959	0
0.547191	1	0.589996	722	0.612329	347	0.591085	47	0.595477	0	0.538836	0	0.483101	0	0.847874	0	1.06	0	1.03673	0	0.961461	0	0.792263	0	0.706661	0	0.690699	0	0.696739	0	0.589423	613	0.679741	0	0.589175	718	0.672755	0	0.588425	711	0.724124	0	0.589164	771	0.754785	0	0.587972	696	0.816871	0
0.568832	0	0.619996	701	0.64095	269	0.616349	37	0.615865	0	0.555357	0	0.498727	0	0.863872	0	1.08	0	1.05629	0	0.979602	0	0.807211	0	0.719995	0	0.703731	0	0.709885	0	0.619405	579	0.692565	0	0.619118	697	0.685396	0	0.618285	672	0.737639	0	0.619044	755	0.768747	0	0.617752	719	0.831783	0
0.590473	0	0.649996	671	0.669571	224	0.641613	26	0.636253	0	0.571878	0	0.514353	0	0.879869	0	1.1	0	1.07585	0	0.997743	0	0.82216	0	0.733328	0	0.716763	0	0.723031	0	0.649387	613	0.705388	0	0.649061	686	0.698038	0	0.648144	693	0.751153	0	0.648924	793	0.782709	0	0.647532	739	0.846695	0
0.612113	0	0.679996	560	0.698192	199	0.666877	18	0.656641	0	0.5884	0	0.529979	0	0.895867	0	1.12	0	1.09541	0	1.01588	0	0.837108	0	0.746661	0	0.729795	0	0.736177	0	0.67937	630	0.718211	0	0.679004	660	0.710679	0	0.678004	742	0.764668	0	0.678805	811	0.796671	0	0.677312	661	0.861607	0
0.633754	0	0.709996	543	0.726813	161	0.692141	10	0.677029	0	0.604921	0	0.545605	0	0.911864	0	1.14	0	1.11497	0	1.03402	0	0.852056	0	0.759994	0	0.742827	0	0.749323	0	0.709352	562	0.731034	0	0.708946	670	0.72332	0	0.707863	777	0.778182	0	0.708685	830	0.810633	0	0.707092	713	0.87652	0
0.655395	0	0.739996	485	0.755434	125	0.717406	5	0.697417	0	0.621442	0	0.56123	0	0.927862	0	1.16	0	1.13453	0	1.05217	0	0.867005	0	0.773328	0	0.755859	0	0.762469	0	0.739334	577	0.743858	0	0.738889	667	0.735962	0	0.737723	789	0.791697	0	0.738565	713	0.824596	0	0.736873	653	0.891432	0
0.677035	0	0.769996	425	0.784055	76	0.74267	3	0.717805	0	0.637963	0	0.576856	0	0.94386	0	1.18	0	1.15409	0	1.07031	0	0.881953	0	0.786661	0	0.768891	0	0.775615	0	0.769316	557	0.756681	0	0.768832	624	0.748603	0	0.767582	741	0.805211	0	0.768446	794	0.838558	0	0.766653	703	0.906344	0
0.698676	0	0.799996	395	0.812676	46	0.767934	3	0.738193	0	0.654485	0	0.592482	0	0.959857	0	1.2	0	1.17365	0	1.08845	0	0.896901	0	0.799994	0	0.781923	0	0.788761	0	0.799298	588	0.769504	0	0.798775	587	0.761244	0	0.797442	734	0.818726	0	0.798326	948	0.85252	0	0.796433	801	0.921256	0
0.720317	0	0.829996	362	0.841297	45	0.793198	0	0.758581	0	0.671006	0	0.608108	0	0.975855	0	1.22	0	1.19321	0	1.10659	0	0.91185	0	0.813327	0	0.794955	0	0.801907	0	0.82928	525	0.782327	0	0.828718	534	0.773886	0	0.827301	773	0.83224	0	0.828206	930	0.866482	0	0.826213	851	0.936168	0
0.741957	0	0.859996	291	0.869918	16	0.818462	0	0.778969	0	0.687527	0	0.623734	0	0.991852	0	1.24	0	1.21277	0	1.12473	0	0.926798	0	0.826661	0	0.807987	0	0.815053	0	0.859262	564	0.795151	0	0.858661	507	0.786527	0	0.857161	739	0.845755	0	0.858087	928	0.880445	0	0.855994	812	0.95108	0
0.763598	0	0.889996	241	0.898539	10	0.843726	0	0.799357	0	0.704048	0	0.639359	0	1.00785	0	1.26	0	1.23234	0	1.14287	0	0.941746	0	0.839994	0	0.821019	0	0.828199	0	0.889244	522	0.807974	0	0.888604	436	0.799168	0	0.88702	681	0.859269	0	0.887967	876	0.894407	0	0.885774	627	0.965993	0
0.785238	0	0.919996	178	0.92716	7	0.86899	0	0.819744	0	0.72057	0	0.654985	0	1.02385	0	1.28	0	1.2519	0	1.16101	0	0.956695	0	0.853327	0	0.834051	0	0.841345	0	0.919227	413	0.820797	0	0.918547	371	0.81181	0	0.91688	616	0.872784	0	0.917847	789	0.908369	0	0.915554	639	0.980905	0
0.806879	0	0.949996	112	0.95578	1	0.894254	0	0.840132	0	0.737091	0	0.670611	0	1.03984	0	1.3	0	1.27146	0	1.17915	0	0.971643	0	0.86666	0	0.847083	0	0.854491	0	0.949209	284	0.83362	0	0.94849	166	0.824451	0	0.946739	367	0.886298	0	0.947728	625	0.922331	0	0.945334	432	0.995817	0
0.82852	0	0.979996	29	0.984401	0	0.919518	0	0.86052	0	0.753612	0	0.686237	0	1.05584	0	1.32	0	1.29102	0	1.19729	0	0.986591	0	0.879993	0	0.860115	0	0.867637	0	0.979191	107	0.846443	0	0.978433	33	0.837092	0	0.976599	67	0.899813	0	0.977608	166	0.936293	0	0.975115	102	1.01073	0
0.85016	0	1.01	0	1.01302	0	0.944783	0	0.880908	0	0.770133	0	0.701863	0	1.07184	0	1.34	0	1.31058	0	1.21543	0	1.00154	0	0.893327	0	0.873147	0	0.880783	0	1.00917	0	0.859267	0	1.00838	0	0.849734	0	1.00646	0	0.913327	0	1.00749	0	0.950256	0	1.0049	0	1.02564	0
0.871801	0	1.04	0	1.04164	0	0.970047	0	0.901296	0	0.786655	0	0.717489	0	1.08784	0	1.36	0	1.33014	0	1.23357	0	1.01649	0	0.90666	0	0.886179	0	0.893929	0	1.03916	0	0.87209	0	1.03832	0	0.862375	0	1.03632	0	0.926842	0	1.03737	0	0.964218	0	1.03468	0	1.04055	0
0.893442	0	1.07	0	1.07026	0	0.995311	0	0.921684	0	0.803176	0	0.733114	0	1.10384	0	1.38	0	1.3497	0	1.25171	0	1.03144	0	0.919993	0	0.899211	0	0.907075	0	1.06914	0	0.884913	0	1.06826	0	0.875016	0	1.06618	0	0.940356	0	1.06725	0	0.97818	0	1.06445	0	1.05547	0
0.915082	0	1.1	0	1.09888	0	1.02058	0	0.942072	0	0.819697	0	0.74874	0	1.11983	0	1.4	0	1.36926	0	1.26985	0	1.04638	0	0.933326	0	0.912243	0	0.920221	0	1.09912	0	0.897736	0	1.09821	0	0.887658	0	1.09604	0	0.953871	0	1.09713	0	0.992142	0	1.09424	0	1.07038	0
0.936723	0	1.13	0	1.12751	0	1.04584	0	0.96246	0	0.836218	0	0.764366	0	1.13583	0	1.42	0	1.38882	0	1.28799	0	1.06133	0	0.94666	0	0.925275	0	0.933367	0	1.1291	0	0.91056	0	1.12815	0	0.900299	0	1.1259	0	0.967385	0	1.12701	0	1.0061	0	1.12402	0	1.08529	0
0.958363	0	1.16	0	1.15613	0	1.0711	0	0.982848	0	0.852739	0	0.779992	0	1.15183	0	1.44	0	1.40838	0	1.30613	0	1.07628	0	0.959993	0	0.938307	0	0.946513	0	1.15908	0	0.923383	0	1.15809	0	0.91294	0	1.15576	0	0.980899	0	1.15689	0	1.02007	0	1.1538	0	1.1002	0
0.980004	0	1.18999	0	1.18475	0	1.09637	0	1.00324	0	0.869261	0	0.795618	0	1.16783	0	1.46	0	1.42794	0	1.32428	0	1.09123	0	0.973326	0	0.951339	0	0.959659	0	1.18907	0	0.936206	0	1.18803	0	0.925582	0	1.18562	0	0.994414	0	1.18677	0	1.03403	0	1.18358	0	1.11511	0
1.00164	0	1.21999	0	1.21337	0	1.12163	0	1.02362	0	0.885782	0	0.811243	0	1.18382	0	1.48	0	1.44751	0	1.34242	0	1.10618	0	0.986659	0	0.964371	0	0.972805	0	1.21905	0	0.949029	0	1.21798	0	0.938223	0	1.21547	0	1.00793	0	1.21665	0	1.04799	0	1.21336	0	1.13003	0
1.02329	0	1.24999	0	1.24199	0	1.14689	0	1.04401	0	0.902303	0	0.826869	0	1.19982	0	1.5	0	1.46707	0	1.36056	0	1.12113	0	0.999992	0	0.977403	0	0.985951	0	1.24903	0	0.961852	0	1.24792	0	0.950864	0	1.24533	0	1.02144	0	1.24653	0	1.06195	0	1.24314	0	1.14494	0
1.04493	0	1.27999	0	1.27061	0	1.17216	0	1.0644	0	0.918824	0	0.842495	0	1.21582	0	1.52	0	1.48663	0	1.3787	0	1.13607	0	1.01333	0	0.990436	0	0.999097	0	1.27901	0	0.974676	0	1.27786	0	0.963506	0	1.27519	0	1.03496	0	1.27641	0	1.07592	0	1.27292	0	1.15985	0
1.06657	0	1.31	0	1.29923	0	1.19742	0	1.08479	0	0.935346	0	0.858121	0	1.23182	0	1.54	0	1.50619	0	1.39684	0	1.15102	0	1.02666	0	1.00347	0	1.01224	0	1.30899	0	0.987499	0	1.30781	0	0.976147	0	1.30505	0	1.04847	0	1.30629	0	1.08988	0	1.3027	0	1.17476	0
1.08821	0	1.34	0	1.32785	0	1.22269	0	1.10518	0	0.951867	0	0.873747	0	1.24781	0	1.56	0	1.52575	0	1.41498	0	1.16597	0	1.03999	0	1.0165	0	1.02539	0	1.33898	0	1.00032	0	1.33775	0	0.988788	0	1.33491	0	1.06199	0	1.33617	0	1.10384	0	1.33248	0	1.18968	0
1.10985	0	1.37	0	1.35647	0	1.24795	0	1.12556	0	0.968388	0	0.889373	0	1.26381	0	1.58	0	1.54531	0	1.43312	0	1.18092	0	1.05333	0	1.02953	0	1.03853	0	1.36896	0	1.01314	0	1.36769	0	1.00143	0	1.36477	0	1.0755	0	1.36605	0	1.1178	0	1.36226	0	1.20459	0
1.13149	0	1.4	0	1.38509	0	1.27322	0	1.14595	0	0.984909	0	0.904998	0	1.27981	0	1.6	0	1.56487	0	1.45126	0	1.19587	0	1.06666	0	1.04256	0	1.05168	0	1.39894	0	1.02597	0	1.39763	0	1.01407	0	1.39463	0	1.08902	0	1.39593	0	1.13176	0	1.39204	0	1.2195	0
1.15313	0	1.42999	0	1.41372	0	1.29848	0	1.16634	0	1.00143	0	0.920624	0	1.29581	0	1.62	0	1.58443	0	1.4694	0	1.21082	0	1.07999	0	1.0556	0	1.06483	0	1.42892	0	1.03879	0	1.42758	0	1.02671	0	1.42449	0	1.10253	0	1.42581	0	1.14573	0	1.42182	0	1.23441	0
1.17477	0	1.45999	0	1.44234	0	1.32374	0	1.18673	0	1.01795	0	0.93625	0	1.31181	0	1.64	0	1.60399	0	1.48754	0	1.22576	0	1.09333	0	1.06863	0	1.07797	0	1.4589	0	1.05161	0	1.45752	0	1.03935	0	1.45435	0	1.11604	0	1.45569	0	1.15969	0	1.4516	0	1.24932	0
1.19641	0	1.48999	0	1.47096	0	1.34901	0	1.20711	0	1.03447	0	0.951876	0	1.3278	0	1.66	0	1.62355	0	1.50568	0	1.24071	0	1.10666	0	1.08166	0	1.09112	0	1.48889	0	1.06444	0	1.48746	0	1.052	0	1.48421	0	1.12956	0	1.48557	0	1.17365	0	1.48138	0	1.26424	0
1.21805	0	1.51999	0	1.49958	0	1.37427	0	1.2275	0	1.05099	0	0.967502	0	1.3438	0	1.68	0	1.64311	0	1.52382	0	1.25566	0	1.11999	0	1.09469	0	1.10427	0	1.51887	0	1.07726	0	1.51741	0	1.06464	0	1.51407	0	1.14307	0	1.51545	0	1.18761	0	1.51116	0	1.27915	0
1.23969	0	1.54999	0	1.5282	0	1.39954	0	1.24789	0	1.06752	0	0.983127	0	1.3598	0	1.7	0	1.66267	0	1.54196	0	1.27061	0	1.13332	0	1.10772	0	1.11741	0	1.54885	0	1.09008	0	1.54735	0	1.07728	0	1.54393	0	1.15659	0	1.54533	0	1.20158	0	1.54094	0	1.29406	0
1.26133	0	1.57999	0	1.55682	0	1.4248	0	1.26828	0	1.08404	0	0.998753	0	1.3758	0	1.72	0	1.68223	0	1.5601	0	1.28556	0	1.14666	0	1.12076	0	1.13056	0	1.57883	0	1.10291	0	1.57729	0	1.08992	0	1.57379	0	1.1701	0	1.57522	0	1.21554	0	1.57072	0	1.30897	0
1.28297	0	1.60999	0	1.58544	0	1.45006	0	1.28867	0	1.10056	0	1.01438	0	1.39179	0	1.74	0	1.70179	0	1.57824	0	1.30051	0	1.15999	0	1.13379	0	1.1437	0	1.60882	0	1.11573	0	1.60723	0	1.10256	0	1.60365	0	1.18362	0	1.60509	0	1.2295	0	1.6005	0	1.32388	0
1.30461	0	1.63999	0	1.61406	0	1.47533	0	1.30906	0	1.11708	0	1.03001	0	1.40779	0	1.76	0	1.72136	0	1.59638	0	1.31546	0	1.17332	0	1.14682	0	1.15685	0	1.6388	0	1.12855	0	1.63718	0	1.1152	0	1.63351	0	1.19713	0	1.63498	0	1.24346	0	1.63028	0	1.3388	0
1.32625	0	1.66999	0	1.64268	0	1.50059	0	1.32944	0	1.1336	0	1.04563	0	1.42379	0	1.78	0	1.74092	0	1.61453	0	1.3304	0	1.18666	0	1.15985	0	1.16999	0	1.66878	0	1.14138	0	1.66712	0	1.12784	0	1.66337	0	1.21065	0	1.66486	0	1.25742	0	1.66006	0	1.35371	0
1.3479	0	1.69999	0	1.6713	0	1.52586	0	1.34983	0	1.15012	0	1.06126	0	1.43979	0	1.8	0	1.76048	0	1.63267	0	1.34535	0	1.19999	0	1.17288	0	1.18314	0	1.69876	0	1.1542	0	1.69706	0	1.14048	0	1.69323	0	1.22416	0	1.69474	0	1.27139	0	1.68984	0	1.36862	0
1.36953	0	1.72999	0	1.69992	0	1.55112	0	1.37022	0	1.16664	0	1.07688	0	1.45578	0	1.82	0	1.78004	0	1.65081	0	1.3603	0	1.21332	0	1.18592	0	1.19629	0	1.72874	0	1.16702	0	1.72701	0	1.15312	0	1.72309	0	1.23768	0	1.72462	0	1.28535	0	1.71962	0	1.38353	0
1.39118	0	1.75999	0	1.72854	0	1.57638	0	1.39061	0	1.18316	0	1.09251	0	1.47178	0	1.84	0	1.7996	0	1.66895	0	1.37525	0	1.22666	0	1.19895	0	1.20943	0	1.75873	0	1.17985	0	1.75695	0	1.16577	0	1.75294	0	1.25119	0	1.7545	0	1.29931	0	1.7494	0	1.39844	0
1.41282	0	1.78999	0	1.75717	0	1.60165	0	1.41099	0	1.19968	0	1.10813	0	1.48778	0	1.86	0	1.81916	0	1.68709	0	1.3902	0	1.23999	0	1.21198	0	1.22258	0	1.78871	0	1.19267	0	1.78689	0	1.17841	0	1.7828	0	1.2647	0	1.78438	0	1.31327	0	1.77918	0	1.41336	0
1.43446	0	1.81999	0	1.78579	0	1.62691	0	1.43138	0	1.21621	0	1.12376	0	1.50378	0	1.88	0	1.83872	0	1.70523	0	1.40515	0	1.25332	0	1.22501	0	1.23573	0	1.81869	0	1.20549	0	1.81684	0	1.19105	0	1.81266	0	1.27822	0	1.81426	0	1.32723	0	1.80896	0	1.42827	0
1.4561	0	1.84999	0	1.81441	0	1.65218	0	1.45177	0	1.23273	0	1.13939	0	1.51977	0	1.9	0	1.85828	0	1.72337	0	1.42009	0	1.26666	0	1.23804	0	1.24887	0	1.84867	0	1.21832	0	1.84678	0	1.20369	0	1.84252	0	1.29173	0	1.84414	0	1.3412	0	1.83874	0	1.44318	0
1.47774	0	1.87999	0	1.84303	0	1.67744	0	1.47216	0	1.24925	0	1.15501	0	1.53577	0	1.92	0	1.87784	0	1.74151	0	1.43504	0	1.27999	0	1.25108	0	1.26202	0	1.87865	0	1.23114	0	1.87672	0	1.21633	0	1.87238	0	1.30525	0	1.87402	0	1.35516	0	1.86852	0	1.45809	0
1.49938	0	1.90999	0	1.87165	0	1.70271	0	1.49255	0	1.26577	0	1.17064	0	1.55177	0	1.94	0	1.8974	0	1.75965	0	1.44999	0	1.29332	0	1.26411	0	1.27516	0	1.90864	0	1.24396	0	1.90667	0	1.22897	0	1.90224	0	1.31876	0	1.9039	0	1.36912	0	1.8983	0	1.47301	0
1.52102	0	1.93999	0	1.90027	0	1.72797	0	1.51293	0	1.28229	0	1.18626	0	1.56777	0	1.96	0	1.91696	0	1.77779	0	1.46494	0	1.30666	0	1.27714	0	1.28831	0	1.93862	0	1.25679	0	1.93661	0	1.24161	0	1.9321	0	1.33228	0	1.93378	0	1.38308	0	1.92808	0	1.48792	0
1.54266	0	1.96999	0	1.92889	0	1.75323	0	1.53332	0	1.29881	0	1.20189	0	1.58376	0	1.98	0	1.93653	0	1.79593	0	1.47989	0	1.31999	0	1.29017	0	1.30146	0	1.9686	0	1.26961	0	1.96655	0	1.25426	0	1.96196	0	1.34579	0	1.96366	0	1.39705	0	1.95786	0	1.50283	0
0	7.5e-05	0	-0.013618	0	0.005793	0	-0.006432	0	-0.006806	0	-0.000838	0	0.001808	0	0.018983	0	0.372135	0.011701	0.258606	0	0.175461	0	0.101474	0	0.077385	0	0.064962	-0.010327	0.021474	0.018303	-0.221794	0	0.028243	0.001272	-0.183098	-0.026352	0.038665	0	-0.143108	-0.003145	0.066908	0.055643	-0.111008	-0.015849	0.096817	0.039269	-0.166706	-0.013232	0.13954
0	0.001171	0	0.193799	0	0.099693	0	0.04794	0	0.017238	0	0.007515	0	0.003579	0	0.00081	-0.016032	0.057541	-0.003004	0.032093	0	0.0162	0	0.005772	0	0.003261	0	0.002175	0.018834	0.00036	-0.005211	0.320794	0	0.000469	0	0.306656	0	0.000712	0	0.332297	-0.047072	0.001881	-0.052114	0.358418	-0.031277	0.003604	0	0.346301	-0.015885	0.00638
0	1815.23	0	2258.02	0	87.7503	0	509.37	0	776.429	0	6326	0	-9999.37	0	249357	0	23437.7	0	39006.6	0	49058.5	0.01548	55869.8	0.001689	50836.8	0.021387	48194.1	0	187568	-0.037397	27775.6	0	156596	-0.026776	22671.2	0	121326	0	19645.8	0	92976.1	0.029613	15307.3	0	79855.6	0.019817	21647	0	72069.2
0	1.47002e+06	0	128045	0	151550	0	161979	0	169150	0	179474	0	189348	0	2.23855e+06	0	130625	0.007987	167727	0.023016	193672	-0.019114	216032	0	197707	0	205568	-0.024676	1.30639e+06	0.004339	113879	0.01088	929670	0	109434	0.018157	575828	-0.004286	103944	-0.019506	377938	0	99172.6	0.083065	302713	-0.02673	104556	0.026127	268693
0	0	0	-0.018048	0	0.004154	0	-0.006573	0	-0.005643	0	-0.002854	0	0.003183	0	0.010159	-0.001449	0.346778	0	0.231668	0.009297	0.151198	0.026955	0.086127	0.014004	0.066655	0	0.057404	0.012956	0.016299	-0.025053	-0.351145	0.007446	0.022375	0.006819	-0.288158	-0.030811	0.031492	0.035448	-0.248678	-0.042417	0.054537	-0.106334	-0.194778	-0.03932	0.080774	0	-0.277871	-0.036686	0.121923
0	-0.046605	0	-0.732036	0	-0.520302	0	-0.365836	0	-0.223471	0	-0.143904	0	-0.099729	0	0	0.021145	0.033461	-0.021256	0.022221	-0.001365	0.014594	-0.016635	0.008162	0	0.006276	-0.016401	0.005197	0	0.00437	-0.006827	-0.929044	-0.019255	0.007471	0.001783	-0.902223	0	0.011672	-0.012068	-0.901468	0	0.020888	0	-0.909546	0.021471	0.031278	0	-0.920696	0	0.046963
0	-0.010205	0	-0.347895	0	-0.214426	0	-0.15695	0	-0.09475	0	-0.057619	0	-0.036601	0	0.000984	-0.005234	0.171998	0.010515	0.11134	-0.007923	0.073395	0.006492	0.041135	-0.004607	0.031411	-0.001763	0.026955	0.017636	0.009881	-0.022746	-0.721341	0	0.014409	-0.002393	-0.677453	0	0.020567	0	-0.662427	0	0.035664	-0.000854	-0.662107	-0.043679	0.052023	0.015345	-0.696355	-0.006853	0.079736
0	0.010123	0	0.317604	0	0.227576	0	0.144743	0	0.08185	0	0.055014	0	0.042653	0	0.024994	-0.01565	0.543329	0	0.374949	0	0.253985	-0.011532	0.146491	0.014169	0.112031	-0.000672	0.094632	0	0.02684	0	0.24033	0	0.035216	-0.004376	0.28073	-0.007183	0.048421	-0.022622	0.361138	-0.040973	0.086722	0	0.425104	0	0.126424	0	0.34797	0	0.176925
0	0.048382	0	0.719004	0	0.529154	0	0.356141	0	0.211602	0	0.147378	0	0.098303	0	0.067607	-0.000661	0.809279	0	0.593391	0.012911	0.419721	0	0.247534	0.010012	0.188022	0	0.150227	0	0.055192	0	0.805587	0	0.067948	-0.014305	0.788537	0.049417	0.089252	-0.001083	0.841193	0	0.154737	0.028055	0.874375	-0.015823	0.217329	-0.013599	0.847141	0	0.303234
MostSuccessfulParameters
Future		Reflexivity(%)		TradingWindow		Gesture		History		Epsilon		NEB
6	36	0.019443	25	5	91	0.200204	23	6	9	0.050198	66	0	1000
7.26	12	1.0292	14	6.24	41	0.2182	25	44.46	15	0.062196	56	0.01	0
8.52	10	2.03896	20	7.48	33	0.236195	25	82.92	13	0.074194	49	0.02	0
9.78	34	3.04871	23	8.72	37	0.254191	25	121.38	12	0.086192	74	0.03	0
11.04	17	4.05847	20	9.96	66	0.272187	28	159.84	8	0.09819	72	0.04	0
12.3	9	5.06822	21	11.2	22	0.290182	28	198.3	11	0.110188	61	0.05	0
13.56	12	6.07798	28	12.44	26	0.308178	24	236.76	9	0.122186	55	0.06	0
14.82	17	7.08774	20	13.68	33	0.326174	21	275.22	5	0.134184	48	0.07	0
16.08	11	8.09749	19	14.92	55	0.344169	26	313.68	9	0.146182	55	0.08	0
17.34	10	9.10725	22	16.16	33	0.362165	27	352.14	10	0.15818	60	0.09	0
18.6	6	10.117	21	17.4	11	0.380161	27	390.6	8	0.170178	72	0.1	0
19.86	21	11.1268	18	18.64	13	0.398156	32	429.06	4	0.182176	53	0.11	0
21.12	8	12.1365	18	19.88	35	0.416152	28	467.52	5	0.194174	56	0.12	0
22.38	7	13.1463	17	21.12	12	0.434147	14	505.98	17	0.206172	51	0.13	0
23.64	15	14.156	14	22.36	15	0.452143	26	544.44	11	0.21817	69	0.14	0
24.9	17	15.1658	11	23.6	12	0.470139	14	582.9	13	0.230168	68	0.15	0
26.16	8	16.1755	22	24.84	23	0.488134	26	621.36	12	0.242166	35	0.16	0
27.42	9	17.1853	19	26.08	13	0.50613	41	659.82	5	0.254164	0	0.17	0
28.68	11	18.1951	18	27.32	10	0.524126	31	698.28	12	0.266162	0	0.18	0
29.94	25	19.2048	21	28.56	10	0.542121	22	736.74	12	0.27816	0	0.19	0
31.2	13	20.2146	26	29.8	27	0.560117	29	775.2	11	0.290158	0	0.2	0
32.46	8	21.2243	20	31.04	14	0.578113	22	813.66	15	0.302156	0	0.21	0
33.72	8	22.2341	18	32.28	15	0.596108	19	852.12	6	0.314154	0	0.22	0
34.98	19	23.2438	9	33.52	11	0.614104	22	890.58	14	0.326152	0	0.23	0
36.24	6	24.2536	16	34.76	14	0.6321	23	929.04	6	0.33815	0	0.24	0
37.5	7	25.2633	17	36	19	0.650095	19	967.5	9	0.350148	0	0.25	0
38.76	14	26.2731	15	37.24	8	0.668091	23	1005.96	11	0.362146	0	0.26	0
40.02	8	27.2829	19	38.48	9	0.686087	22	1044.42	8	0.374144	0	0.27	0
41.28	11	28.2926	14	39.72	4	0.704082	18	1082.88	10	0.386142	0	0.28	0
42.54	8	29.3024	18	40.96	14	0.722078	21	1121.34	13	0.39814	0	0.29	0
43.8	16	30.3121	15	42.2	7	0.740074	20	1159.8	7	0.410138	0	0.3	0
45.06	7	31.3219	11	43.44	6	0.758069	23	1198.26	13	0.422136	0	0.31	0
46.32	4	32.3316	11	44.68	12	0.776065	19	1236.72	9	0.434134	0	0.32	0
47.58	9	33.3414	11	45.92	18	0.794061	21	1275.18	16	0.446132	0	0.33	0
48.84	15	34.3511	8	47.16	4	0.812056	18	1313.64	7	0.45813	0	0.34	0
50.1	11	35.3609	7	48.4	4	0.830052	16	1352.1	9	0.470128	0	0.35	0
51.36	8	36.3707	15	49.64	10	0.848048	25	1390.56	12	0.482126	0	0.36	0
52.62	4	37.3804	14	50.88	14	0.866043	20	1429.02	8	0.494124	0	0.37	0
53.88	17	38.3902	11	52.12	5	0.884039	16	1467.48	9	0.506122	0	0.38	0
55.14	8	39.3999	11	53.36	6	0.902035	13	1505.94	16	0.51812	0	0.39	0
56.4	2	40.4097	22	54.6	4	0.92003	23	1544.4	6	0.530118	0	0.4	0
57.66	6	41.4194	12	55.84	12	0.938026	20	1582.86	10	0.542116	0	0.41	0
58.92	11	42.4292	6	57.08	2	0.956021	11	1621.32	8	0.554114	0	0.42	0
60.18	4	43.439	9	58.32	9	0.974017	15	1659.78	11	0.566112	0	0.43	0
61.44	10	44.4487	6	59.56	5	0.992013	9	1698.24	8	0.57811	0	0.44	0
62.7	12	45.4585	6	60.8	8	1.01001	0	1736.7	6	0.590108	0	0.45	0
63.96	14	46.4682	9	62.04	3	1.028	0	1775.16	8	0.602106	0	0.46	0
65.22	4	47.478	12	63.28	5	1.046	0	1813.62	12	0.614104	0	0.47	0
66.48	3	48.4877	9	64.52	8	1.064	0	1852.08	8	0.626102	0	0.48	0
67.74	14	49.4975	0	65.76	5	1.08199	0	1890.54	10	0.6381	0	0.49	0
69	12	50.5072	15	67	7	1.09999	0	1929	8	0.650098	0	0.5	0
70.26	8	51.517	7	68.24	2	1.11798	0	1967.46	5	0.662096	0	0.51	0
71.52	3	52.5268	6	69.48	4	1.13598	0	2005.92	10	0.674094	0	0.52	0
72.78	16	53.5365	9	70.72	2	1.15397	0	2044.38	7	0.686092	0	0.53	0
74.04	13	54.5463	9	71.96	7	1.17197	0	2082.84	7	0.69809	0	0.54	0
75.3	8	55.556	8	73.2	7	1.18996	0	2121.3	11	0.710088	0	0.55	0
76.56	6	56.5658	4	74.44	0	1.20796	0	2159.76	12	0.722086	0	0.56	0
77.82	13	57.5755	10	75.68	5	1.22596	0	2198.22	11	0.734084	0	0.57	0
79.08	3	58.5853	9	76.92	3	1.24395	0	2236.68	10	0.746082	0	0.58	0
80.34	3	59.5951	7	78.16	2	1.26195	0	2275.14	12	0.75808	0	0.59	0
81.6	8	60.6048	4	79.4	7	1.27994	0	2313.6	10	0.770078	0	0.6	0
82.86	13	61.6146	5	80.64	6	1.29794	0	2352.06	13	0.782076	0	0.61	0
84.12	7	62.6243	8	81.88	5	1.31594	0	2390.52	12	0.794074	0	0.62	0
85.38	4	63.6341	3	83.12	3	1.33393	0	2428.98	11	0.806072	0	0.63	0
86.64	9	64.6438	4	84.36	2	1.35193	0	2467.44	11	0.81807	0	0.64	0
87.9	16	65.6536	6	85.6	5	1.36992	0	2505.9	10	0.830068	0	0.65	0
89.16	7	66.6633	5	86.84	4	1.38792	0	2544.36	15	0.842066	0	0.66	0
90.42	4	67.6731	3	88.08	1	1.40591	0	2582.82	13	0.854064	0	0.67	0
91.68	6	68.6829	4	89.32	4	1.42391	0	2621.28	12	0.866062	0	0.68	0
92.94	12	69.6926	3	90.56	3	1.4419	0	2659.74	7	0.87806	0	0.69	0
94.2	7	70.7024	2	91.8	3	1.4599	0	2698.2	15	0.890058	0	0.7	0
95.46	3	71.7121	8	93.04	4	1.4779	0	2736.66	9	0.902056	0	0.71	0
96.72	6	72.7219	6	94.28	1	1.49589	0	2775.12	8	0.914054	0	0.72	0
97.98	15	73.7316	4	95.52	1	1.51389	0	2813.58	9	0.926052	0	0.73	0
99.24	7	74.7414	3	96.76	1	1.53188	0	2852.04	11	0.93805	0	0.74	0
100.5	8	75.7511	6	98	2	1.54988	0	2890.5	9	0.950048	0	0.75	0
101.76	16	76.7609	6	99.24	1	1.56787	0	2928.96	9	0.962046	0	0.76	0
103.02	9	77.7707	2	100.48	2	1.58587	0	2967.42	13	0.974044	0	0.77	0
104.28	6	78.7804	4	101.72	1	1.60387	0	3005.88	13	0.986042	0	0.78	0
105.54	9	79.7902	1	102.96	7	1.62186	0	3044.34	13	0.99804	0	0.79	0
106.8	16	80.7999	5	104.2	2	1.63986	0	3082.8	14	1.01004	0	0.8	0
108.06	15	81.8097	0	105.44	0	1.65785	0	3121.26	13	1.02204	0	0.81	0
109.32	3	82.8194	4	106.68	1	1.67585	0	3159.72	12	1.03403	0	0.82	0
110.58	4	83.8292	4	107.92	3	1.69384	0	3198.18	8	1.04603	0	0.83	0
111.84	9	84.839	3	109.16	1	1.71184	0	3236.64	15	1.05803	0	0.84	0
113.1	5	85.8487	4	110.4	0	1.72984	0	3275.1	9	1.07003	0	0.85	0
114.36	8	86.8585	4	111.64	1	1.74783	0	3313.56	10	1.08203	0	0.86	0
115.62	10	87.8682	1	112.88	1	1.76583	0	3352.02	7	1.09402	0	0.87	0
116.88	12	88.878	5	114.12	1	1.78382	0	3390.48	6	1.10602	0	0.88	0
118.14	5	89.8877	3	115.36	1	1.80182	0	3428.94	10	1.11802	0	0.89	0
119.4	8	90.8975	3	116.6	1	1.81981	0	3467.4	15	1.13002	0	0.9	0
120.66	10	91.9072	2	117.84	1	1.83781	0	3505.86	17	1.14202	0	0.91	0
121.92	11	92.917	6	119.08	1	1.8558	0	3544.32	10	1.15401	0	0.92	0
123.18	7	93.9268	2	120.32	0	1.8738	0	3582.78	6	1.16601	0	0.93	0
124.44	8	94.9365	2	121.56	5	1.8918	0	3621.24	7	1.17801	0	0.94	0
125.7	9	95.9463	3	122.8	3	1.90979	0	3659.7	5	1.19001	0	0.95	0
126.96	11	96.956	2	124.04	0	1.92779	0	3698.16	11	1.20201	0	0.96	0
128.22	5	97.9658	2	125.28	2	1.94578	0	3736.62	5	1.214	0	0.97	0
129.48	4	98.9755	5	126.52	0	1.96378	0	3775.08	4	1.226	0	0.98	0
130.74	7	99.9853	1	127.76	1	1.98177	0	3813.54	4	1.238	0	0.99	0
0	61.313	0	32.4269	0	32.072	0	0.570032	0	1914.43	0	0.149751	0	0
0	1432.87	0	618.843	0	760.625	0	0.050029	0	1.19397e+06	0	0.003392	0	0
66.4009	205.029	69.0387	834.228	71.4245	1327.74	74.891	164.57	75.7943	-52.8943	76.7289	21.2518	79.623	nan
0	1748.44	0	2871.8	0	4149.96	0	1886.4	0	1782.45	0	1779.49	0	nan
0	58	0	26.4669	0	22	0	0.55109	0	1939	0	0.151343	0	0
66.7125	9	69.8138	2.6519	71.9343	6	74.9999	0.237691	76.0153	165	77.497	0.058995	79.623	0
0	28	0	12.0954	0	11	0	0.37968	0	953	0	0.099453	0	0
0	95	0	47.7489	0	45	0	0.757835	0	2869	0	0.201531	0	0
66.9016	124	70.0859	84.5578	72.3194	91	75.3306	0.941984	76.1592	3555	79.4713	0.239734	79.623	0
LessSuccessfulParameters
Future		Reflexivity(%)		TradingWindow		Gesture		History		Epsilon		NEB
6	22	0.035238	19	5	74	0.200588	15	9	14	0.050286	64	0	1000
7.26	12	1.04437	4	6.3	37	0.218581	11	47.42	12	0.062279	64	0.01	0
8.52	9	2.0535	10	7.6	20	0.236575	14	85.84	8	0.074272	57	0.02	0
9.78	22	3.06263	6	8.9	63	0.254568	15	124.26	8	0.086264	70	0.03	0
11.04	12	4.07175	11	10.2	29	0.272562	12	162.68	13	0.098257	68	0.04	0
12.3	14	5.08089	2	11.5	26	0.290556	16	201.1	12	0.11025	61	0.05	0
13.56	4	6.09001	9	12.8	34	0.308549	22	239.52	7	0.122242	62	0.06	0
14.82	15	7.09914	8	14.1	25	0.326543	18	277.94	4	0.134235	53	0.07	0
16.08	5	8.10827	4	15.4	28	0.344536	22	316.36	7	0.146228	55	0.08	0
17.34	5	9.1174	10	16.7	20	0.36253	17	354.78	12	0.15822	60	0.09	0
18.6	7	10.1265	13	18	37	0.380524	15	393.2	6	0.170213	48	0.1	0
19.86	20	11.1357	8	19.3	15	0.398517	20	431.62	13	0.182206	71	0.11	0
21.12	7	12.1448	3	20.6	16	0.416511	20	470.04	9	0.194198	48	0.12	0
22.38	16	13.1539	7	21.9	32	0.434505	12	508.46	16	0.206191	59	0.13	0
23.64	8	14.163	11	23.2	16	0.452498	21	546.88	7	0.218184	62	0.14	0
24.9	15	15.1722	4	24.5	11	0.470492	17	585.3	5	0.230176	63	0.15	0
26.16	8	16.1813	7	25.8	21	0.488485	15	623.72	7	0.242169	35	0.16	0
27.42	8	17.1904	12	27.1	17	0.506479	24	662.14	7	0.254162	0	0.17	0
28.68	5	18.1996	1	28.4	11	0.524473	23	700.56	13	0.266154	0	0.18	0
29.94	20	19.2087	5	29.7	13	0.542466	19	738.98	12	0.278147	0	0.19	0
31.2	7	20.2178	10	31	19	0.56046	18	777.4	14	0.290139	0	0.2	0
32.46	10	21.227	9	32.3	11	0.578453	15	815.82	11	0.302132	0	0.21	0
33.72	7	22.2361	10	33.6	9	0.596447	20	854.24	13	0.314125	0	0.22	0
34.98	16	23.2452	18	34.9	23	0.614441	26	892.66	8	0.326117	0	0.23	0
36.24	8	24.2543	9	36.2	8	0.632434	22	931.08	7	0.33811	0	0.24	0
37.5	5	25.2635	6	37.5	10	0.650428	25	969.5	9	0.350103	0	0.25	0
38.76	15	26.2726	11	38.8	25	0.668422	20	1007.92	11	0.362095	0	0.26	0
40.02	7	27.2817	13	40.1	4	0.686415	19	1046.34	9	0.374088	0	0.27	0
41.28	7	28.2909	9	41.4	11	0.704409	22	1084.76	7	0.386081	0	0.28	0
42.54	13	29.3	11	42.7	14	0.722402	28	1123.18	12	0.398073	0	0.29	0
43.8	15	30.3091	10	44	16	0.740396	23	1161.6	12	0.410066	0	0.3	0
45.06	9	31.3182	9	45.3	10	0.75839	36	1200.02	11	0.422059	0	0.31	0
46.32	8	32.3274	14	46.6	11	0.776383	20	1238.44	10	0.434051	0	0.32	0
47.58	15	33.3365	11	47.9	12	0.794377	27	1276.86	9	0.446044	0	0.33	0
48.84	20	34.3456	6	49.2	9	0.81237	29	1315.28	5	0.458037	0	0.34	0
50.1	6	35.3548	4	50.5	6	0.830364	20	1353.7	10	0.470029	0	0.35	0
51.36	7	36.3639	5	51.8	12	0.848358	36	1392.12	10	0.482022	0	0.36	0
52.62	4	37.373	12	53.1	4	0.866351	30	1430.54	14	0.494015	0	0.37	0
53.88	14	38.3822	10	54.4	4	0.884345	31	1468.96	9	0.506007	0	0.38	0
55.14	9	39.3913	10	55.7	10	0.902339	31	1507.38	11	0.518	0	0.39	0
56.4	9	40.4004	8	57	16	0.920332	24	1545.8	10	0.529993	0	0.4	0
57.66	6	41.4095	8	58.3	6	0.938326	38	1584.22	5	0.541985	0	0.41	0
58.92	15	42.4187	11	59.6	4	0.956319	35	1622.64	8	0.553978	0	0.42	0
60.18	5	43.4278	10	60.9	10	0.974313	39	1661.06	7	0.565971	0	0.43	0
61.44	8	44.4369	3	62.2	3	0.992307	18	1699.48	16	0.577963	0	0.44	0
62.7	6	45.4461	8	63.5	7	1.0103	0	1737.9	8	0.589956	0	0.45	0
63.96	12	46.4552	6	64.8	7	1.02829	0	1776.32	14	0.601949	0	0.46	0
65.22	12	47.4643	16	66.1	2	1.04629	0	1814.74	14	0.613941	0	0.47	0
66.48	10	48.4734	6	67.4	8	1.06428	0	1853.16	8	0.625934	0	0.48	0
67.74	8	49.4826	8	68.7	7	1.08228	0	1891.58	10	0.637927	0	0.49	0
69	24	50.4917	9	70	10	1.10027	0	1930	10	0.649919	0	0.5	0
70.26	7	51.5008	7	71.3	10	1.11826	0	1968.42	16	0.661912	0	0.51	0
71.52	9	52.51	13	72.6	7	1.13626	0	2006.84	4	0.673905	0	0.52	0
72.78	20	53.5191	9	73.9	3	1.15425	0	2045.26	10	0.685897	0	0.53	0
74.04	9	54.5282	12	75.2	5	1.17224	0	2083.68	13	0.69789	0	0.54	0
75.3	8	55.5374	4	76.5	1	1.19024	0	2122.1	16	0.709883	0	0.55	0
76.56	7	56.5465	11	77.8	9	1.20823	0	2160.52	4	0.721875	0	0.56	0
77.82	23	57.5556	9	79.1	5	1.22622	0	2198.94	5	0.733868	0	0.57	0
79.08	10	58.5647	14	80.4	8	1.24422	0	2237.36	9	0.745861	0	0.58	0
80.34	6	59.5739	9	81.7	4	1.26221	0	2275.78	13	0.757853	0	0.59	0
81.6	3	60.583	10	83	5	1.2802	0	2314.2	7	0.769846	0	0.6	0
82.86	18	61.5921	11	84.3	6	1.2982	0	2352.62	8	0.781839	0	0.61	0
84.12	7	62.6013	12	85.6	5	1.31619	0	2391.04	12	0.793831	0	0.62	0
85.38	6	63.6104	5	86.9	8	1.33418	0	2429.46	7	0.805824	0	0.63	0
86.64	5	64.6195	8	88.2	5	1.35218	0	2467.88	17	0.817817	0	0.64	0
87.9	12	65.6286	9	89.5	1	1.37017	0	2506.3	8	0.829809	0	0.65	0
89.16	15	66.6378	19	90.8	6	1.38817	0	2544.72	17	0.841802	0	0.66	0
90.42	7	67.6469	4	92.1	0	1.40616	0	2583.14	9	0.853795	0	0.67	0
91.68	9	68.656	12	93.4	4	1.42415	0	2621.56	9	0.865787	0	0.68	0
92.94	13	69.6652	7	94.7	3	1.44215	0	2659.98	10	0.87778	0	0.69	0
94.2	6	70.6743	4	96	5	1.46014	0	2698.4	14	0.889773	0	0.7	0
95.46	5	71.6834	13	97.3	0	1.47813	0	2736.82	9	0.901765	0	0.71	0
96.72	10	72.6925	12	98.6	2	1.49613	0	2775.24	8	0.913758	0	0.72	0
97.98	10	73.7017	8	99.9	2	1.51412	0	2813.66	7	0.925751	0	0.73	0
99.24	10	74.7108	11	101.2	4	1.53211	0	2852.08	12	0.937743	0	0.74	0
100.5	6	75.7199	10	102.5	3	1.55011	0	2890.5	9	0.949736	0	0.75	0
101.76	14	76.7291	12	103.8	8	1.5681	0	2928.92	12	0.961729	0	0.76	0
103.02	7	77.7382	15	105.1	3	1.5861	0	2967.34	10	0.973721	0	0.77	0
104.28	5	78.7473	12	106.4	3	1.60409	0	3005.76	16	0.985714	0	0.78	0
105.54	6	79.7565	12	107.7	4	1.62208	0	3044.18	11	0.997707	0	0.79	0
106.8	21	80.7656	8	109	0	1.64008	0	3082.6	10	1.0097	0	0.8	0
108.06	4	81.7747	12	110.3	2	1.65807	0	3121.02	17	1.02169	0	0.81	0
109.32	9	82.7838	16	111.6	2	1.67606	0	3159.44	13	1.03368	0	0.82	0
110.58	8	83.793	14	112.9	3	1.69406	0	3197.86	12	1.04568	0	0.83	0
111.84	20	84.8021	11	114.2	0	1.71205	0	3236.28	6	1.05767	0	0.84	0
113.1	4	85.8112	11	115.5	1	1.73005	0	3274.7	9	1.06966	0	0.85	0
114.36	7	86.8204	18	116.8	1	1.74804	0	3313.12	10	1.08166	0	0.86	0
115.62	5	87.8295	11	118.1	1	1.76603	0	3351.54	10	1.09365	0	0.87	0
116.88	10	88.8386	23	119.4	0	1.78403	0	3389.96	8	1.10564	0	0.88	0
118.14	7	89.8477	13	120.7	4	1.80202	0	3428.38	12	1.11763	0	0.89	0
119.4	4	90.8569	18	122	0	1.82001	0	3466.8	12	1.12963	0	0.9	0
120.66	12	91.866	8	123.3	0	1.83801	0	3505.22	10	1.14162	0	0.91	0
121.92	17	92.8751	6	124.6	1	1.856	0	3543.64	10	1.15361	0	0.92	0
123.18	7	93.8843	12	125.9	1	1.87399	0	3582.06	13	1.1656	0	0.93	0
124.44	8	94.8934	19	127.2	0	1.89199	0	3620.48	11	1.1776	0	0.94	0
125.7	4	95.9025	22	128.5	0	1.90998	0	3658.9	8	1.18959	0	0.95	0
126.96	6	96.9117	12	129.8	0	1.92797	0	3697.32	10	1.20158	0	0.96	0
128.22	9	97.9208	10	131.1	1	1.94597	0	3735.74	6	1.21358	0	0.97	0
129.48	7	98.9299	17	132.4	0	1.96396	0	3774.16	6	1.22557	0	0.98	0
130.74	7	99.939	1	133.7	1	1.98195	0	3812.58	1	1.23756	0	0.99	0
0	65.094	0	54.9339	0	36.285	0	0.66189	0	1933.43	0	0.147982	0	0
0	1310.17	0	871.483	0	839.522	0	0.052771	0	1.19177e+06	0	0.003376	0	0
77.1832	77.1435	73.491	-198.798	72.6638	1037.7	62.6877	-301.044	62.6877	-56.7103	62.6877	57.1402	62.6877	nan
0	1839.66	0	1790.35	0	3240.91	0	1886.12	0	1804.2	0	1762.4	0	nan
0	66	0	57.6949	0	27	0	0.693643	0	1944	0	0.146977	0	0
76.1296	10	73.4296	5.33179	69.811	6	62.6877	0.268189	62.6877	194	62.6877	0.060604	62.6877	0
0	33	0	29.4626	0	13	0	0.47115	0	990	0	0.097047	0	0
0	95	0	82.1856	0	53	0	0.865856	0	2901	0	0.199235	0	0
74.6069	123	73.2614	96.4763	69.8016	97	62.6877	0.977141	62.6877	3604	62.6877	0.23856	62.6877	0
Pareto
NAV
0	2073
3324.55	728
6649.11	886
9973.66	888
13298.2	844
16622.8	711
19947.3	594
23271.9	524
26596.4	418
29921	373
33245.5	284
36570.1	251
39894.6	223
43219.2	179
46543.8	141
49868.3	118
53192.9	106
56517.4	82
59842	76
63166.5	61
66491.1	47
69815.6	75
73140.2	41
76464.7	41
79789.3	33
83113.9	23
86438.4	20
89763	12
93087.5	15
96412.1	15
99736.6	12
103061	16
106386	8
109710	14
113035	7
116359	13
119684	6
123009	4
126333	5
129658	8
132982	1
136307	2
139631	2
142956	1
146280	3
149605	1
152929	0
156254	3
159579	0
162903	3
166228	1
169552	1
172877	0
176201	1
179526	2
182850	0
186175	0
189500	0
192824	1
196149	0
199473	1
202798	0
206122	0
209447	0
212771	0
216096	0
219421	0
222745	0
226070	0
229394	0
232719	1
236043	0
239368	0
242692	0
246017	0
249342	0
252666	0
255991	0
259315	0
262640	0
265964	0
269289	0
272613	0
275938	0
279263	0
282587	0
285912	0
289236	0
292561	0
295885	0
299210	0
302534	0
305859	0
309184	0
312508	0
315833	0
319157	0
322482	0
325806	0
329131	1
0	20597.9
0	4.8993e+08
0	23921.9
0	142577
0	14966.2
0	0
0	5291.74
0	28606.3
0	63177
Systemics
Market($)		Biased/Pt(%)		True/Pt(%)		FormalSpread(%)		Return(%)		Volume(bsp)		Banruptcy(%)		MarketPerfYTD(%)		w-Volatility		m-Volatility		6m-Volatility		P[t-w,t]/P[t-2w,t-w](%)		Crash		TrendCounter		Hawkes
13.0699	5	0.726517	2525	0.000764	5018	0	5196	-45.1058	1	0	4315	0	90	nan	0	0	22103	0.002765	7030	0.014787	1863	-40.2432	2	0	57447	-90	2	nan	0
18.192	254	3.55638	10442	3.00082	5953	1.75777	6892	-43.8865	0	62.18	6573	0.648	1487	inf	0	0.013146	20518	0.015406	17515	0.028749	6930	-39.1606	0	0.02	0	-88.32	2	nan	0
23.314	871	6.38624	11332	6.00088	7099	3.51553	7587	-42.6672	0	124.36	7670	1.296	2200	inf	0	0.026292	8295	0.028048	13100	0.042712	8505	-38.078	0	0.04	0	-86.64	2	nan	0
28.4361	1614	9.2161	8872	9.00093	7692	5.2733	6880	-41.4479	1	186.54	7516	1.944	38	inf	0	0.039438	3341	0.040689	7931	0.056674	7081	-36.9954	0	0.06	0	-84.96	1	nan	0
33.5581	1881	12.046	6747	12.001	6872	7.03106	5922	-40.2287	0	248.72	6338	2.592	1481	inf	0	0.052584	1415	0.05333	4759	0.070636	5842	-35.9127	0	0.08	0	-83.28	2	nan	0
38.6802	1436	14.8758	4820	15.001	5797	8.78883	4846	-39.0094	1	310.9	5339	3.24	1152	inf	0	0.06573	734	0.065972	2902	0.084598	5370	-34.8301	0	0.1	0	-81.6	2	nan	0
43.8022	1403	17.7057	3579	18.0011	4373	10.5466	3959	-37.7901	0	373.08	4149	3.888	1061	inf	0	0.078876	421	0.078613	1600	0.09856	4158	-33.7475	2	0.12	0	-79.92	1	nan	0
48.9243	1346	20.5355	2559	21.0012	3330	12.3044	3147	-36.5708	1	435.26	3298	4.536	1376	inf	0	0.092022	264	0.091254	867	0.112523	3390	-32.6649	0	0.14	0	-78.24	2	nan	0
54.0463	1184	23.3654	1710	24.0012	2524	14.0621	2384	-35.3516	3	497.44	2623	5.184	1480	inf	0	0.105168	138	0.103895	632	0.126485	3088	-31.5822	1	0.16	0	-76.56	4	nan	0
59.1684	1123	26.1953	1283	27.0013	1908	15.8199	1889	-34.1323	1	559.62	2077	5.832	143	inf	0	0.118314	88	0.116537	386	0.140447	2297	-30.4996	3	0.18	0	-74.88	2	nan	0
64.2904	1104	29.0251	850	30.0013	1544	17.5777	1569	-32.913	3	621.8	1536	6.48	42	inf	0	0.13146	63	0.129178	264	0.154409	1918	-29.417	0	0.2	0	-73.2	4	nan	0
69.4125	1176	31.855	677	33.0014	1152	19.3354	1155	-31.6937	3	683.98	1286	7.128	1306	inf	0	0.144606	36	0.141819	146	0.168372	1496	-28.3344	2	0.22	0	-71.52	4	nan	0
74.5345	1253	34.6848	521	36.0014	886	21.0932	994	-30.4745	0	746.16	978	7.776	5434	inf	0	0.157752	21	0.154461	124	0.182334	1055	-27.2517	3	0.24	0	-69.84	2	nan	0
79.6566	1279	37.5147	374	39.0015	681	22.851	769	-29.2552	2	808.34	750	8.424	14	inf	0	0.170898	18	0.167102	92	0.196296	1052	-26.1691	5	0.26	0	-68.16	4	nan	0
84.7786	1462	40.3445	277	42.0016	541	24.6087	652	-28.0359	4	870.52	598	9.072	18	inf	0	0.184044	15	0.179743	63	0.210258	960	-25.0865	3	0.28	0	-66.48	7	nan	0
89.9007	1686	43.1744	184	45.0016	451	26.3665	562	-26.8166	0	932.7	460	9.72	122	inf	0	0.19719	5	0.192385	37	0.22422	722	-24.0039	3	0.3	0	-64.8	4	nan	0
95.0227	2048	46.0043	123	48.0017	338	28.1243	453	-25.5974	1	994.88	357	10.368	1517	inf	0	0.210336	7	0.205026	25	0.238183	445	-22.9212	12	0.32	0	-63.12	8	nan	0
100.145	1897	48.8341	93	51.0017	228	29.882	337	-24.3781	4	1057.06	299	11.016	15	inf	0	0.223482	6	0.217667	3	0.252145	316	-21.8386	9	0.34	0	-61.44	8	nan	0
105.267	1527	51.664	85	54.0018	175	31.6398	291	-23.1588	9	1119.24	235	11.664	264	inf	0	0.236628	5	0.230309	6	0.266107	236	-20.756	13	0.36	0	-59.76	5	nan	0
110.389	1387	54.4938	57	57.0018	132	33.3976	273	-21.9395	9	1181.42	191	12.312	1225	inf	0	0.249774	2	0.24295	14	0.280069	236	-19.6734	24	0.38	0	-58.08	10	nan	0
115.511	1468	57.3237	51	60.0019	128	35.1553	196	-20.7202	20	1243.6	155	12.96	71	inf	0	0.26292	1	0.255591	4	0.294032	159	-18.5907	34	0.4	0	-56.4	13	nan	0
120.633	1478	60.1536	46	63.0019	92	36.9131	183	-19.501	21	1305.78	110	13.608	86	inf	0	0.276066	2	0.268233	0	0.307994	109	-17.5081	31	0.42	0	-54.72	9	nan	0
125.755	1829	62.9834	24	66.002	69	38.6708	151	-18.2817	12	1367.96	112	14.256	226	inf	0	0.289212	1	0.280874	0	0.321956	59	-16.4255	42	0.44	0	-53.04	21	nan	0
130.877	1668	65.8133	26	69.0021	47	40.4286	127	-17.0624	37	1430.14	75	14.904	28	inf	0	0.302358	1	0.293515	0	0.335918	42	-15.3429	77	0.46	0	-51.36	26	nan	0
135.999	1518	68.6431	34	72.0021	45	42.1864	142	-15.8431	39	1492.32	72	15.552	134	inf	0	0.315504	0	0.306157	0	0.34988	41	-14.2602	77	0.48	0	-49.68	16	nan	0
141.121	1594	71.473	30	75.0022	43	43.9441	108	-14.6239	50	1554.5	66	16.2	42	inf	0	0.32865	0	0.318798	0	0.363843	31	-13.1776	118	0.5	0	-48	41	nan	0
146.243	1537	74.3029	20	78.0022	58	45.7019	86	-13.4046	69	1616.68	46	16.848	33	inf	0	0.341796	0	0.331439	0	0.377805	33	-12.095	170	0.52	0	-46.32	54	nan	0
151.365	1661	77.1327	19	81.0023	33	47.4597	78	-12.1853	106	1678.86	39	17.496	836	inf	0	0.354942	0	0.344081	0	0.391767	47	-11.0124	261	0.54	0	-44.64	62	nan	0
156.487	1380	79.9626	21	84.0023	28	49.2174	63	-10.966	152	1741.04	33	18.144	472	inf	0	0.368088	0	0.356722	0	0.405729	19	-9.92973	389	0.56	0	-42.96	41	nan	0
161.609	1175	82.7924	13	87.0024	37	50.9752	54	-9.74676	191	1803.22	25	18.792	679	inf	0	0.381234	0	0.369363	0	0.419691	0	-8.8471	544	0.58	0	-41.28	92	nan	0
166.731	1123	85.6223	9	90.0025	30	52.733	54	-8.52748	348	1865.4	20	19.44	444	inf	0	0.39438	0	0.382005	0	0.433654	0	-7.76448	869	0.6	0	-39.6	107	nan	0
171.853	1020	88.4522	14	93.0025	30	54.4907	44	-7.30821	551	1927.58	24	20.088	52	inf	0	0.407527	0	0.394646	0	0.447616	0	-6.68185	1228	0.62	0	-37.92	58	nan	0
176.975	849	91.282	13	96.0026	21	56.2485	47	-6.08893	919	1989.76	17	20.736	193	inf	0	0.420673	0	0.407287	0	0.461578	0	-5.59923	1936	0.64	0	-36.24	122	nan	0
182.098	797	94.1119	17	99.0026	15	58.0063	38	-4.86965	1569	2051.94	11	21.384	764	inf	0	0.433819	0	0.419929	0	0.47554	0	-4.5166	2848	0.66	0	-34.56	138	nan	0
187.22	693	96.9417	8	102.003	24	59.764	37	-3.65038	3102	2114.12	7	22.032	784	inf	0	0.446965	0	0.43257	0	0.489503	0	-3.43398	4235	0.68	0	-32.88	77	nan	0
192.342	632	99.7716	7	105.003	18	61.5218	21	-2.4311	5732	2176.3	9	22.68	660	inf	0	0.460111	0	0.445211	0	0.503465	0	-2.35135	6169	0.7	0	-31.2	183	nan	0
197.464	650	102.601	1	108.003	11	63.2796	23	-1.21182	23522	2238.48	8	23.328	2768	inf	0	0.473257	0	0.457853	0	0.517427	0	-1.26873	7808	0.72	0	-29.52	218	nan	0
202.586	563	105.431	7	111.003	3	65.0373	28	0.007451	7921	2300.66	7	23.976	5094	inf	0	0.486403	0	0.470494	0	0.531389	0	-0.186101	7935	0.74	0	-27.84	125	nan	0
207.708	581	108.261	3	114.003	8	66.7951	31	1.22673	5510	2362.84	9	24.624	2351	inf	0	0.499549	0	0.483135	0	0.545351	0	0.896525	6709	0.76	0	-26.16	281	nan	0
212.83	507	111.091	2	117.003	5	68.5529	28	2.446	3014	2425.02	7	25.272	30	inf	0	0.512695	0	0.495777	0	0.559314	0	1.97915	5193	0.78	0	-24.48	338	nan	0
217.952	484	113.921	2	120.003	6	70.3106	17	3.66528	1617	2487.2	5	25.92	3062	inf	0	0.525841	0	0.508418	0	0.573276	0	3.06177	3529	0.8	0	-22.8	202	nan	0
223.074	581	116.751	6	123.003	10	72.0684	19	4.88456	1026	2549.38	4	26.568	760	inf	0	0.538987	0	0.521059	0	0.587238	0	4.1444	2248	0.82	0	-21.12	473	nan	0
228.196	501	119.581	4	126.003	4	73.8262	12	6.10383	587	2611.56	5	27.216	65	inf	0	0.552133	0	0.533701	0	0.6012	0	5.22703	1567	0.84	0	-19.44	593	nan	0
233.318	460	122.41	1	129.003	6	75.5839	23	7.32311	339	2673.74	3	27.864	157	inf	0	0.565279	0	0.546342	0	0.615162	0	6.30965	1006	0.86	0	-17.76	348	nan	0
238.44	448	125.24	3	132.003	8	77.3417	5	8.54239	252	2735.92	3	28.512	2752	inf	0	0.578425	0	0.558983	0	0.629125	0	7.39228	656	0.88	0	-16.08	847	nan	0
243.562	385	128.07	0	135.003	4	79.0995	10	9.76166	187	2798.1	4	29.16	41	inf	0	0.591571	0	0.571625	0	0.643087	0	8.4749	499	0.9	0	-14.4	1090	nan	0
248.684	440	130.9	2	138.003	5	80.8572	8	10.9809	133	2860.28	3	29.808	22	inf	0	0.604717	0	0.584266	0	0.657049	0	9.55753	325	0.92	0	-12.72	642	nan	0
253.806	407	133.73	1	141.003	2	82.615	12	12.2002	76	2922.46	5	30.456	50	inf	0	0.617863	0	0.596907	0	0.671011	0	10.6402	230	0.94	0	-11.04	1560	nan	0
258.928	478	136.56	0	144.003	3	84.3728	10	13.4195	79	2984.64	3	31.104	42	inf	0	0.631009	0	0.609548	0	0.684974	0	11.7228	148	0.96	0	-9.36	2050	nan	0
264.05	444	139.39	0	147.004	3	86.1305	11	14.6388	43	3046.82	1	31.752	594	inf	0	0.644155	0	0.62219	0	0.698936	0	12.8054	123	0.98	0	-7.68	1295	nan	0
269.172	312	142.219	1	150.004	1	87.8883	8	15.858	41	3109	1	32.4	2604	inf	0	0.657301	0	0.634831	0	0.712898	0	13.888	98	1	53	-6	3402	nan	0
274.294	333	145.049	0	153.004	1	89.6461	7	17.0773	27	3171.18	2	33.048	35	inf	0	0.670447	0	0.647472	0	0.72686	0	14.9707	71	1.02	0	-4.32	4730	nan	0
279.416	271	147.879	0	156.004	2	91.4038	5	18.2966	31	3233.36	2	33.696	31	inf	0	0.683593	0	0.660114	0	0.740822	0	16.0533	48	1.04	0	-2.64	5674	nan	0
284.539	252	150.709	0	159.004	0	93.1616	11	19.5159	15	3295.54	0	34.344	27	inf	0	0.696739	0	0.672755	0	0.754785	0	17.1359	43	1.06	0	-0.96	6565	nan	0
289.661	234	153.539	0	162.004	0	94.9194	7	20.7352	24	3357.72	5	34.992	84	inf	0	0.709885	0	0.685396	0	0.768747	0	18.2185	30	1.08	0	0.72	5814	nan	0
294.783	174	156.369	0	165.004	1	96.6771	5	21.9544	11	3419.9	1	35.64	50	inf	0	0.723031	0	0.698038	0	0.782709	0	19.3012	18	1.1	0	2.4	4990	nan	0
299.905	151	159.199	0	168.004	0	98.4349	5	23.1737	19	3482.08	2	36.288	420	inf	0	0.736177	0	0.710679	0	0.796671	0	20.3838	15	1.12	0	4.08	2020	nan	0
305.027	135	162.029	1	171.004	1	100.193	2	24.393	11	3544.26	2	36.936	227	inf	0	0.749323	0	0.72332	0	0.810633	0	21.4664	12	1.14	0	5.76	3106	nan	0
310.149	139	164.858	0	174.004	0	101.95	2	25.6123	7	3606.44	0	37.584	905	inf	0	0.762469	0	0.735962	0	0.824596	0	22.549	15	1.16	0	7.44	2174	nan	0
315.271	132	167.688	0	177.004	0	103.708	3	26.8315	9	3668.62	0	38.232	29	inf	0	0.775615	0	0.748603	0	0.838558	0	23.6317	4	1.18	0	9.12	877	nan	0
320.393	144	170.518	0	180.004	0	105.466	2	28.0508	6	3730.8	1	38.88	35	inf	0	0.788761	0	0.761244	0	0.85252	0	24.7143	8	1.2	0	10.8	1451	nan	0
325.515	135	173.348	0	183.004	0	107.224	4	29.2701	5	3792.98	2	39.528	27	inf	0	0.801907	0	0.773886	0	0.866482	0	25.7969	3	1.22	0	12.48	1135	nan	0
330.637	151	176.178	0	186.004	0	108.981	2	30.4894	0	3855.16	1	40.176	1029	inf	0	0.815053	0	0.786527	0	0.880445	0	26.8795	3	1.24	0	14.16	460	nan	0
335.759	121	179.008	0	189.004	0	110.739	4	31.7086	5	3917.34	2	40.824	31	inf	0	0.828199	0	0.799168	0	0.894407	0	27.9622	9	1.26	0	15.84	778	nan	0
340.881	118	181.838	0	192.004	0	112.497	2	32.9279	2	3979.52	0	41.472	24	inf	0	0.841345	0	0.81181	0	0.908369	0	29.0448	6	1.28	0	17.52	615	nan	0
346.003	133	184.667	0	195.004	0	114.255	0	34.1472	3	4041.7	0	42.12	76	inf	0	0.854491	0	0.824451	0	0.922331	0	30.1274	7	1.3	0	19.2	249	nan	0
351.125	133	187.497	0	198.004	0	116.013	0	35.3665	1	4103.88	0	42.768	596	inf	0	0.867637	0	0.837092	0	0.936293	0	31.21	6	1.32	0	20.88	402	nan	0
356.247	154	190.327	0	201.005	0	117.77	2	36.5857	1	4166.06	1	43.416	10	inf	0	0.880783	0	0.849734	0	0.950256	0	32.2927	0	1.34	0	22.56	326	nan	0
361.369	98	193.157	0	204.005	0	119.528	0	37.805	1	4228.24	0	44.064	40	inf	0	0.893929	0	0.862375	0	0.964218	0	33.3753	1	1.36	0	24.24	137	nan	0
366.491	95	195.987	0	207.005	2	121.286	0	39.0243	1	4290.42	0	44.712	6	inf	0	0.907075	0	0.875016	0	0.97818	0	34.4579	1	1.38	0	25.92	237	nan	0
371.613	95	198.817	0	210.005	0	123.044	0	40.2436	1	4352.6	0	45.36	14	inf	0	0.920221	0	0.887658	0	0.992142	0	35.5405	0	1.4	0	27.6	201	nan	0
376.735	72	201.647	0	213.005	0	124.801	0	41.4629	1	4414.78	0	46.008	12	inf	0	0.933367	0	0.900299	0	1.0061	0	36.6232	1	1.42	0	29.28	86	nan	0
381.857	72	204.476	0	216.005	0	126.559	0	42.6821	1	4476.96	0	46.656	62	inf	0	0.946513	0	0.91294	0	1.02007	0	37.7058	1	1.44	0	30.96	147	nan	0
386.98	52	207.306	0	219.005	0	128.317	1	43.9014	0	4539.14	0	47.304	64	inf	0	0.959659	0	0.925582	0	1.03403	0	38.7884	1	1.46	0	32.64	126	nan	0
392.102	37	210.136	0	222.005	0	130.075	0	45.1207	1	4601.32	0	47.952	2570	inf	0	0.972805	0	0.938223	0	1.04799	0	39.871	3	1.48	0	34.32	54	nan	0
397.224	33	212.966	0	225.005	0	131.832	0	46.34	2	4663.5	1	48.6	45	inf	0	0.985951	0	0.950864	0	1.06195	0	40.9537	0	1.5	0	36	93	nan	0
402.346	35	215.796	0	228.005	0	133.59	0	47.5592	1	4725.68	0	49.248	11	inf	0	0.999097	0	0.963506	0	1.07592	0	42.0363	1	1.52	0	37.68	73	nan	0
407.468	19	218.626	0	231.005	0	135.348	0	48.7785	2	4787.86	0	49.896	3	inf	0	1.01224	0	0.976147	0	1.08988	0	43.1189	2	1.54	0	39.36	52	nan	0
412.59	10	221.456	0	234.005	0	137.106	1	49.9978	0	4850.04	0	50.544	20	inf	0	1.02539	0	0.988788	0	1.10384	0	44.2015	0	1.56	0	41.04	24	nan	0
417.712	5	224.285	1	237.005	0	138.863	0	51.2171	1	4912.22	0	51.192	122	inf	0	1.03853	0	1.00143	0	1.1178	0	45.2842	2	1.58	0	42.72	43	nan	0
422.834	8	227.115	1	240.005	1	140.621	0	52.4363	0	4974.4	0	51.84	50	inf	0	1.05168	0	1.01407	0	1.13176	0	46.3668	1	1.6	0	44.4	37	nan	0
427.956	12	229.945	0	243.005	0	142.379	0	53.6556	0	5036.58	0	52.488	204	inf	0	1.06483	0	1.02671	0	1.14573	0	47.4494	0	1.62	0	46.08	17	nan	0
433.078	22	232.775	1	246.005	0	144.137	0	54.8749	0	5098.76	0	53.136	48	inf	0	1.07797	0	1.03935	0	1.15969	0	48.532	0	1.64	0	47.76	30	nan	0
438.2	20	235.605	0	249.005	0	145.895	0	56.0942	0	5160.94	0	53.784	222	inf	0	1.09112	0	1.052	0	1.17365	0	49.6147	0	1.66	0	49.44	26	nan	0
443.322	14	238.435	0	252.005	0	147.652	1	57.3134	0	5223.12	0	54.432	18	inf	0	1.10427	0	1.06464	0	1.18761	0	50.6973	1	1.68	0	51.12	12	nan	0
448.444	13	241.265	0	255.006	0	149.41	0	58.5327	1	5285.3	0	55.08	17	inf	0	1.11741	0	1.07728	0	1.20158	0	51.7799	0	1.7	0	52.8	22	nan	0
453.566	23	244.094	0	258.006	0	151.168	0	59.752	1	5347.48	0	55.728	9	inf	0	1.13056	0	1.08992	0	1.21554	0	52.8625	0	1.72	0	54.48	20	nan	0
458.688	25	246.924	0	261.006	0	152.926	0	60.9713	0	5409.66	0	56.376	55	inf	0	1.1437	0	1.10256	0	1.2295	0	53.9452	0	1.74	0	56.16	8	nan	0
463.81	23	249.754	0	264.006	0	154.683	0	62.1906	0	5471.84	0	57.024	1320	inf	0	1.15685	0	1.1152	0	1.24346	0	55.0278	0	1.76	0	57.84	14	nan	0
468.932	24	252.584	0	267.006	0	156.441	0	63.4098	0	5534.02	0	57.672	5	inf	0	1.16999	0	1.12784	0	1.25742	0	56.1104	1	1.78	0	59.52	14	nan	0
474.054	20	255.414	0	270.006	0	158.199	0	64.6291	0	5596.2	0	58.32	22	inf	0	1.18314	0	1.14048	0	1.27139	0	57.193	1	1.8	0	61.2	6	nan	0
479.176	15	258.244	0	273.006	0	159.957	0	65.8484	0	5658.38	0	58.968	74	inf	0	1.19629	0	1.15312	0	1.28535	0	58.2757	0	1.82	0	62.88	11	nan	0
484.298	21	261.074	0	276.006	0	161.714	0	67.0677	0	5720.56	0	59.616	330	inf	0	1.20943	0	1.16577	0	1.29931	0	59.3583	0	1.84	0	64.56	10	nan	0
489.42	14	263.903	0	279.006	0	163.472	1	68.2869	0	5782.74	0	60.264	322	inf	0	1.22258	0	1.17841	0	1.31327	0	60.4409	0	1.86	0	66.24	5	nan	0
494.543	18	266.733	0	282.006	0	165.23	0	69.5062	0	5844.92	0	60.912	26	inf	0	1.23573	0	1.19105	0	1.32723	0	61.5235	0	1.88	0	67.92	8	nan	0
499.665	30	269.563	0	285.006	0	166.988	0	70.7255	0	5907.1	0	61.56	11	inf	0	1.24887	0	1.20369	0	1.3412	0	62.6062	0	1.9	0	69.6	8	nan	0
504.787	30	272.393	0	288.006	0	168.746	0	71.9448	0	5969.28	0	62.208	194	inf	0	1.26202	0	1.21633	0	1.35516	0	63.6888	0	1.92	0	71.28	3	nan	0
509.909	13	275.223	0	291.006	0	170.503	0	73.164	0	6031.46	0	62.856	420	inf	0	1.27516	0	1.22897	0	1.36912	0	64.7714	0	1.94	0	72.96	5	nan	0
515.031	16	278.053	0	294.006	0	172.261	0	74.3833	0	6093.64	0	63.504	1187	inf	0	1.28831	0	1.24161	0	1.38308	0	65.854	0	1.96	0	74.64	4	nan	0
520.153	7	280.883	1	297.006	1	174.019	2	75.6026	1	6155.82	1	64.152	0	inf	0	1.30146	0	1.25426	0	1.39705	0	66.9367	1	1.98	0	76.32	1	nan	0
0	137.555	0	13.2617	0	16.3624	0	10.4519	0	0.066323	0	347.219	0	23.2245	0	inf	0	0.021474	0	0.038665	0	0.096817	0	0.130352	0	0.000922	0	-0.013565	0	nan
0	6712.73	0	106.478	0	191.095	0	108.297	0	11.9215	0	87255.9	0	273.332	0	nan	0	0.00036	0	0.000712	0	0.003604	0	19.0243	0	0.000921	0	142.606	0	nan
0	65172.1	0	209191	0	159433	0	183156	0	75113.4	0	154140	0	38987.5	0	nan	0	187568	0	121326	0	79855.6	0	31613	0	1.89131e+06	0	-5864.45	0	nan
0	268730	0	2.1278e+06	0	1.15161e+06	0	1.2127e+06	0	1.73573e+06	0	1.10685e+06	0	162830	0	nan	0	1.30639e+06	0	575828	0	302713	0	668522	0	6.22671e+07	0	487744	0	nan
0	125.354	0	10.5485	0	13.2442	0	7.65934	0	0	0	274	0	24	0	101.188	0	0.016299	0	0.031492	0	0.080774	0	0.062463	0	0	0	0	0	1.0234
0	33.8006	0	3.68815	0	1.7917	0	1.04162	0	-4.55357	0	44	0	1.6	0	86.5067	0	0.00437	0	0.011672	0	0.031278	0	-6.4911	0	0	0	-19	0	0.039302
0	78.5171	0	6.72349	0	7.49323	0	4.04083	0	-1.01489	0	153	0	8.2	0	95.9873	0	0.009881	0	0.020567	0	0.052023	0	-2.07764	0	0	0	-5	0	0.306622
0	175.604	0	16.6633	0	21.2546	0	13.2839	0	1.01742	0	457	0	31.2	0	108.411	0	0.02684	0	0.048421	0	0.126424	0	2.26198	0	0	0	5	0	2.12665
0	293.339	0	31.4888	0	41.1472	0	28.9831	0	4.95714	0	887	0	57.2	0	141.532	0	0.055192	0	0.089252	0	0.217329	0	6.80515	0	0	0	18	0	4.13188
LSE 2007-2009
Moments
Log-return		AC-1w Log-return		AC-2w Log-return		AC-m Log-return		AC-3m Log-return		AC-6m Log-return		AC-y Log-return		Abs-log-return		AC-1w Abs-log-return		AC-2w Abs-log-return		AC-m Abs-log-return		AC-3m Abs-log-return		AC-6m Abs-log-return		AC-y Abs-log-return		w-Volatility		AC-w w-Volatility		2w-Volatility		AC-2w 2w-Volatility		m-Volatility		AC-m m-Volatility		3m-Volatility		AC-3m 3m-Volatility		6m-Volatility		AC-6m 6m-Volatility		y-Volatility
-1.31391	0.34919	-1	790	-1	81	-1	18	-0.67723	8	-0.580404	15	-0.459438	8	0	483967	0	54041	0	57097	0	77158	0	148329	0	242076	0	383459	0	400397	-1	13384	0	335964	-1	4514	0	268355	-0.997931	4304	0	197267	-0.996211	3365	0	216666	-0.99319	2353	0	337090
-1.27726	0	-0.97	1479	-0.97	53	-0.97	20	-0.652035	9	-0.557924	1	-0.441205	46	0.0235123	104442	0.02	17296	0.02	28210	0.02	42900	0.0184223	65093	0.0182829	78193	0.0164254	55531	0.0198688	161722	-0.97	21030	0.0226111	190261	-0.97	13031	0.0261802	208343	-0.967952	11889	0.0316027	187662	-0.966269	8085	0.0346842	133548	-0.963258	4862	0.0377566	59926
-1.2406	0.0872974	-0.94	2286	-0.94	105	-0.94	14	-0.62684	2	-0.535444	32	-0.422973	19	0.0470247	35363	0.04	17505	0.04	27943	0.04	42630	0.0368447	63280	0.0365658	71227	0.0328508	48057	0.0397376	52164	-0.94	21385	0.0452223	69676	-0.94	17528	0.0523604	90401	-0.937973	16221	0.0632054	114361	-0.936327	10797	0.0693683	104263	-0.933326	6349	0.0755132	63308
-1.20395	0.0872974	-0.91	3015	-0.91	174	-0.91	11	-0.601646	15	-0.512965	27	-0.40474	20	0.070537	15117	0.06	17632	0.06	28088	0.06	42971	0.055267	59472	0.0548487	62289	0.0492762	39116	0.0596063	20926	-0.91	21011	0.0678334	29354	-0.91	19213	0.0785406	41662	-0.907993	18363	0.0948081	60689	-0.906386	12232	0.104052	68355	-0.903394	6645	0.11327	51526
-1.1673	0	-0.88	3780	-0.88	272	-0.88	10	-0.576451	35	-0.490485	12	-0.386507	27	0.0940493	7171	0.08	17705	0.08	28657	0.08	41744	0.0736893	54583	0.0731316	52145	0.0657016	33372	0.0794751	9730	-0.88	19924	0.0904445	13936	-0.88	19522	0.104721	20259	-0.878014	18485	0.126411	33503	-0.876444	13061	0.138737	42685	-0.873462	6485	0.151026	40142
-1.13065	0.261892	-0.85	4443	-0.85	495	-0.85	16	-0.551257	79	-0.468005	17	-0.368274	4	0.117562	4432	0.1	17682	0.1	28135	0.1	40706	0.0921116	49572	0.0914145	41979	0.0821269	26763	0.0993439	5244	-0.85	19009	0.113056	7276	-0.85	19331	0.130901	10655	-0.848035	18253	0.158013	20817	-0.846502	13016	0.173421	27218	-0.84353	6855	0.188783	28353
-1.094	0	-0.82	5205	-0.82	723	-0.82	46	-0.526062	65	-0.445526	2	-0.350042	17	0.141074	2466	0.12	17858	0.12	28320	0.12	39381	0.110534	42941	0.109697	32091	0.0985523	20608	0.119213	2929	-0.82	18099	0.135667	4334	-0.82	18854	0.157081	6572	-0.818055	17556	0.189616	13656	-0.81656	12528	0.208105	17874	-0.813598	7145	0.22654	19479
-1.05735	0.174595	-0.79	6024	-0.79	951	-0.79	48	-0.500867	84	-0.423046	28	-0.331809	36	0.164586	1541	0.14	17631	0.14	28419	0.14	37254	0.128956	36190	0.12798	24640	0.114978	15472	0.139081	1755	-0.79	17172	0.158278	2608	-0.79	17915	0.183261	4069	-0.788076	16862	0.221219	8915	-0.786618	12221	0.242789	12756	-0.783666	6756	0.264296	13801
-1.0207	0.261892	-0.76	6404	-0.76	1615	-0.76	50	-0.475673	137	-0.400566	54	-0.313576	17	0.188099	944	0.16	17548	0.16	27373	0.16	34854	0.147379	30555	0.146263	16988	0.131403	11666	0.15895	1131	-0.76	16320	0.180889	1670	-0.76	16874	0.209442	2601	-0.758097	15978	0.252821	6402	-0.756677	11991	0.277473	9088	-0.753734	6979	0.302053	10931
-0.984045	0.174595	-0.73	7095	-0.73	1827	-0.73	114	-0.450478	178	-0.378087	126	-0.295344	38	0.211611	787	0.18	19968	0.18	27053	0.18	32821	0.165801	24893	0.164546	12074	0.147829	7981	0.178819	727	-0.73	15725	0.2035	1039	-0.73	16234	0.235622	1805	-0.728117	15141	0.284424	4221	-0.726735	11302	0.312157	6886	-0.723803	6690	0.339809	8493
-0.947393	0.436487	-0.7	7687	-0.7	2545	-0.7	192	-0.425283	258	-0.355607	142	-0.277111	167	0.235123	477	0.2	18355	0.2	26086	0.2	30084	0.184223	19902	0.182829	8003	0.164254	5535	0.198688	515	-0.7	14949	0.226111	658	-0.7	15406	0.261802	1167	-0.698138	14325	0.316027	2956	-0.696793	10528	0.346842	4580	-0.693871	6293	0.377566	6237
-0.910742	0.698379	-0.67	8322	-0.67	3116	-0.67	286	-0.400089	473	-0.333128	257	-0.258878	126	0.258636	354	0.22	17735	0.22	25519	0.22	27506	0.202646	15743	0.201112	5312	0.180679	3602	0.218557	340	-0.67	14330	0.248722	526	-0.67	14373	0.287982	758	-0.668159	13546	0.34763	2273	-0.666851	10005	0.381526	3523	-0.663939	5960	0.415323	4881
-0.874091	0.34919	-0.64	8968	-0.64	3759	-0.64	493	-0.374894	885	-0.310648	498	-0.240645	188	0.282148	341	0.24	18393	0.24	24619	0.24	24909	0.221068	12750	0.219395	3468	0.197105	2513	0.238425	281	-0.64	13736	0.271334	340	-0.64	13868	0.314162	523	-0.638179	12989	0.379232	1525	-0.63691	9908	0.41621	2781	-0.634007	5769	0.453079	3708
-0.837439	0.523784	-0.61	9425	-0.61	4535	-0.61	842	-0.3497	1576	-0.288168	741	-0.222413	310	0.30566	217	0.26	18162	0.26	23781	0.26	21953	0.23949	9252	0.237678	2435	0.21353	1626	0.258294	198	-0.61	12879	0.293945	224	-0.61	13047	0.340343	410	-0.6082	12313	0.410835	1136	-0.606968	9488	0.450894	2004	-0.604075	5605	0.490836	2363
-0.800788	0.523784	-0.58	9834	-0.58	5347	-0.58	1247	-0.324505	2533	-0.265689	1120	-0.20418	549	0.329173	185	0.28	18560	0.28	22154	0.28	19216	0.257913	6872	0.25596	1640	0.229955	997	0.278163	126	-0.58	12141	0.316556	192	-0.58	12363	0.366523	254	-0.578221	11684	0.442438	871	-0.577026	9181	0.485578	1547	-0.574143	5611	0.528593	1728
-0.764136	0.698379	-0.55	10363	-0.55	6402	-0.55	1806	-0.29931	3935	-0.243209	2193	-0.185947	1007	0.352685	141	0.3	19726	0.3	21438	0.3	16922	0.276335	4913	0.274243	1081	0.246381	628	0.298032	94	-0.55	11700	0.339167	129	-0.55	11818	0.392703	184	-0.548241	11120	0.47404	604	-0.547084	9025	0.520262	1128	-0.544211	5370	0.566349	1225
-0.727485	2.09514	-0.52	10848	-0.52	7317	-0.52	2545	-0.274116	5424	-0.220729	3954	-0.167714	2116	0.376197	72	0.32	17137	0.32	20025	0.32	14644	0.294757	3652	0.292526	803	0.262806	515	0.3179	74	-0.52	11048	0.361778	116	-0.52	11414	0.418883	141	-0.518262	10684	0.505643	455	-0.517142	8559	0.554946	930	-0.514279	5218	0.604106	1025
-0.690834	0.436487	-0.49	11353	-0.49	8448	-0.49	3259	-0.248921	7531	-0.19825	6543	-0.149482	3686	0.39971	122	0.34	16963	0.34	18767	0.34	12414	0.31318	2874	0.310809	507	0.279232	376	0.337769	62	-0.49	10963	0.384389	73	-0.49	10869	0.445063	105	-0.488283	10186	0.537246	369	-0.487201	8367	0.589631	654	-0.484347	5120	0.641862	949
-0.654182	1.22216	-0.46	11600	-0.46	9328	-0.46	4543	-0.223726	11785	-0.17577	10014	-0.131249	6147	0.423222	64	0.36	16872	0.36	17231	0.36	10541	0.331602	1998	0.329092	484	0.295657	246	0.357638	41	-0.46	10489	0.407	51	-0.46	10660	0.471243	89	-0.458304	9784	0.568848	309	-0.457259	8352	0.624315	559	-0.454416	4950	0.679619	684
-0.617531	1.57135	-0.43	12122	-0.43	10551	-0.43	5853	-0.198532	15687	-0.15329	16175	-0.113016	9865	0.446734	74	0.38	17133	0.38	16344	0.38	8816	0.350024	1461	0.347375	266	0.312082	132	0.377507	33	-0.43	9886	0.429612	32	-0.43	10304	0.497424	60	-0.428324	9424	0.600451	178	-0.427317	8088	0.658999	452	-0.424484	4774	0.717376	656
-0.580879	2.35703	-0.4	12722	-0.4	11743	-0.4	7585	-0.173337	20387	-0.130811	22343	-0.0947836	14720	0.470247	51	0.4	16347	0.4	14927	0.4	7434	0.368447	1067	0.365658	155	0.328508	123	0.397376	27	-0.4	9622	0.452223	34	-0.4	9847	0.523604	49	-0.398345	9000	0.632054	106	-0.397375	7622	0.693683	278	-0.394552	4744	0.755132	393
-0.544228	2.96811	-0.37	12601	-0.37	13109	-0.37	9682	-0.148143	26116	-0.108331	29700	-0.0765508	19565	0.493759	48	0.42	16259	0.42	13807	0.42	6181	0.386869	842	0.383941	118	0.344933	99	0.417244	22	-0.37	9377	0.474834	27	-0.37	9669	0.549784	46	-0.368366	8978	0.663656	95	-0.367433	7543	0.728367	209	-0.36462	4600	0.792889	290
-0.507577	3.4919	-0.34	13615	-0.34	14538	-0.34	11510	-0.122948	31543	-0.0858515	37244	-0.0583181	26082	0.517271	30	0.44	15739	0.44	12886	0.44	5127	0.405291	584	0.402224	114	0.361359	44	0.437113	13	-0.34	9284	0.497445	25	-0.34	9238	0.575964	32	-0.338386	8707	0.695259	74	-0.337492	7459	0.763051	147	-0.334688	4530	0.830645	225
-0.470925	5.58703	-0.31	14259	-0.31	15527	-0.31	14040	-0.0977533	37248	-0.0633719	44143	-0.0400854	33342	0.540783	40	0.46	15100	0.46	11437	0.46	4059	0.423714	471	0.420506	34	0.377784	37	0.456982	18	-0.31	8971	0.520056	17	-0.31	8898	0.602144	19	-0.308407	8374	0.726862	31	-0.30755	7081	0.797735	162	-0.304756	4545	0.868402	240
-0.434274	8.03136	-0.28	13900	-0.28	16881	-0.28	15926	-0.0725587	43177	-0.0408923	50556	-0.0218527	41098	0.564296	28	0.48	14775	0.48	10270	0.48	3372	0.442136	296	0.438789	138	0.394209	44	0.476851	12	-0.28	8506	0.542667	14	-0.28	8979	0.628325	14	-0.278428	8126	0.758464	32	-0.277608	7001	0.83242	99	-0.274824	4479	0.906159	286
-0.397622	7.24568	-0.25	14046	-0.25	17548	-0.25	18713	-0.0473641	48144	-0.0184126	218019	-0.00361994	363433	0.587808	14	0.5	13846	0.5	9624	0.5	2717	0.460558	332	0.457072	38	0.410635	7	0.496719	16	-0.25	8283	0.565278	9	-0.25	8745	0.654505	8	-0.248448	8076	0.790067	41	-0.247666	6918	0.867104	60	-0.244892	4426	0.943915	203
-0.360971	12.6581	-0.22	16081	-0.22	19028	-0.22	21558	-0.0221694	134956	0.00406701	51267	0.0146128	36528	0.61132	16	0.52	13391	0.52	8510	0.52	2297	0.478981	218	0.475355	36	0.42706	1	0.516588	10	-0.22	8178	0.587889	12	-0.22	8411	0.680685	10	-0.218469	7880	0.82167	28	-0.217724	6744	0.901788	40	-0.21496	4440	0.981672	116
-0.32432	21.5625	-0.19	14281	-0.19	19824	-0.19	23849	0.0030252	48783	0.0265466	44194	0.0328455	28367	0.634833	14	0.54	13208	0.54	7585	0.54	1634	0.497403	161	0.493638	20	0.443486	13	0.536457	11	-0.19	7789	0.610501	12	-0.19	8206	0.706865	16	-0.18849	7594	0.853273	16	-0.187783	6696	0.936472	36	-0.185028	4427	1.01943	56
-0.287668	26.8003	-0.16	14371	-0.16	20899	-0.16	26713	0.0282198	43990	0.0490263	34895	0.0510782	23340	0.658345	12	0.56	12460	0.56	6568	0.56	1366	0.515825	96	0.511921	72	0.459911	14	0.556326	10	-0.16	7621	0.633112	4	-0.16	8103	0.733045	11	-0.15851	7551	0.884875	7	-0.157841	6592	0.971156	26	-0.155097	4251	1.05719	45
-0.251017	45.8311	-0.13	14576	-0.13	21678	-0.13	29296	0.0534145	38603	0.0715059	27353	0.069311	16279	0.681857	27	0.58	11963	0.58	5791	0.58	1081	0.534248	93	0.530204	16	0.476336	28	0.576195	3	-0.13	7395	0.655723	5	-0.13	7943	0.759226	8	-0.128531	7283	0.916478	9	-0.127899	6548	1.00584	22	-0.125165	4301	1.09494	40
-0.214365	76.2979	-0.1	14692	-0.1	22995	-0.1	31789	0.0786091	32421	0.0939856	20102	0.0875437	11290	0.70537	14	0.6	11401	0.6	5049	0.6	805	0.55267	59	0.548487	50	0.492762	5	0.596063	7	-0.1	7412	0.678334	11	-0.1	7815	0.785406	1	-0.0985518	7326	0.948081	1	-0.0979572	6584	1.04052	11	-0.0952327	4182	1.1327	46
-0.177714	158.707	-0.07	14316	-0.07	22519	-0.07	33882	0.103804	26238	0.116465	13677	0.105776	7206	0.728882	7	0.62	11134	0.62	4388	0.62	699	0.571092	57	0.56677	38	0.509187	24	0.615932	3	-0.07	7319	0.700945	2	-0.07	7585	0.811586	2	-0.0685725	7158	0.979683	3	-0.0680154	6355	1.07521	14	-0.0653008	4255	1.17045	85
-0.141063	358.094	-0.04	14126	-0.04	22872	-0.04	34901	0.128998	20704	0.138945	9077	0.124009	4869	0.752394	9	0.64	9940	0.64	3833	0.64	524	0.589515	25	0.585053	26	0.525612	16	0.635801	4	-0.04	7036	0.723556	9	-0.04	7523	0.837766	4	-0.0385932	7219	1.01129	5	-0.0380736	6381	1.10989	4	-0.035369	4168	1.20821	21
-0.104411	1021.03	-0.01	53125	-0.01	54122	-0.01	71709	0.154193	16742	0.161424	5925	0.142242	2992	0.775907	5	0.66	9379	0.66	3403	0.66	489	0.607937	23	0.603335	11	0.542038	12	0.65567	3	-0.01	34334	0.746167	4	-0.01	38012	0.863946	2	-0.00861387	61698	1.04289	4	-0.0081318	164868	1.14458	5	-0.00543706	321094	1.24597	37
-0.0677598	4112.75	0.02	14030	0.02	22485	0.02	34635	0.179388	12255	0.183904	3288	0.160475	2190	0.799419	7	0.68	9047	0.68	2927	0.68	319	0.626359	8	0.621618	16	0.558463	1	0.675538	3	0.02	7014	0.768778	1	0.02	7249	0.890127	3	0.0213654	6886	1.07449	3	0.02181	6205	1.17926	6	0.0244948	4030	1.28372	7
-0.0311084	33824.8	0.05	13827	0.05	22174	0.05	32693	0.204582	8839	0.206384	1875	0.178707	1310	0.822931	7	0.7	8491	0.7	2427	0.7	214	0.644782	8	0.639901	8	0.574889	0	0.695407	1	0.05	6866	0.79139	3	0.05	7315	0.916307	3	0.0513448	7004	1.10609	4	0.0517518	6106	1.21395	15	0.0544267	4090	1.32148	10
0.00554296	14453.3	0.08	14028	0.08	22226	0.08	30355	0.229777	6196	0.228863	904	0.19694	714	0.846444	7	0.72	7932	0.72	1985	0.72	200	0.663204	2	0.658184	30	0.591314	3	0.715276	3	0.08	6709	0.814001	4	0.08	7331	0.942487	4	0.0813241	6902	1.1377	3	0.0816936	5972	1.24863	0	0.0843586	4036	1.35924	9
0.0421944	2201.73	0.11	13633	0.11	20960	0.11	27955	0.254971	4135	0.251343	685	0.215173	368	0.869956	7	0.74	7289	0.74	1685	0.74	163	0.681626	0	0.676467	1	0.607739	1	0.735145	2	0.11	6847	0.836612	3	0.11	7042	0.968667	0	0.111303	6763	1.1693	4	0.111635	6177	1.28331	0	0.114291	3937	1.39699	21
0.0788458	616.581	0.14	13344	0.14	20215	0.14	25702	0.280166	2709	0.273823	411	0.233405	169	0.893468	8	0.76	6836	0.76	1480	0.76	124	0.700049	0	0.69475	0	0.624165	0	0.755014	0	0.14	6819	0.859223	2	0.14	7110	0.994847	2	0.141283	6825	1.2009	6	0.141577	6006	1.318	0	0.144222	4197	1.43475	0
0.115497	247.663	0.17	13061	0.17	18999	0.17	22640	0.305361	1656	0.296302	317	0.251638	201	0.916981	5	0.78	6306	0.78	1041	0.78	121	0.718471	0	0.713033	0	0.64059	1	0.774882	3	0.17	6864	0.881834	3	0.17	7113	1.02103	2	0.171262	6746	1.2325	1	0.171519	6040	1.35268	1	0.174154	4325	1.47251	0
0.152149	115.32	0.2	13646	0.2	17902	0.2	20438	0.330555	1238	0.318782	200	0.269871	75	0.940493	3	0.8	5556	0.8	926	0.8	75	0.736893	0	0.731316	0	0.657016	0	0.794751	2	0.2	6546	0.904445	0	0.2	7138	1.04721	1	0.201241	6639	1.26411	0	0.201461	6133	1.38737	0	0.204086	4189	1.51026	0
0.1888	58.8384	0.23	12523	0.23	16953	0.23	17758	0.35575	750	0.341262	154	0.288104	45	0.964005	4	0.82	5083	0.82	744	0.82	39	0.755316	0	0.749599	0	0.673441	0	0.81462	2	0.23	6637	0.927056	1	0.23	6986	1.07339	3	0.231221	6614	1.29571	1	0.231403	6151	1.42205	0	0.234018	4363	1.54802	0
0.225451	31.0779	0.26	12256	0.26	15837	0.26	15473	0.380945	446	0.363741	137	0.306336	45	0.987518	3	0.84	4772	0.84	545	0.84	21	0.773738	0	0.767881	0	0.689866	0	0.834489	0	0.26	6613	0.949668	0	0.26	6882	1.09957	1	0.2612	6594	1.32731	1	0.261344	6186	1.45673	0	0.26395	4315	1.58578	0
0.262103	24.0068	0.29	12379	0.29	14957	0.29	12799	0.406139	255	0.386221	77	0.324569	20	1.01103	5	0.86	4324	0.86	442	0.86	46	0.79216	0	0.786164	8	0.706292	0	0.854358	1	0.29	6683	0.972279	1	0.29	7146	1.12575	2	0.291179	6624	1.35892	2	0.291286	6190	1.49142	1	0.293882	4289	1.62353	0
0.298754	14.1422	0.32	11297	0.32	13898	0.32	10524	0.431334	128	0.4087	27	0.342802	23	1.03454	2	0.88	3647	0.88	366	0.88	32	0.810583	0	0.804447	27	0.722717	0	0.874226	0	0.32	6593	0.99489	2	0.32	6941	1.15193	0	0.321159	6688	1.39052	0	0.321228	6124	1.5261	0	0.323814	4386	1.66129	0
0.335406	10.7376	0.35	11197	0.35	12433	0.35	8745	0.456528	61	0.43118	26	0.361035	4	1.05805	0	0.9	3125	0.9	211	0.9	19	0.829005	1	0.82273	11	0.739143	0	0.894095	0	0.35	6579	1.0175	0	0.35	6875	1.17811	0	0.351138	6792	1.42212	1	0.35117	6338	1.56079	2	0.353746	4619	1.69905	0
0.372057	7.15839	0.38	10557	0.38	11818	0.38	6702	0.481723	51	0.45366	46	0.379267	0	1.08157	4	0.92	2570	0.92	145	0.92	20	0.847427	0	0.841013	0	0.755568	0	0.913964	1	0.38	6493	1.04011	0	0.38	7183	1.20429	1	0.381117	6665	1.45372	1	0.381112	6181	1.59547	3	0.383678	4778	1.7368	0
0.408708	3.3173	0.41	10225	0.41	10328	0.41	5439	0.506918	99	0.476139	22	0.3975	0	1.10508	1	0.94	2077	0.94	116	0.94	42	0.86585	0	0.859296	0	0.771993	0	0.933833	1	0.41	6680	1.06272	2	0.41	7162	1.23047	2	0.411096	6769	1.48533	1	0.411053	6447	1.63016	3	0.413609	4777	1.77456	0
0.44536	3.3173	0.44	9975	0.44	9398	0.44	4208	0.532112	40	0.498619	0	0.415733	0	1.12859	0	0.96	1430	0.96	80	0.96	4	0.884272	0	0.877579	0	0.788419	0	0.953701	0	0.44	6645	1.08533	0	0.44	6997	1.25665	1	0.441076	6732	1.51693	0	0.440995	6439	1.66484	1	0.443541	4911	1.81232	0
0.482011	3.14271	0.47	9477	0.47	8183	0.47	2992	0.557307	11	0.521099	0	0.433965	0	1.1521	0	0.98	1167	0.98	174	0.98	20	0.902694	0	0.895862	0	0.804844	0	0.97357	1	0.47	6707	1.10795	0	0.47	7182	1.28283	1	0.471055	6840	1.54853	1	0.470937	6554	1.69952	1	0.473473	5296	1.85007	0
0.518663	1.57135	0.5	8961	0.5	7276	0.5	2237	0.582502	27	0.543578	5	0.452198	0	1.17562	2	1	172	1	37	1	0	0.921116	0	0.914145	0	0.821269	0	0.993439	0	0.5	6773	1.13056	1	0.5	7147	1.30901	1	0.501034	6869	1.58013	2	0.500879	6520	1.73421	1	0.503405	5254	1.88783	0
0.555314	2.09514	0.53	8669	0.53	6374	0.53	1642	0.607696	14	0.566058	8	0.470431	0	1.19913	2	1.02	0	1.02	0	1.02	0	0.939539	0	0.932427	0	0.837695	0	1.01331	0	0.53	6616	1.15317	0	0.53	7256	1.33519	0	0.531014	6895	1.61174	0	0.530821	6685	1.76889	1	0.533337	5419	1.92559	0
0.591965	1.30946	0.56	8009	0.56	5464	0.56	1084	0.632891	4	0.588538	12	0.488664	0	1.22264	1	1.04	0	1.04	0	1.04	0	0.957961	0	0.95071	0	0.85412	0	1.03318	0	0.56	6676	1.17578	0	0.56	7239	1.36137	0	0.560993	7003	1.64334	2	0.560762	6628	1.80358	1	0.563269	5333	1.96334	1
0.628617	0.960271	0.59	7689	0.59	4572	0.59	695	0.658086	2	0.611017	11	0.506896	0	1.24615	1	1.06	0	1.06	0	1.06	0	0.976383	0	0.968993	0	0.870546	0	1.05305	0	0.59	6632	1.19839	0	0.59	7313	1.38755	1	0.590972	7139	1.67494	3	0.590704	6836	1.83826	1	0.593201	5485	2.0011	0
0.665268	1.30946	0.62	7300	0.62	3732	0.62	424	0.68328	0	0.633497	10	0.525129	0	1.26967	2	1.08	0	1.08	0	1.08	0	0.994806	0	0.987276	0	0.886971	0	1.07291	0	0.62	6848	1.221	0	0.62	7233	1.41373	1	0.620952	7334	1.70655	2	0.620646	6784	1.87294	1	0.623133	5508	2.03886	0
0.70192	0.436487	0.65	6663	0.65	3092	0.65	315	0.708475	0	0.655976	7	0.543362	0	1.29318	4	1.1	0	1.1	0	1.1	0	1.01323	0	1.00556	0	0.903396	0	1.09278	0	0.65	6781	1.24361	1	0.65	7360	1.43991	0	0.650931	7519	1.73815	1	0.650588	6711	1.90763	1	0.653065	5708	2.07661	0
0.738571	0.611082	0.68	5991	0.68	2408	0.68	188	0.733669	0	0.678456	0	0.561594	0	1.31669	0	1.12	0	1.12	0	1.12	0	1.03165	0	1.02384	0	0.919822	0	1.11265	0	0.68	6853	1.26622	0	0.68	7323	1.46609	1	0.68091	7580	1.76975	0	0.680529	6751	1.94231	1	0.682997	6130	2.11437	1
0.775222	0.261892	0.71	5772	0.71	1771	0.71	116	0.758864	0	0.700936	0	0.579827	0	1.3402	1	1.14	0	1.14	0	1.14	0	1.05007	0	1.04212	0	0.936247	0	1.13252	0	0.71	6775	1.28883	0	0.71	7292	1.49227	1	0.71089	7792	1.80135	1	0.710471	6967	1.977	1	0.712928	6369	2.15213	3
0.811874	0.436487	0.74	5343	0.74	1375	0.74	93	0.784059	0	0.723415	0	0.59806	0	1.36371	0	1.16	0	1.16	0	1.16	0	1.0685	0	1.06041	0	0.952673	0	1.15239	0	0.74	6848	1.31145	0	0.74	7463	1.51845	0	0.740869	7923	1.83296	0	0.740413	7212	2.01168	0	0.74286	6333	2.18988	3
0.848525	0.34919	0.77	4870	0.77	1074	0.77	102	0.809253	0	0.745895	0	0.616293	0	1.38723	0	1.18	0	1.18	0	1.18	0	1.08692	0	1.07869	0	0.969098	0	1.17226	0	0.77	6755	1.33406	0	0.77	7304	1.54463	0	0.770848	7945	1.86456	1	0.770355	7104	2.04636	1	0.772792	6743	2.22764	1
0.885177	0.523784	0.8	4116	0.8	665	0.8	35	0.834448	1	0.768375	0	0.634525	0	1.41074	0	1.2	0	1.2	0	1.2	0	1.10534	0	1.09697	0	0.985523	0	1.19213	0	0.8	6701	1.35667	0	0.8	7206	1.57081	0	0.800828	7789	1.89616	0	0.800297	7421	2.08105	1	0.802724	7070	2.2654	2
0.921828	0.174595	0.83	3467	0.83	463	0.83	21	0.859643	0	0.790854	0	0.652758	0	1.43425	0	1.22	0	1.22	0	1.22	0	1.12376	0	1.11526	0	1.00195	0	1.212	0	0.83	6494	1.37928	0	0.83	7030	1.59699	2	0.830807	8186	1.92776	1	0.830238	6995	2.11573	1	0.832656	7014	2.30315	1
0.958479	0.261892	0.86	2892	0.86	241	0.86	35	0.884837	0	0.813334	0	0.670991	0	1.45776	0	1.24	0	1.24	0	1.24	0	1.14218	0	1.13354	0	1.01837	0	1.23186	0	0.86	6521	1.40189	0	0.86	6540	1.62317	0	0.860786	7975	1.95937	0	0.86018	6843	2.15042	1	0.862588	7200	2.34091	1
0.995131	0.34919	0.89	2264	0.89	166	0.89	26	0.910032	0	0.835814	0	0.689224	0	1.48128	0	1.26	0	1.26	0	1.26	0	1.16061	0	1.15182	0	1.0348	0	1.25173	0	0.89	5917	1.4245	0	0.89	5927	1.64935	0	0.890765	7259	1.99097	1	0.890122	6010	2.1851	2	0.89252	6231	2.37867	2
1.03178	0.0872974	0.92	1676	0.92	100	0.92	18	0.935226	0	0.858293	0	0.707456	0	1.50479	0	1.28	0	1.28	0	1.28	0	1.17903	0	1.17011	0	1.05122	0	1.2716	0	0.92	5553	1.44711	0	0.92	4861	1.67553	0	0.920745	6172	2.02257	0	0.920064	5147	2.21979	2	0.922452	5115	2.41642	1
1.06843	0.0872974	0.95	1081	0.95	71	0.95	8	0.960421	0	0.880773	0	0.725689	0	1.5283	0	1.3	0	1.3	0	1.3	0	1.19745	0	1.18839	0	1.06765	0	1.29147	0	0.95	4467	1.46972	0	0.95	3031	1.70171	0	0.950724	3891	2.05417	1	0.950006	3399	2.25447	1	0.952384	2667	2.45418	2
1.10508	0.0872974	0.98	696	0.98	131	0.98	5	0.985616	0	0.903252	0	0.743922	0	1.55181	0	1.32	0	1.32	0	1.32	0	1.21587	0	1.20667	0	1.08408	0	1.31134	0	0.98	1856	1.49233	0	0.98	1379	1.72789	0	0.980703	1237	2.08578	1	0.979947	915	2.28915	2	0.982316	320	2.49194	1
1.14174	0	1.01	0	1.01	0	1.01	0	1.01081	0	0.925732	0	0.762154	0	1.57533	0	1.34	0	1.34	0	1.34	0	1.2343	0	1.22495	0	1.1005	0	1.33121	0	1.01	0	1.51495	0	1.01	0	1.75407	0	1.01068	0	2.11738	1	1.00989	0	2.32384	0	1.01225	0	2.52969	3
1.17839	0.0872974	1.04	0	1.04	0	1.04	0	1.036	0	0.948212	0	0.780387	0	1.59884	0	1.36	0	1.36	0	1.36	0	1.25272	0	1.24324	0	1.11693	0	1.35108	0	1.04	0	1.53756	0	1.04	0	1.78025	0	1.04066	0	2.14898	1	1.03983	0	2.35852	2	1.04218	0	2.56745	2
1.21504	0.174595	1.07	0	1.07	0	1.07	0	1.0612	0	0.970691	0	0.79862	0	1.62235	0	1.38	0	1.38	0	1.38	0	1.27114	0	1.26152	0	1.13335	0	1.37095	0	1.07	0	1.56017	0	1.07	0	1.80643	0	1.07064	0	2.18059	0	1.06977	0	2.39321	1	1.07211	0	2.60521	3
1.25169	0.174595	1.1	0	1.1	0	1.1	0	1.08639	0	0.993171	0	0.816853	0	1.64586	0	1.4	0	1.4	0	1.4	0	1.28956	0	1.2798	0	1.14978	0	1.39081	0	1.1	0	1.58278	0	1.1	0	1.83261	0	1.10062	0	2.21219	0	1.09971	0	2.42789	2	1.10204	0	2.64296	2
1.28834	0.0872974	1.13	0	1.13	0	1.13	0	1.11159	0	1.01565	0	0.835085	0	1.66938	0	1.42	0	1.42	0	1.42	0	1.30799	0	1.29809	0	1.1662	0	1.41068	0	1.13	0	1.60539	0	1.13	0	1.85879	0	1.1306	0	2.24379	0	1.12966	0	2.46257	1	1.13198	0	2.68072	2
1.32499	0.0872974	1.16	0	1.16	0	1.16	0	1.13678	0	1.03813	0	0.853318	0	1.69289	0	1.44	0	1.44	0	1.44	0	1.32641	0	1.31637	0	1.18263	0	1.43055	0	1.16	0	1.628	0	1.16	0	1.88497	0	1.16058	0	2.27539	0	1.1596	0	2.49726	0	1.16191	0	2.71848	1
1.36164	0	1.19	0	1.19	0	1.19	0	1.16198	0	1.06061	0	0.871551	0	1.7164	0	1.46	0	1.46	0	1.46	0	1.34483	0	1.33465	0	1.19905	0	1.45042	0	1.19	0	1.65061	0	1.19	0	1.91115	0	1.19056	0	2.307	0	1.18954	0	2.53194	0	1.19184	0	2.75623	1
1.3983	0	1.22	0	1.22	0	1.22	0	1.18717	0	1.08309	0	0.889784	0	1.73991	0	1.48	0	1.48	0	1.48	0	1.36325	0	1.35293	0	1.21548	0	1.47029	0	1.22	0	1.67322	0	1.22	0	1.93733	0	1.22054	0	2.3386	0	1.21948	0	2.56663	0	1.22177	0	2.79399	0
1.43495	0	1.25	0	1.25	0	1.25	0	1.21237	0	1.10557	0	0.908016	0	1.76342	0	1.5	0	1.5	0	1.5	0	1.38167	0	1.37122	0	1.2319	0	1.49016	0	1.25	0	1.69583	0	1.25	0	1.96351	0	1.25052	0	2.3702	0	1.24942	0	2.60131	0	1.2517	0	2.83175	0
1.4716	0	1.28	0	1.28	0	1.28	0	1.23756	0	1.12805	0	0.926249	0	1.78694	0	1.52	0	1.52	0	1.52	0	1.4001	0	1.3895	0	1.24833	0	1.51003	0	1.28	0	1.71845	0	1.28	0	1.98969	0	1.2805	0	2.4018	0	1.27937	0	2.636	0	1.28163	0	2.8695	0
1.50825	0	1.31	0	1.31	0	1.31	0	1.26276	0	1.15053	0	0.944482	0	1.81045	0	1.54	0	1.54	0	1.54	0	1.41852	0	1.40778	0	1.26475	0	1.5299	0	1.31	0	1.74106	0	1.31	0	2.01587	0	1.31048	0	2.43341	0	1.30931	0	2.67068	0	1.31157	0	2.90726	0
1.5449	0	1.34	0	1.34	0	1.34	0	1.28795	0	1.17301	0	0.962714	0	1.83396	0	1.56	0	1.56	0	1.56	0	1.43694	0	1.42607	0	1.28118	0	1.54976	0	1.34	0	1.76367	0	1.34	0	2.04206	0	1.34046	0	2.46501	0	1.33925	0	2.70536	0	1.3415	0	2.94502	0
1.58155	0	1.37	0	1.37	0	1.37	0	1.31315	0	1.19549	0	0.980947	0	1.85747	0	1.58	0	1.58	0	1.58	0	1.45536	0	1.44435	0	1.29761	0	1.56963	0	1.37	0	1.78628	0	1.37	0	2.06824	0	1.37043	0	2.49661	0	1.36919	0	2.74005	0	1.37143	0	2.98277	0
1.6182	0	1.4	0	1.4	0	1.4	0	1.33834	0	1.21797	0	0.99918	0	1.88099	0	1.6	0	1.6	0	1.6	0	1.47379	0	1.46263	0	1.31403	0	1.5895	0	1.4	0	1.80889	0	1.4	0	2.09442	0	1.40041	0	2.52821	0	1.39913	0	2.77473	0	1.40136	0	3.02053	0
1.65486	0	1.43	0	1.43	0	1.43	0	1.36354	0	1.24045	0	1.01741	0	1.9045	0	1.62	0	1.62	0	1.62	0	1.49221	0	1.48091	0	1.33046	0	1.60937	0	1.43	0	1.8315	0	1.43	0	2.1206	0	1.43039	0	2.55982	0	1.42907	0	2.80942	0	1.43129	0	3.05829	0
1.69151	0	1.46	0	1.46	0	1.46	0	1.38873	0	1.26293	0	1.03565	0	1.92801	0	1.64	0	1.64	0	1.64	0	1.51063	0	1.4992	0	1.34688	0	1.62924	0	1.46	0	1.85411	0	1.46	0	2.14678	0	1.46037	0	2.59142	0	1.45902	0	2.8441	0	1.46123	0	3.09604	0
1.72816	0	1.49	0	1.49	0	1.49	0	1.41392	0	1.28541	0	1.05388	0	1.95152	0	1.66	0	1.66	0	1.66	0	1.52905	0	1.51748	0	1.36331	0	1.64911	0	1.49	0	1.87672	0	1.49	0	2.17296	0	1.49035	0	2.62302	0	1.48896	0	2.87878	0	1.49116	0	3.1338	0
1.76481	0	1.52	0	1.52	0	1.52	0	1.43912	0	1.30789	0	1.07211	0	1.97504	0	1.68	0	1.68	0	1.68	0	1.54748	0	1.53576	0	1.37973	0	1.66898	0	1.52	0	1.89934	0	1.52	0	2.19914	0	1.52033	0	2.65463	0	1.5189	0	2.91347	0	1.52109	0	3.17156	0
1.80146	0	1.55	0	1.55	0	1.55	0	1.46431	0	1.33037	0	1.09034	0	1.99855	0	1.7	0	1.7	0	1.7	0	1.5659	0	1.55405	0	1.39616	0	1.68885	0	1.55	0	1.92195	0	1.55	0	2.22532	0	1.55031	0	2.68623	0	1.54884	0	2.94815	0	1.55102	0	3.20931	0
1.83811	0	1.58	0	1.58	0	1.58	0	1.48951	0	1.35285	0	1.10858	0	2.02206	0	1.72	0	1.72	0	1.72	0	1.58432	0	1.57233	0	1.41258	0	1.70872	0	1.58	0	1.94456	0	1.58	0	2.2515	0	1.58029	0	2.71783	0	1.57878	0	2.98284	0	1.58095	0	3.24707	0
1.87476	0	1.61	0	1.61	0	1.61	0	1.5147	0	1.37532	0	1.12681	0	2.04557	0	1.74	0	1.74	0	1.74	0	1.60274	0	1.59061	0	1.42901	0	1.72858	0	1.61	0	1.96717	0	1.61	0	2.27768	0	1.61027	0	2.74943	0	1.60873	0	3.01752	0	1.61089	0	3.28482	0
1.91142	0	1.64	0	1.64	0	1.64	0	1.5399	0	1.3978	0	1.14504	0	2.06908	0	1.76	0	1.76	0	1.76	0	1.62117	0	1.60889	0	1.44543	0	1.74845	0	1.64	0	1.98978	0	1.64	0	2.30386	0	1.64025	0	2.78104	0	1.63867	0	3.05221	0	1.64082	0	3.32258	0
1.94807	0	1.67	0	1.67	0	1.67	0	1.56509	0	1.42028	0	1.16327	0	2.0926	0	1.78	0	1.78	0	1.78	0	1.63959	0	1.62718	0	1.46186	0	1.76832	0	1.67	0	2.01239	0	1.67	0	2.33004	0	1.67023	0	2.81264	0	1.66861	0	3.08689	0	1.67075	0	3.36034	0
1.98472	0	1.7	0	1.7	0	1.7	0	1.59029	0	1.44276	0	1.18151	0	2.11611	0	1.8	0	1.8	0	1.8	0	1.65801	0	1.64546	0	1.47829	0	1.78819	0	1.7	0	2.035	0	1.7	0	2.35622	0	1.70021	0	2.84424	0	1.69855	0	3.12157	0	1.70068	0	3.39809	0
2.02137	0	1.73	0	1.73	0	1.73	0	1.61548	0	1.46524	0	1.19974	0	2.13962	0	1.82	0	1.82	0	1.82	0	1.67643	0	1.66374	0	1.49471	0	1.80806	0	1.73	0	2.05761	0	1.73	0	2.3824	0	1.73019	0	2.87584	0	1.72849	0	3.15626	0	1.73061	0	3.43585	0
2.05802	0	1.76	0	1.76	0	1.76	0	1.64068	0	1.48772	0	1.21797	0	2.16313	0	1.84	0	1.84	0	1.84	0	1.69485	0	1.68203	0	1.51114	0	1.82793	0	1.76	0	2.08022	0	1.76	0	2.40858	0	1.76017	0	2.90745	0	1.75843	0	3.19094	0	1.76054	0	3.47361	0
2.09467	0	1.79	0	1.79	0	1.79	0	1.66587	0	1.5102	0	1.23621	0	2.18665	0	1.86	0	1.86	0	1.86	0	1.71328	0	1.70031	0	1.52756	0	1.8478	0	1.79	0	2.10284	0	1.79	0	2.43476	0	1.79014	0	2.93905	0	1.78838	0	3.22563	0	1.79048	0	3.51136	0
2.13132	0	1.82	0	1.82	0	1.82	0	1.69107	0	1.53268	0	1.25444	0	2.21016	0	1.88	0	1.88	0	1.88	0	1.7317	0	1.71859	0	1.54399	0	1.86767	0	1.82	0	2.12545	0	1.82	0	2.46094	0	1.82012	0	2.97065	0	1.81832	0	3.26031	0	1.82041	0	3.54912	0
2.16798	0	1.85	0	1.85	0	1.85	0	1.71626	0	1.55516	0	1.27267	0	2.23367	0	1.9	0	1.9	0	1.9	0	1.75012	0	1.73687	0	1.56041	0	1.88753	0	1.85	0	2.14806	0	1.85	0	2.48712	0	1.8501	0	3.00226	0	1.84826	0	3.29499	0	1.85034	0	3.58688	0
2.20463	0	1.88	0	1.88	0	1.88	0	1.74145	0	1.57764	0	1.2909	0	2.25718	0	1.92	0	1.92	0	1.92	0	1.76854	0	1.75516	0	1.57684	0	1.9074	0	1.88	0	2.17067	0	1.88	0	2.5133	0	1.88008	0	3.03386	0	1.8782	0	3.32968	0	1.88027	0	3.62463	0
2.24128	0	1.91	0	1.91	0	1.91	0	1.76665	0	1.60012	0	1.30914	0	2.2807	0	1.94	0	1.94	0	1.94	0	1.78697	0	1.77344	0	1.59326	0	1.92727	0	1.91	0	2.19328	0	1.91	0	2.53948	0	1.91006	0	3.06546	0	1.90814	0	3.36436	0	1.9102	0	3.66239	0
2.27793	0	1.94	0	1.94	0	1.94	0	1.79184	0	1.6226	0	1.32737	0	2.30421	0	1.96	0	1.96	0	1.96	0	1.80539	0	1.79172	0	1.60969	0	1.94714	0	1.94	0	2.21589	0	1.94	0	2.56566	0	1.94004	0	3.09706	0	1.93808	0	3.39905	0	1.94014	0	3.70015	0
2.31458	0	1.97	0	1.97	0	1.97	0	1.81704	0	1.64508	0	1.3456	0	2.32772	0	1.98	0	1.98	0	1.98	0	1.82381	0	1.81001	0	1.62611	0	1.96701	0	1.97	0	2.2385	0	1.97	0	2.59184	0	1.97002	0	3.12867	0	1.96803	0	3.43373	0	1.97007	0	3.7379	0
	57500
0	-0.00111771	0	-0.0273701	0	0.00152116	0	-0.000616115	0	-0.00599224	0	-0.00748608	0	0.000607514	0	0.0204619	0	0.352897	0	0.246091	0	0.165822	0	0.0890708	0	0.0551963	0	0.0324309	0	0.0230518	0	-0.216865	0	0.0316421	0	-0.184239	0	0.0444098	0	-0.152605	0	0.0720461	0	-0.0859636	0	0.088888	0	-0.00498035	0	0.0878811
0	0.00167288	0	0.184395	0	0.0960079	0	0.0454665	0	0.0136198	0	0.00610202	0	0.00236089	0	0.00125544	0	0.0613762	0	0.0342357	0	0.0174765	0	0.00662543	0	0.00368268	0	0.00242787	0	0.000759004	0	0.329993	0	0.00121218	0	0.317057	0	0.00213568	0	0.319897	0	0.00580844	0	0.260811	0	0.0106093	0	0.186359	0	0.0170586
0	-240736	0	44354.8	0	13191.4	0	11747.9	0	5697.63	0	-13830.7	0	45429.9	0	5.08528e+06	0	276669	0	506165	0	669669	0	810388	0	1.15842e+06	0	1.33988e+06	0	3.45802e+06	0	294689	0	3.02782e+06	0	255784	0	2.65832e+06	0	214566	0	2.02337e+06	0	83550.6	0	1.765e+06	0	439.655	0	1.73861e+06
0	5.57409e+07	0	1.54982e+06	0	1.82936e+06	0	2.10332e+06	0	2.59837e+06	0	3.55132e+06	0	5.5266e+06	0	8.58859e+07	0	1.50179e+06	0	2.06502e+06	0	2.73192e+06	0	3.28266e+06	0	6.21831e+06	0	5.68916e+06	0	4.33007e+07	0	1.29717e+06	0	3.44548e+07	0	1.2687e+06	0	2.87871e+07	0	1.25905e+06	0	1.63586e+07	0	1.45339e+06	0	1.2526e+07	0	2.06264e+06	0	1.11593e+07
0	0	0	-0.000172398	0	0	0	0	0	0	0	0	0	0	0	0.0102776	0	0.324156	0	0.215377	0	0.140988	0	0.0714639	0	0.0387893	0	0.00256309	0	0.0154983	0	-0.323137	0	0.0221252	0	-0.264946	0	0.0319914	0	-0.184396	0	0.0525859	0	0	0	0.0636828	0	0	0	0.0267982
0	-0.0512933	0	-0.732338	0	-0.516051	0	-0.357229	0	-0.202487	0	-0.14217	0	-0.083599	0	0	0	0	0	0.00294315	0	0	0	0	0	0	0	0	0	0.000907168	0	-0.942033	0	0.00221292	0	-0.913537	0	0.00148161	0	-0.907139	0	0	0	-0.880127	0	0	0	-0.816078	0	0
0	-0.0111733	0	-0.344017	0	-0.207743	0	-0.136694	0	-0.0733978	0	-0.0460797	0	-0.00147653	0	0.00259404	0	0.145674	0	0.0968119	0	0.0609467	0	0.0230528	0	0.000904492	0	0	0	0.00803414	0	-0.734991	0	0.0119764	0	-0.697094	0	0.0176034	0	-0.67405	0	0.0263434	0	-0.524224	0	0.00959719	0	-0.0655935	0	0
0	0.00945536	0	0.280114	0	0.209927	0	0.135268	0	0.05889	0	0.0259489	0	0.00234204	0	0.0248152	0	0.531944	0	0.362582	0	0.243163	0	0.134179	0	0.0869013	0	0.0520013	0	0.0284053	0	0.230145	0	0.0393117	0	0.262759	0	0.0559103	0	0.286402	0	0.0927906	0	0.216263	0	0.122008	0	0.0229158	0	0.137188
0	0.04652	0	0.705974	0	0.524699	0	0.356945	0	0.190965	0	0.122328	0	0.0855331	0	0.0727594	0	0.803345	0	0.596592	0	0.416671	0	0.243788	0	0.170085	0	0.135636	0	0.0683803	0	0.820107	0	0.091044	0	0.812482	0	0.125139	0	0.837241	0	0.215286	0	0.815368	0	0.285492	0	0.813863	0	0.344561
LSE 2009-2011
Moments
Log-return		AC-1w Log-return		AC-2w Log-return		AC-m Log-return		AC-3m Log-return		AC-6m Log-return		AC-y Log-return		Abs-log-return		AC-1w Abs-log-return		AC-2w Abs-log-return		AC-m Abs-log-return		AC-3m Abs-log-return		AC-6m Abs-log-return		AC-y Abs-log-return		w-Volatility		AC-w w-Volatility		2w-Volatility		AC-2w 2w-Volatility		m-Volatility		AC-m m-Volatility		3m-Volatility		AC-3m 3m-Volatility		6m-Volatility		AC-6m 6m-Volatility		y-Volatility
-1.30716	0.175264	-1	1253	-1	211	-1	21	-0.67723	13	-0.596378	10	-0.459438	8	0	519856	0	76589	0	67135	0	80703	0	154934	0	240604	0	389283	0	431889	-1	17005	0	342602	-0.998364	5764	0	257609	-0.996489	4853	0	179779	-0.9979	3444	0	197722	-0.992993	2343	0	328650
-1.27039	0	-0.97	1548	-0.97	87	-0.97	24	-0.65096	9	-0.573739	1	-0.441221	46	0.0237003	89272	0.02	16051	0.02	26838	0.02	41454	0.0194923	70979	0.0182829	77576	0.0164254	64543	0.0193921	149270	-0.97	23864	0.0207963	191100	-0.968381	15178	0.0236994	217685	-0.966524	12211	0.0282982	192068	-0.967972	8759	0.0288173	118120	-0.963119	6789	0.0257111	30011
-1.23361	0.0876319	-0.94	2166	-0.94	148	-0.94	17	-0.62469	27	-0.551099	8	-0.423003	19	0.0474007	26425	0.04	16058	0.04	26651	0.04	42422	0.0389846	68404	0.0365658	72249	0.0328508	56342	0.0387842	42563	-0.94	22000	0.0415925	66215	-0.938397	19262	0.0473989	91837	-0.936559	16272	0.0565963	120504	-0.938045	12594	0.0576347	110914	-0.933245	9999	0.0514222	51103
-1.19684	0	-0.91	3013	-0.91	280	-0.91	17	-0.59842	37	-0.52846	11	-0.404786	20	0.071101	9719	0.06	16168	0.06	26593	0.06	43423	0.0584769	63354	0.0548487	63483	0.0492762	44030	0.0581763	15860	-0.91	21327	0.0623888	26415	-0.908414	20466	0.0710983	40196	-0.906594	18167	0.0848945	64671	-0.908118	14655	0.086452	75147	-0.903371	10368	0.0771333	51254
-1.16007	0.0876319	-0.88	3683	-0.88	370	-0.88	32	-0.57215	32	-0.50582	1	-0.386569	27	0.0948014	4641	0.08	16137	0.08	28817	0.08	43203	0.0779692	57071	0.0731316	51847	0.0657016	32543	0.0775684	7129	-0.88	19635	0.0831851	12459	-0.87843	20583	0.0947977	19422	-0.876629	18726	0.113193	35258	-0.878191	15672	0.115269	48991	-0.873496	9832	0.102844	41499
-1.1233	0.0876319	-0.85	4028	-0.85	572	-0.85	41	-0.545881	80	-0.483181	9	-0.368351	4	0.118502	2253	0.1	16365	0.1	27144	0.1	41701	0.0974615	49417	0.0914145	41488	0.0821269	23274	0.0969604	3472	-0.85	18660	0.103981	6393	-0.848446	19584	0.118497	10385	-0.846664	18182	0.141491	21009	-0.848263	15505	0.144087	31236	-0.843622	9729	0.128556	34444
-1.08653	0.0876319	-0.82	4967	-0.82	811	-0.82	81	-0.519611	99	-0.460542	31	-0.350134	20	0.142202	1304	0.12	16372	0.12	28076	0.12	40104	0.116954	41545	0.109697	31439	0.0985523	16087	0.116353	2002	-0.82	17633	0.124778	3600	-0.818463	18848	0.142197	6216	-0.816699	17381	0.169789	12586	-0.818336	15043	0.172904	19621	-0.813748	9254	0.154267	27617
-1.04975	0	-0.79	5806	-0.79	1045	-0.79	56	-0.493341	126	-0.437902	36	-0.331917	46	0.165902	800	0.14	16370	0.14	29673	0.14	38185	0.136446	33460	0.12798	24471	0.114978	10725	0.135745	1177	-0.79	16415	0.145574	2272	-0.788479	17622	0.165896	3792	-0.786734	16771	0.198087	8173	-0.788409	14142	0.201721	14608	-0.783874	8708	0.179978	20252
-1.01298	0	-0.76	5858	-0.76	1666	-0.76	96	-0.467071	218	-0.415263	67	-0.313699	40	0.189603	479	0.16	16481	0.16	27499	0.16	35254	0.155938	26929	0.146263	17619	0.131403	7065	0.155137	817	-0.76	15620	0.16637	1443	-0.758495	16561	0.189595	2416	-0.75677	15605	0.226385	6058	-0.758481	13603	0.230539	10638	-0.753999	8515	0.205689	15535
-0.97621	0	-0.73	6588	-0.73	1922	-0.73	221	-0.440801	357	-0.392624	116	-0.295482	49	0.213303	342	0.18	23550	0.18	27959	0.18	32373	0.175431	20888	0.164546	11724	0.147829	4245	0.174529	496	-0.73	14952	0.187166	883	-0.728512	15894	0.213295	1687	-0.726805	14939	0.254684	4165	-0.728554	12887	0.259356	7347	-0.724125	8602	0.2314	11239
-0.939438	0	-0.7	7003	-0.7	2495	-0.7	236	-0.414531	462	-0.369984	144	-0.277264	179	0.237003	244	0.2	17214	0.2	26516	0.2	29681	0.194923	16438	0.182829	7546	0.164254	2545	0.193921	339	-0.7	14573	0.207963	696	-0.698528	14774	0.236994	1231	-0.69684	14082	0.282982	3147	-0.698627	11819	0.288173	5571	-0.694251	8157	0.257111	9144
-0.902666	0.175264	-0.67	7767	-0.67	3095	-0.67	359	-0.388261	773	-0.347345	99	-0.259047	126	0.260704	161	0.22	16925	0.22	25631	0.22	26651	0.214415	12897	0.201112	4571	0.180679	1560	0.213313	259	-0.67	13551	0.228759	417	-0.668544	14119	0.260694	841	-0.666875	13321	0.31128	2058	-0.6687	11402	0.316991	3952	-0.664377	7763	0.282822	6901
-0.865894	0.0876319	-0.64	8558	-0.64	3811	-0.64	536	-0.361992	1422	-0.324705	203	-0.24083	309	0.284404	129	0.24	17679	0.24	23929	0.24	23978	0.233908	9690	0.219395	3257	0.197105	1069	0.232705	163	-0.64	13282	0.249555	358	-0.638561	13385	0.284393	647	-0.63691	12731	0.339578	1662	-0.638772	10978	0.345808	2901	-0.634502	7376	0.308533	4958
-0.829122	0.0876319	-0.61	8852	-0.61	4591	-0.61	823	-0.335722	2216	-0.302066	461	-0.222612	459	0.308104	83	0.26	17687	0.26	23394	0.26	20718	0.2534	7154	0.237678	2202	0.21353	935	0.252097	149	-0.61	12376	0.270352	252	-0.608577	12755	0.308093	469	-0.606945	12056	0.367876	1425	-0.608845	10450	0.374625	2315	-0.604628	7032	0.334244	4618
-0.79235	0.350527	-0.58	9147	-0.58	5341	-0.58	1189	-0.309452	3516	-0.279427	650	-0.204395	592	0.331805	67	0.28	19203	0.28	21936	0.28	18156	0.272892	5515	0.25596	1564	0.229955	503	0.271489	103	-0.58	11786	0.291148	198	-0.578593	12143	0.331792	425	-0.57698	11446	0.396174	1049	-0.578918	10073	0.403443	1590	-0.574754	7034	0.359955	4061
-0.755578	0.525791	-0.55	9787	-0.55	6337	-0.55	1632	-0.283182	5435	-0.256787	1379	-0.186178	1137	0.355505	61	0.3	21928	0.3	20852	0.3	15920	0.292384	4139	0.274243	1197	0.246381	343	0.290881	73	-0.55	11178	0.311944	170	-0.54861	11527	0.355492	304	-0.547015	11048	0.424473	619	-0.548991	9589	0.43226	1446	-0.54488	6601	0.385667	3267
-0.718806	0.262896	-0.52	10244	-0.52	7243	-0.52	2345	-0.256912	7740	-0.234148	2485	-0.16796	1959	0.379205	36	0.32	16497	0.32	19454	0.32	13726	0.311877	3158	0.292526	723	0.262806	264	0.310273	63	-0.52	10664	0.33274	127	-0.518626	11253	0.379191	237	-0.51705	10715	0.452771	417	-0.519063	9044	0.461077	922	-0.515005	6304	0.411378	2558
-0.682035	0.438159	-0.49	10595	-0.49	8109	-0.49	3039	-0.230642	11569	-0.211509	3979	-0.149743	3372	0.402906	52	0.34	16293	0.34	18240	0.34	11536	0.331369	2371	0.310809	610	0.279232	199	0.329666	59	-0.49	10369	0.353537	118	-0.488642	10658	0.40289	173	-0.487086	10173	0.481069	303	-0.489136	8992	0.489895	687	-0.485131	5948	0.437089	1904
-0.645263	0.262896	-0.46	11135	-0.46	9067	-0.46	4224	-0.204372	16244	-0.188869	6070	-0.131526	6101	0.426606	30	0.36	16102	0.36	16737	0.36	9804	0.350861	1869	0.329092	553	0.295657	119	0.349058	55	-0.46	10344	0.374333	92	-0.458659	10279	0.42659	102	-0.457121	9779	0.509367	232	-0.459209	8561	0.518712	426	-0.455257	6077	0.4628	1544
-0.608491	0.525791	-0.43	11653	-0.43	10279	-0.43	5451	-0.178103	21066	-0.16623	9957	-0.113308	9985	0.450306	25	0.38	16778	0.38	15415	0.38	8274	0.370354	1503	0.347375	264	0.312082	124	0.36845	42	-0.43	9456	0.395129	66	-0.428675	10001	0.450289	98	-0.427156	9537	0.537665	153	-0.429281	8371	0.547529	406	-0.425383	5777	0.488511	1092
-0.571719	0.876319	-0.4	12288	-0.4	11421	-0.4	6809	-0.151833	26439	-0.14359	15562	-0.0950909	16428	0.474007	20	0.4	15882	0.4	14274	0.4	6950	0.389846	1054	0.365658	194	0.328508	74	0.387842	29	-0.4	9205	0.415925	43	-0.398692	9446	0.473989	62	-0.397191	9175	0.565963	153	-0.399354	7930	0.576347	320	-0.395508	5578	0.514222	769
-0.534947	1.13921	-0.37	12047	-0.37	12772	-0.37	8554	-0.125563	32265	-0.120951	22736	-0.0768735	22584	0.497707	16	0.42	15341	0.42	12908	0.42	5856	0.409338	714	0.383941	123	0.344933	62	0.407234	28	-0.37	8930	0.436722	40	-0.368708	9207	0.497688	56	-0.367226	8960	0.594262	119	-0.369427	7774	0.605164	237	-0.365634	5483	0.539933	607
-0.498175	1.40211	-0.34	14074	-0.34	13896	-0.34	10497	-0.0992931	38264	-0.0983116	30441	-0.0586562	28096	0.521407	23	0.44	15447	0.44	11828	0.44	4844	0.428831	577	0.402224	144	0.361359	33	0.426626	15	-0.34	9164	0.457518	30	-0.338724	9061	0.521388	35	-0.337261	8716	0.62256	122	-0.3395	7516	0.633981	144	-0.33576	5415	0.565644	439
-0.461403	1.22685	-0.31	14347	-0.31	15215	-0.31	12683	-0.0730233	44805	-0.0756722	39702	-0.0404388	34081	0.545108	16	0.46	14616	0.46	10747	0.46	3880	0.448323	466	0.420506	102	0.377784	26	0.446018	15	-0.31	8683	0.478314	26	-0.308741	8730	0.545087	39	-0.307296	8246	0.650858	83	-0.309572	7381	0.662799	112	-0.305886	5368	0.591355	403
-0.424631	2.01553	-0.28	13467	-0.28	16348	-0.28	15051	-0.0467534	49732	-0.0530328	49235	-0.0222214	44123	0.568808	11	0.48	14018	0.48	9688	0.48	3113	0.467815	409	0.438789	178	0.394209	37	0.46541	7	-0.28	8231	0.499111	14	-0.278757	8453	0.568786	17	-0.277331	8107	0.679156	68	-0.279645	7021	0.691616	126	-0.276011	5435	0.617066	418
-0.387859	2.71659	-0.25	13627	-0.25	17548	-0.25	17627	-0.0204836	139384	-0.0303935	56788	-0.00400408	370323	0.592508	9	0.5	12600	0.5	8862	0.5	2671	0.487307	290	0.457072	60	0.410635	7	0.484802	19	-0.25	7854	0.519907	14	-0.248773	8221	0.592486	26	-0.247366	7942	0.707454	54	-0.249718	6855	0.720433	97	-0.246137	5057	0.642778	336
-0.351087	3.33001	-0.22	18168	-0.22	19012	-0.22	20168	0.00578627	50518	-0.00775408	222513	0.0142133	37793	0.616209	7	0.52	12600	0.52	7872	0.52	2166	0.5068	153	0.475355	59	0.42706	1	0.504194	9	-0.22	7719	0.540703	12	-0.21879	7996	0.616185	22	-0.217402	7811	0.735752	29	-0.219791	6818	0.749251	104	-0.216263	4866	0.668489	282
-0.314316	5.60844	-0.19	13697	-0.19	19766	-0.19	22643	0.0320561	43667	0.0148853	50493	0.0324306	25728	0.639909	6	0.54	12172	0.54	7056	0.54	1770	0.526292	158	0.493638	26	0.443486	11	0.523586	3	-0.19	7377	0.561499	12	-0.188806	7855	0.639885	19	-0.187437	7559	0.764051	35	-0.189863	6553	0.778068	98	-0.186389	4726	0.6942	176
-0.277544	9.55187	-0.16	13947	-0.16	21557	-0.16	25801	0.058326	37689	0.0375247	40923	0.050648	18385	0.663609	5	0.56	11214	0.56	6149	0.56	1496	0.545784	150	0.511921	50	0.459911	14	0.542979	6	-0.16	7251	0.582296	11	-0.158822	7849	0.663584	7	-0.157472	7456	0.792349	19	-0.159936	6449	0.806885	60	-0.156514	4461	0.719911	163
-0.240772	16.1243	-0.13	13932	-0.13	21698	-0.13	28491	0.0845958	30647	0.0601641	32445	0.0688654	12151	0.68731	10	0.58	11035	0.58	5377	0.58	1178	0.565277	133	0.530204	34	0.476336	28	0.562371	8	-0.13	7043	0.603092	6	-0.128839	7629	0.687284	9	-0.127507	7298	0.820647	25	-0.130009	6416	0.835703	61	-0.12664	4589	0.745622	137
-0.204	28.8309	-0.1	13997	-0.1	24239	-0.1	32247	0.110866	24136	0.0828034	23957	0.0870827	7665	0.71101	1	0.6	10469	0.6	4923	0.6	923	0.584769	117	0.548487	43	0.492762	5	0.581763	6	-0.1	7028	0.623888	15	-0.0988551	7403	0.710983	8	-0.0975421	7367	0.848945	24	-0.100082	6334	0.86452	54	-0.096766	4278	0.771333	144
-0.167228	76.5903	-0.07	13700	-0.07	22989	-0.07	35782	0.137136	18736	0.105443	15912	0.1053	4636	0.73471	9	0.62	10754	0.62	4253	0.62	806	0.604261	57	0.56677	17	0.509187	24	0.601155	3	-0.07	6759	0.644684	5	-0.0688715	7217	0.734682	8	-0.0675772	7171	0.877243	15	-0.0701543	6236	0.893337	29	-0.0668917	4251	0.797044	94
-0.130456	225.652	-0.04	13000	-0.04	22720	-0.04	36635	0.163405	14219	0.128082	10507	0.123517	3060	0.758411	5	0.64	9337	0.64	3690	0.64	644	0.623753	18	0.585053	27	0.525612	16	0.620547	4	-0.04	6806	0.665481	7	-0.0388878	7113	0.758382	9	-0.0376123	7181	0.905542	9	-0.040227	6038	0.922155	19	-0.0370175	4233	0.822755	70
-0.093684	907.691	-0.01	76122	-0.01	66952	-0.01	78696	0.189675	10991	0.150722	7382	0.141735	1983	0.782111	3	0.66	8657	0.66	3448	0.66	560	0.643246	54	0.603335	11	0.542038	12	0.639939	3	-0.01	45355	0.686277	5	-0.00890418	41074	0.782081	13	-0.00764739	62696	0.93384	6	-0.0102998	164874	0.950972	13	-0.00714325	321022	0.848466	78
-0.0569121	5828.75	0.02	13047	0.02	22670	0.02	36277	0.215945	7969	0.173361	4905	0.159952	1727	0.805812	4	0.68	8176	0.68	2894	0.68	412	0.662738	37	0.621618	16	0.558463	1	0.659331	3	0.02	6625	0.707073	9	0.0210795	7068	0.805781	11	0.0223175	6779	0.962138	7	0.0196275	5799	0.979789	14	0.022731	4070	0.874177	82
-0.0201402	41509.7	0.05	12999	0.05	22056	0.05	33757	0.242215	5256	0.196	2775	0.17817	1328	0.829512	3	0.7	7929	0.7	2284	0.7	298	0.68223	1	0.639901	8	0.574889	0	0.678723	2	0.05	6563	0.727869	3	0.0510631	6882	0.82948	3	0.0522824	6894	0.990436	8	0.0495548	5735	1.00861	15	0.0526052	3956	0.899889	54
0.0166317	7064.71	0.08	13514	0.08	22836	0.08	30902	0.268485	3525	0.21864	1589	0.196387	569	0.853212	2	0.72	7142	0.72	1992	0.72	275	0.701723	4	0.658184	30	0.591314	3	0.698115	5	0.08	6504	0.748666	3	0.0810468	6972	0.85318	6	0.0822473	6878	1.01873	3	0.079482	5545	1.03742	19	0.0824795	3939	0.9256	47
0.0534036	1162.7	0.11	12876	0.11	20779	0.11	27657	0.294755	2163	0.241279	756	0.214604	364	0.876913	4	0.74	6574	0.74	1704	0.74	214	0.721215	2	0.676467	1	0.607739	1	0.717507	3	0.11	6401	0.769462	3	0.11103	6721	0.876879	3	0.112212	6785	1.04703	4	0.109409	5639	1.06624	31	0.112354	3781	0.951311	58
0.0901755	349.125	0.14	12748	0.14	19877	0.14	25278	0.321024	1444	0.263918	564	0.232822	257	0.900613	1	0.76	6193	0.76	1511	0.76	200	0.740707	13	0.69475	0	0.624165	0	0.736899	0	0.14	6642	0.790258	5	0.141014	6852	0.900578	1	0.142177	6820	1.07533	4	0.139337	5449	1.09506	21	0.142228	3804	0.977022	69
0.126947	137.582	0.17	12224	0.17	18330	0.17	22169	0.347294	855	0.286558	327	0.251039	204	0.924313	3	0.78	5862	0.78	1279	0.78	183	0.7602	1	0.713033	0	0.64059	1	0.756291	0	0.17	6357	0.811055	2	0.170998	6686	0.924278	4	0.172142	6792	1.10363	5	0.169264	5564	1.12388	7	0.172102	3869	1.00273	2
0.163719	65.5486	0.2	14920	0.2	17131	0.2	19651	0.373564	631	0.309197	296	0.269256	59	0.948014	2	0.8	5288	0.8	1047	0.8	97	0.779692	5	0.731316	0	0.657016	0	0.775684	2	0.2	6154	0.831851	4	0.200981	6705	0.947977	2	0.202107	6731	1.13193	5	0.199191	5591	1.15269	0	0.201976	3682	1.02844	2
0.200491	34.7899	0.23	11958	0.23	16197	0.23	17103	0.399834	381	0.331837	158	0.287474	22	0.971714	0	0.82	4718	0.82	847	0.82	76	0.799184	0	0.749599	0	0.673441	0	0.795076	0	0.23	6337	0.852647	0	0.230965	6660	0.971677	4	0.232072	6595	1.16023	2	0.229118	5764	1.18151	0	0.231851	3574	1.05416	3
0.237263	19.8924	0.26	11499	0.26	14724	0.26	14588	0.426104	245	0.354476	156	0.305691	75	0.995414	2	0.84	4323	0.84	689	0.84	36	0.818676	0	0.767881	0	0.689866	0	0.814468	0	0.26	6289	0.873443	3	0.260949	6828	0.995376	2	0.262037	6728	1.18852	3	0.259046	5723	1.21033	0	0.261725	3330	1.07987	3
0.274035	12.1808	0.29	12325	0.29	14054	0.29	12152	0.452374	252	0.377115	88	0.323908	6	1.01911	0	0.86	4272	0.86	584	0.86	72	0.838169	1	0.786164	8	0.706292	0	0.83386	0	0.29	6237	0.89424	1	0.290932	6700	1.01908	4	0.292001	6633	1.21682	3	0.288973	5596	1.23915	0	0.291599	3276	1.10558	5
0.310807	7.36108	0.32	10493	0.32	12720	0.32	10031	0.478644	183	0.399755	48	0.342126	5	1.04281	0	0.88	3555	0.88	437	0.88	27	0.857661	0	0.804447	27	0.722717	0	0.853252	0	0.32	6110	0.915036	1	0.320916	6635	1.04278	0	0.321966	6670	1.24512	0	0.3189	5587	1.26796	0	0.321473	3432	1.13129	4
0.347579	4.99502	0.35	10187	0.35	11366	0.35	8280	0.504913	107	0.422394	20	0.360343	4	1.06652	1	0.9	3109	0.9	283	0.9	30	0.877153	0	0.82273	9	0.739143	0	0.872644	2	0.35	6157	0.935832	2	0.3509	6580	1.06647	3	0.351931	6573	1.27342	0	0.348827	5632	1.29678	0	0.351348	3431	1.157	2
0.384351	3.94343	0.38	9836	0.38	10568	0.38	6587	0.531183	63	0.445034	41	0.37856	0	1.09022	3	0.92	2574	0.92	252	0.92	33	0.896646	0	0.841013	0	0.755568	0	0.892036	0	0.38	6152	0.956628	0	0.380883	6793	1.09017	1	0.381896	6725	1.30172	0	0.378755	5474	1.3256	0	0.381222	3727	1.18271	1
0.421123	2.45369	0.41	9617	0.41	9174	0.41	5242	0.557453	21	0.467673	50	0.396778	0	1.11392	1	0.94	2102	0.94	189	0.94	45	0.916138	0	0.859296	0	0.771993	0	0.911428	1	0.41	6274	0.977425	0	0.410867	6757	1.11387	1	0.411861	6716	1.33001	1	0.408682	5475	1.35441	0	0.411096	3746	1.20842	1
0.457895	1.75264	0.44	9112	0.44	8245	0.44	4018	0.583723	43	0.490312	2	0.414995	0	1.13762	2	0.96	1495	0.96	116	0.96	10	0.93563	25	0.877579	0	0.788419	0	0.93082	1	0.44	6296	0.998221	1	0.44085	6695	1.13757	2	0.441826	6819	1.35831	0	0.438609	5523	1.38323	0	0.44097	3623	1.23413	2
0.494666	1.48974	0.47	8558	0.47	7270	0.47	2977	0.609993	14	0.512952	2	0.433213	0	1.16132	0	0.98	2200	0.98	463	0.98	19	0.955122	0	0.895862	0	0.804844	0	0.950212	0	0.47	6363	1.01902	0	0.470834	6865	1.16127	2	0.471791	6835	1.38661	1	0.468537	5612	1.41205	0	0.470845	3628	1.25984	1
0.531438	1.57737	0.5	8143	0.5	6316	0.5	2092	0.636263	4	0.535591	12	0.45143	0	1.18502	0	1	53	1	19	1	4	0.974615	0	0.914145	0	0.821269	0	0.969604	0	0.5	6408	1.03981	0	0.500818	6936	1.18497	0	0.501756	6850	1.41491	1	0.498464	5452	1.44087	0	0.500719	3748	1.28556	1
0.56821	0.701055	0.53	7845	0.53	5443	0.53	1510	0.662532	26	0.55823	11	0.469647	0	1.20872	3	1.02	0	1.02	0	1.02	0	0.994107	0	0.932427	0	0.837695	0	0.988997	0	0.53	6347	1.06061	1	0.530801	7052	1.20867	0	0.531721	6950	1.44321	0	0.528391	5685	1.46968	0	0.530593	3852	1.31127	7
0.604982	1.05158	0.56	7343	0.56	4589	0.56	1074	0.688802	0	0.58087	12	0.487865	0	1.23242	0	1.04	0	1.04	0	1.04	0	1.0136	0	0.95071	0	0.85412	0	1.00839	0	0.56	6414	1.08141	0	0.560785	6992	1.23237	0	0.561685	7188	1.4715	1	0.558318	5592	1.4985	1	0.560467	3938	1.33698	13
0.641754	0.262896	0.59	7264	0.59	4008	0.59	841	0.715072	0	0.603509	12	0.506082	0	1.25612	0	1.06	0	1.06	0	1.06	0	1.03309	0	0.968993	0	0.870546	0	1.02778	0	0.59	6185	1.1022	0	0.590769	6961	1.25607	1	0.59165	6992	1.4998	1	0.588246	5580	1.52732	0	0.590342	3930	1.36269	2
0.678526	0.613423	0.62	6731	0.62	3263	0.62	512	0.741342	12	0.626149	5	0.524299	0	1.27982	1	1.08	0	1.08	0	1.08	0	1.05258	0	0.987276	0	0.886971	0	1.04717	0	0.62	6557	1.123	0	0.620752	7076	1.27977	0	0.621615	7300	1.5281	0	0.618173	5560	1.55614	0	0.620216	3842	1.3884	0
0.715298	0.175264	0.65	6264	0.65	2750	0.65	444	0.767612	1	0.648788	12	0.542517	0	1.30352	1	1.1	0	1.1	0	1.1	0	1.07208	0	1.00556	0	0.903396	0	1.06656	0	0.65	6561	1.14379	0	0.650736	7211	1.30347	1	0.65158	7561	1.5564	1	0.6481	5667	1.58495	0	0.65009	3815	1.41411	1
0.75207	0.438159	0.68	5682	0.68	2142	0.68	311	0.793882	0	0.671427	0	0.560734	0	1.32722	0	1.12	0	1.12	0	1.12	0	1.09157	0	1.02384	0	0.919822	0	1.08596	0	0.68	6550	1.16459	0	0.68072	7221	1.32717	0	0.681545	7611	1.5847	1	0.678027	5662	1.61377	0	0.679964	3871	1.43982	1
0.788842	0.262896	0.71	5188	0.71	1549	0.71	162	0.820152	1	0.694067	0	0.578951	0	1.35092	1	1.14	0	1.14	0	1.14	0	1.11106	0	1.04212	0	0.936247	0	1.10535	0	0.71	6531	1.18539	0	0.710703	7169	1.35087	1	0.71151	7515	1.613	1	0.707955	5735	1.64259	0	0.709839	3939	1.46553	1
0.825614	0.262896	0.74	4922	0.74	1256	0.74	107	0.846421	0	0.716706	0	0.597169	0	1.37462	0	1.16	0	1.16	0	1.16	0	1.13055	0	1.06041	0	0.952673	0	1.12474	0	0.74	6643	1.20618	0	0.740687	7368	1.37457	0	0.741475	7830	1.64129	1	0.737882	5784	1.67141	1	0.739713	3855	1.49124	5
0.862386	0.350527	0.77	4757	0.77	941	0.77	106	0.872691	0	0.739345	0	0.615386	0	1.39832	0	1.18	0	1.18	0	1.18	0	1.15005	0	1.07869	0	0.969098	0	1.14413	0	0.77	6567	1.22698	0	0.770671	7355	1.39827	0	0.77144	7774	1.66959	0	0.767809	6014	1.70022	1	0.769587	4208	1.51696	7
0.899157	0.175264	0.8	3661	0.8	690	0.8	60	0.898961	0	0.761985	0	0.633603	0	1.42202	0	1.2	0	1.2	0	1.2	0	1.16954	0	1.09697	0	0.985523	0	1.16353	0	0.8	6627	1.24778	0	0.800654	7224	1.42197	0	0.801405	7871	1.69789	1	0.797736	5963	1.72904	1	0.799461	4292	1.54267	12
0.935929	0.350527	0.83	3256	0.83	517	0.83	25	0.925231	25	0.784624	0	0.651821	0	1.44572	0	1.22	0	1.22	0	1.22	0	1.18903	0	1.11526	0	1.00195	0	1.18292	0	0.83	6537	1.26857	0	0.830638	7094	1.44567	0	0.831369	7951	1.72619	0	0.827664	5538	1.75786	1	0.829336	3962	1.56838	1
0.972701	0.175264	0.86	2826	0.86	353	0.86	49	0.951501	0	0.807264	0	0.670038	0	1.46942	0	1.24	0	1.24	0	1.24	0	1.20852	0	1.13354	0	1.01837	0	1.20231	0	0.86	6351	1.28937	0	0.860622	6819	1.46936	0	0.861334	7588	1.75449	1	0.857591	5416	1.78667	1	0.85921	3904	1.59409	0
1.00947	0	0.89	2310	0.89	222	0.89	23	0.977771	0	0.829903	0	0.688256	0	1.49312	0	1.26	0	1.26	0	1.26	0	1.22801	0	1.15182	0	1.0348	0	1.2217	0	0.89	6046	1.31017	0	0.890605	6252	1.49306	0	0.891299	6772	1.78278	0	0.887518	4899	1.81549	2	0.889084	3737	1.6198	0
1.04625	0	0.92	1752	0.92	145	0.92	32	1.00404	0	0.852542	0	0.706473	0	1.51682	0	1.28	0	1.28	0	1.28	0	1.24751	0	1.17011	0	1.05122	0	1.24109	0	0.92	5461	1.33096	0	0.920589	5343	1.51676	0	0.921264	5659	1.81108	2	0.917446	4566	1.84431	2	0.918958	3190	1.64551	0
1.08302	0.175264	0.95	1156	0.95	83	0.95	8	1.03031	0	0.875182	0	0.72469	0	1.54052	0	1.3	0	1.3	0	1.3	0	1.267	0	1.18839	0	1.06765	0	1.26049	0	0.95	4651	1.35176	0	0.950572	3593	1.54046	0	0.951229	3759	1.83938	0	0.947373	2965	1.87313	3	0.948833	1912	1.67122	0
1.11979	0.175264	0.98	1077	0.98	277	0.98	5	1.05658	0	0.897821	0	0.742908	0	1.56422	0	1.32	0	1.32	0	1.32	0	1.28649	0	1.20667	0	1.08408	0	1.27988	0	0.98	2162	1.37255	0	0.980556	2179	1.56416	0	0.981194	1330	1.86768	0	0.9773	590	1.90194	0	0.978707	321	1.69693	0
1.15656	0	1.01	0	1.01	0	1.01	0	1.08285	0	0.920461	0	0.761125	0	1.58792	0	1.34	0	1.34	0	1.34	0	1.30598	0	1.22495	0	1.1005	0	1.29927	0	1.01	0	1.39335	0	1.01054	0	1.58786	0	1.01116	0	1.89598	0	1.00723	0	1.93076	0	1.00858	0	1.72264	0
1.19333	0.0876319	1.04	0	1.04	0	1.04	0	1.10912	0	0.9431	0	0.779342	0	1.61162	0	1.36	0	1.36	0	1.36	0	1.32548	0	1.24324	0	1.11693	0	1.31866	0	1.04	0	1.41415	0	1.04052	0	1.61156	0	1.04112	0	1.92428	0	1.03715	0	1.95958	0	1.03846	0	1.74835	0
1.2301	0.0876319	1.07	0	1.07	0	1.07	0	1.13539	0	0.965739	0	0.79756	0	1.63532	0	1.38	0	1.38	0	1.38	0	1.34497	0	1.26152	0	1.13335	0	1.33805	0	1.07	0	1.43494	0	1.07051	0	1.63526	0	1.07109	0	1.95257	0	1.06708	0	1.9884	0	1.06833	0	1.77407	0
1.26688	0	1.1	0	1.1	0	1.1	0	1.16166	0	0.988379	0	0.815777	0	1.65902	0	1.4	0	1.4	0	1.4	0	1.36446	0	1.2798	0	1.14978	0	1.35745	0	1.1	0	1.45574	0	1.10049	0	1.65896	0	1.10105	0	1.98087	0	1.09701	0	2.01721	0	1.0982	0	1.79978	0
1.30365	0	1.13	0	1.13	0	1.13	0	1.18793	0	1.01102	0	0.833994	0	1.68272	0	1.42	0	1.42	0	1.42	0	1.38395	0	1.29809	0	1.1662	0	1.37684	0	1.13	0	1.47654	0	1.13047	0	1.68266	0	1.13102	0	2.00917	0	1.12694	0	2.04603	0	1.12808	0	1.82549	0
1.34042	0.0876319	1.16	0	1.16	0	1.16	0	1.2142	0	1.03366	0	0.852212	0	1.70642	0	1.44	0	1.44	0	1.44	0	1.40345	0	1.31637	0	1.18263	0	1.39623	0	1.16	0	1.49733	0	1.16046	0	1.70636	0	1.16098	0	2.03747	0	1.15686	0	2.07485	0	1.15795	0	1.8512	0
1.37719	0	1.19	0	1.19	0	1.19	0	1.24047	0	1.0563	0	0.870429	0	1.73012	0	1.46	0	1.46	0	1.46	0	1.42294	0	1.33465	0	1.19905	0	1.41562	0	1.19	0	1.51813	0	1.19044	0	1.73006	0	1.19095	0	2.06577	0	1.18679	0	2.10367	0	1.18783	0	1.87691	0
1.41396	0	1.22	0	1.22	0	1.22	0	1.26674	0	1.07894	0	0.888646	0	1.75383	0	1.48	0	1.48	0	1.48	0	1.44243	0	1.35293	0	1.21548	0	1.43501	0	1.22	0	1.53892	0	1.22043	0	1.75376	0	1.22091	0	2.09406	0	1.21672	0	2.13248	0	1.2177	0	1.90262	0
1.45074	0	1.25	0	1.25	0	1.25	0	1.29301	0	1.10158	0	0.906864	0	1.77753	0	1.5	0	1.5	0	1.5	0	1.46192	0	1.37122	0	1.2319	0	1.45441	0	1.25	0	1.55972	0	1.25041	0	1.77746	0	1.25088	0	2.12236	0	1.24665	0	2.1613	0	1.24758	0	1.92833	0
1.48751	0	1.28	0	1.28	0	1.28	0	1.31928	0	1.12421	0	0.925081	0	1.80123	0	1.52	0	1.52	0	1.52	0	1.48141	0	1.3895	0	1.24833	0	1.4738	0	1.28	0	1.58052	0	1.28039	0	1.80116	0	1.28084	0	2.15066	0	1.27657	0	2.19012	0	1.27745	0	1.95404	0
1.52428	0	1.31	0	1.31	0	1.31	0	1.34555	0	1.14685	0	0.943299	0	1.82493	0	1.54	0	1.54	0	1.54	0	1.50091	0	1.40778	0	1.26475	0	1.49319	0	1.31	0	1.60131	0	1.31038	0	1.82486	0	1.31081	0	2.17896	0	1.3065	0	2.21893	0	1.30732	0	1.97975	0
1.56105	0	1.34	0	1.34	0	1.34	0	1.37182	0	1.16949	0	0.961516	0	1.84863	0	1.56	0	1.56	0	1.56	0	1.5204	0	1.42607	0	1.28118	0	1.51258	0	1.34	0	1.62211	0	1.34036	0	1.84856	0	1.34077	0	2.20726	0	1.33643	0	2.24775	0	1.3372	0	2.00547	0
1.59782	0	1.37	0	1.37	0	1.37	0	1.39809	0	1.19213	0	0.979733	0	1.87233	0	1.58	0	1.58	0	1.58	0	1.53989	0	1.44435	0	1.29761	0	1.53198	0	1.37	0	1.64291	0	1.37034	0	1.87226	0	1.37074	0	2.23556	0	1.36635	0	2.27657	0	1.36707	0	2.03118	0
1.6346	0	1.4	0	1.4	0	1.4	0	1.42436	0	1.21477	0	0.997951	0	1.89603	0	1.6	0	1.6	0	1.6	0	1.55938	0	1.46263	0	1.31403	0	1.55137	0	1.4	0	1.6637	0	1.40033	0	1.89595	0	1.4007	0	2.26385	0	1.39628	0	2.30539	0	1.39695	0	2.05689	0
1.67137	0	1.43	0	1.43	0	1.43	0	1.45063	0	1.23741	0	1.01617	0	1.91973	0	1.62	0	1.62	0	1.62	0	1.57888	0	1.48091	0	1.33046	0	1.57076	0	1.43	0	1.6845	0	1.43031	0	1.91965	0	1.43067	0	2.29215	0	1.42621	0	2.3342	0	1.42682	0	2.0826	0
1.70814	0	1.46	0	1.46	0	1.46	0	1.4769	0	1.26005	0	1.03439	0	1.94343	0	1.64	0	1.64	0	1.64	0	1.59837	0	1.4992	0	1.34688	0	1.59015	0	1.46	0	1.70529	0	1.46029	0	1.94335	0	1.46063	0	2.32045	0	1.45614	0	2.36302	0	1.45669	0	2.10831	0
1.74491	0	1.49	0	1.49	0	1.49	0	1.50317	0	1.28269	0	1.0526	0	1.96713	0	1.66	0	1.66	0	1.66	0	1.61786	0	1.51748	0	1.36331	0	1.60954	0	1.49	0	1.72609	0	1.49028	0	1.96705	0	1.4906	0	2.34875	0	1.48606	0	2.39184	0	1.48657	0	2.13402	0
1.78168	0	1.52	0	1.52	0	1.52	0	1.52944	0	1.30533	0	1.07082	0	1.99083	0	1.68	0	1.68	0	1.68	0	1.63735	0	1.53576	0	1.37973	0	1.62894	0	1.52	0	1.74689	0	1.52026	0	1.99075	0	1.52056	0	2.37705	0	1.51599	0	2.42066	0	1.51644	0	2.15973	0
1.81846	0	1.55	0	1.55	0	1.55	0	1.55571	0	1.32797	0	1.08904	0	2.01453	0	1.7	0	1.7	0	1.7	0	1.65685	0	1.55405	0	1.39616	0	1.64833	0	1.55	0	1.76768	0	1.55025	0	2.01445	0	1.55053	0	2.40534	0	1.54592	0	2.44947	0	1.54632	0	2.18544	0
1.85523	0	1.58	0	1.58	0	1.58	0	1.58198	0	1.35061	0	1.10725	0	2.03823	0	1.72	0	1.72	0	1.72	0	1.67634	0	1.57233	0	1.41258	0	1.66772	0	1.58	0	1.78848	0	1.58023	0	2.03815	0	1.58049	0	2.43364	0	1.57585	0	2.47829	0	1.57619	0	2.21115	0
1.892	0	1.61	0	1.61	0	1.61	0	1.60825	0	1.37325	0	1.12547	0	2.06193	0	1.74	0	1.74	0	1.74	0	1.69583	0	1.59061	0	1.42901	0	1.68711	0	1.61	0	1.80928	0	1.61021	0	2.06185	0	1.61046	0	2.46194	0	1.60577	0	2.50711	0	1.60607	0	2.23687	0
1.92877	0	1.64	0	1.64	0	1.64	0	1.63452	0	1.39589	0	1.14369	0	2.08563	0	1.76	0	1.76	0	1.76	0	1.71532	0	1.60889	0	1.44543	0	1.7065	0	1.64	0	1.83007	0	1.6402	0	2.08555	0	1.64042	0	2.49024	0	1.6357	0	2.53593	0	1.63594	0	2.26258	0
1.96554	0	1.67	0	1.67	0	1.67	0	1.66079	0	1.41853	0	1.16191	0	2.10933	0	1.78	0	1.78	0	1.78	0	1.73481	0	1.62718	0	1.46186	0	1.7259	0	1.67	0	1.85087	0	1.67018	0	2.10925	0	1.67039	0	2.51854	0	1.66563	0	2.56474	0	1.66581	0	2.28829	0
2.00231	0	1.7	0	1.7	0	1.7	0	1.68706	0	1.44117	0	1.18012	0	2.13303	0	1.8	0	1.8	0	1.8	0	1.75431	0	1.64546	0	1.47829	0	1.74529	0	1.7	0	1.87166	0	1.70016	0	2.13295	0	1.70035	0	2.54684	0	1.69555	0	2.59356	0	1.69569	0	2.314	0
2.03909	0	1.73	0	1.73	0	1.73	0	1.71333	0	1.46381	0	1.19834	0	2.15673	0	1.82	0	1.82	0	1.82	0	1.7738	0	1.66374	0	1.49471	0	1.76468	0	1.73	0	1.89246	0	1.73015	0	2.15665	0	1.73032	0	2.57513	0	1.72548	0	2.62238	0	1.72556	0	2.33971	0
2.07586	0	1.76	0	1.76	0	1.76	0	1.7396	0	1.48645	0	1.21656	0	2.18043	0	1.84	0	1.84	0	1.84	0	1.79329	0	1.68203	0	1.51114	0	1.78407	0	1.76	0	1.91326	0	1.76013	0	2.18035	0	1.76028	0	2.60343	0	1.75541	0	2.65119	0	1.75544	0	2.36542	0
2.11263	0	1.79	0	1.79	0	1.79	0	1.76587	0	1.50908	0	1.23478	0	2.20413	0	1.86	0	1.86	0	1.86	0	1.81278	0	1.70031	0	1.52756	0	1.80346	0	1.79	0	1.93405	0	1.79011	0	2.20405	0	1.79025	0	2.63173	0	1.78534	0	2.68001	0	1.78531	0	2.39113	0
2.1494	0	1.82	0	1.82	0	1.82	0	1.79214	0	1.53172	0	1.25299	0	2.22783	0	1.88	0	1.88	0	1.88	0	1.83228	0	1.71859	0	1.54399	0	1.82286	0	1.82	0	1.95485	0	1.8201	0	2.22775	0	1.82021	0	2.66003	0	1.81526	0	2.70883	0	1.81519	0	2.41684	0
2.18617	0	1.85	0	1.85	0	1.85	0	1.81841	0	1.55436	0	1.27121	0	2.25153	0	1.9	0	1.9	0	1.9	0	1.85177	0	1.73687	0	1.56041	0	1.84225	0	1.85	0	1.97565	0	1.85008	0	2.25145	0	1.85018	0	2.68833	0	1.84519	0	2.73765	0	1.84506	0	2.44255	0
2.22295	0	1.88	0	1.88	0	1.88	0	1.84468	0	1.577	0	1.28943	0	2.27523	0	1.92	0	1.92	0	1.92	0	1.87126	0	1.75516	0	1.57684	0	1.86164	0	1.88	0	1.99644	0	1.88007	0	2.27515	0	1.88014	0	2.71662	0	1.87512	0	2.76646	0	1.87493	0	2.46827	0
2.25972	0	1.91	0	1.91	0	1.91	0	1.87095	0	1.59964	0	1.30765	0	2.29893	0	1.94	0	1.94	0	1.94	0	1.89075	0	1.77344	0	1.59326	0	1.88103	0	1.91	0	2.01724	0	1.91005	0	2.29885	0	1.91011	0	2.74492	0	1.90505	0	2.79528	0	1.90481	0	2.49398	0
2.29649	0	1.94	0	1.94	0	1.94	0	1.89722	0	1.62228	0	1.32586	0	2.32263	0	1.96	0	1.96	0	1.96	0	1.91024	0	1.79172	0	1.60969	0	1.90042	0	1.94	0	2.03803	0	1.94003	0	2.32254	0	1.94007	0	2.77322	0	1.93497	0	2.8241	0	1.93468	0	2.51969	0
2.33326	0	1.97	0	1.97	0	1.97	0	1.92349	0	1.64492	0	1.34408	0	2.34633	0	1.98	0	1.98	0	1.98	0	1.92974	0	1.81001	0	1.62611	0	1.91982	0	1.97	0	2.05883	0	1.97002	0	2.34624	0	1.97004	0	2.80152	0	1.9649	0	2.85292	0	1.96456	0	2.5454	0
	57500
0	0.000790523	0	-0.0292201	0	-0.00777216	0	0.00197689	0	-0.00811094	0	-0.00380208	0	-0.00321585	0	0.0159282	0	0.339104	0	0.241544	0	0.163413	0	0.0877007	0	0.055014	0	0.027155	0	0.0197212	0	-0.223845	0	0.0281408	0	-0.18926	0	0.0406723	0	-0.154073	0	0.0661428	0	-0.142436	0	0.0801787	0	-0.0945694	0	0.0765759
0	0.000999844	0	0.17645	0	0.0923622	0	0.0440556	0	0.0141267	0	0.00572462	0	0.00214367	0	0.00074676	0	0.0632462	0	0.0351026	0	0.0177402	0	0.00698597	0	0.00367816	0	0.00174063	0	0.000594426	0	0.331137	0	0.00103139	0	0.324847	0	0.00189785	0	0.317604	0	0.00479053	0	0.255056	0	0.00800023	0	0.177643	0	0.0120912
0	1.0045e+06	0	50543.9	0	16253.2	0	9619.32	0	42632.9	0	40330.3	0	-81522.5	0	5.57609e+06	0	308392	0	552727	0	737191	0	984799	0	1.18681e+06	0	1.5285e+06	0	3.99569e+06	0	295449	0	3.48272e+06	0	264915	0	2.96353e+06	0	212059	0	2.11031e+06	0	142176	0	1.68566e+06	0	-25343.7	0	1.5169e+06
0	7.55551e+07	0	1.6362e+06	0	1.95523e+06	0	2.2676e+06	0	2.85543e+06	0	3.83455e+06	0	6.32704e+06	0	1.21217e+08	0	1.5403e+06	0	2.20894e+06	0	3.00453e+06	0	4.32833e+06	0	6.40284e+06	0	7.9252e+06	0	5.75558e+07	0	1.30812e+06	0	4.25816e+07	0	1.26803e+06	0	3.13578e+07	0	1.25824e+06	0	1.63781e+07	0	1.47351e+06	0	1.09098e+07	0	2.05562e+06	0	7.84147e+06
0	0	0	0	0	0	0	0	0	0	0	0	0	0	0	0.00805482	0	0.30992	0	0.20872	0	0.137464	0	0.0687499	0	0.0389678	0	0.00196766	0	0.013508	0	-0.321982	0	0.0198684	0	-0.275394	0	0.0295016	0	-0.183036	0	0.0492721	0	0	0	0.0602944	0	0	0	0.0246767
0	-0.038164	0	-0.727679	0	-0.519869	0	-0.350268	0	-0.206864	0	-0.132103	0	-0.0847552	0	0	0	0	0	0	0	0	0	0	0	0	0	0	0	0	0	-0.950589	0	0.000785079	0	-0.919977	0	0	0	-0.907503	0	0	0	-0.89181	0	0	0	-0.86356	0	0
0	-0.00782272	0	-0.325415	0	-0.20494	0	-0.125894	0	-0.0758179	0	-0.0387154	0	-0.00605214	0	0.000947418	0	0.128141	0	0.0928979	0	0.0597298	0	0.0220322	0	0.00056135	0	0	0	0.00683586	0	-0.745744	0	0.0108286	0	-0.709632	0	0.0166288	0	-0.673744	0	0.0259719	0	-0.598949	0	0.00909956	0	-0.331527	0	0
0	0.0082988	0	0.254273	0	0.18669	0	0.130256	0	0.0555405	0	0.0275893	0	0	0	0.0202027	0	0.516388	0	0.355271	0	0.237574	0	0.129665	0	0.0862022	0	0.0435818	0	0.0244022	0	0.204311	0	0.0347197	0	0.259359	0	0.0504431	0	0.280775	0	0.0848208	0	0.0837592	0	0.110582	0	0	0	0.121819
0	0.0406975	0	0.699435	0	0.508067	0	0.355623	0	0.192676	0	0.12315	0	0.0706651	0	0.0571584	0	0.803115	0	0.600389	0	0.417266	0	0.247224	0	0.167906	0	0.111673	0	0.0578699	0	0.822672	0	0.0797784	0	0.824263	0	0.112984	0	0.832408	0	0.191062	0	0.783344	0	0.248591	0	0.713762	0	0.292032
LSE 2011-2013
Moments
Log-return		AC-1w Log-return		AC-2w Log-return		AC-m Log-return		AC-3m Log-return		AC-6m Log-return		AC-y Log-return		Abs-log-return		AC-1w Abs-log-return		AC-2w Abs-log-return		AC-m Abs-log-return		AC-3m Abs-log-return		AC-6m Abs-log-return		AC-y Abs-log-return		w-Volatility		AC-w w-Volatility		2w-Volatility		AC-2w 2w-Volatility		m-Volatility		AC-m m-Volatility		3m-Volatility		AC-3m 3m-Volatility		6m-Volatility		AC-6m 6m-Volatility		y-Volatility
-1.35239	0.0874643	-1	879	-1	108	-1	18	-0.67723	8	-0.491707	4	-0.459438	8	0	497887	0	62169	0	61667	0	79051	0	150013	0	239852	0	392961	0	458876	-1	14298	0	391402	-1	5081	0	283046	-0.998106	4510	0	158308	-0.996949	3751	0	187103	-0.992626	2505	0	330506
-1.31565	0.0874643	-0.97	1516	-0.97	56	-0.97	21	-0.651959	9	-0.470115	24	-0.440371	47	0.0235239	94745	0.02	16827	0.02	27429	0.02	41719	0.0184902	65447	0.0182829	76119	0.0164254	62611	0.0228692	132338	-0.97	21905	0.0250615	167817	-0.97	14054	0.0255482	202935	-0.968125	12234	0.0234817	148495	-0.967	9375	0.0214402	65951	-0.9627	5675	0.0249626	28835
-1.27891	0.262393	-0.94	2184	-0.94	110	-0.94	15	-0.626688	2	-0.448522	15	-0.421303	19	0.0470479	32104	0.04	17053	0.04	27477	0.04	41810	0.0369804	64233	0.0365658	70255	0.0328508	52512	0.0457385	38259	-0.94	21614	0.0501229	55838	-0.94	18792	0.0510964	88198	-0.938144	16568	0.0469634	124891	-0.93705	12531	0.0428804	89563	-0.932774	6656	0.0499252	47037
-1.24217	0	-0.91	2916	-0.91	206	-0.91	12	-0.601417	21	-0.426929	38	-0.402235	28	0.0705718	13910	0.06	17295	0.06	27479	0.06	42308	0.0554706	60772	0.0548487	62146	0.0492762	42357	0.0686077	13789	-0.91	20814	0.0751844	21044	-0.91	20453	0.0766446	39306	-0.908163	18452	0.0704451	81318	-0.907101	13689	0.0643205	79048	-0.902847	7015	0.0748878	48363
-1.20543	0	-0.88	3681	-0.88	299	-0.88	10	-0.576147	21	-0.405337	47	-0.383168	18	0.0940957	6853	0.08	17338	0.08	28323	0.08	42222	0.0739608	55460	0.0731316	53358	0.0657016	31708	0.0914769	6220	-0.88	19847	0.100246	9610	-0.88	20645	0.102193	19022	-0.878182	18936	0.0939268	49924	-0.877152	14095	0.0857607	60997	-0.872921	7647	0.0998503	40376
-1.16869	0.0874643	-0.85	4215	-0.85	479	-0.85	17	-0.550876	36	-0.383744	67	-0.3641	5	0.11762	4306	0.1	17296	0.1	27407	0.1	40760	0.092451	49366	0.0914145	42638	0.0821269	23298	0.114346	3306	-0.85	18856	0.125307	4863	-0.85	20041	0.127741	9602	-0.848201	18764	0.117409	30373	-0.847203	14373	0.107201	44686	-0.842995	7675	0.124813	35650
-1.13194	0.437322	-0.82	5080	-0.82	784	-0.82	34	-0.525605	88	-0.362151	141	-0.345033	44	0.141144	2222	0.12	17346	0.12	27667	0.12	39089	0.110941	42710	0.109697	32625	0.0985523	15739	0.137215	1684	-0.82	17612	0.150369	2533	-0.82	19363	0.153289	5657	-0.81822	17830	0.14089	18863	-0.817254	13351	0.128641	30957	-0.813068	7840	0.149776	26973
-1.0952	0	-0.79	5822	-0.79	1044	-0.79	36	-0.500334	130	-0.340559	181	-0.325965	15	0.164668	1509	0.14	17105	0.14	28870	0.14	37411	0.129431	35278	0.12798	24269	0.114978	11745	0.160085	943	-0.79	16937	0.17543	1424	-0.79	18340	0.178837	3205	-0.788239	17030	0.164372	12644	-0.787305	13224	0.150081	22079	-0.783142	7447	0.174738	19171
-1.05846	0.0874643	-0.76	6164	-0.76	1529	-0.76	62	-0.475063	195	-0.318966	356	-0.306898	10	0.188191	899	0.16	17326	0.16	27211	0.16	34848	0.147922	29291	0.146263	17798	0.131403	7800	0.182954	587	-0.76	16191	0.200492	862	-0.76	17231	0.204386	1856	-0.758258	16137	0.187854	8662	-0.757355	12356	0.171521	15359	-0.753216	7431	0.199701	14792
-1.02172	0.262393	-0.73	6859	-0.73	1927	-0.73	141	-0.449792	226	-0.297373	510	-0.28783	51	0.211715	714	0.18	20012	0.18	26722	0.18	32325	0.166412	23963	0.164546	12170	0.147829	5397	0.205823	390	-0.73	15786	0.225553	554	-0.73	16246	0.229934	1365	-0.728276	15052	0.211335	6325	-0.727406	11877	0.192962	12308	-0.72329	7080	0.224663	11399
-0.984978	0.262393	-0.7	7494	-0.7	2528	-0.7	220	-0.424522	324	-0.275781	789	-0.268763	238	0.235239	466	0.2	18056	0.2	26072	0.2	29539	0.184902	19514	0.182829	8787	0.164254	3558	0.228692	252	-0.7	14867	0.250615	404	-0.7	15368	0.255482	917	-0.698295	14140	0.234817	4119	-0.697457	11114	0.214402	9899	-0.693363	7037	0.249626	7990
-0.948237	0.262393	-0.67	8105	-0.67	3276	-0.67	328	-0.399251	472	-0.254188	1427	-0.249695	206	0.258763	342	0.22	17358	0.22	25491	0.22	27357	0.203392	15619	0.201112	5800	0.180679	2479	0.251562	212	-0.67	14213	0.275676	271	-0.67	14539	0.28103	599	-0.668314	13706	0.258299	3075	-0.667508	10706	0.235842	7369	-0.663437	6887	0.274588	6851
-0.911495	0.437322	-0.64	8912	-0.64	3988	-0.64	557	-0.37398	889	-0.232595	2303	-0.230628	290	0.282287	379	0.24	18101	0.24	24289	0.24	24798	0.221883	12092	0.219395	3572	0.197105	1669	0.274431	126	-0.64	14030	0.300738	212	-0.64	13915	0.306579	419	-0.638333	12918	0.28178	2272	-0.637559	10428	0.257282	5707	-0.633511	6473	0.299551	5451
-0.874754	1.2245	-0.61	9257	-0.61	4786	-0.61	882	-0.348709	1492	-0.211003	3583	-0.21156	441	0.305811	178	0.26	17843	0.26	23463	0.26	21918	0.240373	9082	0.237678	2183	0.21353	981	0.2973	101	-0.61	12821	0.325799	167	-0.61	13052	0.332127	341	-0.608352	12176	0.305262	1617	-0.60761	9978	0.278722	4858	-0.603585	6406	0.324514	4922
-0.838012	1.13704	-0.58	9593	-0.58	5540	-0.58	1251	-0.323438	2391	-0.18941	5980	-0.192493	614	0.329335	157	0.28	18536	0.28	22239	0.28	19119	0.258863	6582	0.25596	1622	0.229955	693	0.320169	72	-0.58	12170	0.350861	100	-0.58	12436	0.357675	230	-0.578371	11764	0.328744	1301	-0.57766	9736	0.300163	3913	-0.573658	5986	0.349476	4409
-0.801271	0.437322	-0.55	10197	-0.55	6661	-0.55	1746	-0.298168	3600	-0.167817	9403	-0.173425	1455	0.352859	101	0.3	20584	0.3	21357	0.3	16871	0.277353	4812	0.274243	1146	0.246381	439	0.343039	52	-0.55	11712	0.375922	69	-0.55	11770	0.383223	188	-0.54839	11156	0.352226	1090	-0.547711	9365	0.321603	3297	-0.543732	5624	0.374439	3831
-0.764529	0.61225	-0.52	10685	-0.52	7551	-0.52	2492	-0.272897	5071	-0.146224	13898	-0.154358	2804	0.376383	57	0.32	17017	0.32	19797	0.32	14583	0.295843	3274	0.292526	805	0.262806	395	0.365908	51	-0.52	11137	0.400984	61	-0.52	11366	0.408771	129	-0.518409	10604	0.375707	814	-0.517762	8849	0.343043	2264	-0.513806	5497	0.399401	3346
-0.727788	0.962107	-0.49	11155	-0.49	8516	-0.49	3210	-0.247626	7509	-0.124632	20199	-0.13529	4711	0.399907	141	0.34	16902	0.34	18606	0.34	12450	0.314334	2480	0.310809	640	0.279232	367	0.388777	33	-0.49	10690	0.426045	49	-0.49	10858	0.43432	117	-0.488428	10332	0.399189	699	-0.487813	8356	0.364483	1735	-0.48388	5365	0.424364	2616
-0.691046	0.437322	-0.46	11437	-0.46	9680	-0.46	4514	-0.222355	10666	-0.103039	25726	-0.116223	8581	0.423431	46	0.36	16707	0.36	17200	0.36	10632	0.332824	1843	0.329092	475	0.295657	125	0.411646	31	-0.46	10444	0.451106	34	-0.46	10444	0.459868	67	-0.458447	9896	0.422671	549	-0.457864	8459	0.385923	1496	-0.453953	5344	0.449327	2386
-0.654305	0.874643	-0.43	12160	-0.43	10701	-0.43	5907	-0.197084	14339	-0.0814465	32969	-0.097155	14221	0.446955	66	0.38	17060	0.38	16095	0.38	9016	0.351314	1457	0.347375	243	0.312082	93	0.434515	24	-0.43	9689	0.476168	27	-0.43	10139	0.485416	53	-0.428466	9346	0.446152	364	-0.427915	8189	0.407363	1367	-0.424027	5116	0.474289	1844
-0.617563	1.39943	-0.4	12514	-0.4	11975	-0.4	7489	-0.171814	18892	-0.0598538	40616	-0.0780875	19464	0.470479	38	0.4	16175	0.4	14853	0.4	7255	0.369804	1065	0.365658	176	0.328508	125	0.457385	22	-0.4	9618	0.501229	21	-0.4	9565	0.510964	29	-0.398485	9181	0.469634	284	-0.397965	7770	0.428804	1129	-0.394101	5044	0.499252	1826
-0.580822	1.39943	-0.37	12314	-0.37	13110	-0.37	9326	-0.146543	23256	-0.0382611	47708	-0.05902	26882	0.494003	34	0.42	16086	0.42	13602	0.42	6315	0.388294	767	0.383941	109	0.344933	139	0.480254	15	-0.37	9203	0.526291	8	-0.37	9433	0.536512	24	-0.368504	8940	0.493116	230	-0.368016	7777	0.450244	901	-0.364175	5099	0.524214	1315
-0.54408	2.01168	-0.34	13548	-0.34	14397	-0.34	11410	-0.121272	29223	-0.0166684	218833	-0.0399525	36141	0.517527	21	0.44	15956	0.44	12615	0.44	5001	0.406785	471	0.402224	82	0.361359	31	0.503123	6	-0.34	9201	0.551352	6	-0.34	9220	0.562061	15	-0.338523	8631	0.516598	197	-0.338067	7548	0.471684	806	-0.334248	5057	0.549177	1102
-0.507339	2.27407	-0.31	13837	-0.31	15449	-0.31	13650	-0.0960012	35401	0.00492423	52525	-0.0208849	44211	0.54105	27	0.46	15024	0.46	11342	0.46	4151	0.425275	415	0.420506	53	0.377784	26	0.525992	6	-0.31	8840	0.576414	4	-0.31	8782	0.587609	13	-0.308542	8452	0.540079	190	-0.308118	7236	0.493124	540	-0.304322	4953	0.574139	859
-0.470597	3.84843	-0.28	13599	-0.28	16857	-0.28	15831	-0.0707304	41037	0.0265169	46084	-0.00181742	368277	0.564574	15	0.48	14752	0.48	10201	0.48	3394	0.443765	341	0.438789	173	0.394209	38	0.548862	1	-0.28	8374	0.601475	6	-0.28	8618	0.613157	13	-0.278561	8123	0.563561	158	-0.278169	7120	0.514564	500	-0.274396	4916	0.599102	684
-0.433856	6.90968	-0.25	13724	-0.25	17623	-0.25	18645	-0.0454596	45566	0.0481096	37223	0.0172501	37304	0.588098	24	0.5	13561	0.5	9425	0.5	2817	0.462255	307	0.457072	58	0.410635	7	0.571731	2	-0.25	8133	0.626537	4	-0.25	8475	0.638705	8	-0.24858	8037	0.587043	143	-0.24822	6867	0.536004	492	-0.24447	4864	0.624065	692
-0.397114	5.68518	-0.22	16084	-0.22	19092	-0.22	21165	-0.0201888	135621	0.0697023	29234	0.0363176	28890	0.611622	16	0.52	13129	0.52	8373	0.52	2328	0.480745	219	0.475355	35	0.42706	1	0.5946	2	-0.22	8063	0.651598	1	-0.22	8222	0.664253	5	-0.218598	7844	0.610524	87	-0.21827	6907	0.557445	435	-0.214543	4810	0.649027	722
-0.360373	10.0584	-0.19	13985	-0.19	20047	-0.19	23682	0.00508201	47874	0.0912949	22273	0.0553852	21240	0.635146	10	0.54	12658	0.54	7511	0.54	1693	0.499236	132	0.493638	4	0.443486	12	0.617469	1	-0.19	7600	0.67666	3	-0.19	8015	0.689802	9	-0.188617	7528	0.634006	86	-0.188321	6799	0.578885	333	-0.184617	4717	0.67399	415
-0.323631	22.9156	-0.16	14161	-0.16	20986	-0.16	26151	0.0303528	43302	0.112888	16236	0.0744527	15052	0.65867	11	0.56	12036	0.56	6513	0.56	1350	0.517726	89	0.511921	8	0.459911	14	0.640339	1	-0.16	7389	0.701721	6	-0.16	7913	0.71535	10	-0.158636	7472	0.657488	75	-0.158372	6527	0.600325	338	-0.154691	4497	0.698952	384
-0.28689	24.49	-0.13	14272	-0.13	21229	-0.13	28970	0.0556236	39378	0.13448	10156	0.0935202	10206	0.682194	25	0.58	11621	0.58	5780	0.58	1122	0.536216	111	0.530204	14	0.476336	28	0.663208	1	-0.13	7278	0.726783	2	-0.13	7788	0.740898	4	-0.128655	7374	0.68097	64	-0.128423	6437	0.621765	309	-0.124764	4666	0.723915	378
-0.250149	45.219	-0.1	14191	-0.1	23004	-0.1	31187	0.0808944	33892	0.156073	7245	0.112588	6423	0.705718	4	0.6	11004	0.6	5188	0.6	843	0.554706	49	0.548487	43	0.492762	5	0.686077	2	-0.1	7211	0.751844	2	-0.1	7601	0.766446	3	-0.0986742	7217	0.704451	39	-0.0984736	6516	0.643205	238	-0.0948382	4563	0.748878	297
-0.213407	70.4088	-0.07	14011	-0.07	22655	-0.07	34009	0.106165	28306	0.177666	4704	0.131655	3773	0.729242	7	0.62	10864	0.62	4544	0.62	709	0.573196	49	0.56677	16	0.509187	24	0.708946	2	-0.07	7125	0.776906	1	-0.07	7386	0.791995	6	-0.0686931	7056	0.727933	19	-0.0685245	6330	0.664646	230	-0.064912	4524	0.77384	251
-0.176666	137.406	-0.04	13684	-0.04	23008	-0.04	35464	0.131436	23377	0.199258	2679	0.150723	2206	0.752766	8	0.64	9711	0.64	3866	0.64	560	0.591687	23	0.585053	26	0.525612	16	0.731816	0	-0.04	6912	0.801967	1	-0.04	7330	0.817543	2	-0.0387121	6967	0.751415	13	-0.0385753	6228	0.686086	192	-0.0349857	4336	0.798803	229
-0.139924	337.525	-0.01	62957	-0.01	61038	-0.01	76270	0.156707	18434	0.220851	1559	0.16979	1552	0.77629	4	0.66	9170	0.66	3352	0.66	492	0.610177	43	0.603335	11	0.542038	12	0.754685	2	-0.01	39252	0.827029	0	-0.01	39884	0.843091	4	-0.00873102	62325	0.774896	16	-0.00862613	165373	0.707526	149	-0.00505944	321164	0.823765	183
-0.103183	939.629	0.02	13718	0.02	22679	0.02	34752	0.181978	13661	0.242444	914	0.188858	769	0.799814	16	0.68	8988	0.68	2827	0.68	337	0.628667	14	0.621618	16	0.558463	1	0.777554	0	0.02	6831	0.85209	0	0.02	7005	0.868639	0	0.02125	6816	0.798378	12	0.021323	6073	0.728966	142	0.0248668	4069	0.848728	165
-0.0664411	3846.24	0.05	13743	0.05	21800	0.05	32289	0.207248	10204	0.264036	485	0.207925	565	0.823338	5	0.7	8413	0.7	2384	0.7	254	0.647157	8	0.639901	8	0.574889	0	0.800423	0	0.05	6710	0.877152	0	0.05	7209	0.894187	2	0.0512311	6803	0.82186	8	0.0512722	6062	0.750406	105	0.0547931	4070	0.87369	134
-0.0296996	36236.1	0.08	13695	0.08	21874	0.08	29903	0.232519	7031	0.285629	311	0.226993	336	0.846862	21	0.72	7593	0.72	2005	0.72	197	0.665648	0	0.658184	30	0.591314	3	0.823292	0	0.08	6687	0.902213	1	0.08	6963	0.919736	2	0.0812122	6700	0.845341	10	0.0812214	5706	0.771846	102	0.0847193	3976	0.898653	167
0.00704193	12700.3	0.11	13461	0.11	20465	0.11	27691	0.25779	5065	0.307222	284	0.24606	184	0.870385	6	0.74	6994	0.74	1679	0.74	159	0.684138	0	0.676467	1	0.607739	1	0.846162	0	0.11	6542	0.927274	0	0.11	6863	0.945284	2	0.111193	6577	0.868823	8	0.111171	5947	0.793287	82	0.114646	4132	0.923616	143
0.0437834	1997.77	0.14	13163	0.14	19729	0.14	25237	0.283061	3405	0.328814	189	0.265128	54	0.893909	6	0.76	6493	0.76	1435	0.76	119	0.702628	0	0.69475	0	0.624165	0	0.869031	0	0.14	6567	0.952336	0	0.14	6899	0.970832	0	0.141174	6664	0.892305	10	0.14112	5782	0.814727	72	0.144572	4268	0.948578	131
0.0805249	582.6	0.17	12868	0.17	18296	0.17	22338	0.308332	2280	0.350407	125	0.284195	46	0.917433	1	0.78	6076	0.78	1111	0.78	135	0.721118	0	0.713033	0	0.64059	1	0.8919	0	0.17	6524	0.977397	1	0.17	6738	0.99638	1	0.171155	6510	0.915787	14	0.171069	5744	0.836167	78	0.174498	4307	0.973541	153
0.117266	239.652	0.2	13720	0.2	17485	0.2	19834	0.333602	1717	0.372	72	0.303263	9	0.940957	0	0.8	5487	0.8	924	0.8	83	0.739608	0	0.731316	0	0.657016	0	0.914769	0	0.2	6610	1.00246	0	0.2	6845	1.02193	0	0.201136	6619	0.939268	10	0.201018	5781	0.857607	73	0.204424	4202	0.998503	99
0.154008	118.427	0.23	12193	0.23	16508	0.23	17406	0.358873	1076	0.393592	48	0.322331	8	0.964481	5	0.82	4916	0.82	785	0.82	32	0.758099	0	0.749599	0	0.673441	0	0.937639	0	0.23	6454	1.02752	0	0.23	6743	1.04748	0	0.231117	6548	0.96275	2	0.230967	5806	0.879047	32	0.234351	4285	1.02347	56
0.190749	58.5136	0.26	12006	0.26	15161	0.26	14935	0.384144	704	0.415185	20	0.341398	7	0.988005	5	0.84	4616	0.84	528	0.84	24	0.776589	0	0.767881	0	0.689866	0	0.960508	1	0.26	6499	1.05258	0	0.26	6519	1.07302	1	0.261099	6530	0.986232	4	0.260916	5907	0.900488	32	0.264277	4396	1.04843	47
0.227491	29.9128	0.29	12179	0.29	14357	0.29	12390	0.409415	545	0.436778	54	0.360466	5	1.01153	1	0.86	4169	0.86	442	0.86	33	0.795079	0	0.786164	8	0.706292	0	0.983377	0	0.29	6509	1.07764	0	0.29	6757	1.09857	0	0.29108	6488	1.00971	4	0.290866	5783	0.921928	21	0.294203	4132	1.07339	42
0.264232	23.6154	0.32	11042	0.32	12989	0.32	10419	0.434686	203	0.45837	54	0.379533	0	1.03505	2	0.88	3465	0.88	366	0.88	30	0.813569	0	0.804447	27	0.722717	0	1.00625	0	0.32	6404	1.1027	1	0.32	6769	1.12412	0	0.321061	6532	1.0332	7	0.320815	5721	0.943368	21	0.324129	4184	1.09835	16
0.300974	13.1196	0.35	10784	0.35	11919	0.35	8523	0.459957	112	0.479963	47	0.398601	0	1.05858	0	0.9	3019	0.9	237	0.9	19	0.832059	20	0.82273	10	0.739143	0	1.02912	0	0.35	6399	1.12777	0	0.35	6773	1.14967	1	0.351042	6558	1.05668	2	0.350764	5739	0.964808	20	0.354056	4453	1.12332	19
0.337715	6.73475	0.38	10324	0.38	11015	0.38	6684	0.485227	124	0.501556	21	0.417668	0	1.0821	8	0.92	2530	0.92	176	0.92	21	0.85055	0	0.841013	0	0.755568	0	1.05198	0	0.38	6375	1.15283	0	0.38	6900	1.17522	0	0.381023	6575	1.08016	1	0.380713	5672	0.986248	21	0.383982	4422	1.14828	19
0.374457	7.52193	0.41	10084	0.41	9790	0.41	5356	0.510498	90	0.523148	0	0.436736	1	1.10562	0	0.94	2011	0.94	146	0.94	70	0.86904	0	0.859296	0	0.771993	0	1.07485	0	0.41	6423	1.17789	0	0.41	6724	1.20077	0	0.411004	6722	1.10364	1	0.410662	5786	1.00769	21	0.413908	4428	1.17324	37
0.411198	4.11082	0.44	9644	0.44	8697	0.44	4327	0.535769	52	0.544741	5	0.455803	0	1.12915	0	0.96	1460	0.96	99	0.96	7	0.88753	0	0.877579	0	0.788419	0	1.09772	0	0.44	6544	1.20295	0	0.44	6666	1.22631	1	0.440985	6773	1.12712	1	0.440611	5873	1.02913	10	0.443834	4585	1.1982	36
0.44794	3.32364	0.47	9336	0.47	7862	0.47	3169	0.56104	24	0.566334	7	0.474871	0	1.15267	1	0.98	1320	0.98	228	0.98	35	0.90602	0	0.895862	0	0.804844	0	1.12059	0	0.47	6562	1.22801	0	0.47	6899	1.25186	0	0.470966	6673	1.1506	1	0.470561	5914	1.05057	11	0.473761	4726	1.22317	14
0.484681	2.36154	0.5	8861	0.5	6845	0.5	2349	0.586311	30	0.587926	12	0.493938	0	1.1762	0	1	183	1	13	1	0	0.92451	0	0.914145	0	0.821269	0	1.14346	0	0.5	6562	1.25307	0	0.5	6860	1.27741	1	0.500947	6890	1.17409	1	0.50051	5865	1.07201	4	0.503687	4750	1.24813	3
0.521423	0.874643	0.53	8474	0.53	5825	0.53	1738	0.611581	14	0.609519	10	0.513006	0	1.19972	0	1.02	0	1.02	0	1.02	0	0.943001	0	0.932427	0	0.837695	0	1.16633	0	0.53	6466	1.27814	1	0.53	6899	1.30296	0	0.530928	6782	1.19757	1	0.530459	5997	1.09345	4	0.533613	4866	1.27309	3
0.558164	1.66182	0.56	7985	0.56	4911	0.56	1077	0.636852	4	0.631112	11	0.532073	0	1.22324	0	1.04	0	1.04	0	1.04	0	0.961491	0	0.95071	0	0.85412	0	1.1892	0	0.56	6468	1.3032	0	0.56	6875	1.32851	0	0.560909	6870	1.22105	2	0.560408	6031	1.11489	6	0.56354	4889	1.29805	4
0.594906	2.01168	0.59	7543	0.59	4406	0.59	732	0.662123	2	0.652704	7	0.551141	0	1.24677	4	1.06	0	1.06	0	1.06	0	0.979981	0	0.968993	0	0.870546	0	1.21207	0	0.59	6578	1.32826	0	0.59	6927	1.35406	1	0.59089	6912	1.24453	1	0.590357	6140	1.13633	6	0.593466	5069	1.32302	4
0.631647	0.787179	0.62	7113	0.62	3531	0.62	466	0.687394	0	0.674297	0	0.570208	0	1.27029	1	1.08	0	1.08	0	1.08	0	0.998471	0	0.987276	0	0.886971	0	1.23494	0	0.62	6652	1.35332	0	0.62	7114	1.3796	0	0.620871	7257	1.26801	1	0.620307	6036	1.15777	0	0.623392	5114	1.34798	3
0.668389	1.48689	0.65	6596	0.65	2840	0.65	356	0.712665	0	0.69589	0	0.589276	0	1.29382	1	1.1	0	1.1	0	1.1	0	1.01696	0	1.00556	0	0.903396	0	1.25781	0	0.65	6823	1.37838	0	0.65	6998	1.40515	0	0.650852	7412	1.29149	1	0.650256	6205	1.17921	0	0.653318	5351	1.37294	4
0.70513	0.262393	0.68	6037	0.68	2164	0.68	209	0.737935	0	0.717482	0	0.608343	0	1.31734	1	1.12	0	1.12	0	1.12	0	1.03545	0	1.02384	0	0.919822	0	1.28068	1	0.68	6773	1.40344	0	0.68	6990	1.4307	0	0.680833	7429	1.31498	3	0.680205	6275	1.20065	0	0.683245	5474	1.3979	4
0.741872	0.524786	0.71	5584	0.71	1681	0.71	114	0.763206	0	0.739075	0	0.627411	0	1.34086	1	1.14	0	1.14	0	1.14	0	1.05394	0	1.04212	0	0.936247	0	1.30355	0	0.71	6606	1.4285	0	0.71	7090	1.45625	1	0.710814	7669	1.33846	2	0.710154	6314	1.22209	0	0.713171	5335	1.42287	4
0.778613	0.524786	0.74	5109	0.74	1332	0.74	114	0.788477	0	0.760668	0	0.646478	0	1.36439	0	1.16	0	1.16	0	1.16	0	1.07243	0	1.06041	0	0.952673	0	1.32642	0	0.74	6700	1.45357	0	0.74	7176	1.4818	0	0.740795	7669	1.36194	0	0.740103	6428	1.24353	0	0.743097	5403	1.44783	6
0.815355	0.699714	0.77	4808	0.77	1033	0.77	114	0.813748	0	0.78226	0	0.665546	0	1.38791	0	1.18	0	1.18	0	1.18	0	1.09092	0	1.07869	0	0.969098	0	1.34928	0	0.77	6497	1.47863	0	0.77	7099	1.50734	0	0.770777	7782	1.38542	0	0.770052	6515	1.26497	0	0.773023	5748	1.47279	13
0.852096	0.349857	0.8	4012	0.8	679	0.8	33	0.839019	20	0.803853	0	0.684614	0	1.41144	0	1.2	0	1.2	0	1.2	0	1.10941	0	1.09697	0	0.985523	0	1.37215	0	0.8	6579	1.50369	1	0.8	6911	1.53289	1	0.800758	7896	1.4089	0	0.800002	6395	1.28641	0	0.80295	5544	1.49776	0
0.888838	0.262393	0.83	3424	0.83	473	0.83	11	0.864289	0	0.825446	0	0.703681	0	1.43496	0	1.22	0	1.22	0	1.22	0	1.1279	0	1.11526	0	1.00195	0	1.39502	0	0.83	6382	1.52875	0	0.83	6868	1.55844	0	0.830739	8015	1.43238	0	0.829951	6185	1.30785	0	0.832876	5355	1.52272	0
0.925579	0	0.86	2933	0.86	298	0.86	36	0.88956	0	0.847039	0	0.722749	0	1.45848	0	1.24	0	1.24	0	1.24	0	1.14639	0	1.13354	0	1.01837	0	1.41789	0	0.86	6282	1.55381	0	0.86	6342	1.58399	0	0.86072	7710	1.45587	0	0.8599	6463	1.32929	0	0.862802	5299	1.54768	0
0.962321	0.174929	0.89	2267	0.89	184	0.89	20	0.914831	0	0.868631	0	0.741816	0	1.48201	0	1.26	0	1.26	0	1.26	0	1.16488	0	1.15182	0	1.0348	0	1.44076	0	0.89	5819	1.57887	0	0.89	5681	1.60954	0	0.890701	7030	1.47935	0	0.889849	5523	1.35073	0	0.892728	4760	1.57264	0
0.999062	0.262393	0.92	1647	0.92	124	0.92	18	0.940102	0	0.890224	0	0.760884	0	1.50553	0	1.28	0	1.28	0	1.28	0	1.18337	0	1.17011	0	1.05122	0	1.46363	0	0.92	5402	1.60393	0	0.92	4891	1.63509	0	0.920682	5818	1.50283	0	0.919798	4911	1.37217	0	0.922655	3618	1.59761	0
1.0358	0.0874643	0.95	1109	0.95	82	0.95	34	0.965373	0	0.911817	0	0.779951	0	1.52906	0	1.3	0	1.3	0	1.3	0	1.20186	0	1.18839	0	1.06765	0	1.4865	0	0.95	4427	1.629	0	0.95	3196	1.66063	0	0.950663	3764	1.52631	0	0.949747	2958	1.39361	0	0.952581	2061	1.62257	0
1.07255	0.262393	0.98	757	0.98	138	0.98	15	0.990643	0	0.933409	0	0.799019	0	1.55258	0	1.32	0	1.32	0	1.32	0	1.22035	0	1.20667	0	1.08408	0	1.50937	0	0.98	1923	1.65406	0	0.98	1857	1.68618	0	0.980644	1720	1.54979	0	0.979697	637	1.41505	0	0.982507	224	1.64753	0
1.10929	0	1.01	0	1.01	0	1.01	0	1.01591	0	0.955002	0	0.818086	0	1.5761	0	1.34	0	1.34	0	1.34	0	1.23884	0	1.22495	0	1.1005	0	1.53224	0	1.01	0	1.67912	0	1.01	0	1.71173	0	1.01063	0	1.57327	0	1.00965	0	1.43649	0	1.01243	0	1.67249	0
1.14603	0	1.04	0	1.04	0	1.04	0	1.04119	0	0.976595	0	0.837154	0	1.59963	0	1.36	0	1.36	0	1.36	0	1.25733	0	1.24324	0	1.11693	0	1.55511	0	1.04	0	1.70418	0	1.04	0	1.73728	0	1.04061	0	1.59676	0	1.03959	0	1.45793	0	1.04236	0	1.69746	0
1.18277	0	1.07	0	1.07	0	1.07	0	1.06646	0	0.998187	0	0.856221	0	1.62315	0	1.38	0	1.38	0	1.38	0	1.27582	0	1.26152	0	1.13335	0	1.57798	0	1.07	0	1.72924	0	1.07	0	1.76283	0	1.07059	0	1.62024	0	1.06954	0	1.47937	0	1.07229	0	1.72242	0
1.21951	0.0874643	1.1	0	1.1	0	1.1	0	1.09173	0	1.01978	0	0.875289	0	1.64668	0	1.4	0	1.4	0	1.4	0	1.29431	0	1.2798	0	1.14978	0	1.60085	0	1.1	0	1.7543	0	1.1	0	1.78837	0	1.10057	0	1.64372	0	1.09949	0	1.50081	0	1.10221	0	1.74738	0
1.25625	0.0874643	1.13	0	1.13	0	1.13	0	1.117	0	1.04137	0	0.894356	0	1.6702	0	1.42	0	1.42	0	1.42	0	1.3128	0	1.29809	0	1.1662	0	1.62372	0	1.13	0	1.77936	0	1.13	0	1.81392	0	1.13055	0	1.6672	0	1.12944	0	1.52225	0	1.13214	0	1.77234	0
1.29299	0.0874643	1.16	0	1.16	0	1.16	0	1.14227	0	1.06297	0	0.913424	0	1.69372	0	1.44	0	1.44	0	1.44	0	1.3313	0	1.31637	0	1.18263	0	1.64658	0	1.16	0	1.80443	0	1.16	0	1.83947	0	1.16053	0	1.69068	0	1.15939	0	1.54369	0	1.16206	0	1.79731	0
1.32974	0	1.19	0	1.19	0	1.19	0	1.16754	0	1.08456	0	0.932491	0	1.71725	0	1.46	0	1.46	0	1.46	0	1.34979	0	1.33465	0	1.19905	0	1.66945	0	1.19	0	1.82949	0	1.19	0	1.86502	0	1.19051	0	1.71416	0	1.18934	0	1.56513	0	1.19199	0	1.82227	0
1.36648	0	1.22	0	1.22	0	1.22	0	1.19281	0	1.10615	0	0.951559	0	1.74077	0	1.48	0	1.48	0	1.48	0	1.36828	0	1.35293	0	1.21548	0	1.69232	0	1.22	0	1.85455	0	1.22	0	1.89057	0	1.22049	0	1.73765	0	1.21929	0	1.58657	0	1.22192	0	1.84723	0
1.40322	0	1.25	0	1.25	0	1.25	0	1.21808	0	1.12774	0	0.970626	0	1.76429	0	1.5	0	1.5	0	1.5	0	1.38677	0	1.37122	0	1.2319	0	1.71519	0	1.25	0	1.87961	0	1.25	0	1.91612	0	1.25047	0	1.76113	0	1.24924	0	1.60801	0	1.25184	0	1.87219	0
1.43996	0	1.28	0	1.28	0	1.28	0	1.24335	0	1.14934	0	0.989694	0	1.78782	0	1.52	0	1.52	0	1.52	0	1.40526	0	1.3895	0	1.24833	0	1.73806	0	1.28	0	1.90467	0	1.28	0	1.94166	0	1.28045	0	1.78461	0	1.27919	0	1.62945	0	1.28177	0	1.89716	0
1.4767	0	1.31	0	1.31	0	1.31	0	1.26862	0	1.17093	0	1.00876	0	1.81134	0	1.54	0	1.54	0	1.54	0	1.42375	0	1.40778	0	1.26475	0	1.76093	0	1.31	0	1.92973	0	1.31	0	1.96721	0	1.31044	0	1.80809	0	1.30914	0	1.65089	0	1.3117	0	1.92212	0
1.51344	0	1.34	0	1.34	0	1.34	0	1.29389	0	1.19252	0	1.02783	0	1.83487	0	1.56	0	1.56	0	1.56	0	1.44224	0	1.42607	0	1.28118	0	1.7838	0	1.34	0	1.95479	0	1.34	0	1.99276	0	1.34042	0	1.83157	0	1.33909	0	1.67233	0	1.34162	0	1.94708	0
1.55018	0	1.37	0	1.37	0	1.37	0	1.31916	0	1.21411	0	1.0469	0	1.85839	0	1.58	0	1.58	0	1.58	0	1.46073	0	1.44435	0	1.29761	0	1.80667	0	1.37	0	1.97986	0	1.37	0	2.01831	0	1.3704	0	1.85505	0	1.36904	0	1.69377	0	1.37155	0	1.97204	0
1.58693	0	1.4	0	1.4	0	1.4	0	1.34443	0	1.23571	0	1.06596	0	1.88191	0	1.6	0	1.6	0	1.6	0	1.47922	0	1.46263	0	1.31403	0	1.82954	0	1.4	0	2.00492	0	1.4	0	2.04386	0	1.40038	0	1.87854	0	1.39899	0	1.71521	0	1.40147	0	1.99701	0
1.62367	0	1.43	0	1.43	0	1.43	0	1.36971	0	1.2573	0	1.08503	0	1.90544	0	1.62	0	1.62	0	1.62	0	1.49771	0	1.48091	0	1.33046	0	1.85241	0	1.43	0	2.02998	0	1.43	0	2.06941	0	1.43036	0	1.90202	0	1.42893	0	1.73665	0	1.4314	0	2.02197	0
1.66041	0	1.46	0	1.46	0	1.46	0	1.39498	0	1.27889	0	1.1041	0	1.92896	0	1.64	0	1.64	0	1.64	0	1.5162	0	1.4992	0	1.34688	0	1.87528	0	1.46	0	2.05504	0	1.46	0	2.09495	0	1.46034	0	1.9255	0	1.45888	0	1.75809	0	1.46133	0	2.04693	0
1.69715	0	1.49	0	1.49	0	1.49	0	1.42025	0	1.30048	0	1.12317	0	1.95249	0	1.66	0	1.66	0	1.66	0	1.53469	0	1.51748	0	1.36331	0	1.89815	0	1.49	0	2.0801	0	1.49	0	2.1205	0	1.49032	0	1.94898	0	1.48883	0	1.77953	0	1.49125	0	2.07189	0
1.73389	0	1.52	0	1.52	0	1.52	0	1.44552	0	1.32208	0	1.14223	0	1.97601	0	1.68	0	1.68	0	1.68	0	1.55318	0	1.53576	0	1.37973	0	1.92102	0	1.52	0	2.10516	0	1.52	0	2.14605	0	1.5203	0	1.97246	0	1.51878	0	1.80098	0	1.52118	0	2.09686	0
1.77063	0	1.55	0	1.55	0	1.55	0	1.47079	0	1.34367	0	1.1613	0	1.99953	0	1.7	0	1.7	0	1.7	0	1.57167	0	1.55405	0	1.39616	0	1.94388	0	1.55	0	2.13023	0	1.55	0	2.1716	0	1.55028	0	1.99595	0	1.54873	0	1.82242	0	1.55111	0	2.12182	0
1.80737	0	1.58	0	1.58	0	1.58	0	1.49606	0	1.36526	0	1.18037	0	2.02306	0	1.72	0	1.72	0	1.72	0	1.59016	0	1.57233	0	1.41258	0	1.96675	0	1.58	0	2.15529	0	1.58	0	2.19715	0	1.58027	0	2.01943	0	1.57868	0	1.84386	0	1.58103	0	2.14678	0
1.84412	0	1.61	0	1.61	0	1.61	0	1.52133	0	1.38686	0	1.19944	0	2.04658	0	1.74	0	1.74	0	1.74	0	1.60865	0	1.59061	0	1.42901	0	1.98962	0	1.61	0	2.18035	0	1.61	0	2.22269	0	1.61025	0	2.04291	0	1.60863	0	1.8653	0	1.61096	0	2.17174	0
1.88086	0	1.64	0	1.64	0	1.64	0	1.5466	0	1.40845	0	1.2185	0	2.07011	0	1.76	0	1.76	0	1.76	0	1.62714	0	1.60889	0	1.44543	0	2.01249	0	1.64	0	2.20541	0	1.64	0	2.24824	0	1.64023	0	2.06639	0	1.63858	0	1.88674	0	1.64088	0	2.19671	0
1.9176	0	1.67	0	1.67	0	1.67	0	1.57187	0	1.43004	0	1.23757	0	2.09363	0	1.78	0	1.78	0	1.78	0	1.64563	0	1.62718	0	1.46186	0	2.03536	0	1.67	0	2.23047	0	1.67	0	2.27379	0	1.67021	0	2.08987	0	1.66853	0	1.90818	0	1.67081	0	2.22167	0
1.95434	0	1.7	0	1.7	0	1.7	0	1.59714	0	1.45163	0	1.25664	0	2.11715	0	1.8	0	1.8	0	1.8	0	1.66412	0	1.64546	0	1.47829	0	2.05823	0	1.7	0	2.25553	0	1.7	0	2.29934	0	1.70019	0	2.11335	0	1.69848	0	1.92962	0	1.70074	0	2.24663	0
1.99108	0	1.73	0	1.73	0	1.73	0	1.62241	0	1.47323	0	1.27571	0	2.14068	0	1.82	0	1.82	0	1.82	0	1.68261	0	1.66374	0	1.49471	0	2.0811	0	1.73	0	2.28059	0	1.73	0	2.32489	0	1.73017	0	2.13684	0	1.72843	0	1.95106	0	1.73066	0	2.2716	0
2.02782	0	1.76	0	1.76	0	1.76	0	1.64768	0	1.49482	0	1.29477	0	2.1642	0	1.84	0	1.84	0	1.84	0	1.7011	0	1.68203	0	1.51114	0	2.10397	0	1.76	0	2.30566	0	1.76	0	2.35044	0	1.76015	0	2.16032	0	1.75838	0	1.9725	0	1.76059	0	2.29656	0
2.06457	0	1.79	0	1.79	0	1.79	0	1.67296	0	1.51641	0	1.31384	0	2.18773	0	1.86	0	1.86	0	1.86	0	1.71959	0	1.70031	0	1.52756	0	2.12684	0	1.79	0	2.33072	0	1.79	0	2.37598	0	1.79013	0	2.1838	0	1.78832	0	1.99394	0	1.79052	0	2.32152	0
2.10131	0	1.82	0	1.82	0	1.82	0	1.69823	0	1.538	0	1.33291	0	2.21125	0	1.88	0	1.88	0	1.88	0	1.73808	0	1.71859	0	1.54399	0	2.14971	0	1.82	0	2.35578	0	1.82	0	2.40153	0	1.82011	0	2.20728	0	1.81827	0	2.01538	0	1.82044	0	2.34648	0
2.13805	0	1.85	0	1.85	0	1.85	0	1.7235	0	1.5596	0	1.35198	0	2.23477	0	1.9	0	1.9	0	1.9	0	1.75657	0	1.73687	0	1.56041	0	2.17258	0	1.85	0	2.38084	0	1.85	0	2.42708	0	1.85009	0	2.23076	0	1.84822	0	2.03682	0	1.85037	0	2.37145	0
2.17479	0	1.88	0	1.88	0	1.88	0	1.74877	0	1.58119	0	1.37104	0	2.2583	0	1.92	0	1.92	0	1.92	0	1.77506	0	1.75516	0	1.57684	0	2.19545	0	1.88	0	2.4059	0	1.88	0	2.45263	0	1.88008	0	2.25424	0	1.87817	0	2.05826	0	1.88029	0	2.39641	0
2.21153	0	1.91	0	1.91	0	1.91	0	1.77404	0	1.60278	0	1.39011	0	2.28182	0	1.94	0	1.94	0	1.94	0	1.79355	0	1.77344	0	1.59326	0	2.21832	0	1.91	0	2.43096	0	1.91	0	2.47818	0	1.91006	0	2.27773	0	1.90812	0	2.0797	0	1.91022	0	2.42137	0
2.24827	0	1.94	0	1.94	0	1.94	0	1.79931	0	1.62437	0	1.40918	0	2.30535	0	1.96	0	1.96	0	1.96	0	1.81204	0	1.79172	0	1.60969	0	2.24119	0	1.94	0	2.45602	0	1.94	0	2.50372	0	1.94004	0	2.30121	0	1.93807	0	2.10114	0	1.94015	0	2.44633	0
2.28501	0	1.97	0	1.97	0	1.97	0	1.82458	0	1.64597	0	1.42825	0	2.32887	0	1.98	0	1.98	0	1.98	0	1.83053	0	1.81001	0	1.62611	0	2.26405	0	1.97	0	2.48109	0	1.97	0	2.52927	0	1.97002	0	2.32469	0	1.96802	0	2.12258	0	1.97007	0	2.4713	0
	57500
0	-0.00029758	0	-0.0262594	0	-0.00619015	0	-0.000513295	0	0.00342483	0	-0.000893901	0	0.000982655	0	0.0190481	0	0.347531	0	0.244974	0	0.166012	0	0.0878836	0	0.0559422	0	0.0281962	0	0.0212384	0	-0.221365	0	0.0290857	0	-0.198218	0	0.041007	0	-0.159028	0	0.0660505	0	-0.117506	0	0.081564	0	-0.0378305	0	0.0817
0	0.00154735	0	0.181433	0	0.0947895	0	0.0453812	0	0.014486	0	0.00595526	0	0.00220562	0	0.00118461	0	0.0618003	0	0.0345955	0	0.0176854	0	0.00653537	0	0.00371545	0	0.00195277	0	0.000664378	0	0.328065	0	0.00102927	0	0.318323	0	0.00178437	0	0.319703	0	0.00456829	0	0.259106	0	0.00880661	0	0.179064	0	0.0156654
0	-292112	0	44033.4	0	21022.2	0	19987.3	0	41651.4	0	36237.9	0	34955.9	0	5.12408e+06	0	283392	0	508913	0	675312	0	837592	0	1.10653e+06	0	1.54149e+06	0	3.32285e+06	0	298252	0	2.91905e+06	0	276988	0	2.50607e+06	0	223501	0	1.95656e+06	0	115366	0	1.72895e+06	0	-16077.3	0	1.75483e+06
0	5.88898e+07	0	1.57462e+06	0	1.86727e+06	0	2.14965e+06	0	2.66687e+06	0	3.63741e+06	0	5.77824e+06	0	8.78795e+07	0	1.51069e+06	0	2.07472e+06	0	2.76482e+06	0	3.49427e+06	0	5.77927e+06	0	7.52295e+06	0	4.11034e+07	0	1.30719e+06	0	3.38937e+07	0	1.28662e+06	0	2.49056e+07	0	1.26481e+06	0	1.35336e+07	0	1.46598e+06	0	9.73608e+06	0	2.09208e+06	0	8.99722e+06
0	0	0	0	0	0	0	0	0	0	0	0	0	0	0	0.00893433	0	0.318263	0	0.214174	0	0.140936	0	0.0702873	0	0.0397027	0	0.00212567	0	0.014052	0	-0.3255	0	0.0202431	0	-0.28825	0	0.0297541	0	-0.196526	0	0.0506193	0	0	0	0.0608495	0	0	0	0.022125
0	-0.0472529	0	-0.728055	0	-0.522013	0	-0.356833	0	-0.197577	0	-0.132793	0	-0.0792474	0	0	0	0	0	0	0	0	0	0	0	0	0	0	0	0	0	-0.944472	0	0.00162825	0	-0.917882	0	0.000184559	0	-0.908842	0	0	0	-0.89105	0	0	0	-0.829846	0	0
0	-0.00918862	0	-0.337065	0	-0.211729	0	-0.134935	0	-0.0642542	0	-0.0352583	0	-0.000495065	0	0.00177305	0	0.138868	0	0.0949864	0	0.0608397	0	0.0225478	0	0.000786713	0	0	0	0.00699207	0	-0.73696	0	0.0106144	0	-0.711175	0	0.0158621	0	-0.679648	0	0.0245306	0	-0.567243	0	0.008858	0	-0.166599	0	0
0	0.00869886	0	0.273174	0	0.196595	0	0.132958	0	0.0714345	0	0.0334325	0	0.00255549	0	0.0228143	0	0.525427	0	0.361655	0	0.243684	0	0.131861	0	0.0882014	0	0.0442703	0	0.0264114	0	0.215181	0	0.0366745	0	0.239376	0	0.0525156	0	0.275493	0	0.0870175	0	0.141259	0	0.111721	0	0	0	0.123483
0	0.0459845	0	0.703671	0	0.515437	0	0.358639	0	0.206884	0	0.128581	0	0.0843495	0	0.0702074	0	0.801042	0	0.598047	0	0.41848	0	0.241779	0	0.172082	0	0.119191	0	0.0638876	0	0.817727	0	0.0839136	0	0.812158	0	0.114813	0	0.835022	0	0.187283	0	0.801025	0	0.254577	0	0.77163	0	0.329942
LSE 2013-2015
Moments
Log-return		AC-1w Log-return		AC-2w Log-return		AC-m Log-return		AC-3m Log-return		AC-6m Log-return		AC-y Log-return		Abs-log-return		AC-1w Abs-log-return		AC-2w Abs-log-return		AC-m Abs-log-return		AC-3m Abs-log-return		AC-6m Abs-log-return		AC-y Abs-log-return		w-Volatility		AC-w w-Volatility		2w-Volatility		AC-2w 2w-Volatility		m-Volatility		AC-m m-Volatility		3m-Volatility		AC-3m 3m-Volatility		6m-Volatility		AC-6m 6m-Volatility		y-Volatility
-1.30716	0.0874643	-1	1039	-1	101	-1	9	-0.75894	1	-0.47025	1	-0.459438	8	0	554691	0	60278	0	57599	0	74801	0	148240	0	240198	0	396000	0	466989	-1	16087	0	404430	-0.998795	5853	0	293606	-0.996674	5285	0	155935	-0.997856	2989	0	199260	-0.990281	2247	0	331539
-1.27172	0	-0.97	1507	-0.97	100	-0.97	10	-0.733207	3	-0.449646	0	-0.441208	46	0.0230716	70872	0.02	16759	0.02	27937	0.02	42269	0.0183936	66287	0.0170345	74328	0.0164254	62867	0.0171729	129639	-0.97	23823	0.0197947	165267	-0.968807	15438	0.0209122	212106	-0.966707	12598	0.0191415	174283	-0.967929	8565	0.0215916	117902	-0.960459	5017	0.0218339	45013
-1.23628	0	-0.94	2143	-0.94	109	-0.94	9	-0.707474	10	-0.429042	4	-0.422979	19	0.0461431	18243	0.04	16786	0.04	27950	0.04	42672	0.0367873	65037	0.034069	68822	0.0328508	51362	0.0343458	35225	-0.94	22853	0.0395894	49550	-0.938819	19461	0.0418243	78668	-0.93674	16032	0.0382831	121959	-0.938002	10921	0.0431832	102840	-0.930638	7272	0.0436679	56728
-1.20084	0	-0.91	2898	-0.91	230	-0.91	38	-0.681741	19	-0.408438	16	-0.404749	20	0.0692147	6643	0.06	17152	0.06	27369	0.06	43135	0.0551809	61072	0.0511035	60889	0.0492762	39560	0.0515187	12795	-0.91	22010	0.0593841	18694	-0.908831	20904	0.0627365	33540	-0.906774	17997	0.0574246	71651	-0.908075	12120	0.0647748	70335	-0.900816	8461	0.0655018	47523
-1.1654	0	-0.88	3723	-0.88	325	-0.88	51	-0.656008	16	-0.387834	39	-0.386519	27	0.0922863	3018	0.08	16967	0.08	28935	0.08	42748	0.0735746	56092	0.0681379	51131	0.0657016	30766	0.0686916	5623	-0.88	20424	0.0791788	8587	-0.878843	21084	0.0836486	16868	-0.876807	18685	0.0765661	45190	-0.878149	13194	0.0863664	49214	-0.870995	9237	0.0873358	38530
-1.12996	0	-0.85	4258	-0.85	480	-0.85	64	-0.630275	5	-0.367231	69	-0.36829	4	0.115358	1535	0.1	17323	0.1	27415	0.1	41580	0.0919682	50368	0.0851724	42359	0.0821269	23146	0.0858645	2792	-0.85	19387	0.0989735	4368	-0.848855	20138	0.104561	8700	-0.84684	18395	0.0957077	28124	-0.848222	13637	0.107958	32017	-0.841173	8448	0.10917	29485
-1.09452	0.0874643	-0.82	4895	-0.82	821	-0.82	73	-0.604542	23	-0.346627	70	-0.35006	17	0.138429	841	0.12	16850	0.12	28595	0.12	39855	0.110362	43292	0.102207	33086	0.0985523	16651	0.103037	1568	-0.82	18017	0.118768	2298	-0.818867	19026	0.125473	4851	-0.816874	17418	0.114849	17418	-0.818295	12953	0.12955	22554	-0.811352	8513	0.131004	22691
-1.05908	0	-0.79	5888	-0.79	1056	-0.79	72	-0.578809	37	-0.326023	112	-0.33183	57	0.161501	506	0.14	17121	0.14	29232	0.14	37952	0.128755	36333	0.119241	25452	0.114978	11663	0.12021	887	-0.79	17226	0.138563	1356	-0.788879	18026	0.146385	2779	-0.786907	16650	0.133991	11005	-0.788368	12195	0.151141	16047	-0.78153	8381	0.152838	17419
-1.02364	0	-0.76	6260	-0.76	1508	-0.76	122	-0.553076	56	-0.305419	298	-0.313601	13	0.184573	292	0.16	17228	0.16	28107	0.16	35363	0.147149	30208	0.136276	18794	0.131403	7816	0.137383	540	-0.76	16037	0.158358	833	-0.758891	16746	0.167297	1859	-0.75694	16041	0.153132	7895	-0.758441	11748	0.172733	10745	-0.751708	7511	0.174672	13791
-0.988204	0.0874643	-0.73	6826	-0.73	1904	-0.73	162	-0.527343	86	-0.284815	428	-0.295371	46	0.207644	170	0.18	22210	0.18	27872	0.18	32977	0.165543	23617	0.15331	13144	0.147829	5384	0.154556	344	-0.73	15324	0.178152	544	-0.728903	16052	0.188209	1242	-0.726973	14914	0.172274	5760	-0.728514	11052	0.194324	8247	-0.721887	7494	0.196506	10096
-0.952765	0	-0.7	7440	-0.7	2550	-0.7	261	-0.50161	71	-0.264212	666	-0.277141	112	0.230716	157	0.2	17924	0.2	26646	0.2	30276	0.183936	18553	0.170345	9361	0.164254	3971	0.171729	243	-0.7	14751	0.197947	373	-0.698915	14900	0.209122	801	-0.697007	14311	0.191415	4535	-0.698588	10588	0.215916	6036	-0.692065	7450	0.218339	7836
-0.917326	0.0874643	-0.67	8085	-0.67	3184	-0.67	407	-0.475877	188	-0.243608	1252	-0.258912	167	0.253787	99	0.22	17495	0.22	26059	0.22	27283	0.20233	14318	0.187379	6314	0.180679	2344	0.188902	176	-0.67	13881	0.217742	256	-0.668928	14136	0.230034	529	-0.66704	13731	0.210557	3306	-0.668661	10251	0.237508	4651	-0.662244	7002	0.240173	6088
-0.881887	0.174929	-0.64	8828	-0.64	3934	-0.64	631	-0.450144	271	-0.223004	2305	-0.240682	285	0.276859	68	0.24	18219	0.24	24571	0.24	24677	0.220724	10957	0.204414	4169	0.197105	1662	0.206075	121	-0.64	13553	0.237537	172	-0.63894	13519	0.250946	435	-0.637073	12856	0.229698	2097	-0.638734	9875	0.259099	3365	-0.632422	6448	0.262007	4974
-0.846447	0.0874643	-0.61	9196	-0.61	4637	-0.61	997	-0.424411	263	-0.2024	3708	-0.222452	596	0.29993	41	0.26	17828	0.26	23825	0.26	21456	0.239117	8147	0.221448	2939	0.21353	1192	0.223248	102	-0.61	12540	0.257331	132	-0.608952	12999	0.271858	317	-0.607106	12286	0.24884	1589	-0.608807	9532	0.280691	2541	-0.602601	6186	0.283841	4372
-0.811008	0.0874643	-0.58	9401	-0.58	5503	-0.58	1521	-0.398678	496	-0.181796	5748	-0.204223	735	0.323002	52	0.28	19591	0.28	22276	0.28	18996	0.257511	6128	0.238483	2161	0.229955	764	0.240421	65	-0.58	11848	0.277126	111	-0.578964	12292	0.29277	232	-0.57714	11716	0.267981	1185	-0.57888	8962	0.302282	2184	-0.572779	6104	0.305675	3745
-0.775569	0.174929	-0.55	10084	-0.55	6375	-0.55	2105	-0.372945	885	-0.161193	9037	-0.185993	933	0.346074	29	0.3	21355	0.3	21379	0.3	16571	0.275905	4527	0.255517	1470	0.246381	495	0.257594	65	-0.55	11667	0.296921	115	-0.548976	11712	0.313682	168	-0.547173	11249	0.287123	1086	-0.548954	8815	0.323874	1751	-0.542957	5716	0.327509	2785
-0.74013	0	-0.52	10543	-0.52	7324	-0.52	2918	-0.347212	1489	-0.140589	13019	-0.167763	1928	0.369145	26	0.32	16897	0.32	19899	0.32	14032	0.294298	3237	0.272552	896	0.262806	333	0.274766	55	-0.52	10874	0.316715	69	-0.518988	11466	0.334595	138	-0.517206	10858	0.306264	775	-0.519027	8585	0.345466	1270	-0.513136	5500	0.349343	2541
-0.704691	0.0874643	-0.49	11249	-0.49	8392	-0.49	3743	-0.321479	2311	-0.119985	18103	-0.149534	2711	0.392217	16	0.34	17045	0.34	18705	0.34	12068	0.312692	2566	0.289586	667	0.279232	366	0.291939	29	-0.49	10529	0.33651	57	-0.489	10773	0.355507	97	-0.487239	10432	0.325406	713	-0.4891	8122	0.367057	1219	-0.483314	5452	0.371177	1986
-0.669252	0.262393	-0.46	11495	-0.46	9198	-0.46	4992	-0.295746	3301	-0.0993813	24232	-0.131304	5405	0.415288	14	0.36	16700	0.36	17299	0.36	10268	0.331086	1999	0.306621	404	0.295657	299	0.309112	27	-0.46	10221	0.356305	41	-0.459012	10510	0.376419	105	-0.457273	9913	0.344548	508	-0.459173	7943	0.388649	821	-0.453493	5703	0.393011	1639
-0.633812	0.437322	-0.43	12241	-0.43	10679	-0.43	6693	-0.270013	4553	-0.0787775	31070	-0.113074	8793	0.43836	15	0.38	17130	0.38	16044	0.38	8720	0.349479	1538	0.323655	248	0.312082	230	0.326285	18	-0.43	9783	0.376099	34	-0.429024	10139	0.397331	87	-0.427306	9615	0.363689	424	-0.429246	7929	0.410241	652	-0.423671	5553	0.414845	1259
-0.598373	0.174929	-0.4	12527	-0.4	11748	-0.4	8547	-0.24428	6925	-0.0581737	38711	-0.0948447	12623	0.461431	18	0.4	16428	0.4	14533	0.4	7244	0.367873	1172	0.34069	133	0.328508	156	0.343458	29	-0.4	9364	0.395894	23	-0.399036	9575	0.418243	63	-0.397339	9334	0.382831	237	-0.399319	7396	0.431832	702	-0.39385	5501	0.436679	1202
-0.562934	0.61225	-0.37	12777	-0.37	12942	-0.37	10354	-0.218547	10291	-0.0375699	44853	-0.076615	18980	0.484503	8	0.42	16168	0.42	13248	0.42	5998	0.386266	946	0.357724	74	0.344933	126	0.360631	15	-0.37	9147	0.415689	27	-0.369048	9461	0.439155	50	-0.367372	8992	0.401972	203	-0.369393	7216	0.453424	566	-0.364028	5463	0.458513	1082
-0.527495	0.524786	-0.34	14320	-0.34	14223	-0.34	12255	-0.192814	14634	-0.0169661	212997	-0.0583854	26368	0.507575	6	0.44	16175	0.44	12256	0.44	4915	0.40466	604	0.374759	54	0.361359	72	0.377804	6	-0.34	9152	0.435484	17	-0.33906	9230	0.460068	45	-0.337406	8757	0.421114	178	-0.339466	7050	0.475015	453	-0.334206	5492	0.480347	896
-0.492056	1.2245	-0.31	14814	-0.31	15380	-0.31	14892	-0.167081	19782	0.0036377	51447	-0.0401557	32912	0.530646	9	0.46	15090	0.46	11064	0.46	4040	0.423054	459	0.391793	18	0.377784	65	0.394977	10	-0.31	8768	0.455278	9	-0.309072	8681	0.48098	29	-0.307439	8494	0.440255	195	-0.309539	6913	0.496607	286	-0.304385	5308	0.502181	585
-0.456616	0.524786	-0.28	13715	-0.28	16784	-0.28	17771	-0.141348	24340	0.0242415	46828	-0.021926	42067	0.553718	2	0.48	14813	0.48	9887	0.48	3195	0.441447	330	0.408828	54	0.394209	3	0.41215	7	-0.28	8171	0.475073	15	-0.279084	8450	0.501892	22	-0.277472	8198	0.459397	173	-0.279612	6815	0.518199	312	-0.274563	5110	0.524015	471
-0.421177	1.2245	-0.25	14179	-0.25	17943	-0.25	20121	-0.115615	30587	0.0448453	39923	-0.00369637	365392	0.576789	3	0.5	13074	0.5	8903	0.5	2756	0.459841	299	0.425862	21	0.410635	0	0.429323	7	-0.25	8046	0.494868	9	-0.249096	8318	0.522804	17	-0.247505	8165	0.478538	188	-0.249685	6493	0.53979	178	-0.244742	5137	0.545849	421
-0.385738	1.83675	-0.22	17507	-0.22	19216	-0.22	22850	-0.0898816	37751	0.0654491	32459	0.0145333	36897	0.599861	4	0.52	12871	0.52	8023	0.52	2264	0.478235	230	0.442897	58	0.42706	1	0.446496	8	-0.22	7997	0.514662	2	-0.219108	8132	0.543716	11	-0.217539	8040	0.49768	160	-0.219758	6568	0.561382	174	-0.21492	4870	0.567683	275
-0.350299	3.58604	-0.19	14264	-0.19	20434	-0.19	24966	-0.0641485	44257	0.0860529	24541	0.032763	29012	0.622932	4	0.54	12526	0.54	7104	0.54	1801	0.496628	176	0.459931	17	0.443486	12	0.463668	3	-0.19	7600	0.534457	1	-0.18912	7789	0.564628	3	-0.187572	7726	0.516821	111	-0.189832	6473	0.582973	131	-0.185099	4830	0.589517	341
-0.31486	4.28575	-0.16	14755	-0.16	21752	-0.16	28565	-0.0384155	49882	0.106657	18520	0.0509926	22539	0.646004	3	0.56	11757	0.56	6402	0.56	1504	0.515022	108	0.476966	24	0.459911	14	0.480841	3	-0.16	7434	0.554252	3	-0.159132	7816	0.585541	9	-0.157605	7506	0.535963	101	-0.159905	6532	0.604565	104	-0.155277	4721	0.61135	333
-0.27942	6.20997	-0.13	14717	-0.13	21690	-0.13	30898	-0.0126825	134871	0.12726	12785	0.0692223	16380	0.669076	4	0.58	11562	0.58	5593	0.58	1216	0.533416	79	0.494	2	0.476336	28	0.498014	4	-0.13	7274	0.574047	3	-0.129144	7522	0.606453	6	-0.127639	7349	0.555104	83	-0.129978	6627	0.626157	102	-0.125456	4561	0.633184	238
-0.243981	9.70854	-0.1	14593	-0.1	23577	-0.1	33450	0.0130505	48899	0.147864	8747	0.087452	11866	0.692147	1	0.6	10762	0.6	4989	0.6	1005	0.551809	51	0.511035	1	0.492762	5	0.515187	1	-0.1	7129	0.593841	2	-0.0991565	7448	0.627365	3	-0.0976718	7322	0.574246	42	-0.100051	6431	0.647748	91	-0.0956339	4518	0.655018	212
-0.208542	18.7174	-0.07	14101	-0.07	23118	-0.07	35748	0.0387836	44039	0.168468	5863	0.105682	7945	0.715219	1	0.62	11039	0.62	4341	0.62	760	0.570203	50	0.528069	0	0.509187	24	0.53236	1	-0.07	6975	0.613636	1	-0.0691685	7233	0.648277	4	-0.067705	7081	0.593387	41	-0.0701242	6201	0.66934	73	-0.0658124	4333	0.676852	235
-0.173103	45.4814	-0.04	13763	-0.04	23196	-0.04	36205	0.0645166	38942	0.189072	3835	0.123911	4596	0.73829	3	0.64	9688	0.64	3831	0.64	543	0.588596	46	0.545104	1	0.525612	16	0.549533	2	-0.04	6941	0.633431	2	-0.0391806	7241	0.669189	4	-0.0377383	7086	0.612529	36	-0.0401974	6129	0.690931	107	-0.0359908	4282	0.698686	139
-0.137664	115.978	-0.01	59249	-0.01	55112	-0.01	70565	0.0902496	32603	0.209676	2349	0.142141	3146	0.761362	2	0.66	9051	0.66	3337	0.66	459	0.60699	30	0.562138	0	0.542038	12	0.566706	4	-0.01	35129	0.653225	1	-0.00919263	36827	0.690101	3	-0.00777156	60741	0.631671	36	-0.0102705	164407	0.712523	109	-0.00616924	320990	0.72052	131
-0.102224	403.735	0.02	13656	0.02	22959	0.02	34205	0.115983	26994	0.230279	1365	0.160371	2155	0.784433	0	0.68	8673	0.68	2878	0.68	391	0.625384	40	0.579173	0	0.558463	1	0.583879	1	0.02	6715	0.67302	2	0.0207953	7102	0.711014	3	0.0221952	6868	0.650812	20	0.0196563	6134	0.734115	65	0.0236523	4059	0.742354	94
-0.0667852	2225.62	0.05	13652	0.05	22517	0.05	32128	0.141716	21483	0.250883	699	0.1786	1095	0.807505	4	0.7	8233	0.7	2327	0.7	310	0.643777	33	0.596207	2	0.574889	0	0.601052	2	0.05	6496	0.692815	1	0.0507833	6986	0.731926	3	0.0521619	6883	0.669954	29	0.0495831	6034	0.755706	61	0.0534739	4233	0.764188	97
-0.031346	37120.5	0.08	14029	0.08	22824	0.08	29549	0.167449	16534	0.271487	474	0.19683	580	0.830577	0	0.72	7418	0.72	1921	0.72	240	0.662171	66	0.613241	5	0.591314	3	0.618225	1	0.08	6639	0.71261	2	0.0807712	6959	0.752838	1	0.0821287	6782	0.689095	18	0.07951	5988	0.777298	43	0.0832955	4108	0.786022	105
0.00409324	15675.3	0.11	13737	0.11	21154	0.11	26489	0.193182	12755	0.292091	301	0.21506	362	0.853648	2	0.74	6855	0.74	1836	0.74	221	0.680565	52	0.630276	34	0.607739	1	0.635397	1	0.11	6540	0.732404	1	0.110759	6800	0.77375	0	0.112095	6887	0.708237	26	0.109437	6064	0.798889	62	0.113117	4123	0.807856	54
0.0395324	1336.54	0.14	13308	0.14	20590	0.14	23733	0.218915	9107	0.312695	149	0.233289	315	0.87672	2	0.76	6478	0.76	1493	0.76	168	0.698958	14	0.64731	12	0.624165	0	0.65257	0	0.14	6586	0.752199	1	0.140747	6691	0.794662	1	0.142062	6805	0.727378	21	0.139364	6110	0.820481	21	0.142939	4103	0.82969	62
0.0749716	313.56	0.17	13062	0.17	18970	0.17	20959	0.244648	6397	0.333298	86	0.251519	133	0.899791	2	0.78	6179	0.78	1138	0.78	157	0.717352	39	0.664345	24	0.64059	1	0.669743	1	0.17	6560	0.771994	0	0.170735	6797	0.815574	0	0.172029	6530	0.74652	9	0.16929	6141	0.842073	23	0.17276	4180	0.851524	39
0.110411	112.304	0.2	14496	0.2	17982	0.2	18298	0.270381	4296	0.353902	75	0.269749	43	0.922863	0	0.8	5488	0.8	1042	0.8	135	0.735746	35	0.681379	42	0.657016	0	0.686916	0	0.2	6441	0.791788	0	0.200723	6781	0.836486	1	0.201996	6665	0.765661	9	0.199217	6118	0.863664	21	0.202582	4218	0.873358	47
0.14585	47.4931	0.23	12328	0.23	16755	0.23	15736	0.296114	2908	0.374506	49	0.287978	26	0.945934	0	0.82	4931	0.82	835	0.82	77	0.754139	9	0.698414	3	0.673441	0	0.704089	2	0.23	6516	0.811583	0	0.230711	6696	0.857399	0	0.231962	6836	0.784803	14	0.229144	6299	0.885256	5	0.232403	4263	0.895192	48
0.181289	21.7786	0.26	12098	0.26	15420	0.26	13543	0.321847	1908	0.39511	65	0.306208	19	0.969006	1	0.84	4393	0.84	629	0.84	62	0.772533	16	0.715448	0	0.689866	0	0.721262	0	0.26	6446	0.831378	0	0.260699	6702	0.878311	1	0.261929	6570	0.803944	11	0.259071	6215	0.906847	9	0.262225	4105	0.917026	51
0.216728	11.9826	0.29	12666	0.29	14441	0.29	11229	0.34758	1208	0.415714	23	0.324438	17	0.992078	0	0.86	4335	0.86	514	0.86	73	0.790927	4	0.732483	0	0.706292	0	0.738435	0	0.29	6335	0.851173	1	0.290687	6811	0.899223	0	0.291896	6633	0.823086	8	0.288998	6287	0.928439	7	0.292046	4104	0.93886	37
0.252168	6.73475	0.32	10772	0.32	13040	0.32	9091	0.373313	761	0.436317	15	0.342667	16	1.01515	0	0.88	3618	0.88	451	0.88	51	0.80932	4	0.749517	0	0.722717	0	0.755608	0	0.32	6321	0.870967	0	0.320675	6517	0.920135	0	0.321863	6601	0.842227	9	0.318925	6459	0.950031	19	0.321868	4388	0.960694	42
0.287607	2.79886	0.35	10713	0.35	12223	0.35	7502	0.399046	338	0.456921	29	0.360897	5	1.03822	0	0.9	3084	0.9	323	0.9	60	0.827714	3	0.766552	0	0.739143	0	0.772781	0	0.35	6260	0.890762	0	0.350663	6754	0.941047	1	0.351829	6843	0.861369	4	0.348851	6482	0.971622	8	0.35169	4485	0.982528	22
0.323046	2.62393	0.38	10340	0.38	11183	0.38	5777	0.424779	218	0.477525	18	0.379127	0	1.06129	0	0.92	2619	0.92	214	0.92	9	0.846107	0	0.783586	0	0.755568	0	0.789954	0	0.38	6442	0.910557	0	0.380651	6971	0.961959	0	0.381796	6941	0.88051	7	0.378778	6391	0.993214	2	0.381511	4399	1.00436	25
0.358485	1.74929	0.41	9953	0.41	9710	0.41	4669	0.450512	152	0.498129	2	0.397356	0	1.08436	1	0.94	1968	0.94	191	0.94	20	0.864501	0	0.800621	0	0.771993	0	0.807127	0	0.41	6398	0.930351	0	0.410639	6927	0.982872	1	0.411763	6913	0.899652	4	0.408705	6447	1.01481	2	0.411333	4413	1.0262	28
0.393924	1.39943	0.44	9583	0.44	8605	0.44	3315	0.476245	69	0.518733	3	0.415586	0	1.10744	0	0.96	1506	0.96	117	0.96	27	0.882895	0	0.817655	0	0.788419	0	0.824299	0	0.44	6320	0.950146	0	0.440627	6725	1.00378	0	0.44173	6954	0.918793	0	0.438632	6452	1.0364	2	0.441154	4311	1.04803	16
0.429364	1.04957	0.47	8882	0.47	7691	0.47	2602	0.501978	76	0.539336	7	0.433816	0	1.13051	0	0.98	1736	0.98	255	0.98	1	0.901288	0	0.83469	0	0.804844	0	0.841472	0	0.47	6460	0.969941	1	0.470615	6789	1.0247	0	0.471696	7000	0.937935	0	0.468559	6652	1.05799	2	0.470976	4480	1.06986	5
0.464803	0.787179	0.5	8434	0.5	6652	0.5	1948	0.527711	63	0.55994	13	0.452045	0	1.15358	0	1	35	1	22	1	10	0.919682	0	0.851724	0	0.821269	0	0.858645	0	0.5	6502	0.989735	0	0.500603	6932	1.04561	1	0.501663	6875	0.957077	0	0.498486	6603	1.07958	2	0.500797	4385	1.0917	6
0.500242	0.262393	0.53	8123	0.53	5648	0.53	1357	0.553444	38	0.580544	3	0.470275	0	1.17665	0	1.02	0	1.02	0	1.02	0	0.938076	0	0.868759	0	0.837695	0	0.875818	0	0.53	6475	1.00953	0	0.53059	6909	1.06652	0	0.53163	6975	0.976218	0	0.528412	6863	1.10117	3	0.530619	4507	1.11353	5
0.535681	0.437322	0.56	7716	0.56	4821	0.56	1006	0.579177	34	0.601148	0	0.488505	0	1.19972	1	1.04	0	1.04	0	1.04	0	0.956469	0	0.885793	0	0.85412	0	0.892991	0	0.56	6602	1.02932	0	0.560578	7061	1.08743	1	0.561596	7055	0.99536	0	0.558339	6946	1.12276	7	0.560441	4384	1.13537	7
0.57112	0.174929	0.59	7323	0.59	4238	0.59	638	0.60491	14	0.621752	0	0.506734	0	1.22279	1	1.06	0	1.06	0	1.06	0	0.974863	0	0.902828	0	0.870546	0	0.910164	0	0.59	6537	1.04912	0	0.590566	7019	1.10834	0	0.591563	7035	1.0145	0	0.588266	6776	1.14436	8	0.590262	4401	1.1572	12
0.60656	0.0874643	0.62	6959	0.62	3497	0.62	544	0.630643	27	0.642355	0	0.524964	0	1.24586	0	1.08	0	1.08	0	1.08	0	0.993257	0	0.919862	0	0.886971	0	0.927337	0	0.62	6579	1.06891	0	0.620554	7059	1.12926	0	0.62153	7215	1.03364	0	0.618193	6896	1.16595	0	0.620084	4521	1.17903	8
0.641999	0.174929	0.65	6351	0.65	2861	0.65	374	0.656376	40	0.662959	0	0.543194	0	1.26894	0	1.1	0	1.1	0	1.1	0	1.01165	0	0.936897	0	0.903396	0	0.94451	0	0.65	6626	1.08871	0	0.650542	7176	1.15017	0	0.651497	7416	1.05278	0	0.64812	6955	1.18754	0	0.649905	4726	1.20087	0
0.677438	0.262393	0.68	5754	0.68	2199	0.68	207	0.682109	21	0.683563	0	0.561423	0	1.29201	1	1.12	0	1.12	0	1.12	0	1.03004	0	0.953931	0	0.919822	0	0.961683	0	0.68	6601	1.1085	0	0.68053	7180	1.17108	0	0.681463	7440	1.07193	0	0.678047	7098	1.20913	0	0.679727	4768	1.2227	0
0.712877	0.174929	0.71	5273	0.71	1632	0.71	117	0.707842	49	0.704167	0	0.579653	0	1.31508	0	1.14	0	1.14	0	1.14	0	1.04844	0	0.970966	0	0.936247	0	0.978856	0	0.71	6735	1.1283	0	0.710518	7215	1.19199	0	0.71143	7522	1.09107	0	0.707973	7240	1.23072	0	0.709548	4873	1.24453	0
0.748316	0.0874643	0.74	4876	0.74	1238	0.74	101	0.733575	17	0.72477	0	0.597883	0	1.33815	0	1.16	0	1.16	0	1.16	0	1.06683	0	0.988	0	0.952673	0	0.996028	0	0.74	6831	1.14809	0	0.740506	7574	1.21291	0	0.741397	7583	1.11021	0	0.7379	7109	1.25231	0	0.73937	4683	1.26637	0
0.783756	0	0.77	4597	0.77	931	0.77	87	0.759308	9	0.745374	0	0.616112	0	1.36122	0	1.18	0	1.18	0	1.18	0	1.08522	0	1.00503	0	0.969098	0	1.0132	0	0.77	6689	1.16789	0	0.770494	7344	1.23382	0	0.771364	7618	1.12935	0	0.767827	7570	1.2739	0	0.769191	5140	1.2882	0
0.819195	0.262393	0.8	3728	0.8	686	0.8	46	0.785041	7	0.765978	0	0.634342	0	1.38429	0	1.2	0	1.2	0	1.2	0	1.10362	0	1.02207	0	0.985523	0	1.03037	0	0.8	6627	1.18768	0	0.800482	7354	1.25473	0	0.80133	7691	1.14849	0	0.797754	7437	1.2955	0	0.799013	5313	1.31004	0
0.854634	0.0874643	0.83	3153	0.83	459	0.83	16	0.810774	1	0.786582	0	0.652572	0	1.40737	0	1.22	0	1.22	0	1.22	0	1.12201	0	1.0391	0	1.00195	0	1.04755	0	0.83	6603	1.20748	0	0.83047	7280	1.27564	0	0.831297	7847	1.16763	0	0.827681	7026	1.31709	0	0.828835	4646	1.33187	0
0.890073	0.174929	0.86	2856	0.86	305	0.86	27	0.836507	0	0.807186	0	0.670801	0	1.43044	0	1.24	0	1.24	0	1.24	0	1.14041	0	1.05614	0	1.01837	0	1.06472	0	0.86	6475	1.22727	0	0.860458	6861	1.29655	0	0.861264	7346	1.18677	0	0.857608	6689	1.33868	0	0.858656	4473	1.3537	0
0.925512	0	0.89	2170	0.89	239	0.89	21	0.86224	0	0.827789	0	0.689031	0	1.45351	0	1.26	0	1.26	0	1.26	0	1.1588	0	1.07317	0	1.0348	0	1.08189	0	0.89	6016	1.24707	0	0.890446	6560	1.31747	0	0.891231	6802	1.20592	0	0.887534	6032	1.36027	0	0.888478	4346	1.37554	0
0.960952	0	0.92	1654	0.92	146	0.92	1	0.887974	0	0.848393	0	0.707261	0	1.47658	0	1.28	0	1.28	0	1.28	0	1.17719	0	1.09021	0	1.05122	0	1.09907	0	0.92	5592	1.26686	0	0.920434	5570	1.33838	0	0.921197	6064	1.22506	0	0.917461	5035	1.38186	0	0.918299	3184	1.39737	0
0.996391	0	0.95	1025	0.95	85	0.95	28	0.913707	0	0.868997	0	0.72549	0	1.49965	0	1.3	0	1.3	0	1.3	0	1.19559	0	1.10724	0	1.06765	0	1.11624	0	0.95	4595	1.28666	0	0.950422	3375	1.35929	0	0.951164	3804	1.2442	0	0.947388	3015	1.40345	0	0.948121	1993	1.41921	0
1.03183	0	0.98	864	0.98	185	0.98	3	0.93944	0	0.889601	0	0.74372	0	1.52272	0	1.32	0	1.32	0	1.32	0	1.21398	0	1.12428	0	1.08408	0	1.13341	0	0.98	1889	1.30645	0	0.98041	1037	1.3802	0	0.981131	639	1.26334	0	0.977315	621	1.42505	0	0.977942	285	1.44104	0
1.06727	0	1.01	0	1.01	0	1.01	0	0.965173	0	0.910205	0	0.76195	0	1.5458	0	1.34	0	1.34	0	1.34	0	1.23237	0	1.14131	0	1.1005	0	1.15058	0	1.01	0	1.32625	0	1.0104	0	1.40111	0	1.0111	0	1.28248	0	1.00724	0	1.44664	0	1.00776	0	1.46287	0
1.10271	0	1.04	0	1.04	0	1.04	0	0.990906	0	0.930808	0	0.780179	0	1.56887	0	1.36	0	1.36	0	1.36	0	1.25077	0	1.15835	0	1.11693	0	1.16776	0	1.04	0	1.34604	0	1.04039	0	1.42203	0	1.04106	0	1.30162	0	1.03717	0	1.46823	0	1.03759	0	1.48471	0
1.13815	0	1.07	0	1.07	0	1.07	0	1.01664	0	0.951412	0	0.798409	0	1.59194	0	1.38	0	1.38	0	1.38	0	1.26916	0	1.17538	0	1.13335	0	1.18493	0	1.07	0	1.36583	0	1.07037	0	1.44294	0	1.07103	0	1.32077	0	1.0671	0	1.48982	0	1.06741	0	1.50654	0
1.17359	0.0874643	1.1	0	1.1	0	1.1	0	1.04237	0	0.972016	0	0.816639	0	1.61501	0	1.4	0	1.4	0	1.4	0	1.28755	0	1.19241	0	1.14978	0	1.2021	0	1.1	0	1.38563	0	1.10036	0	1.46385	0	1.101	0	1.33991	0	1.09702	0	1.51141	0	1.09723	0	1.52838	0
1.20903	0.0874643	1.13	0	1.13	0	1.13	0	1.0681	0	0.99262	0	0.834868	0	1.63808	0	1.42	0	1.42	0	1.42	0	1.30595	0	1.20945	0	1.1662	0	1.21928	0	1.13	0	1.40542	0	1.13035	0	1.48476	0	1.13096	0	1.35905	0	1.12695	0	1.533	0	1.12705	0	1.55021	0
1.24447	0	1.16	0	1.16	0	1.16	0	1.09384	0	1.01322	0	0.853098	0	1.66115	0	1.44	0	1.44	0	1.44	0	1.32434	0	1.22648	0	1.18263	0	1.23645	0	1.16	0	1.42522	0	1.16034	0	1.50568	0	1.16093	0	1.37819	0	1.15688	0	1.5546	0	1.15687	0	1.57204	0
1.2799	0	1.19	0	1.19	0	1.19	0	1.11957	0	1.03383	0	0.871328	0	1.68422	0	1.46	0	1.46	0	1.46	0	1.34274	0	1.24352	0	1.19905	0	1.25362	0	1.19	0	1.44501	0	1.19033	0	1.52659	0	1.1909	0	1.39733	0	1.1868	0	1.57619	0	1.18669	0	1.59388	0
1.31534	0	1.22	0	1.22	0	1.22	0	1.1453	0	1.05443	0	0.889557	0	1.7073	0	1.48	0	1.48	0	1.48	0	1.36113	0	1.26055	0	1.21548	0	1.27079	0	1.22	0	1.46481	0	1.22031	0	1.5475	0	1.22086	0	1.41647	0	1.21673	0	1.59778	0	1.21651	0	1.61571	0
1.35078	0	1.25	0	1.25	0	1.25	0	1.17104	0	1.07503	0	0.907787	0	1.73037	0	1.5	0	1.5	0	1.5	0	1.37952	0	1.27759	0	1.2319	0	1.28797	0	1.25	0	1.4846	0	1.2503	0	1.56841	0	1.25083	0	1.43561	0	1.24666	0	1.61937	0	1.24634	0	1.63755	0
1.38622	0	1.28	0	1.28	0	1.28	0	1.19677	0	1.09564	0	0.926017	0	1.75344	0	1.52	0	1.52	0	1.52	0	1.39792	0	1.29462	0	1.24833	0	1.30514	0	1.28	0	1.5044	0	1.28029	0	1.58932	0	1.2808	0	1.45476	0	1.27658	0	1.64096	0	1.27616	0	1.65938	0
1.42166	0	1.31	0	1.31	0	1.31	0	1.2225	0	1.11624	0	0.944246	0	1.77651	0	1.54	0	1.54	0	1.54	0	1.41631	0	1.31166	0	1.26475	0	1.32231	0	1.31	0	1.52419	0	1.31028	0	1.61024	0	1.31076	0	1.4739	0	1.30651	0	1.66255	0	1.30598	0	1.68121	0
1.4571	0	1.34	0	1.34	0	1.34	0	1.24824	0	1.13685	0	0.962476	0	1.79958	0	1.56	0	1.56	0	1.56	0	1.4347	0	1.32869	0	1.28118	0	1.33949	0	1.34	0	1.54399	0	1.34027	0	1.63115	0	1.34073	0	1.49304	0	1.33644	0	1.68415	0	1.3358	0	1.70305	0
1.49254	0	1.37	0	1.37	0	1.37	0	1.27397	0	1.15745	0	0.980706	0	1.82265	0	1.58	0	1.58	0	1.58	0	1.4531	0	1.34572	0	1.29761	0	1.35666	0	1.37	0	1.56378	0	1.37025	0	1.65206	0	1.3707	0	1.51218	0	1.36636	0	1.70574	0	1.36562	0	1.72488	0
1.52798	0	1.4	0	1.4	0	1.4	0	1.2997	0	1.17805	0	0.998935	0	1.84573	0	1.6	0	1.6	0	1.6	0	1.47149	0	1.36276	0	1.31403	0	1.37383	0	1.4	0	1.58358	0	1.40024	0	1.67297	0	1.40067	0	1.53132	0	1.39629	0	1.72733	0	1.39544	0	1.74672	0
1.56342	0	1.43	0	1.43	0	1.43	0	1.32544	0	1.19866	0	1.01716	0	1.8688	0	1.62	0	1.62	0	1.62	0	1.48988	0	1.37979	0	1.33046	0	1.39101	0	1.43	0	1.60337	0	1.43023	0	1.69389	0	1.43063	0	1.55046	0	1.42622	0	1.74892	0	1.42527	0	1.76855	0
1.59886	0	1.46	0	1.46	0	1.46	0	1.35117	0	1.21926	0	1.03539	0	1.89187	0	1.64	0	1.64	0	1.64	0	1.50828	0	1.39683	0	1.34688	0	1.40818	0	1.46	0	1.62317	0	1.46022	0	1.7148	0	1.4606	0	1.56961	0	1.45614	0	1.77051	0	1.45509	0	1.79038	0
1.6343	0	1.49	0	1.49	0	1.49	0	1.3769	0	1.23987	0	1.05362	0	1.91494	0	1.66	0	1.66	0	1.66	0	1.52667	0	1.41386	0	1.36331	0	1.42535	0	1.49	0	1.64296	0	1.4902	0	1.73571	0	1.49057	0	1.58875	0	1.48607	0	1.7921	0	1.48491	0	1.81222	0
1.66974	0	1.52	0	1.52	0	1.52	0	1.40263	0	1.26047	0	1.07185	0	1.93801	0	1.68	0	1.68	0	1.68	0	1.54507	0	1.4309	0	1.37973	0	1.44252	0	1.52	0	1.66276	0	1.52019	0	1.75662	0	1.52053	0	1.60789	0	1.516	0	1.81369	0	1.51473	0	1.83405	0
1.70517	0	1.55	0	1.55	0	1.55	0	1.42837	0	1.28107	0	1.09008	0	1.96108	0	1.7	0	1.7	0	1.7	0	1.56346	0	1.44793	0	1.39616	0	1.4597	0	1.55	0	1.68255	0	1.55018	0	1.77753	0	1.5505	0	1.62703	0	1.54592	0	1.83529	0	1.54455	0	1.85589	0
1.74061	0	1.58	0	1.58	0	1.58	0	1.4541	0	1.30168	0	1.10831	0	1.98416	0	1.72	0	1.72	0	1.72	0	1.58185	0	1.46497	0	1.41258	0	1.47687	0	1.58	0	1.70235	0	1.58017	0	1.79845	0	1.58047	0	1.64617	0	1.57585	0	1.85688	0	1.57437	0	1.87772	0
1.77605	0	1.61	0	1.61	0	1.61	0	1.47983	0	1.32228	0	1.12654	0	2.00723	0	1.74	0	1.74	0	1.74	0	1.60025	0	1.482	0	1.42901	0	1.49404	0	1.61	0	1.72214	0	1.61016	0	1.81936	0	1.61043	0	1.66531	0	1.60578	0	1.87847	0	1.6042	0	1.89955	0
1.81149	0	1.64	0	1.64	0	1.64	0	1.50557	0	1.34288	0	1.14477	0	2.0303	0	1.76	0	1.76	0	1.76	0	1.61864	0	1.49903	0	1.44543	0	1.51122	0	1.64	0	1.74193	0	1.64014	0	1.84027	0	1.6404	0	1.68445	0	1.63571	0	1.90006	0	1.63402	0	1.92139	0
1.84693	0	1.67	0	1.67	0	1.67	0	1.5313	0	1.36349	0	1.163	0	2.05337	0	1.78	0	1.78	0	1.78	0	1.63703	0	1.51607	0	1.46186	0	1.52839	0	1.67	0	1.76173	0	1.67013	0	1.86118	0	1.67037	0	1.7036	0	1.66563	0	1.92165	0	1.66384	0	1.94322	0
1.88237	0	1.7	0	1.7	0	1.7	0	1.55703	0	1.38409	0	1.18123	0	2.07644	0	1.8	0	1.8	0	1.8	0	1.65543	0	1.5331	0	1.47829	0	1.54556	0	1.7	0	1.78152	0	1.70012	0	1.88209	0	1.70033	0	1.72274	0	1.69556	0	1.94324	0	1.69366	0	1.96506	0
1.91781	0	1.73	0	1.73	0	1.73	0	1.58277	0	1.4047	0	1.19946	0	2.09951	0	1.82	0	1.82	0	1.82	0	1.67382	0	1.55014	0	1.49471	0	1.56273	0	1.73	0	1.80132	0	1.73011	0	1.90301	0	1.7303	0	1.74188	0	1.72549	0	1.96484	0	1.72348	0	1.98689	0
1.95325	0	1.76	0	1.76	0	1.76	0	1.6085	0	1.4253	0	1.21769	0	2.12258	0	1.84	0	1.84	0	1.84	0	1.69221	0	1.56717	0	1.51114	0	1.57991	0	1.76	0	1.82111	0	1.7601	0	1.92392	0	1.76027	0	1.76102	0	1.75541	0	1.98643	0	1.7533	0	2.00872	0
1.98869	0	1.79	0	1.79	0	1.79	0	1.63423	0	1.4459	0	1.23592	0	2.14566	0	1.86	0	1.86	0	1.86	0	1.71061	0	1.58421	0	1.52756	0	1.59708	0	1.79	0	1.84091	0	1.79008	0	1.94483	0	1.79023	0	1.78016	0	1.78534	0	2.00802	0	1.78312	0	2.03056	0
2.02413	0	1.82	0	1.82	0	1.82	0	1.65996	0	1.46651	0	1.25415	0	2.16873	0	1.88	0	1.88	0	1.88	0	1.729	0	1.60124	0	1.54399	0	1.61425	0	1.82	0	1.8607	0	1.82007	0	1.96574	0	1.8202	0	1.7993	0	1.81527	0	2.02961	0	1.81295	0	2.05239	0
2.05957	0	1.85	0	1.85	0	1.85	0	1.6857	0	1.48711	0	1.27238	0	2.1918	0	1.9	0	1.9	0	1.9	0	1.7474	0	1.61828	0	1.56041	0	1.63143	0	1.85	0	1.8805	0	1.85006	0	1.98666	0	1.85017	0	1.81845	0	1.84519	0	2.0512	0	1.84277	0	2.07422	0
2.09501	0	1.88	0	1.88	0	1.88	0	1.71143	0	1.50771	0	1.29061	0	2.21487	0	1.92	0	1.92	0	1.92	0	1.76579	0	1.63531	0	1.57684	0	1.6486	0	1.88	0	1.90029	0	1.88005	0	2.00757	0	1.88013	0	1.83759	0	1.87512	0	2.07279	0	1.87259	0	2.09606	0
2.13045	0	1.91	0	1.91	0	1.91	0	1.73716	0	1.52832	0	1.30884	0	2.23794	0	1.94	0	1.94	0	1.94	0	1.78418	0	1.65235	0	1.59326	0	1.66577	0	1.91	0	1.92009	0	1.91004	0	2.02848	0	1.9101	0	1.85673	0	1.90505	0	2.09439	0	1.90241	0	2.11789	0
2.16588	0	1.94	0	1.94	0	1.94	0	1.7629	0	1.54892	0	1.32707	0	2.26101	0	1.96	0	1.96	0	1.96	0	1.80258	0	1.66938	0	1.60969	0	1.68294	0	1.94	0	1.93988	0	1.94002	0	2.04939	0	1.94007	0	1.87587	0	1.93497	0	2.11598	0	1.93223	0	2.13973	0
2.20132	0	1.97	0	1.97	0	1.97	0	1.78863	0	1.56953	0	1.3453	0	2.28409	0	1.98	0	1.98	0	1.98	0	1.82097	0	1.68641	0	1.62611	0	1.70012	0	1.97	0	1.95968	0	1.97001	0	2.0703	0	1.97003	0	1.89501	0	1.9649	0	2.13757	0	1.96205	0	2.16156	0
	57500
0	1.4126e-06	0	-0.0314808	0	-0.0048732	0	-0.0162725	0	0.00567226	0	0.00338703	0	0.00133692	0	0.012768	0	0.348213	0	0.244959	0	0.166296	0	0.087214	0	0.0532315	0	0.0282556	0	0.0156713	0	-0.22856	0	0.0222933	0	-0.194994	0	0.0322297	0	-0.158821	0	0.0521952	0	-0.0860256	0	0.0641417	0	-0.0569836	0	0.0633077
0	0.000625463	0	0.179014	0	0.0941885	0	0.0453622	0	0.0140881	0	0.0056881	0	0.00229374	0	0.000462441	0	0.0614851	0	0.0343897	0	0.0177216	0	0.00656496	0	0.00334157	0	0.0020232	0	0.000360843	0	0.334484	0	0.000622761	0	0.325455	0	0.00115468	0	0.316419	0	0.00310525	0	0.262102	0	0.00587004	0	0.175631	0	0.00969396
0	77242.5	0	50638.2	0	14751.2	0	18812.8	0	51340.5	0	61569.2	0	7383.98	0	5.55092e+06	0	291797	0	538710	0	716952	0	953790	0	1.02054e+06	0	1.58472e+06	0	3.89337e+06	0	307531	0	3.34705e+06	0	272879	0	2.83727e+06	0	218773	0	2.20659e+06	0	71957	0	1.93928e+06	0	-25563.7	0	1.83899e+06
0	7.9692e+07	0	1.59072e+06	0	1.88156e+06	0	2.17626e+06	0	2.83026e+06	0	3.21431e+06	0	5.73107e+06	0	1.31127e+08	0	1.53137e+06	0	2.17094e+06	0	2.94138e+06	0	4.37063e+06	0	4.9216e+06	0	7.72301e+06	0	5.48879e+07	0	1.30278e+06	0	3.94682e+07	0	1.26756e+06	0	2.76341e+07	0	1.26402e+06	0	1.58086e+07	0	1.43402e+06	0	1.2234e+07	0	2.09472e+06	0	1.00033e+07
0	0	0	-0.000269773	0	0	0	-0.00402406	0	0	0	0	0	0	0	0.00664139	0	0.317194	0	0.21334	0	0.140888	0	0.0698583	0	0.0373931	0	0.00210252	0	0.0106199	0	-0.342187	0	0.0156208	0	-0.290622	0	0.0232461	0	-0.195986	0	0.0380961	0	0	0	0.0452258	0	0	0	0.0199038
0	-0.0311309	0	-0.728648	0	-0.519794	0	-0.371661	0	-0.189506	0	-0.125612	0	-0.0786455	0	0	0	0	0	0.0023416	0	1.77968e-05	0	0	0	0	0	0	0	0	0	-0.949051	0	0.00185592	0	-0.920695	0	0.0016809	0	-0.908524	0	0	0	-0.882185	0	0	0	-0.839057	0	0
0	-0.00669102	0	-0.337418	0	-0.209086	0	-0.151568	0	-0.0604336	0	-0.0300675	0	-0.000184364	0	0.00134499	0	0.142678	0	0.0972837	0	0.0621316	0	0.0228722	0	0.000859812	0	0	0	0.00569137	0	-0.751618	0	0.00879142	0	-0.715024	0	0.0133259	0	-0.675571	0	0.0202001	0	-0.529223	0	0.00830936	0	-0.222819	0	0
0	0.00658008	0	0.263657	0	0.197676	0	0.115441	0	0.0726022	0	0.0393002	0	0.00344286	0	0.0159155	0	0.523736	0	0.358533	0	0.241658	0	0.130015	0	0.084362	0	0.0432073	0	0.019064	0	0.21644	0	0.0271829	0	0.257804	0	0.039736	0	0.276239	0	0.0671885	0	0.225507	0	0.0873261	0	0	0	0.0937743
0	0.0306759	0	0.695837	0	0.51278	0	0.341227	0	0.207685	0	0.132972	0	0.0867362	0	0.0453936	0	0.802786	0	0.599353	0	0.41877	0	0.239463	0	0.164742	0	0.12007	0	0.046071	0	0.822231	0	0.0634243	0	0.821642	0	0.0902102	0	0.829826	0	0.151063	0	0.809619	0	0.202852	0	0.747566	0	0.253394
LSE 2015-2017
Moments
Log-return		AC-1w Log-return		AC-2w Log-return		AC-m Log-return		AC-3m Log-return		AC-6m Log-return		AC-y Log-return		Abs-log-return		AC-1w Abs-log-return		AC-2w Abs-log-return		AC-m Abs-log-return		AC-3m Abs-log-return		AC-6m Abs-log-return		AC-y Abs-log-return		w-Volatility		AC-w w-Volatility		2w-Volatility		AC-2w 2w-Volatility		m-Volatility		AC-m m-Volatility		3m-Volatility		AC-3m 3m-Volatility		6m-Volatility		AC-6m 6m-Volatility		y-Volatility
-1.31391	0.175264	-1	1026	-1	106	-1	5	-0.692378	28	-0.641665	1	-0.444532	29	0	541632	0	60122	0	56570	0	74828	0	148194	0	242426	0	377580	0	460912	-1	14835	0	384668	-0.998553	5349	0	259794	-0.997065	4641	0	138869	-0.997282	4238	0	177214	-0.99533	1626	0	323640
-1.27706	0	-0.97	1466	-0.97	58	-0.97	12	-0.667714	0	-0.618078	0	-0.426068	19	0.0237055	75777	0.02	16758	0.02	27391	0.02	42297	0.0184558	65884	0.0176381	78463	0.0138211	51289	0.0185839	129074	-0.97	22579	0.0203319	169471	-0.968567	14695	0.0203338	214989	-0.967094	11705	0.0194677	164851	-0.967364	9357	0.0194372	80525	-0.965426	4506	0.0217232	32881
-1.24022	0.175264	-0.94	2468	-0.94	159	-0.94	1	-0.64305	4	-0.594491	5	-0.407604	19	0.0474109	20896	0.04	17076	0.04	27262	0.04	42198	0.0369116	64395	0.0352762	71986	0.0276423	44302	0.0371679	36940	-0.94	22342	0.0406638	54736	-0.938582	19353	0.0406677	87776	-0.937123	16282	0.0389354	127118	-0.937445	12530	0.0388744	104385	-0.935521	6512	0.0434464	58036
-1.20337	0.0876319	-0.91	3045	-0.91	250	-0.91	3	-0.618386	37	-0.570905	3	-0.38914	35	0.0711164	8213	0.06	16945	0.06	26981	0.06	42796	0.0553675	60480	0.0529142	62935	0.0414634	38228	0.0557518	14141	-0.91	21278	0.0609957	22420	-0.908596	20864	0.0610015	40103	-0.907153	18533	0.0584031	76673	-0.907526	13100	0.0583116	79785	-0.905617	7113	0.0651696	48739
-1.16653	0	-0.88	3859	-0.88	412	-0.88	13	-0.593722	23	-0.547318	40	-0.370676	46	0.0948218	3963	0.08	17102	0.08	28576	0.08	42720	0.0738233	55611	0.0705523	52499	0.0552846	31337	0.0743358	6471	-0.88	20072	0.0813276	10454	-0.878611	20947	0.0813353	20945	-0.877182	19289	0.0778709	46900	-0.877607	13413	0.0777488	57633	-0.875712	7638	0.0868928	41031
-1.12968	0	-0.85	4463	-0.85	499	-0.85	43	-0.569058	24	-0.523731	9	-0.352212	28	0.118527	1990	0.1	17638	0.1	27988	0.1	40788	0.0922791	49047	0.0881904	40997	0.0691057	25220	0.0929197	3236	-0.85	18881	0.10166	5312	-0.848625	19900	0.101669	11445	-0.847211	18887	0.0973386	29843	-0.847689	13830	0.097186	38265	-0.845808	7782	0.108616	30921
-1.09284	0.0876319	-0.82	5050	-0.82	785	-0.82	37	-0.544394	57	-0.500144	23	-0.333748	59	0.142233	1207	0.12	17283	0.12	28327	0.12	39611	0.110735	43113	0.105828	30982	0.0829269	20637	0.111504	1839	-0.82	17694	0.121991	3059	-0.81864	19093	0.122003	6769	-0.817241	18341	0.116806	19374	-0.81777	13727	0.116623	26099	-0.815903	7934	0.130339	22088
-1.056	0.262896	-0.79	5999	-0.79	1193	-0.79	72	-0.51973	106	-0.476558	19	-0.315284	44	0.165938	735	0.14	17292	0.14	28898	0.14	37486	0.129191	36523	0.123467	22936	0.096748	16811	0.130088	1039	-0.79	17019	0.142323	1883	-0.788654	17968	0.142337	4411	-0.78727	17217	0.136274	13218	-0.787851	13478	0.13606	19688	-0.785999	7782	0.152062	17584
-1.01915	0	-0.76	6364	-0.76	1667	-0.76	90	-0.495066	119	-0.452971	13	-0.29682	42	0.189644	486	0.16	17119	0.16	28013	0.16	35328	0.147647	30271	0.141105	16823	0.110569	13354	0.148672	710	-0.76	16079	0.162655	1204	-0.758669	16989	0.162671	2719	-0.757299	16372	0.155742	9386	-0.757932	13009	0.155498	14330	-0.756094	7687	0.173786	14200
-0.982307	0.0876319	-0.73	7064	-0.73	1991	-0.73	161	-0.470403	200	-0.429384	45	-0.278356	37	0.213349	316	0.18	22425	0.18	27747	0.18	32906	0.166102	24155	0.158743	11522	0.12439	10389	0.167255	499	-0.73	15379	0.182987	801	-0.728683	15907	0.183005	1828	-0.727329	15444	0.175209	6736	-0.728014	12039	0.174935	11434	-0.72619	7216	0.195509	11240
-0.945462	0.262896	-0.7	7549	-0.7	2672	-0.7	245	-0.445739	254	-0.405797	110	-0.259892	72	0.237055	202	0.2	17797	0.2	26608	0.2	30175	0.184558	19517	0.176381	7641	0.138211	7309	0.185839	296	-0.7	14816	0.203319	501	-0.698698	15183	0.203338	1242	-0.697358	14314	0.194677	5016	-0.698095	11396	0.194372	9094	-0.696285	6841	0.217232	8339
-0.908618	0.175264	-0.67	8205	-0.67	3444	-0.67	384	-0.421075	392	-0.382211	104	-0.241429	224	0.26076	124	0.22	17721	0.22	25653	0.22	27319	0.203014	15164	0.194019	5181	0.152033	5381	0.204423	211	-0.67	13606	0.223651	336	-0.668712	14252	0.223672	906	-0.667387	13382	0.214145	3829	-0.668176	11329	0.213809	6388	-0.666381	6638	0.238955	6969
-0.871773	0.0876319	-0.64	9115	-0.64	4205	-0.64	573	-0.396411	586	-0.358624	98	-0.222965	339	0.284466	131	0.24	18053	0.24	24472	0.24	24671	0.22147	11404	0.211657	3635	0.165854	3850	0.223007	150	-0.64	13400	0.243983	267	-0.638727	13407	0.244006	701	-0.637417	12789	0.233613	2792	-0.638257	10920	0.233246	5039	-0.636476	6408	0.260679	5747
-0.834928	0.0876319	-0.61	9479	-0.61	4859	-0.61	788	-0.371747	1007	-0.335037	192	-0.204501	585	0.308171	93	0.26	18089	0.26	23816	0.26	21586	0.239926	8667	0.229295	2460	0.179675	2635	0.241591	123	-0.61	12609	0.264315	208	-0.608741	13153	0.26434	560	-0.607446	12196	0.25308	2186	-0.608339	10379	0.252683	4249	-0.606572	6225	0.282402	4780
-0.798084	0.175264	-0.58	9672	-0.58	5777	-0.58	1176	-0.347083	1655	-0.31145	324	-0.186037	933	0.331876	65	0.28	19354	0.28	22636	0.28	19114	0.258381	6247	0.246933	1344	0.193496	1839	0.260175	102	-0.58	12134	0.284647	176	-0.578756	12277	0.284674	399	-0.577475	11900	0.272548	1580	-0.57842	10025	0.272121	3558	-0.576667	6148	0.304125	3903
-0.761239	0.262896	-0.55	10345	-0.55	6783	-0.55	1848	-0.322419	2509	-0.287864	518	-0.167573	1692	0.355582	75	0.3	21126	0.3	21169	0.3	16553	0.276837	4455	0.264571	977	0.207317	1485	0.278759	76	-0.55	11276	0.304979	130	-0.54877	11798	0.305008	334	-0.547505	11279	0.292016	1197	-0.548501	9803	0.291558	2964	-0.546763	5960	0.325848	3547
-0.724395	0.438159	-0.52	10799	-0.52	7689	-0.52	2484	-0.297755	4016	-0.264277	1202	-0.149109	3171	0.379287	35	0.32	16908	0.32	19981	0.32	14326	0.295293	3160	0.282209	637	0.221138	1000	0.297343	53	-0.52	11085	0.32531	116	-0.518785	11552	0.325341	241	-0.517534	10739	0.311483	1207	-0.518582	9324	0.310995	2495	-0.516858	5812	0.347571	3088
-0.68755	0.525791	-0.49	11357	-0.49	8745	-0.49	3356	-0.273091	5405	-0.24069	2378	-0.130645	4960	0.402993	31	0.34	16860	0.34	18690	0.34	12261	0.313749	2540	0.299847	568	0.234959	877	0.315927	50	-0.49	10528	0.345642	82	-0.488799	10807	0.345675	179	-0.487564	10353	0.330951	929	-0.488664	9020	0.330432	1901	-0.486954	5627	0.369295	2301
-0.650706	0.438159	-0.46	11752	-0.46	9673	-0.46	4519	-0.248427	7549	-0.217103	4371	-0.112181	8226	0.426698	27	0.36	16664	0.36	17215	0.36	10351	0.332205	1718	0.317485	422	0.248781	847	0.334511	37	-0.46	10426	0.365974	64	-0.458813	10298	0.366009	157	-0.457593	10019	0.350419	701	-0.458745	8657	0.349869	1614	-0.457049	5707	0.391018	2122
-0.613861	0.350527	-0.43	12273	-0.43	10719	-0.43	5746	-0.223763	10910	-0.193517	8188	-0.0937171	11278	0.450404	11	0.38	16926	0.38	16101	0.38	8760	0.350661	1387	0.335124	430	0.262602	796	0.353095	24	-0.43	9586	0.386306	49	-0.428828	9890	0.386343	131	-0.427622	9439	0.369887	597	-0.428826	8190	0.369307	1326	-0.427145	5683	0.412741	1901
-0.577017	0.876319	-0.4	12581	-0.4	12059	-0.4	7538	-0.199099	14043	-0.16993	13987	-0.0752532	16305	0.474109	13	0.4	16342	0.4	14726	0.4	7446	0.369116	978	0.352762	350	0.276423	400	0.371679	26	-0.4	9391	0.406638	36	-0.398842	9688	0.406677	95	-0.397652	9073	0.389354	487	-0.398907	7885	0.388744	1246	-0.39724	5308	0.434464	1630
-0.540172	1.05158	-0.37	12828	-0.37	13232	-0.37	9529	-0.174435	18630	-0.146343	19112	-0.0567893	23636	0.497815	20	0.42	15700	0.42	13677	0.42	6196	0.387572	698	0.3704	125	0.290244	189	0.390263	34	-0.37	9112	0.42697	29	-0.368857	9327	0.427011	87	-0.367681	9165	0.408822	442	-0.368989	7748	0.408181	1054	-0.367336	5224	0.456187	1677
-0.503328	0.963951	-0.34	14060	-0.34	14630	-0.34	11542	-0.149771	24002	-0.122756	26755	-0.0383253	29632	0.52152	11	0.44	15817	0.44	12401	0.44	5130	0.406028	512	0.388038	101	0.304065	139	0.408847	14	-0.34	9266	0.447302	17	-0.338871	9184	0.447344	57	-0.33771	8771	0.42829	409	-0.33907	7530	0.427618	956	-0.337431	5120	0.477911	1416
-0.466483	1.31448	-0.31	14536	-0.31	15836	-0.31	13754	-0.125107	29758	-0.0991697	34622	-0.0198614	37682	0.545226	8	0.46	14842	0.46	11150	0.46	3943	0.424484	490	0.405676	87	0.317886	51	0.427431	15	-0.31	8618	0.467634	19	-0.308886	8694	0.467678	40	-0.30774	8606	0.447757	318	-0.309151	7586	0.447055	740	-0.307527	4990	0.499634	1195
-0.429639	1.75264	-0.28	13952	-0.28	17285	-0.28	15785	-0.100443	34622	-0.075583	42963	-0.00139748	360266	0.568931	12	0.48	14440	0.48	10179	0.48	3312	0.44294	323	0.423314	95	0.331708	95	0.446015	13	-0.28	8330	0.487966	14	-0.2789	8611	0.488012	36	-0.277769	8193	0.467225	262	-0.279233	7117	0.466493	624	-0.277622	4765	0.521357	1077
-0.392794	4.38159	-0.25	14019	-0.25	18150	-0.25	18559	-0.0757791	41300	-0.0519962	49785	0.0170665	34481	0.592637	9	0.5	13062	0.5	9088	0.5	2774	0.461395	219	0.440952	155	0.345529	70	0.464599	9	-0.25	8033	0.508298	20	-0.248915	8402	0.508346	26	-0.247798	8096	0.486693	207	-0.249314	7375	0.48593	578	-0.247718	4741	0.54308	830
-0.35595	4.90738	-0.22	17539	-0.22	19228	-0.22	21340	-0.0511151	46065	-0.0284095	55979	0.0355304	30261	0.616342	7	0.52	12977	0.52	8234	0.52	2329	0.479851	224	0.45859	82	0.35935	23	0.483183	3	-0.22	8152	0.528629	15	-0.218929	8122	0.52868	33	-0.217828	7875	0.506161	173	-0.219395	7057	0.505367	486	-0.217813	4566	0.564803	779
-0.319105	8.32503	-0.19	14277	-0.19	20532	-0.19	23970	-0.0264511	48674	-0.00482273	218957	0.0539943	23815	0.640047	9	0.54	12679	0.54	7444	0.54	1823	0.498307	166	0.476228	65	0.373171	21	0.501766	10	-0.19	7631	0.548961	7	-0.188944	7903	0.549014	27	-0.187857	7725	0.525628	163	-0.189476	6982	0.524804	413	-0.187909	4589	0.586527	545
-0.28226	8.85082	-0.16	14444	-0.16	22125	-0.16	27457	-0.00178718	130405	0.018764	48012	0.0724582	19030	0.663753	4	0.56	11853	0.56	6579	0.56	1441	0.516763	97	0.493866	33	0.386992	0	0.52035	7	-0.16	7412	0.569293	13	-0.158958	7798	0.569347	27	-0.157886	7476	0.545096	124	-0.159558	6781	0.544241	325	-0.158004	4674	0.60825	596
-0.245416	17.0006	-0.13	14616	-0.13	22284	-0.13	30041	0.0228768	44822	0.0423508	38573	0.0909222	14005	0.687458	4	0.58	11456	0.58	5579	0.58	1142	0.535219	81	0.511504	16	0.400813	0	0.538934	10	-0.13	7364	0.589625	7	-0.128973	7682	0.589681	12	-0.127916	7423	0.564564	103	-0.129639	6526	0.563679	255	-0.1281	4586	0.629973	581
-0.208571	36.4549	-0.1	14321	-0.1	23964	-0.1	32926	0.0475408	39997	0.0659375	29781	0.109386	11299	0.711164	3	0.6	10747	0.6	5088	0.6	919	0.553675	87	0.529142	6	0.414634	0	0.557518	5	-0.1	7321	0.609957	7	-0.0989871	7496	0.610015	10	-0.0979452	7217	0.584031	61	-0.0997201	6416	0.583116	248	-0.098195	4522	0.651696	440
-0.171727	77.4666	-0.07	14206	-0.07	23362	-0.07	35453	0.0722047	33688	0.0895243	21991	0.12785	7719	0.734869	4	0.62	11227	0.62	4535	0.62	751	0.57213	54	0.54678	8	0.428456	0	0.576102	1	-0.07	7049	0.630289	8	-0.0690016	7450	0.630349	9	-0.0679745	7050	0.603499	58	-0.0698013	6404	0.602553	215	-0.0682905	4454	0.67342	396
-0.134882	204.007	-0.04	13566	-0.04	22906	-0.04	36147	0.0968687	27911	0.113111	14693	0.146314	5217	0.758575	4	0.64	9669	0.64	3835	0.64	628	0.590586	27	0.564419	30	0.442277	0	0.594686	2	-0.04	7008	0.650621	6	-0.039016	7336	0.650683	20	-0.0380039	7098	0.622967	55	-0.0398826	5922	0.62199	146	-0.038386	4302	0.695143	254
-0.0980378	679.059	-0.01	59075	-0.01	54869	-0.01	70511	0.121533	23907	0.136698	9049	0.164778	3849	0.78228	1	0.66	8990	0.66	3435	0.66	540	0.609042	14	0.582057	7	0.456098	0	0.61327	8	-0.01	34728	0.670953	3	-0.00903051	36423	0.671017	8	-0.00803322	60678	0.642435	39	-0.00996384	164652	0.641427	137	-0.00848151	321176	0.716866	191
-0.0611932	3866.06	0.02	13700	0.02	22882	0.02	34981	0.146197	18208	0.160284	5660	0.183242	2887	0.805986	2	0.68	8527	0.68	2734	0.68	409	0.627498	62	0.599695	5	0.469919	0	0.631854	3	0.02	6684	0.691285	3	0.020955	7092	0.69135	9	0.0219374	6815	0.661902	50	0.0199549	6111	0.660865	115	0.021423	4314	0.738589	190
-0.0243487	42629	0.05	13825	0.05	22446	0.05	33013	0.170861	13484	0.183871	3453	0.201706	1947	0.829691	0	0.7	8212	0.7	2367	0.7	276	0.645954	54	0.617333	0	0.48374	0	0.650438	2	0.05	6916	0.711617	4	0.0509406	7071	0.711684	7	0.0519081	6772	0.68137	42	0.0498736	6066	0.680302	102	0.0513275	4407	0.760312	204
0.0124958	8388.39	0.08	13927	0.08	22230	0.08	30165	0.195525	10147	0.207458	1973	0.22017	1007	0.853397	5	0.72	7292	0.72	2019	0.72	213	0.66441	34	0.634971	0	0.497561	0	0.669022	4	0.08	6779	0.731949	0	0.0809261	7074	0.732018	4	0.0818787	6758	0.700838	43	0.0797924	5968	0.699739	119	0.081232	4251	0.782036	142
0.0493404	1032.39	0.11	13256	0.11	20791	0.11	27267	0.220189	6857	0.231045	1354	0.238634	539	0.877102	3	0.74	6948	0.74	1752	0.74	172	0.682865	25	0.652609	1	0.511382	0	0.687606	1	0.11	6626	0.75228	1	0.110912	7054	0.752352	1	0.111849	6676	0.720305	8	0.109711	5956	0.719176	91	0.111137	4129	0.803759	180
0.0861849	287.257	0.14	13129	0.14	20153	0.14	24959	0.244852	4578	0.254631	696	0.257098	333	0.900807	2	0.76	6464	0.76	1535	0.76	162	0.701321	45	0.670247	3	0.525204	0	0.70619	2	0.14	6708	0.772612	2	0.140897	7040	0.772686	1	0.14182	6785	0.739773	12	0.13963	6060	0.738613	82	0.141041	4266	0.825482	95
0.123029	117.69	0.17	13027	0.17	18813	0.17	22209	0.269516	3445	0.278218	440	0.275561	210	0.924513	4	0.78	6106	0.78	1239	0.78	150	0.719777	29	0.687885	7	0.539025	0	0.724774	0	0.17	6540	0.792944	0	0.170883	6868	0.79302	1	0.171791	6566	0.759241	31	0.169549	6061	0.75805	71	0.170946	4335	0.847205	68
0.159874	53.6307	0.2	14437	0.2	17487	0.2	19805	0.29418	2307	0.301805	286	0.294025	41	0.948218	2	0.8	5383	0.8	1014	0.8	84	0.738233	0	0.705523	24	0.552846	0	0.743358	0	0.2	6505	0.813276	1	0.200868	6863	0.813353	1	0.201761	6812	0.778709	13	0.199467	6017	0.777488	61	0.20085	4368	0.868928	53
0.196718	29.269	0.23	12289	0.23	16419	0.23	17117	0.318844	1432	0.325392	160	0.312489	31	0.971924	0	0.82	4865	0.82	925	0.82	63	0.756689	0	0.723161	54	0.566667	0	0.761942	0	0.23	6546	0.833608	0	0.230854	6892	0.833687	2	0.231732	6726	0.798176	12	0.229386	5879	0.796925	45	0.230755	4278	0.890652	54
0.233563	16.3872	0.26	11928	0.26	15258	0.26	14920	0.343508	1141	0.348978	40	0.330953	25	0.995629	0	0.84	4375	0.84	654	0.84	48	0.775144	0	0.740799	23	0.580488	0	0.780526	0	0.26	6416	0.85394	2	0.260839	6693	0.854021	1	0.261703	6631	0.817644	15	0.259305	5997	0.816362	19	0.260659	4583	0.912375	85
0.270408	8.2374	0.29	12251	0.29	13862	0.29	12404	0.368172	688	0.372565	19	0.349417	78	1.01933	2	0.86	4317	0.86	488	0.86	28	0.7936	0	0.758437	13	0.594309	0	0.79911	0	0.29	6452	0.874272	0	0.290825	6877	0.874355	2	0.291673	6646	0.837112	8	0.289224	5881	0.835799	9	0.290564	4521	0.934098	73
0.307252	5.95897	0.32	10759	0.32	12854	0.32	10116	0.392836	351	0.396152	23	0.367881	20	1.04304	3	0.88	3565	0.88	403	0.88	19	0.812056	0	0.776075	0	0.60813	0	0.817693	0	0.32	6403	0.894604	1	0.32081	6650	0.894689	1	0.321644	6646	0.856579	6	0.319142	5729	0.855236	4	0.320468	4469	0.955821	55
0.344097	4.90738	0.35	10599	0.35	11493	0.35	8327	0.4175	313	0.419739	4	0.386345	1	1.06675	1	0.9	3207	0.9	274	0.9	27	0.830512	3	0.793714	0	0.621952	0	0.836277	1	0.35	6523	0.914936	0	0.350796	6801	0.915023	1	0.351615	6578	0.876047	4	0.349061	5778	0.874674	11	0.350373	4455	0.977544	46
0.380941	2.27843	0.38	10261	0.38	10413	0.38	6480	0.442164	150	0.443325	9	0.404809	0	1.09045	0	0.92	2476	0.92	219	0.92	10	0.848968	0	0.811352	0	0.635773	0	0.854861	1	0.38	6468	0.935268	1	0.380781	6796	0.935356	2	0.381585	6642	0.895515	5	0.37898	5460	0.894111	15	0.380277	4582	0.999268	48
0.417786	1.75264	0.41	9784	0.41	9410	0.41	5007	0.466828	111	0.466912	3	0.423273	0	1.11416	0	0.94	2109	0.94	186	0.94	5	0.867424	0	0.82899	0	0.649594	0	0.873445	0	0.41	6521	0.955599	0	0.410767	6829	0.95569	0	0.411556	6780	0.914983	1	0.408899	5505	0.913548	0	0.410182	4686	1.02099	54
0.45463	0.701055	0.44	9352	0.44	8371	0.44	3686	0.491492	47	0.490499	2	0.441737	0	1.13786	0	0.96	1469	0.96	119	0.96	16	0.885879	0	0.846628	0	0.663415	0	0.892029	0	0.44	6557	0.975931	0	0.440752	6688	0.976024	2	0.441526	6952	0.93445	1	0.438817	5570	0.932985	1	0.440086	4752	1.04271	35
0.491475	0.963951	0.47	8889	0.47	7217	0.47	2821	0.516156	16	0.514086	4	0.460201	0	1.16157	2	0.98	1747	0.98	145	0.98	14	0.904335	0	0.864266	0	0.677236	0	0.910613	0	0.47	6560	0.996263	0	0.470738	6936	0.996358	2	0.471497	6738	0.953918	0	0.468736	5669	0.952422	0	0.469991	4978	1.06444	21
0.528319	1.13921	0.5	8314	0.5	6333	0.5	2072	0.54082	34	0.537672	0	0.478665	0	1.18527	1	1	33	1	37	1	10	0.922791	0	0.881904	0	0.691057	0	0.929197	0	0.5	6595	1.0166	1	0.500724	6850	1.01669	1	0.501468	6827	0.973386	0	0.498655	5564	0.97186	0	0.499895	5003	1.08616	37
0.565164	0.613423	0.53	8036	0.53	5518	0.53	1449	0.565484	36	0.561259	0	0.497129	0	1.20898	2	1.02	0	1.02	0	1.02	0	0.941247	0	0.899542	0	0.704878	0	0.947781	0	0.53	6655	1.03693	0	0.530709	6792	1.03703	0	0.531438	6809	0.992853	0	0.528573	5475	0.991297	0	0.5298	5301	1.10788	22
0.602008	0.613423	0.56	7496	0.56	4609	0.56	971	0.590148	28	0.584846	4	0.515593	0	1.23268	2	1.04	0	1.04	0	1.04	0	0.959703	0	0.91718	0	0.7187	0	0.966365	0	0.56	6572	1.05726	0	0.560695	7068	1.05736	0	0.561409	6882	1.01232	0	0.558492	5607	1.01073	0	0.559704	5529	1.12961	9
0.638853	0.525791	0.59	7126	0.59	3939	0.59	684	0.614812	17	0.608433	69	0.534056	0	1.25639	2	1.06	0	1.06	0	1.06	0	0.978158	0	0.934818	0	0.732521	0	0.984949	0	0.59	6700	1.07759	0	0.59068	7085	1.07769	0	0.59138	6973	1.03179	0	0.588411	5875	1.03017	0	0.589609	5229	1.15133	19
0.675697	0.0876319	0.62	6780	0.62	3148	0.62	472	0.639476	10	0.632019	12	0.55252	0	1.28009	0	1.08	0	1.08	0	1.08	0	0.996614	0	0.952456	0	0.746342	0	1.00353	0	0.62	6727	1.09792	0	0.620666	7089	1.09803	0	0.62135	7153	1.05126	0	0.61833	5919	1.04961	0	0.619513	5173	1.17305	0
0.712542	0.175264	0.65	6305	0.65	2657	0.65	364	0.66414	3	0.655606	15	0.570984	0	1.3038	2	1.1	0	1.1	0	1.1	0	1.01507	0	0.970094	0	0.760163	0	1.02212	0	0.65	6755	1.11825	0	0.650651	7063	1.11836	0	0.651321	7093	1.07072	0	0.648248	5867	1.06905	0	0.649418	5302	1.19478	0
0.749387	0.175264	0.68	5633	0.68	2108	0.68	281	0.688804	7	0.679193	19	0.589448	0	1.32751	0	1.12	0	1.12	0	1.12	0	1.03353	0	0.987732	0	0.773984	0	1.0407	0	0.68	6762	1.13859	0	0.680637	7141	1.13869	0	0.681292	7285	1.09019	0	0.678167	5839	1.08848	0	0.679322	5221	1.2165	0
0.786231	0.0876319	0.71	5139	0.71	1596	0.71	177	0.713468	30	0.70278	7	0.607912	0	1.35121	1	1.14	0	1.14	0	1.14	0	1.05198	0	1.00537	0	0.787805	0	1.05928	0	0.71	6585	1.15892	0	0.710622	7222	1.15903	0	0.711262	7460	1.10966	0	0.708086	5846	1.10792	0	0.709227	5070	1.23822	0
0.823076	0.175264	0.74	4706	0.74	1278	0.74	88	0.738132	5	0.726366	0	0.626376	0	1.37492	0	1.16	0	1.16	0	1.16	0	1.07044	0	1.02301	0	0.801627	0	1.07787	0	0.74	6934	1.17925	0	0.740608	7297	1.17936	0	0.741233	7476	1.12913	0	0.738005	5901	1.12736	0	0.739131	5059	1.25995	0
0.85992	0.175264	0.77	4571	0.77	853	0.77	97	0.762796	4	0.749953	0	0.64484	0	1.39862	0	1.18	0	1.18	0	1.18	0	1.08889	0	1.04065	0	0.815448	0	1.09645	0	0.77	6839	1.19958	0	0.770593	7286	1.1997	0	0.771204	7393	1.1486	0	0.767923	6004	1.14679	0	0.769036	4967	1.28167	0
0.896765	0.262896	0.8	3619	0.8	626	0.8	19	0.78746	0	0.77354	0	0.663304	0	1.42233	0	1.2	0	1.2	0	1.2	0	1.10735	0	1.05828	0	0.829269	0	1.11504	0	0.8	6874	1.21991	0	0.800579	7079	1.22003	0	0.801174	7483	1.16806	0	0.797842	6255	1.16623	0	0.79894	4919	1.30339	0
0.933609	0.262896	0.83	3162	0.83	411	0.83	19	0.812124	0	0.797127	0	0.681768	0	1.44603	0	1.22	0	1.22	0	1.22	0	1.12581	0	1.07592	0	0.84309	0	1.13362	0	0.83	6846	1.24025	0	0.830564	6811	1.24036	0	0.831145	7524	1.18753	0	0.827761	5989	1.18567	0	0.828845	4552	1.32512	0
0.970454	0	0.86	2809	0.86	299	0.86	30	0.836788	0	0.820713	0	0.700232	0	1.46974	0	1.24	0	1.24	0	1.24	0	1.14426	0	1.09356	0	0.856911	0	1.1522	0	0.86	6549	1.26058	0	0.86055	6661	1.2607	0	0.861115	7299	1.207	0	0.85768	5838	1.20511	0	0.858749	4752	1.34684	0
1.0073	0	0.89	2174	0.89	196	0.89	14	0.861452	0	0.8443	0	0.718696	0	1.49344	0	1.26	0	1.26	0	1.26	0	1.16272	0	1.1112	0	0.870732	0	1.17079	0	0.89	6357	1.28091	0	0.890535	6338	1.28103	0	0.891086	6892	1.22647	0	0.887598	5038	1.22454	0	0.888654	3929	1.36856	0
1.04414	0.175264	0.92	1574	0.92	154	0.92	7	0.886116	0	0.867887	0	0.73716	0	1.51715	0	1.28	0	1.28	0	1.28	0	1.18117	0	1.12884	0	0.884553	0	1.18937	0	0.92	5687	1.30124	0	0.920521	5494	1.30137	0	0.921057	6029	1.24593	0	0.917517	4204	1.24398	0	0.918558	2985	1.39029	0
1.08099	0	0.95	1049	0.95	91	0.95	3	0.91078	0	0.891474	0	0.755624	0	1.54085	0	1.3	0	1.3	0	1.3	0	1.19963	0	1.14648	0	0.898375	0	1.20796	0	0.95	4610	1.32157	0	0.950506	3506	1.3217	0	0.951027	3890	1.2654	0	0.947436	2897	1.26342	0	0.948463	1731	1.41201	0
1.11783	0	0.98	878	0.98	91	0.98	22	0.935444	0	0.91506	0	0.774088	0	1.56456	0	1.32	0	1.32	0	1.32	0	1.21808	0	1.16411	0	0.912196	0	1.22654	0	0.98	1864	1.34191	0	0.980492	1350	1.34203	0	0.980998	596	1.28487	0	0.977355	584	1.28285	0	0.978367	196	1.43373	0
1.15468	0.175264	1.01	0	1.01	0	1.01	0	0.960108	0	0.938647	0	0.792551	0	1.58827	0	1.34	0	1.34	0	1.34	0	1.23654	0	1.18175	0	0.926017	0	1.24512	0	1.01	0	1.36224	0	1.01048	0	1.36237	0	1.01097	0	1.30434	0	1.00727	0	1.30229	0	1.00827	0	1.45546	0
1.19152	0.0876319	1.04	0	1.04	0	1.04	0	0.984771	0	0.962234	0	0.811015	0	1.61197	0	1.36	0	1.36	0	1.36	0	1.255	0	1.19939	0	0.939838	0	1.26371	0	1.04	0	1.38257	0	1.04046	0	1.3827	0	1.04094	0	1.3238	0	1.03719	0	1.32173	0	1.03818	0	1.47718	0
1.22837	0.175264	1.07	0	1.07	0	1.07	0	1.00944	0	0.985821	0	0.829479	0	1.63568	0	1.38	0	1.38	0	1.38	0	1.27345	0	1.21703	0	0.953659	0	1.28229	0	1.07	0	1.4029	0	1.07045	0	1.40303	0	1.07091	0	1.34327	0	1.06711	0	1.34117	0	1.06808	0	1.4989	0
1.26521	0.0876319	1.1	0	1.1	0	1.1	0	1.0341	0	1.00941	0	0.847943	0	1.65938	0	1.4	0	1.4	0	1.4	0	1.29191	0	1.23467	0	0.96748	0	1.30088	0	1.1	0	1.42323	0	1.10043	0	1.42337	0	1.10088	0	1.36274	0	1.09703	0	1.3606	0	1.09799	0	1.52062	0
1.30205	0	1.13	0	1.13	0	1.13	0	1.05876	0	1.03299	0	0.866407	0	1.68309	0	1.42	0	1.42	0	1.42	0	1.31036	0	1.2523	0	0.981301	0	1.31946	0	1.13	0	1.44357	0	1.13042	0	1.4437	0	1.13085	0	1.38221	0	1.12695	0	1.38004	0	1.12789	0	1.54235	0
1.3389	0.0876319	1.16	0	1.16	0	1.16	0	1.08343	0	1.05658	0	0.884871	0	1.70679	0	1.44	0	1.44	0	1.44	0	1.32882	0	1.26994	0	0.995123	0	1.33804	0	1.16	0	1.4639	0	1.16041	0	1.46404	0	1.16082	0	1.40168	0	1.15687	0	1.39948	0	1.15779	0	1.56407	0
1.37574	0	1.19	0	1.19	0	1.19	0	1.10809	0	1.08017	0	0.903335	0	1.7305	0	1.46	0	1.46	0	1.46	0	1.34727	0	1.28758	0	1.00894	0	1.35663	0	1.19	0	1.48423	0	1.19039	0	1.48437	0	1.19079	0	1.42114	0	1.18679	0	1.41891	0	1.1877	0	1.58579	0
1.41259	0	1.22	0	1.22	0	1.22	0	1.13276	0	1.10375	0	0.921799	0	1.7542	0	1.48	0	1.48	0	1.48	0	1.36573	0	1.30522	0	1.02276	0	1.37521	0	1.22	0	1.50456	0	1.22038	0	1.5047	0	1.22076	0	1.44061	0	1.2167	0	1.43835	0	1.2176	0	1.60752	0
1.44943	0	1.25	0	1.25	0	1.25	0	1.15742	0	1.12734	0	0.940263	0	1.77791	0	1.5	0	1.5	0	1.5	0	1.38419	0	1.32286	0	1.03659	0	1.3938	0	1.25	0	1.52489	0	1.25036	0	1.52504	0	1.25073	0	1.46008	0	1.24662	0	1.45779	0	1.24751	0	1.62924	0
1.48628	0	1.28	0	1.28	0	1.28	0	1.18208	0	1.15093	0	0.958727	0	1.80161	0	1.52	0	1.52	0	1.52	0	1.40264	0	1.34049	0	1.05041	0	1.41238	0	1.28	0	1.54522	0	1.28035	0	1.54537	0	1.2807	0	1.47955	0	1.27654	0	1.47723	0	1.27741	0	1.65096	0
1.52312	0	1.31	0	1.31	0	1.31	0	1.20675	0	1.17451	0	0.977191	0	1.82532	0	1.54	0	1.54	0	1.54	0	1.4211	0	1.35813	0	1.06423	0	1.43096	0	1.31	0	1.56556	0	1.31033	0	1.56571	0	1.31068	0	1.49901	0	1.30646	0	1.49666	0	1.30732	0	1.67269	0
1.55997	0	1.34	0	1.34	0	1.34	0	1.23141	0	1.1981	0	0.995655	0	1.84903	0	1.56	0	1.56	0	1.56	0	1.43955	0	1.37577	0	1.07805	0	1.44955	0	1.34	0	1.58589	0	1.34032	0	1.58604	0	1.34065	0	1.51848	0	1.33638	0	1.5161	0	1.33722	0	1.69441	0
1.59681	0	1.37	0	1.37	0	1.37	0	1.25608	0	1.22169	0	1.01412	0	1.87273	0	1.58	0	1.58	0	1.58	0	1.45801	0	1.39341	0	1.09187	0	1.46813	0	1.37	0	1.60622	0	1.3703	0	1.60637	0	1.37062	0	1.53795	0	1.3663	0	1.53554	0	1.36713	0	1.71613	0
1.63366	0	1.4	0	1.4	0	1.4	0	1.28074	0	1.24527	0	1.03258	0	1.89644	0	1.6	0	1.6	0	1.6	0	1.47647	0	1.41105	0	1.10569	0	1.48672	0	1.4	0	1.62655	0	1.40029	0	1.62671	0	1.40059	0	1.55742	0	1.39622	0	1.55498	0	1.39703	0	1.73786	0
1.6705	0	1.43	0	1.43	0	1.43	0	1.3054	0	1.26886	0	1.05105	0	1.92014	0	1.62	0	1.62	0	1.62	0	1.49492	0	1.42868	0	1.11951	0	1.5053	0	1.43	0	1.64688	0	1.43027	0	1.64704	0	1.43056	0	1.57688	0	1.42614	0	1.57441	0	1.42694	0	1.75958	0
1.70734	0	1.46	0	1.46	0	1.46	0	1.33007	0	1.29245	0	1.06951	0	1.94385	0	1.64	0	1.64	0	1.64	0	1.51338	0	1.44632	0	1.13333	0	1.52388	0	1.46	0	1.66722	0	1.46026	0	1.66737	0	1.46053	0	1.59635	0	1.45605	0	1.59385	0	1.45684	0	1.7813	0
1.74419	0	1.49	0	1.49	0	1.49	0	1.35473	0	1.31603	0	1.08797	0	1.96755	0	1.66	0	1.66	0	1.66	0	1.53183	0	1.46396	0	1.14716	0	1.54247	0	1.49	0	1.68755	0	1.49025	0	1.68771	0	1.4905	0	1.61582	0	1.48597	0	1.61329	0	1.48674	0	1.80303	0
1.78103	0	1.52	0	1.52	0	1.52	0	1.37939	0	1.33962	0	1.10644	0	1.99126	0	1.68	0	1.68	0	1.68	0	1.55029	0	1.4816	0	1.16098	0	1.56105	0	1.52	0	1.70788	0	1.52023	0	1.70804	0	1.52047	0	1.63529	0	1.51589	0	1.63272	0	1.51665	0	1.82475	0
1.81788	0	1.55	0	1.55	0	1.55	0	1.40406	0	1.36321	0	1.1249	0	2.01496	0	1.7	0	1.7	0	1.7	0	1.56874	0	1.49924	0	1.1748	0	1.57964	0	1.55	0	1.72821	0	1.55022	0	1.72838	0	1.55044	0	1.65476	0	1.54581	0	1.65216	0	1.54655	0	1.84647	0
1.85472	0	1.58	0	1.58	0	1.58	0	1.42872	0	1.3868	0	1.14337	0	2.03867	0	1.72	0	1.72	0	1.72	0	1.5872	0	1.51687	0	1.18862	0	1.59822	0	1.58	0	1.74854	0	1.5802	0	1.74871	0	1.58041	0	1.67422	0	1.57573	0	1.6716	0	1.57646	0	1.8682	0
1.89157	0	1.61	0	1.61	0	1.61	0	1.45339	0	1.41038	0	1.16183	0	2.06238	0	1.74	0	1.74	0	1.74	0	1.60566	0	1.53451	0	1.20244	0	1.6168	0	1.61	0	1.76888	0	1.61019	0	1.76904	0	1.61038	0	1.69369	0	1.60565	0	1.69104	0	1.60636	0	1.88992	0
1.92841	0	1.64	0	1.64	0	1.64	0	1.47805	0	1.43397	0	1.18029	0	2.08608	0	1.76	0	1.76	0	1.76	0	1.62411	0	1.55215	0	1.21626	0	1.63539	0	1.64	0	1.78921	0	1.64017	0	1.78938	0	1.64035	0	1.71316	0	1.63557	0	1.71047	0	1.63627	0	1.91164	0
1.96526	0	1.67	0	1.67	0	1.67	0	1.50271	0	1.45756	0	1.19876	0	2.10979	0	1.78	0	1.78	0	1.78	0	1.64257	0	1.56979	0	1.23008	0	1.65397	0	1.67	0	1.80954	0	1.67016	0	1.80971	0	1.67032	0	1.73263	0	1.66549	0	1.72991	0	1.66617	0	1.93337	0
2.0021	0	1.7	0	1.7	0	1.7	0	1.52738	0	1.48114	0	1.21722	0	2.13349	0	1.8	0	1.8	0	1.8	0	1.66102	0	1.58743	0	1.2439	0	1.67255	0	1.7	0	1.82987	0	1.70014	0	1.83005	0	1.70029	0	1.75209	0	1.6954	0	1.74935	0	1.69608	0	1.95509	0
2.03895	0	1.73	0	1.73	0	1.73	0	1.55204	0	1.50473	0	1.23569	0	2.1572	0	1.82	0	1.82	0	1.82	0	1.67948	0	1.60507	0	1.25772	0	1.69114	0	1.73	0	1.8502	0	1.73013	0	1.85038	0	1.73026	0	1.77156	0	1.72532	0	1.76878	0	1.72598	0	1.97681	0
2.07579	0	1.76	0	1.76	0	1.76	0	1.57671	0	1.52832	0	1.25415	0	2.1809	0	1.84	0	1.84	0	1.84	0	1.69794	0	1.6227	0	1.27155	0	1.70972	0	1.76	0	1.87054	0	1.76012	0	1.87071	0	1.76023	0	1.79103	0	1.75524	0	1.78822	0	1.75588	0	1.99854	0
2.11263	0	1.79	0	1.79	0	1.79	0	1.60137	0	1.5519	0	1.27261	0	2.20461	0	1.86	0	1.86	0	1.86	0	1.71639	0	1.64034	0	1.28537	0	1.72831	0	1.79	0	1.89087	0	1.7901	0	1.89105	0	1.79021	0	1.8105	0	1.78516	0	1.80766	0	1.78579	0	2.02026	0
2.14948	0	1.82	0	1.82	0	1.82	0	1.62603	0	1.57549	0	1.29108	0	2.22831	0	1.88	0	1.88	0	1.88	0	1.73485	0	1.65798	0	1.29919	0	1.74689	0	1.82	0	1.9112	0	1.82009	0	1.91138	0	1.82018	0	1.82997	0	1.81508	0	1.8271	0	1.81569	0	2.04198	0
2.18632	0	1.85	0	1.85	0	1.85	0	1.6507	0	1.59908	0	1.30954	0	2.25202	0	1.9	0	1.9	0	1.9	0	1.7533	0	1.67562	0	1.31301	0	1.76547	0	1.85	0	1.93153	0	1.85007	0	1.93171	0	1.85015	0	1.84943	0	1.845	0	1.84653	0	1.8456	0	2.06371	0
2.22317	0	1.88	0	1.88	0	1.88	0	1.67536	0	1.62266	0	1.32801	0	2.27572	0	1.92	0	1.92	0	1.92	0	1.77176	0	1.69326	0	1.32683	0	1.78406	0	1.88	0	1.95186	0	1.88006	0	1.95205	0	1.88012	0	1.8689	0	1.87492	0	1.86597	0	1.8755	0	2.08543	0
2.26001	0	1.91	0	1.91	0	1.91	0	1.70003	0	1.64625	0	1.34647	0	2.29943	0	1.94	0	1.94	0	1.94	0	1.79021	0	1.71089	0	1.34065	0	1.80264	0	1.91	0	1.97219	0	1.91004	0	1.97238	0	1.91009	0	1.88837	0	1.90484	0	1.88541	0	1.90541	0	2.10715	0
2.29686	0	1.94	0	1.94	0	1.94	0	1.72469	0	1.66984	0	1.36493	0	2.32314	0	1.96	0	1.96	0	1.96	0	1.80867	0	1.72853	0	1.35447	0	1.82123	0	1.94	0	1.99253	0	1.94003	0	1.99272	0	1.94006	0	1.90784	0	1.93475	0	1.90484	0	1.93531	0	2.12887	0
2.3337	0	1.97	0	1.97	0	1.97	0	1.74935	0	1.69342	0	1.3834	0	2.34684	0	1.98	0	1.98	0	1.98	0	1.82713	0	1.74617	0	1.36829	0	1.83981	0	1.97	0	2.01286	0	1.97001	0	2.01305	0	1.97003	0	1.9273	0	1.96467	0	1.92428	0	1.96522	0	2.1506	0
	57500
0	-2.69502e-05	0	-0.0369918	0	-0.0135634	0	-0.00384513	0	-0.00364642	0	-0.00841783	0	0.00816351	0	0.0145302	0	0.347481	0	0.246813	0	0.166706	0	0.0876568	0	0.0527509	0	0.0306455	0	0.0176946	0	-0.218983	0	0.0249693	0	-0.194496	0	0.03572	0	-0.164401	0	0.0578348	0	-0.129799	0	0.0715402	0	-0.0430788	0	0.0714206
0	0.000879778	0	0.180004	0	0.0941384	0	0.044796	0	0.0139939	0	0.00607677	0	0.00291004	0	0.000668653	0	0.0615519	0	0.0344697	0	0.0176563	0	0.00650103	0	0.00344429	0	0.00224199	0	0.00049907	0	0.334926	0	0.000836802	0	0.323135	0	0.00150649	0	0.315541	0	0.00385281	0	0.252656	0	0.00708218	0	0.172313	0	0.0126754
0	179063	0	54702.7	0	16570.8	0	14459.7	0	-541.888	0	13445.5	0	402501	0	6.3054e+06	0	295017	0	523790	0	687322	0	888583	0	1.23855e+06	0	1.34004e+06	0	4.16489e+06	0	294648	0	3.52395e+06	0	272391	0	2.89769e+06	0	228136	0	2.13322e+06	0	125383	0	1.76489e+06	0	-37826.7	0	1.84378e+06
0	9.95632e+07	0	1.58443e+06	0	1.87629e+06	0	2.14343e+06	0	2.72581e+06	0	3.72328e+06	0	5.16145e+06	0	1.56881e+08	0	1.5291e+06	0	2.12192e+06	0	2.7857e+06	0	3.9475e+06	0	6.95669e+06	0	5.17095e+06	0	6.04792e+07	0	1.28779e+06	0	4.23497e+07	0	1.27014e+06	0	2.74291e+07	0	1.2691e+06	0	1.39204e+07	0	1.48285e+06	0	9.39163e+06	0	2.10062e+06	0	9.39715e+06
0	0	0	-0.00613369	0	0	0	0	0	0	0	0	0	0	0	0.00735456	0	0.316228	0	0.215299	0	0.141438	0	0.0703364	0	0.0369385	0	0.00215109	0	0.0116842	0	-0.326857	0	0.0169916	0	-0.287514	0	0.0250098	0	-0.206407	0	0.0421586	0	0	0	0.051638	0	0	0	0.0276249
0	-0.0350913	0	-0.73417	0	-0.528668	0	-0.357661	0	-0.203226	0	-0.144648	0	-0.0740509	0	0	0	0	0	0.00275127	0	0.000125522	0	0	0	0	0	0	0	3.65831e-05	0	-0.946253	0	0.00230139	0	-0.918294	0	0.00217248	0	-0.906872	0	0	0	-0.892306	0	0	0	-0.825162	0	0
0	-0.00743498	0	-0.346391	0	-0.218168	0	-0.13742	0	-0.0707756	0	-0.0475799	0	0	0	0.00158074	0	0.141265	0	0.098962	0	0.0621888	0	0.0228207	0	0.000767573	0	0	0	0.00636584	0	-0.742912	0	0.00973507	0	-0.712161	0	0.0145545	0	-0.682265	0	0.0227422	0	-0.57458	0	0.0102846	0	-0.171681	0	0
0	0.00727276	0	0.257727	0	0.187988	0	0.129321	0	0.0625395	0	0.0244491	0	0.013667	0	0.0176475	0	0.524138	0	0.361526	0	0.242821	0	0.131667	0	0.0823577	0	0.0479438	0	0.0211213	0	0.23131	0	0.0300557	0	0.25353	0	0.0436051	0	0.264461	0	0.0730608	0	0.110911	0	0.094128	0	0	0	0.101358
0	0.0344014	0	0.693053	0	0.505039	0	0.35105	0	0.193403	0	0.120161	0	0.112574	0	0.0518388	0	0.802541	0	0.600679	0	0.419527	0	0.239178	0	0.163142	0	0.129853	0	0.0528628	0	0.826192	0	0.0722836	0	0.819261	0	0.101324	0	0.829036	0	0.168491	0	0.7877	0	0.228351	0	0.740901	0	0.290705
[truncated: 166 more columns]
