# Supplementary material for: Mesoscale effects of trader learning behaviors in financial markets: A multi-agent reinforcement learning study
Source: PLoS One. 2024 Apr 1;19(4):e0301141. doi: 10.1371/journal.pone.0301141 (PMC10984546; doi:10.1371/journal.pone.0301141)
Supplement: S1 Data — (ZIP) [file pone.0301141.s001.zip › doubled_learningrate_agents_distributions.xlsx]

## Sheet: JointDistributions
Moments
Log-return		AC-1w Log-return		AC-2w Log-return		AC-m Log-return		AC-3m Log-return		AC-6m Log-return		AC-y Log-return		Abs-log-return		AC-1w Abs-log-return		AC-2w Abs-log-return		AC-m Abs-log-return		AC-3m Abs-log-return		AC-6m Abs-log-return		AC-y Abs-log-return		w-Volatility		AC-w w-Volatility		2w-Volatility		AC-2w 2w-Volatility		m-Volatility		AC-m m-Volatility		3m-Volatility		AC-3m 3m-Volatility		6m-Volatility		AC-6m 6m-Volatility		y-Volatility
-1.28087	0.0622084	-1	83.3904	-1	6.00311	-1	1.27527	-0.767274	0.0933126	-0.606078	0.0933126	-0.372317	0.466563	0	46396.1	0	4191.98	0	3779.28	0	4703.64	0	7895.09	0	10361.1	0	13668.8	0	40291.8	-1	1241.4	0	33710.1	-1	411.664	0	22927.6	-0.998376	402.83	0	11665.6	-0.997767	420.778	0	6172.01	-0.99773	390.482	0	5644.79
-1.24436	0.0622084	-0.97	130.855	-0.97	6.09642	-0.97	0.342146	-0.740341	0.0311042	-0.584123	0	-0.35486	0.404355	0.023705	7437.29	0.02	1529.89	0.02	2500.12	0.02	3845.26	0.019272	6472.38	0.016445	7558.76	0.014071	8254.81	0.019712	11862.1	-0.97	1954.96	0.021805	15617.8	-0.97	1183.83	0.022667	20187.5	-0.968392	1088.49	0.027522	21299.8	-0.96779	1021.34	0.028399	16423.3	-0.967782	911.166	0.025943	6148.86
-1.20784	0	-0.94	199.72	-0.94	8.77138	-0.94	0.0933126	-0.713409	0.746501	-0.562168	0	-0.337404	0.995334	0.047411	2047.19	0.04	1536.58	0.04	2462.18	0.04	3863.55	0.038544	6294.96	0.032891	7102.92	0.028141	7694.87	0.039423	3095.55	-0.94	1968.27	0.04361	4570.05	-0.94	1624.07	0.045334	7449.33	-0.938408	1448.27	0.055044	11090	-0.937812	1276.36	0.056798	12884.9	-0.937833	1151.29	0.051885	10000.1
-1.17133	0.0311042	-0.91	263.173	-0.91	17.014	-0.91	0.777605	-0.686476	0.0622084	-0.540212	0.0933126	-0.319948	0.715397	0.071116	761.555	0.06	1550.39	0.06	2466.44	0.06	3849.42	0.057816	5894.81	0.049336	6577.33	0.042212	6676.73	0.059135	1114.31	-0.91	1946.31	0.065415	1759.25	-0.91	1792.85	0.068001	3148.71	-0.908424	1696.14	0.082567	5500.44	-0.907834	1425.41	0.085197	7625.57	-0.907885	1252.69	0.077828	8775.61
-1.13481	0	-0.88	327.154	-0.88	27.6205	-0.88	2.27061	-0.659544	0.622084	-0.518257	0.279938	-0.302491	0.902022	0.094822	356.983	0.08	1561.03	0.08	2557.67	0.08	3803.17	0.077088	5496.8	0.065781	5759.41	0.056283	5619.6	0.078846	493.717	-0.88	1812.22	0.087221	794.961	-0.88	1835.37	0.090667	1560.37	-0.878441	1765.51	0.110089	2918.51	-0.877857	1528.49	0.113595	4650.61	-0.877937	1336.27	0.10377	6487.47
-1.0983	0.0933126	-0.85	383.453	-0.85	44.7278	-0.85	3.04821	-0.632611	0.808709	-0.496301	0.466563	-0.285035	4.26128	0.118527	177.387	0.1	1573.69	0.1	2472.88	0.1	3684.29	0.09636	4961.59	0.082227	4867.84	0.070353	4455.3	0.098558	255.552	-0.85	1726.97	0.109026	401.897	-0.85	1792.38	0.113334	818.942	-0.848457	1761.99	0.137611	1658.82	-0.847879	1537.67	0.141994	2860.47	-0.847989	1295.99	0.129713	4645.19
-1.06178	0	-0.82	445.163	-0.82	67.9316	-0.82	3.98134	-0.605678	1.08865	-0.474346	2.67496	-0.267578	4.01244	0.142233	105.537	0.12	1559.28	0.12	2515.96	0.12	3551.17	0.115632	4310.08	0.098672	4029.58	0.084424	3432.16	0.118269	136.05	-0.82	1632.41	0.130831	234.308	-0.82	1716.55	0.136001	482.146	-0.818473	1700.81	0.165133	1033.25	-0.817901	1544.23	0.170393	1848.09	-0.81804	1269.14	0.155656	3435.77
-1.02527	0.0311042	-0.79	526.19	-0.79	92.6905	-0.79	3.7325	-0.578746	0.933126	-0.452391	2.27061	-0.250122	8.83359	0.165938	62.9549	0.14	1566.35	0.14	2556.95	0.14	3393.28	0.134904	3639.81	0.115117	3151.57	0.098494	2527.65	0.137981	78.1337	-0.79	1536.36	0.152636	135.925	-0.79	1638.38	0.158668	292.411	-0.788489	1628.27	0.192655	674.184	-0.787924	1523.33	0.198792	1287.4	-0.788092	1283.83	0.181598	2539.72
-0.988757	0.0311042	-0.76	561.4	-0.76	133.375	-0.76	7.65163	-0.551813	1.27527	-0.430435	1.67963	-0.232666	28.1804	0.189644	40.7776	0.16	1567.56	0.16	2453.34	0.16	3195.71	0.154176	2978.07	0.131562	2392.69	0.112565	1750.76	0.157693	54.4012	-0.76	1457.33	0.174441	83.6703	-0.76	1525.01	0.181335	185.163	-0.758506	1549.02	0.220178	462.053	-0.757946	1468.21	0.227191	935.272	-0.758144	1227.53	0.207541	1938.1
-0.952243	0.0933126	-0.73	614.619	-0.73	168.896	-0.73	11.4152	-0.524881	4.10575	-0.40848	3.01711	-0.215209	48.4603	0.213349	29.4246	0.18	1890.08	0.18	2452.38	0.18	2990.98	0.173448	2388.86	0.148008	1769.86	0.126636	1199.5	0.177404	34.5568	-0.73	1395.77	0.196246	55.8942	-0.73	1452.72	0.204002	124.572	-0.728522	1459.63	0.2477	318.569	-0.727968	1404.67	0.25559	664.292	-0.728196	1179.22	0.233484	1542.24
-0.915729	0.0933126	-0.7	661.773	-0.7	222.862	-0.7	19.098	-0.497948	9.95334	-0.386525	2.67496	-0.197753	87.3095	0.237055	18.1337	0.2	1591.91	0.2	2340.28	0.2	2752.1	0.19272	1873.5	0.164453	1266.25	0.140706	794.401	0.197116	22.0218	-0.7	1322.43	0.218051	36.1742	-0.7	1369.83	0.226669	85.9098	-0.698538	1380	0.275222	234.526	-0.697991	1323.58	0.283988	483.173	-0.698247	1130.39	0.259426	1220.53
-0.879215	0.0933126	-0.67	709.611	-0.67	281.835	-0.67	32.0995	-0.471015	11.3219	-0.364569	7.02955	-0.180297	194.152	0.26076	12.8149	0.22	1577.23	0.22	2295.71	0.22	2508.68	0.211992	1412.47	0.180898	870.855	0.154777	513.188	0.216827	15.521	-0.67	1246.25	0.239856	24.3857	-0.67	1315.37	0.249335	61.804	-0.668554	1289.14	0.302744	159.969	-0.668013	1256.42	0.312387	390.109	-0.668299	1110.2	0.285369	953.002
-0.8427	0.124417	-0.64	779.005	-0.64	341.524	-0.64	46.0342	-0.444083	18.5381	-0.342614	11.6952	-0.16284	372.224	0.284466	11.6641	0.24	1613.16	0.24	2195.21	0.24	2269.55	0.231264	1064.6	0.197344	584.386	0.168848	309.798	0.236539	10.451	-0.64	1209.89	0.261662	17.4184	-0.64	1237.76	0.272002	41.0575	-0.638571	1223.36	0.330266	125.848	-0.638035	1197.36	0.340786	284.168	-0.638351	1056.98	0.311311	744.914
-0.806186	0.0933126	-0.61	818.725	-0.61	407.683	-0.61	75.1166	-0.41715	31.5397	-0.320659	18.0404	-0.145384	645.63	0.308171	8.1182	0.26	1599.1	0.26	2127.53	0.26	1988.12	0.250536	783.39	0.213789	382.426	0.182918	206.314	0.25625	7.77605	-0.61	1136.64	0.283467	12.9393	-0.61	1172.5	0.294669	30.14	-0.608587	1160.68	0.357789	91.5708	-0.608058	1148.43	0.369185	212.628	-0.608403	1001.21	0.337254	628.678
-0.769672	0.217729	-0.58	852.317	-0.58	488.212	-0.58	113.344	-0.390218	61.6174	-0.298703	33.4681	-0.127927	1071.6	0.331876	6.12753	0.28	1691.07	0.28	2009.02	0.28	1748.21	0.269808	567.589	0.230234	266.905	0.196989	141.213	0.275962	5.69207	-0.58	1072.63	0.305272	9.42457	-0.58	1125.88	0.317336	23.2659	-0.578603	1112.32	0.385311	65.5988	-0.57808	1101.93	0.397584	159.285	-0.578455	966.19	0.363197	504.199
-0.733158	0.342146	-0.55	912.224	-0.55	581.804	-0.55	161.68	-0.363285	110.327	-0.276748	61.4308	-0.110471	1660	0.355582	5.28771	0.3	1810.08	0.3	1919.78	0.3	1527.9	0.28908	405.972	0.24668	162.271	0.21106	83.8258	0.295674	4.4479	-0.55	1027.15	0.327077	6.22084	-0.55	1072.88	0.340003	19.098	-0.548619	1062.92	0.412833	45.1011	-0.548102	1048.37	0.425983	137.387	-0.548506	924.666	0.389139	397.387
-0.696644	0.466563	-0.52	951.602	-0.52	670.669	-0.52	219.098	-0.336353	174.837	-0.254793	114.339	-0.093015	2466.91	0.379287	2.67496	0.32	1514.99	0.32	1803.83	0.32	1332.88	0.308352	300.467	0.263125	121.213	0.22513	57.8538	0.315385	3.04821	-0.52	982.83	0.348882	7.27838	-0.52	1040.68	0.36267	13.2193	-0.518636	1025.66	0.440355	35.1788	-0.518125	1005.54	0.454381	112.566	-0.518558	901.12	0.415082	337.978
-0.66013	0.404355	-0.49	988.771	-0.49	763.235	-0.49	299.658	-0.30942	296.547	-0.232837	193.81	-0.075558	3341.77	0.402993	3.54588	0.34	1527.47	0.34	1687.65	0.34	1134.25	0.327624	205.443	0.27957	83.3593	0.239201	37.2628	0.335097	2.79938	-0.49	952.317	0.370687	5.00778	-0.49	1001.34	0.385337	10.2333	-0.488652	976.796	0.467877	27.776	-0.488147	964.417	0.48278	84.2302	-0.48861	869.891	0.441025	257.978
-0.623615	0.404355	-0.46	1030.58	-0.46	851.26	-0.46	394.868	-0.282487	472.815	-0.210882	346.065	-0.058102	4336.21	0.426698	2.55054	0.36	1481.96	0.36	1561.4	0.36	956.547	0.346896	150.513	0.296016	60.2799	0.253272	21.3686	0.354808	2.55054	-0.46	941.586	0.392492	3.79471	-0.46	952.504	0.408003	7.09176	-0.458668	940.249	0.495399	19.3468	-0.458169	910.7	0.511179	58.4759	-0.458662	835.023	0.466967	201.306
-0.587101	0.746501	-0.43	1073.62	-0.43	956.081	-0.43	529.176	-0.255555	722.177	-0.188927	602.053	-0.040646	5366.28	0.450404	2.02177	0.38	1503.7	0.38	1469.21	0.38	812.784	0.366168	105.879	0.312461	37.5739	0.267342	17.3872	0.37452	1.74184	-0.43	882.022	0.414298	2.79938	-0.43	921.026	0.43067	5.31882	-0.428684	913.841	0.522922	16.5785	-0.428192	901.306	0.539578	51.2908	-0.428713	801.68	0.49291	177.667
-0.550587	0.839813	-0.4	1102.58	-0.4	1063.33	-0.4	684.541	-0.228622	1065.85	-0.166971	944.448	-0.023189	5827.9	0.474109	1.52411	0.4	1453.47	0.4	1333.62	0.4	673.748	0.38544	71.7885	0.328906	25.7543	0.281413	13.4992	0.394232	1.52411	-0.4	840.062	0.436103	1.61742	-0.4	888.771	0.453337	5.22551	-0.3987	878.351	0.550444	13.5303	-0.398214	867.185	0.567977	39.3779	-0.398765	776.236	0.518852	153.219
-0.514073	1.39969	-0.37	1128.65	-0.37	1176.08	-0.37	843.981	-0.20169	1502.77	-0.145016	1471.82	-0.005733	11034.8	0.497815	1.493	0.42	1421	0.42	1235.61	0.42	567.309	0.404712	53.6236	0.345351	15.3966	0.295483	8.30482	0.413943	1.18196	-0.37	820.653	0.457908	1.4619	-0.37	865.941	0.476004	4.26128	-0.368717	854.526	0.577966	11.8507	-0.368236	833.313	0.596376	26.8118	-0.368817	765.008	0.544795	129.362
-0.477559	1.71073	-0.34	1219.75	-0.34	1285.41	-0.34	1043.02	-0.174757	2043.11	-0.123061	2113.19	0.011724	5359.13	0.52152	1.27527	0.44	1405.91	0.44	1115.77	0.44	460.529	0.423984	38.7869	0.361797	15.6765	0.309554	4.85226	0.433655	0.528771	-0.34	820.871	0.479713	1.18196	-0.34	829.549	0.498671	3.04821	-0.338733	823.701	0.605488	7.12286	-0.338259	810.513	0.624774	21.493	-0.338869	750.451	0.570738	98.2271
-0.441045	2.42613	-0.31	1254.99	-0.31	1393.84	-0.31	1255.18	-0.147824	2637.26	-0.101105	2868.46	0.02918	4712.29	0.545226	1.08865	0.46	1339.35	0.46	1026.5	0.46	374.028	0.443256	31.042	0.378242	10.0156	0.323625	4.63453	0.453366	0.684292	-0.31	778.289	0.501518	1.02644	-0.31	811.851	0.521338	2.36392	-0.308749	793.935	0.63301	4.54121	-0.308281	793.313	0.653173	16.5163	-0.30892	736.143	0.59668	91.6952
-0.40453	2.55054	-0.28	1210.11	-0.28	1503.86	-0.28	1466.28	-0.120892	3360.19	-0.07915	3727.65	0.046636	3598.23	0.568931	0.839813	0.48	1297.23	0.48	923.733	0.48	301.96	0.462528	19.409	0.394687	8.27372	0.337695	3.79471	0.473078	0.528771	-0.28	748.149	0.523323	0.870918	-0.28	794.93	0.544005	2.11509	-0.278765	779.782	0.660533	4.85226	-0.278303	766.407	0.681572	14.1213	-0.278972	723.67	0.622623	76.112
-0.368016	4.94557	-0.25	1234.31	-0.25	1601.99	-0.25	1732.69	-0.093959	4051.07	-0.057195	4592.88	0.064093	2684.04	0.592637	0.559876	0.5	1190.11	0.5	840.591	0.5	248.212	0.4818	16.5785	0.411133	3.91913	0.351766	0.96423	0.492789	0.559876	-0.25	731.882	0.545128	0.466563	-0.25	776.89	0.566671	1.52411	-0.248782	765.319	0.688055	2.70607	-0.248326	755.365	0.709971	11.4774	-0.249024	715.708	0.648566	56.6096
-0.331502	5.31882	-0.22	1458.16	-0.22	1702.4	-0.22	2000.4	-0.067027	4559.07	-0.035239	5278.1	0.081549	1789.46	0.616342	0.497667	0.52	1158.85	0.52	744.417	0.52	193.935	0.501072	15.4277	0.427578	3.63919	0.365837	0.435459	0.512501	0.466563	-0.22	719.658	0.566933	0.497667	-0.22	749.829	0.589338	1.36858	-0.218798	745.848	0.715577	2.11509	-0.218348	730.7	0.73837	11.7885	-0.219076	695.334	0.674508	49.6423
-0.294988	9.89114	-0.19	1252.22	-0.19	1793.37	-0.19	2227.71	-0.040094	4948.3	-0.013284	8338.13	0.099005	1191.1	0.640047	0.435459	0.54	1133.75	0.54	661.337	0.54	158.072	0.520344	9.92224	0.444023	2.83048	0.379907	0.466563	0.532213	0.342146	-0.19	686.065	0.588739	0.684292	-0.19	729.891	0.612005	0.559876	-0.188814	727.03	0.743099	1.39969	-0.18837	727.932	0.766769	7.02955	-0.189127	675.801	0.700451	44.0435
-0.258474	17.2939	-0.16	1279.53	-0.16	1920.22	-0.16	2489.11	-0.013161	6627.43	0.008671	5481.8	0.116462	723.608	0.663753	0.37325	0.56	1066.35	0.56	584.728	0.56	129.611	0.539616	8.83359	0.460469	1.493	0.393978	0.279938	0.551924	0.404355	-0.16	674.743	0.610544	0.435459	-0.16	721.337	0.634672	0.746501	-0.15883	720.809	0.770621	1.39969	-0.158392	714.184	0.795167	4.85226	-0.159179	673.686	0.726393	37.6983
-0.22196	25.6299	-0.13	1295.09	-0.13	1942.36	-0.13	2709.21	0.013771	4902.12	0.030627	5011.17	0.133918	447.341	0.687458	0.684292	0.58	1038.66	0.58	510.171	0.58	101.866	0.558888	5.53655	0.476914	1.52411	0.408049	0	0.571636	0.155521	-0.13	662.83	0.632349	0.248834	-0.13	702.24	0.657339	0.404355	-0.128847	702.924	0.798144	1.52411	-0.128415	692.162	0.823566	3.54588	-0.129231	666.003	0.752336	32.7216
-0.185445	57.6672	-0.1	1287.99	-0.1	2082.77	-0.1	2934.49	0.040704	4373.53	0.052582	4301.4	0.151375	252.97	0.711164	0.342146	0.6	977.232	0.6	454.619	0.6	80.2177	0.57816	6.6874	0.493359	0.311042	0.422119	0	0.591347	0.0933126	-0.1	653.375	0.654154	0.342146	-0.1	697.76	0.680006	0.497667	-0.098863	685.381	0.825666	1.18196	-0.098437	685.039	0.851965	3.26594	-0.099283	654.432	0.778279	23.0482
-0.148931	133.748	-0.07	1272.91	-0.07	2041.24	-0.07	3152.16	0.067636	3770.14	0.074537	3475.74	0.168831	129.518	0.734869	0.37325	0.62	988.834	0.62	396.921	0.62	63.4215	0.597432	3.20373	0.509804	0.0933126	0.43619	0	0.611059	0.248834	-0.07	637.387	0.675959	0.248834	-0.07	678.787	0.702673	0.497667	-0.068879	684.977	0.853188	0.808709	-0.068459	674.557	0.880364	1.99067	-0.069335	651.602	0.804221	19.0358
-0.112417	412.846	-0.04	1247.25	-0.04	2054.65	-0.04	3215.52	0.094569	3152.63	0.096493	2753.28	0.186287	60.1866	0.758575	0.248834	0.64	864.137	0.64	341.835	0.64	49.8289	0.616704	3.32815	0.52625	1.11975	0.45026	0	0.63077	0.0933126	-0.04	633.002	0.697764	0.155521	-0.04	678.538	0.725339	0.404355	-0.038895	661.12	0.88071	0.622084	-0.038482	661.804	0.908763	1.36858	-0.039386	644.075	0.830164	16.0498
-0.075903	1914.59	-0.01	4044.35	-0.01	3544.39	-0.01	4121.31	0.121501	2529.39	0.118448	2066.03	0.203744	27.5583	0.78228	0.124417	0.66	807.403	0.66	308.709	0.66	40.3421	0.635976	1.67963	0.542695	0.777605	0.464331	0	0.650482	0.217729	-0.01	1940.65	0.719569	0.186625	-0.01	1379.04	0.748006	0.404355	-0.008912	1606.56	0.908232	0.37325	-0.008504	3196.58	0.937162	1.71073	-0.009438	5674.43	0.856106	12.7216
-0.039389	17826.3	0.02	1226	0.02	2046.35	0.02	3135.8	0.148434	1903.67	0.140404	1420.84	0.2212	14.1835	0.805986	0.279938	0.68	768.212	0.68	257.481	0.68	35.1166	0.655248	2.11509	0.55914	0.653188	0.478402	0	0.670194	0.186625	0.02	608.491	0.741375	0.155521	0.02	653.717	0.770673	0.279938	0.021072	657.792	0.935755	0.37325	0.021474	645.972	0.96556	1.67963	0.02051	629.331	0.882049	11.633
-0.002875	33806.1	0.05	1225.97	0.05	2011.54	0.05	2977.73	0.175367	1377.2	0.162359	949.611	0.238656	4.72784	0.829691	0.217729	0.7	731.229	0.7	214.495	0.7	24.7589	0.67452	1.33748	0.575586	0.342146	0.492472	0	0.689905	0.0933126	0.05	599.409	0.76318	0.155521	0.05	652.1	0.79334	0.311042	0.051056	635.894	0.963277	0.342146	0.051451	644.012	0.993959	1.4619	0.050458	638.072	0.907992	12.4417
0.03364	2417.98	0.08	1247.78	0.08	1991.94	0.08	2765.16	0.202299	973.313	0.184314	600.218	0.256113	1.89736	0.853397	0.155521	0.72	663.764	0.72	178.04	0.72	18.818	0.693792	2.2084	0.592031	0.435459	0.506543	0	0.709617	0.0311042	0.08	591.073	0.784985	0.0622084	0.08	649.393	0.816007	0.248834	0.08104	640	0.990799	0.311042	0.081429	640.84	1.02236	1.18196	0.080407	635.023	0.933934	11.1975
0.070154	511.571	0.11	1214.96	0.11	1891.85	0.11	2563.02	0.229232	646.159	0.20627	335.988	0.273569	1.11975	0.877102	0.311042	0.74	628.056	0.74	153.033	0.74	13.3126	0.713064	2.92379	0.608476	0.466563	0.520614	0	0.729328	0.0622084	0.11	597.729	0.80679	0.0933126	0.11	633.437	0.838674	0.155521	0.111023	635.49	1.01832	0.311042	0.111407	640.684	1.05076	1.33748	0.110355	622.862	0.959877	6.84292
0.106668	175.925	0.14	1200.19	0.14	1816.8	0.14	2283.51	0.256164	432.815	0.228225	183.359	0.291026	0.404355	0.900807	0.155521	0.76	590.389	0.76	129.58	0.76	12.8771	0.732337	0.311042	0.624922	0.622084	0.534684	0	0.74904	0.0622084	0.14	597.823	0.828595	0.217729	0.14	632.846	0.861341	0.124417	0.141007	626.75	1.04584	0.248834	0.141384	644.883	1.07916	0.839813	0.140303	618.974	0.98582	5.00778
0.143182	71.9751	0.17	1167.22	0.17	1730.61	0.17	2059.38	0.283097	274.432	0.25018	96.9207	0.308482	0.155521	0.924513	0.217729	0.78	554.152	0.78	103.67	0.78	9.30016	0.751609	0.466563	0.641367	0.124417	0.548755	0	0.768751	0.0622084	0.17	588.46	0.8504	0.0311042	0.17	639.347	0.884008	0.124417	0.170991	625.63	1.07337	0.248834	0.171362	636.267	1.10756	0.746501	0.170251	628.802	1.01176	4.69673
0.179696	37.5739	0.2	1256.11	0.2	1611.73	0.2	1821.71	0.31003	177.201	0.272136	42.2084	0.325938	0.0622084	0.948218	0.124417	0.8	494.961	0.8	89.7045	0.8	7.80715	0.770881	0.248834	0.657812	0	0.562826	0	0.788463	0.0933126	0.2	582.675	0.872205	0.0933126	0.2	636.454	0.906674	0.186625	0.200975	633.064	1.10089	0.217729	0.20134	632.348	1.13595	0.311042	0.2002	626.843	1.03771	4.4168
0.21621	20.2799	0.23	1115.86	0.23	1521.8	0.23	1580.9	0.336962	107.652	0.294091	22.1462	0.343395	0	0.971924	0	0.82	441.151	0.82	71.042	0.82	5.72317	0.790153	0.124417	0.674258	0	0.576896	0	0.808175	0.0311042	0.23	585.443	0.89401	0.0311042	0.23	628.46	0.929341	0.0622084	0.230958	630.202	1.12841	0.186625	0.231317	635.614	1.16435	0.248834	0.230148	620.747	1.06365	3.79471
0.252725	12.9705	0.26	1092.75	0.26	1413.19	0.26	1372.26	0.363895	63.2348	0.316046	12.0995	0.360851	0.0311042	0.995629	0.0311042	0.84	402.675	0.84	51.042	0.84	4.07465	0.809425	1.21306	0.690703	0	0.590967	0	0.827886	0.0311042	0.26	582.488	0.915816	0.0933126	0.26	619.129	0.952008	0.217729	0.260942	628.149	1.15593	0.186625	0.261295	629.02	1.19275	0.248834	0.260096	622.146	1.08959	3.51477
0.289239	7.46501	0.29	1116.95	0.29	1312.35	0.29	1146.41	0.390827	39.2224	0.338002	6.40747	0.378307	0	1.01934	0	0.86	379.44	0.86	40.7776	0.86	3.79471	0.828697	0	0.707148	0	0.605038	0	0.847598	0	0.29	576.019	0.937621	0	0.29	626.47	0.974675	0.155521	0.290926	633.064	1.18345	0.217729	0.291273	637.045	1.22115	0.37325	0.290044	632.753	1.11553	1.55521
0.325753	4.63453	0.32	1000.37	0.32	1211.07	0.32	930.731	0.41776	19.6579	0.359957	0.528771	0.395764	0	1.04304	0	0.88	320.093	0.88	32.846	0.88	2.48834	0.847969	0.0933126	0.723593	0	0.619108	0	0.867309	0.0311042	0.32	581.337	0.959426	0.0311042	0.32	624.728	0.997342	0.124417	0.32091	620.902	1.21098	0.186625	0.32125	632.473	1.24955	0.0622084	0.319993	629.114	1.14148	1.493
0.362267	2.83048	0.35	978.227	0.35	1114.09	0.35	757.356	0.444693	13.5925	0.381912	0.715397	0.41322	0	1.06675	0.0933126	0.9	276.983	0.9	21.7107	0.9	1.92846	0.867241	0.155521	0.740039	0	0.633179	0	0.887021	0	0.35	572.193	0.981231	0.0933126	0.35	626.501	1.02001	0.0933126	0.350893	629.767	1.2385	0.0311042	0.351228	633.095	1.27795	0.0311042	0.349941	637.792	1.16742	1.64852
0.398781	2.27061	0.38	944.044	0.38	1002.15	0.38	608.398	0.471625	9.39347	0.403868	0.466563	0.430677	0	1.09045	0.0622084	0.92	232.006	0.92	16.0187	0.92	1.18196	0.886513	0.186625	0.756484	0	0.647249	0	0.906733	0	0.38	571.726	1.00304	0.0311042	0.38	627.496	1.04268	0	0.380877	627.341	1.26602	0.0311042	0.381206	640.871	1.30635	0.0622084	0.379889	650.918	1.19336	0.995334
0.435295	1.64852	0.41	912.473	0.41	892.037	0.41	465.63	0.498558	5.47434	0.425823	0.124417	0.448133	0	1.11416	0.0311042	0.94	181.462	0.94	13.2815	0.94	0.715397	0.905785	0.186625	0.772929	0	0.66132	0	0.926444	0.0311042	0.41	580.467	1.02484	0.0311042	0.41	628.771	1.06534	0.0933126	0.410861	632.97	1.29354	0.0311042	0.411183	644.883	1.33475	0.0622084	0.409837	667.776	1.2193	0.777605
0.47181	1.11975	0.44	881.244	0.44	790.327	0.44	347.309	0.52549	2.70607	0.447778	0.0622084	0.465589	0	1.13786	0.0311042	0.96	125.91	0.96	6.62519	0.96	1.64852	0.925057	0.311042	0.789375	0	0.675391	0	0.946156	0.0311042	0.44	583.888	1.04665	0.0311042	0.44	627.589	1.08801	0.124417	0.440845	641.058	1.32106	0	0.441161	641.244	1.36314	0.0311042	0.439785	660.995	1.24525	1.30638
0.508324	1.11975	0.47	837.636	0.47	704.044	0.47	269.238	0.552423	3.98134	0.469734	0.404355	0.483046	0	1.16157	0	0.98	127.341	0.98	14.2146	0.98	1.4619	0.944329	0	0.80582	0	0.689461	0	0.965867	0.0311042	0.47	578.911	1.06845	0.0622084	0.47	632.255	1.11068	0.0311042	0.470828	634.961	1.34859	0.0311042	0.471139	641.991	1.39154	0.0311042	0.469734	661.68	1.27119	0.559876
0.544838	0.653188	0.5	789.331	0.5	611.384	0.5	195.708	0.579356	2.64386	0.491689	0.217729	0.500502	0	1.18527	0	1	2.42613	1	1.05754	1	0.435459	0.963601	0	0.822265	0	0.703532	0	0.985579	0	0.5	586.874	1.09026	0	0.5	640.435	1.13334	0.0933126	0.500812	649.642	1.37611	0.0311042	0.501116	653.997	1.41994	0.0622084	0.499682	665.723	1.29713	0.466563
0.581352	0.59098	0.53	755.179	0.53	520.778	0.53	136.765	0.606288	0.96423	0.513644	0.808709	0.517958	0	1.20898	0.0622084	1.02	0	1.02	0	1.02	0	0.982873	0	0.838711	0	0.717603	0	1.00529	0	0.53	585.412	1.11206	0	0.53	636.796	1.15601	0.0311042	0.530796	646.719	1.40363	0	0.531094	671.198	1.44834	0.0311042	0.52963	674.37	1.32307	0.839813
0.617866	0.404355	0.56	706.19	0.56	445.599	0.56	94.6812	0.633221	1.02644	0.5356	0.342146	0.535415	0	1.23268	0.0933126	1.04	0	1.04	0	1.04	0	1.00215	0	0.855156	0	0.731673	0	1.025	0	0.56	598.942	1.13387	0	0.56	637.076	1.17868	0.0933126	0.56078	659.44	1.43115	0.0311042	0.561072	670.607	1.47674	0.0622084	0.559578	698.631	1.34902	0.808709
0.65438	0.279938	0.59	689.673	0.59	367.869	0.59	65.1322	0.660153	0.59098	0.557555	0.684292	0.552871	0	1.25639	0.0622084	1.06	0	1.06	0	1.06	0	1.02142	0	0.871601	0	0.745744	0	1.04471	0	0.59	582.551	1.15567	0	0.59	647.714	1.20134	0.0622084	0.590763	649.238	1.45868	0.0311042	0.591049	668.771	1.50514	0.0622084	0.589527	710.918	1.37496	0.59098
0.690894	0.37325	0.62	642.862	0.62	305.039	0.62	40.0622	0.687086	0.96423	0.57951	0.559876	0.570328	0	1.28009	0.0622084	1.08	0	1.08	0	1.08	0	1.04069	0	0.888047	0	0.759815	0	1.06442	0	0.62	602.893	1.17748	0.0311042	0.62	650.295	1.22401	0.0311042	0.620747	666.905	1.4862	0	0.621027	678.196	1.53354	0.0311042	0.619475	731.011	1.4009	0.746501
0.727409	0.217729	0.65	575.894	0.65	252.659	0.65	28.3359	0.714018	0.559876	0.601466	0	0.587784	0	1.3038	0	1.1	0	1.1	0	1.1	0	1.05996	0	0.904492	0	0.773885	0	1.08414	0	0.65	596.267	1.19928	0	0.65	651.291	1.24668	0.0622084	0.650731	671.135	1.51372	0.0622084	0.651005	672.006	1.56194	0.0311042	0.649423	732.379	1.42684	0.404355
0.763923	0.248834	0.68	534.495	0.68	194.837	0.68	20.2799	0.740951	0.0933126	0.623421	0	0.60524	0	1.32751	0	1.12	0	1.12	0	1.12	0	1.07923	0	0.920937	0	0.787956	0	1.10385	0	0.68	601.493	1.22109	0	0.68	663.297	1.26934	0	0.680715	683.017	1.54124	0.0311042	0.680982	682.706	1.59034	0.0311042	0.679371	729.269	1.45279	0.404355
0.800437	0.217729	0.71	495.925	0.71	148.616	0.71	11.7574	0.767884	0	0.645376	0	0.622697	0	1.35121	0.0311042	1.14	0	1.14	0	1.14	0	1.09851	0	0.937382	0	0.802027	0	1.12356	0	0.71	598.134	1.24289	0	0.71	653.841	1.29201	0	0.710698	699.129	1.56876	0	0.71096	684.261	1.61873	0.0311042	0.70932	761.524	1.47873	0.342146
0.836951	0.155521	0.74	456.236	0.74	118.196	0.74	6.15863	0.794816	0	0.667332	0	0.640153	0	1.37492	0	1.16	0	1.16	0	1.16	0	1.11778	0	0.953828	0	0.816097	0	1.14327	0	0.74	607.869	1.2647	0	0.74	665.474	1.31468	0	0.740682	689.269	1.59629	0.0311042	0.740938	692.037	1.64713	0.0622084	0.739268	766.314	1.50467	0.528771
0.873465	0.279938	0.77	427.372	0.77	78.8491	0.77	4.91446	0.821749	0.279938	0.689287	0	0.657609	0	1.39862	0	1.18	0	1.18	0	1.18	0	1.13705	0	0.970273	0	0.830168	0	1.16298	0	0.77	600.684	1.2865	0	0.77	653.064	1.33735	0	0.770666	691.353	1.62381	0	0.770915	703.919	1.67553	0.0311042	0.769216	792.411	1.53062	0.808709
0.909979	0.279938	0.8	345.723	0.8	55.1788	0.8	4.13686	0.848681	0.0311042	0.711242	0	0.675066	0	1.42233	0	1.2	0	1.2	0	1.2	0	1.15632	0	0.986718	0	0.844238	0	1.1827	0	0.8	599.658	1.30831	0	0.8	657.636	1.36001	0	0.80065	690.295	1.65133	0.0311042	0.800893	695.179	1.70393	0.0311042	0.799164	817.512	1.55656	0.342146
0.946494	0.0933126	0.83	299.565	0.83	35.5521	0.83	2.67496	0.875614	0.342146	0.733198	0	0.692522	0	1.44603	0	1.22	0	1.22	0	1.22	0	1.17559	0	1.00316	0	0.858309	0	1.20241	0	0.83	592.691	1.33011	0	0.83	637.916	1.38268	0	0.830634	686.065	1.67885	0.0311042	0.830871	684.914	1.73233	0.0311042	0.829113	809.02	1.5825	0.124417
0.983008	0	0.86	262.053	0.86	22.7061	0.86	0.96423	0.902547	0.497667	0.755153	0	0.709979	0	1.46974	0	1.24	0	1.24	0	1.24	0	1.19487	0	1.01961	0	0.87238	0	1.22212	0	0.86	583.39	1.35192	0	0.86	613.344	1.40535	0	0.860617	671.073	1.70638	0	0.860848	659.876	1.76073	0.0622084	0.859061	795.334	1.60844	0
1.01952	0	0.89	203.546	0.89	13.3437	0.89	0.96423	0.929479	0	0.777109	0	0.727435	0	1.49344	0	1.26	0	1.26	0	1.26	0	1.21414	0	1.03605	0	0.88645	0	1.24183	0	0.89	544.572	1.37372	0	0.89	572.379	1.42801	0	0.890601	638.165	1.7339	0.0622084	0.890826	616.05	1.78913	0.0311042	0.889009	762.208	1.63438	0
1.05604	0.0311042	0.92	148.46	0.92	8.80249	0.92	0.870918	0.956412	0	0.799064	0	0.744891	0	1.51715	0	1.28	0	1.28	0	1.28	0	1.23341	0	1.0525	0	0.900521	0	1.26154	0	0.92	491.042	1.39553	0	0.92	473.81	1.45068	0	0.920585	541.213	1.76142	0	0.920804	526.47	1.81753	0.155521	0.918957	683.888	1.66033	0
1.09255	0.0311042	0.95	90.6687	0.95	4.82115	0.95	0.995334	0.983344	0	0.821019	0	0.762348	0	1.54086	0	1.3	0	1.3	0	1.3	0	1.25268	0	1.06895	0	0.914592	0	1.28125	0	0.95	396.921	1.41733	0	0.95	305.257	1.47335	0	0.950569	340.062	1.78894	0	0.950781	344.075	1.84592	0	0.948905	411.571	1.68627	0
1.12906	0.0311042	0.98	57.7916	0.98	9.70451	0.98	0.684292	1.01028	0	0.842975	0	0.779804	0	1.56456	0	1.32	0	1.32	0	1.32	0	1.27195	0	1.08539	0	0.928662	0	1.30096	0	0.98	159.098	1.43914	0	0.98	113.748	1.49601	0	0.980552	78.0404	1.81646	0	0.980759	56.9207	1.87432	0	0.978854	76.5474	1.71221	0
1.16558	0	1.01	0	1.01	0	1.01	0	1.03721	0	0.86493	0	0.79726	0	1.58827	0	1.34	0	1.34	0	1.34	0	1.29123	0	1.10184	0	0.942733	0	1.32068	0	1.01	0	1.46094	0	1.01	0	1.51868	0	1.01054	0	1.84399	0	1.01074	0	1.90272	0	1.0088	0	1.73816	0
1.20209	0.0622084	1.04	0	1.04	0	1.04	0	1.06414	0	0.886885	0	0.814717	0	1.61197	0	1.36	0	1.36	0	1.36	0	1.3105	0	1.11828	0	0.956804	0	1.34039	0	1.04	0	1.48275	0	1.04	0	1.54135	0	1.04052	0	1.87151	0	1.04071	0	1.93112	0	1.03875	0	1.7641	0
1.23861	0.0622084	1.07	0	1.07	0	1.07	0	1.09108	0	0.908841	0	0.832173	0	1.63568	0	1.38	0	1.38	0	1.38	0	1.32977	0	1.13473	0	0.970874	0	1.3601	0	1.07	0	1.50455	0	1.07	0	1.56401	0	1.0705	0	1.89903	0	1.07069	0	1.95952	0	1.0687	0	1.79004	0
1.27512	0.0311042	1.1	0	1.1	0	1.1	0	1.11801	0	0.930796	0	0.84963	0	1.65938	0	1.4	0	1.4	0	1.4	0	1.34904	0	1.15117	0	0.984945	0	1.37981	0	1.1	0	1.52636	0	1.1	0	1.58668	0	1.10049	0	1.92655	0	1.10067	0	1.98792	0	1.09865	0	1.81598	0
1.31164	0	1.13	0	1.13	0	1.13	0	1.14494	0	0.952751	0	0.867086	0	1.68309	0	1.42	0	1.42	0	1.42	0	1.36831	0	1.16762	0	0.999015	0	1.39952	0	1.13	0	1.54816	0	1.13	0	1.60935	0	1.13047	0	1.95408	0	1.13065	0	2.01632	0	1.1286	0	1.84193	0
1.34815	0.0311042	1.16	0	1.16	0	1.16	0	1.17187	0	0.974707	0	0.884542	0	1.70679	0	1.44	0	1.44	0	1.44	0	1.38759	0	1.18406	0	1.01309	0	1.41923	0	1.16	0	1.56997	0	1.16	0	1.63201	0	1.16046	0	1.9816	0	1.16063	0	2.04472	0	1.15854	0	1.86787	0
1.38466	0	1.19	0	1.19	0	1.19	0	1.1988	0	0.996662	0	0.901999	0	1.7305	0	1.46	0	1.46	0	1.46	0	1.40686	0	1.20051	0	1.02716	0	1.43894	0	1.19	0	1.59177	0	1.19	0	1.65468	0	1.19044	0	2.00912	0	1.1906	0	2.07312	0	1.18849	0	1.89381	0
1.42118	0	1.22	0	1.22	0	1.22	0	1.22574	0	1.01862	0	0.919455	0	1.7542	0	1.48	0	1.48	0	1.48	0	1.42613	0	1.21695	0	1.04123	0	1.45866	0	1.22	0	1.61358	0	1.22	0	1.67735	0	1.22042	0	2.03664	0	1.22058	0	2.10151	0	1.21844	0	1.91975	0
1.45769	0	1.25	0	1.25	0	1.25	0	1.25267	0	1.04057	0	0.936911	0	1.77791	0	1.5	0	1.5	0	1.5	0	1.4454	0	1.2334	0	1.0553	0	1.47837	0	1.25	0	1.63539	0	1.25	0	1.70001	0	1.25041	0	2.06416	0	1.25056	0	2.12991	0	1.24839	0	1.9457	0
1.49421	0	1.28	0	1.28	0	1.28	0	1.2796	0	1.06253	0	0.954368	0	1.80161	0	1.52	0	1.52	0	1.52	0	1.46467	0	1.24984	0	1.06937	0	1.49808	0	1.28	0	1.65719	0	1.28	0	1.72268	0	1.28039	0	2.09169	0	1.28054	0	2.15831	0	1.27834	0	1.97164	0
1.53072	0	1.31	0	1.31	0	1.31	0	1.30654	0	1.08448	0	0.971824	0	1.82532	0	1.54	0	1.54	0	1.54	0	1.48395	0	1.26629	0	1.08344	0	1.51779	0	1.31	0	1.679	0	1.31	0	1.74535	0	1.31037	0	2.11921	0	1.31051	0	2.18671	0	1.30828	0	1.99758	0
1.56723	0	1.34	0	1.34	0	1.34	0	1.33347	0	1.10644	0	0.989281	0	1.84903	0	1.56	0	1.56	0	1.56	0	1.50322	0	1.28273	0	1.09751	0	1.5375	0	1.34	0	1.7008	0	1.34	0	1.76801	0	1.34036	0	2.14673	0	1.34049	0	2.21511	0	1.33823	0	2.02352	0
1.60375	0	1.37	0	1.37	0	1.37	0	1.3604	0	1.12839	0	1.00674	0	1.87273	0	1.58	0	1.58	0	1.58	0	1.52249	0	1.29918	0	1.11158	0	1.55722	0	1.37	0	1.72261	0	1.37	0	1.79068	0	1.37034	0	2.17425	0	1.37047	0	2.24351	0	1.36818	0	2.04947	0
1.64026	0	1.4	0	1.4	0	1.4	0	1.38733	0	1.15035	0	1.02419	0	1.89644	0	1.6	0	1.6	0	1.6	0	1.54176	0	1.31562	0	1.12565	0	1.57693	0	1.4	0	1.74441	0	1.4	0	1.81335	0	1.40033	0	2.20178	0	1.40045	0	2.27191	0	1.39813	0	2.07541	0
1.67678	0	1.43	0	1.43	0	1.43	0	1.41427	0	1.1723	0	1.04165	0	1.92014	0	1.62	0	1.62	0	1.62	0	1.56103	0	1.33207	0	1.13972	0	1.59664	0	1.43	0	1.76622	0	1.43	0	1.83602	0	1.43031	0	2.2293	0	1.43042	0	2.30031	0	1.42808	0	2.10135	0
1.71329	0	1.46	0	1.46	0	1.46	0	1.4412	0	1.19426	0	1.05911	0	1.94385	0	1.64	0	1.64	0	1.64	0	1.58031	0	1.34851	0	1.15379	0	1.61635	0	1.46	0	1.78802	0	1.46	0	1.85868	0	1.46029	0	2.25682	0	1.4604	0	2.3287	0	1.45802	0	2.1273	0
1.74981	0	1.49	0	1.49	0	1.49	0	1.46813	0	1.21622	0	1.07656	0	1.96755	0	1.66	0	1.66	0	1.66	0	1.59958	0	1.36496	0	1.16786	0	1.63606	0	1.49	0	1.80983	0	1.49	0	1.88135	0	1.49028	0	2.28434	0	1.49038	0	2.3571	0	1.48797	0	2.15324	0
1.78632	0	1.52	0	1.52	0	1.52	0	1.49506	0	1.23817	0	1.09402	0	1.99126	0	1.68	0	1.68	0	1.68	0	1.61885	0	1.38141	0	1.18193	0	1.65577	0	1.52	0	1.83163	0	1.52	0	1.90402	0	1.52026	0	2.31186	0	1.52036	0	2.3855	0	1.51792	0	2.17918	0
1.82283	0	1.55	0	1.55	0	1.55	0	1.522	0	1.26013	0	1.11147	0	2.01496	0	1.7	0	1.7	0	1.7	0	1.63812	0	1.39785	0	1.196	0	1.67548	0	1.55	0	1.85344	0	1.55	0	1.92668	0	1.55024	0	2.33939	0	1.55034	0	2.4139	0	1.54787	0	2.20512	0
1.85935	0	1.58	0	1.58	0	1.58	0	1.54893	0	1.28208	0	1.12893	0	2.03867	0	1.72	0	1.72	0	1.72	0	1.65739	0	1.4143	0	1.21008	0	1.6952	0	1.58	0	1.87524	0	1.58	0	1.94935	0	1.58023	0	2.36691	0	1.58031	0	2.4423	0	1.57782	0	2.23107	0
1.89586	0	1.61	0	1.61	0	1.61	0	1.57586	0	1.30404	0	1.14639	0	2.06237	0	1.74	0	1.74	0	1.74	0	1.67667	0	1.43074	0	1.22415	0	1.71491	0	1.61	0	1.89705	0	1.61	0	1.97202	0	1.61021	0	2.39443	0	1.61029	0	2.4707	0	1.60777	0	2.25701	0
1.93238	0	1.64	0	1.64	0	1.64	0	1.60279	0	1.32599	0	1.16384	0	2.08608	0	1.76	0	1.76	0	1.76	0	1.69594	0	1.44719	0	1.23822	0	1.73462	0	1.64	0	1.91885	0	1.64	0	1.99468	0	1.6402	0	2.42195	0	1.64027	0	2.4991	0	1.63772	0	2.28295	0
1.96889	0	1.67	0	1.67	0	1.67	0	1.62973	0	1.34795	0	1.1813	0	2.10979	0	1.78	0	1.78	0	1.78	0	1.71521	0	1.46363	0	1.25229	0	1.75433	0	1.67	0	1.94066	0	1.67	0	2.01735	0	1.67018	0	2.44948	0	1.67025	0	2.5275	0	1.66766	0	2.30889	0
2.0054	0	1.7	0	1.7	0	1.7	0	1.65666	0	1.3699	0	1.19876	0	2.13349	0	1.8	0	1.8	0	1.8	0	1.73448	0	1.48008	0	1.26636	0	1.77404	0	1.7	0	1.96246	0	1.7	0	2.04002	0	1.70016	0	2.477	0	1.70022	0	2.5559	0	1.69761	0	2.33484	0
2.04192	0	1.73	0	1.73	0	1.73	0	1.68359	0	1.39186	0	1.21621	0	2.1572	0	1.82	0	1.82	0	1.82	0	1.75375	0	1.49652	0	1.28043	0	1.79375	0	1.73	0	1.98427	0	1.73	0	2.06268	0	1.73015	0	2.50452	0	1.7302	0	2.58429	0	1.72756	0	2.36078	0
2.07843	0	1.76	0	1.76	0	1.76	0	1.71052	0	1.41381	0	1.23367	0	2.1809	0	1.84	0	1.84	0	1.84	0	1.77303	0	1.51297	0	1.2945	0	1.81347	0	1.76	0	2.00607	0	1.76	0	2.08535	0	1.76013	0	2.53204	0	1.76018	0	2.61269	0	1.75751	0	2.38672	0
2.11495	0	1.79	0	1.79	0	1.79	0	1.73746	0	1.43577	0	1.25113	0	2.20461	0	1.86	0	1.86	0	1.86	0	1.7923	0	1.52941	0	1.30857	0	1.83318	0	1.79	0	2.02788	0	1.79	0	2.10802	0	1.79011	0	2.55956	0	1.79016	0	2.64109	0	1.78746	0	2.41266	0
2.15146	0	1.82	0	1.82	0	1.82	0	1.76439	0	1.45772	0	1.26858	0	2.22831	0	1.88	0	1.88	0	1.88	0	1.81157	0	1.54586	0	1.32264	0	1.85289	0	1.82	0	2.04968	0	1.82	0	2.13069	0	1.8201	0	2.58709	0	1.82013	0	2.66949	0	1.8174	0	2.43861	0
2.18797	0	1.85	0	1.85	0	1.85	0	1.79132	0	1.47968	0	1.28604	0	2.25202	0	1.9	0	1.9	0	1.9	0	1.83084	0	1.5623	0	1.33671	0	1.8726	0	1.85	0	2.07149	0	1.85	0	2.15335	0	1.85008	0	2.61461	0	1.85011	0	2.69789	0	1.84735	0	2.46455	0
2.22449	0	1.88	0	1.88	0	1.88	0	1.81825	0	1.50164	0	1.3035	0	2.27572	0	1.92	0	1.92	0	1.92	0	1.85011	0	1.57875	0	1.35078	0	1.89231	0	1.88	0	2.09329	0	1.88	0	2.17602	0	1.88007	0	2.64213	0	1.88009	0	2.72629	0	1.8773	0	2.49049	0
2.261	0	1.91	0	1.91	0	1.91	0	1.84519	0	1.52359	0	1.32095	0	2.29943	0	1.94	0	1.94	0	1.94	0	1.86939	0	1.59519	0	1.36485	0	1.91202	0	1.91	0	2.1151	0	1.91	0	2.19868	0	1.91005	0	2.66965	0	1.91007	0	2.75469	0	1.90725	0	2.51643	0
2.29752	0	1.94	0	1.94	0	1.94	0	1.87212	0	1.54555	0	1.33841	0	2.32314	0	1.96	0	1.96	0	1.96	0	1.88866	0	1.61164	0	1.37892	0	1.93173	0	1.94	0	2.1369	0	1.94	0	2.22135	0	1.94003	0	2.69718	0	1.94005	0	2.78309	0	1.9372	0	2.54238	0
2.33403	0	1.97	0	1.97	0	1.97	0	1.89905	0	1.5675	0	1.35586	0	2.34684	0	1.98	0	1.98	0	1.98	0	1.90793	0	1.62809	0	1.39299	0	1.95145	0	1.97	0	2.15871	0	1.97	0	2.24402	0	1.97002	0	2.7247	0	1.97002	0	2.81148	0	1.96714	0	2.56832	0
0	-3.1e-05	4.3	-0.026354	8.5	-0.00414	14.4	-0.002845	20.6	-0.002511	27.9	0.006565	34.4	-0.003179	39.3	0.015459	44.7	0.354515	48.3	0.252225	59.9	0.172996	81.1	0.100217	103.1	0.069982	118.3	0.049758	133.8	0.018556	142.5	-0.226554	154.5	0.026147	162	-0.193714	176.3	0.037833	184.4	-0.176687	192.9	0.065704	200.4	-0.153399	211	0.092865	220	-0.094692	231.4	0.130117
0.4	0.0009	5.4	0.185057	8.9	0.096261	15	0.046627	20.8	0.01506	28.5	0.007533	34.5	0.003713	39.6	0.000661	44.8	0.060385	48.4	0.033634	60.3	0.017113	81.3	0.006327	103.6	0.003286	118.5	0.001889	133.9	0.000464	142.7	0.337534	156.1	0.000781	162.3	0.329785	176.4	0.001419	184.6	0.333119	193.2	0.003718	200.5	0.32175	211.6	0.007158	220.2	0.321097	232	0.014107
0	830211	5.6	114511	10.4	23825.9	15.1	40164	20.9	92549.6	28.8	-10705.3	34.7	-20387.1	39.9	1.4936e+07	45	805276	48.7	1.43787e+06	60.4	1.90748e+06	81.6	2.35043e+06	105.5	2.26937e+06	118.7	2.26859e+06	134.1	1.09324e+07	142.8	882157	156.6	9.7976e+06	162.5	791871	176.5	8.54658e+06	185	738533	193.6	6.4646e+06	200.6	624778	211.8	5.43584e+06	220.3	371302	232.6	4.49634e+06
0.6	1.84384e+08	5.9	4.32382e+06	10.5	5.06744e+06	15.5	5.70621e+06	21	6.56768e+06	28.9	6.45063e+06	34.8	6.60989e+06	40.9	3.01575e+08	45.2	4.28261e+06	48.9	5.88354e+06	60.9	7.80825e+06	81.7	1.07752e+07	105.6	1.00671e+07	121.4	9.45979e+06	135	1.58972e+08	142.9	3.62649e+06	156.9	1.2643e+08	162.6	3.50808e+06	176.7	9.31529e+07	185.2	3.44666e+06	193.7	4.86823e+07	200.8	3.4623e+06	213.3	3.3541e+07	221	3.42178e+06	232.7	2.39648e+07
0.8	0	6.1	-0.00531	10.6	0	15.6	0	21.1	0	29	0.001179	34.9	0	42.3	0.0083	45.3	0.32452	49.2	0.221601	62.2	0.148441	85.7	0.084558	107.6	0.058431	122.8	0.040567	135.3	0.012745	143	-0.353099	157.7	0.018449	164	-0.310615	178	0.027242	185.7	-0.285938	194.5	0.048202	201	-0.221727	214.4	0.068857	221.7	-0.068238	233.4	0.097843
1.3	-0.037164	6.2	-0.732413	11	-0.521035	15.9	-0.359798	21.2	-0.204075	29.1	-0.135934	35	-0.105319	42.4	0	45.6	0.003819	49.3	0.012789	66.6	0.010624	86	0.004382	108.3	0.000661	122.9	0	135.7	0.002096	143.1	-0.94489	158	0.004719	165.9	-0.916022	178.4	0.008058	185.8	-0.909645	194.7	0.014417	201.1	-0.904388	215.3	0.014225	224.2	-0.897603	234.5	0
1.6	-0.008407	6.3	-0.344449	11.3	-0.216206	16	-0.145181	21.4	-0.081182	29.3	-0.047984	35.4	-0.040268	43	0.001958	45.7	0.151189	49.5	0.104795	66.8	0.070051	86.4	0.038566	109.7	0.025125	123	0.015255	135.8	0.007254	143.8	-0.74881	158.4	0.011063	168.8	-0.71251	178.5	0.01694	186.3	-0.701196	194.8	0.030551	201.5	-0.67034	215.6	0.043224	224.3	-0.61469	234.6	0.058831
1.7	0.008209	6.4	0.283708	12	0.207187	16.2	0.138528	21.7	0.07531	30	0.061704	36.4	0.03357	43.1	0.019236	46.1	0.529977	49.6	0.366656	66.9	0.248465	87.1	0.143996	110.2	0.102005	123.1	0.07381	135.9	0.022333	144.3	0.238698	158.5	0.031336	169.8	0.284824	178.6	0.045353	186.5	0.309837	194.9	0.079391	201.7	0.312859	215.7	0.113683	224.4	0.374658	235	0.165797
2.1	0.036401	6.5	0.704826	12.1	0.515165	16.6	0.356774	21.8	0.200038	30.3	0.151764	36.5	0.09877	43.2	0.053938	46.4	0.804155	49.9	0.600865	69.7	0.421287	87.3	0.24934	110.4	0.177791	123.2	0.132424	136.1	0.05303	144.8	0.824659	158.6	0.072366	170.2	0.822696	179.6	0.102044	186.6	0.834138	195.2	0.176748	201.9	0.831461	215.8	0.253313	225.6	0.853748	235.3	0.359826
Moments
Log-return		AC-1w Log-return		AC-2w Log-return		AC-m Log-return		AC-3m Log-return		AC-6m Log-return		AC-y Log-return		Abs-log-return		AC-1w Abs-log-return		AC-2w Abs-log-return		AC-m Abs-log-return		AC-3m Abs-log-return		AC-6m Abs-log-return		AC-y Abs-log-return		w-Volatility		AC-w w-Volatility		2w-Volatility		AC-2w 2w-Volatility		m-Volatility		AC-m m-Volatility		3m-Volatility		AC-3m 3m-Volatility		6m-Volatility		AC-6m 6m-Volatility		y-Volatility
-0.567941	1	-1	73	-1	6	-1	4	-0.489012	8	-0.289472	14	-0.198553	28	0	40114	0	1996	0	2567	3e-06	3931	4e-06	5413	1e-06	6936	5e-06	8808	0	29151	-0.999582	986	0	18662	-0.998926	348	0	8880	-0.996848	482	0.003283	4503	-0.991812	759	0.00679	2822	-0.992809	912	0.010465	1278
-0.547502	0	-0.97	143	-0.970261	3	-0.971987	2	-0.468914	19	-0.272769	47	-0.183936	66	0.015679	9801	0.02	1590	0.02	2582	0.020003	3919	0.015501	5202	0.01355	6729	0.013575	8726	0.012654	17686	-0.969586	1612	0.012563	21332	-0.968966	973	0.012485	20052	-0.966945	1154	0.016884	12233	-0.961965	1286	0.021685	8130	-0.962974	1233	0.025782	4192
-0.527063	0	-0.94	195	-0.940522	16	-0.943974	0	-0.448816	23	-0.256067	68	-0.16932	45	0.031359	3646	0.04	1655	0.04	2493	0.040003	3994	0.030999	5268	0.027099	6315	0.027145	7600	0.025307	5622	-0.939591	1770	0.025125	8890	-0.939006	1354	0.02497	12206	-0.937043	1277	0.030485	11717	-0.932118	1326	0.036581	9931	-0.933138	1089	0.041098	7030
-0.506624	0	-0.91	264	-0.910783	6	-0.915962	0	-0.428718	22	-0.239364	99	-0.154704	138	0.047038	1576	0.06	1619	0.06	2613	0.060003	3915	0.046496	5169	0.040648	5742	0.040715	6671	0.037961	2258	-0.909595	1938	0.037688	3784	-0.909046	1462	0.037454	6624	-0.90714	1416	0.044086	8005	-0.902271	1263	0.051476	7309	-0.903302	1305	0.056415	5890
-0.486185	1	-0.88	346	-0.881044	24	-0.887949	0	-0.40862	41	-0.222662	226	-0.140088	465	0.062718	832	0.08	1593	0.08	2528	0.080003	3915	0.061993	4654	0.054197	5166	0.054285	5680	0.050614	1098	-0.8796	1850	0.050251	1928	-0.879086	1627	0.049939	3503	-0.877238	1573	0.057687	5628	-0.872424	1518	0.066371	6175	-0.873466	1518	0.071732	4923
-0.465747	0	-0.85	389	-0.851305	33	-0.859936	0	-0.388521	64	-0.205959	308	-0.125472	886	0.078397	475	0.1	1593	0.1	2615	0.100003	3723	0.077491	4339	0.067746	4711	0.067855	4500	0.063268	623	-0.849604	1697	0.062813	1055	-0.849126	1613	0.062424	2208	-0.847335	1683	0.071288	4445	-0.842577	1369	0.081266	5433	-0.84363	1569	0.087049	5069
-0.445308	0	-0.82	430	-0.821567	61	-0.831923	0	-0.368423	105	-0.189257	502	-0.110855	1473	0.094076	312	0.12	1634	0.12	2580	0.120003	3506	0.092988	4221	0.081295	4295	0.081425	4188	0.075921	402	-0.819609	1697	0.075376	665	-0.819166	1631	0.074909	1437	-0.817433	1649	0.084889	2979	-0.81273	1445	0.096161	3806	-0.813794	1596	0.102366	4696
-0.424869	2	-0.79	469	-0.791828	98	-0.80391	0	-0.348325	115	-0.172554	742	-0.096239	1774	0.109756	194	0.14	1640	0.14	2499	0.140003	3386	0.108486	3931	0.094844	3784	0.094995	3376	0.088575	226	-0.789613	1633	0.087938	430	-0.789206	1508	0.087393	960	-0.78753	1466	0.09849	1946	-0.782884	1428	0.111056	3135	-0.783959	1468	0.117682	4753
-0.40443	0	-0.76	574	-0.762089	128	-0.775898	2	-0.328227	166	-0.155852	1088	-0.081623	2519	0.125435	129	0.16	1643	0.16	2375	0.160003	3238	0.123983	3515	0.108393	3266	0.108565	2581	0.101228	150	-0.759617	1572	0.100501	294	-0.759246	1494	0.099878	593	-0.757627	1460	0.112091	1540	-0.753037	1335	0.125951	2467	-0.754123	1617	0.132999	3463
-0.383991	1	-0.73	641	-0.73235	160	-0.747885	4	-0.308129	233	-0.139149	1442	-0.067007	3320	0.141115	103	0.18	1637	0.18	2424	0.180003	2978	0.13948	2971	0.121942	2681	0.122135	1625	0.113882	98	-0.729622	1510	0.113064	158	-0.729286	1475	0.112363	385	-0.727725	1366	0.125692	1300	-0.72319	1286	0.140846	1864	-0.724287	1453	0.148316	2868
-0.363553	0	-0.7	675	-0.702611	222	-0.719872	16	-0.288031	377	-0.122446	1856	-0.052391	4916	0.156794	87	0.2	1655	0.2	2355	0.200003	2723	0.154978	2633	0.13549	2105	0.135705	1080	0.126536	55	-0.699626	1444	0.125626	106	-0.699326	1385	0.124848	234	-0.697822	1368	0.139293	1113	-0.693343	1259	0.155741	1564	-0.694451	1396	0.163633	1954
-0.343114	1	-0.67	720	-0.672872	284	-0.691859	13	-0.267933	513	-0.105744	2276	-0.037775	6175	0.172473	54	0.22	1636	0.22	2277	0.220003	2487	0.170475	2129	0.149039	1680	0.149275	704	0.139189	38	-0.669631	1409	0.138189	67	-0.669366	1280	0.137332	121	-0.66792	1282	0.152895	619	-0.663496	1220	0.170636	998	-0.664615	1224	0.178949	1461
-0.322675	6	-0.64	843	-0.643133	338	-0.663846	35	-0.247834	679	-0.089041	3111	-0.023158	5841	0.188153	37	0.24	1662	0.24	2164	0.240003	2223	0.185973	1774	0.162588	1349	0.162845	574	0.151843	32	-0.639635	1252	0.150752	46	-0.639406	1253	0.149817	88	-0.638017	1239	0.166496	569	-0.633649	1224	0.185531	841	-0.634779	1183	0.194266	1660
-0.302236	6	-0.61	824	-0.613394	395	-0.635834	47	-0.227736	903	-0.072339	3968	-0.008542	5111	0.203832	36	0.26	1586	0.26	2092	0.260003	2059	0.20147	1404	0.176137	947	0.176415	378	0.164496	26	-0.609639	1260	0.163314	26	-0.609446	1191	0.162302	83	-0.608115	1162	0.180097	297	-0.603802	1081	0.200426	717	-0.604943	1043	0.209583	1377
-0.281797	6	-0.58	858	-0.583655	538	-0.607821	80	-0.207638	1162	-0.055636	4162	0.006074	5242	0.219512	28	0.28	1699	0.28	2023	0.280003	1862	0.216967	1132	0.189686	602	0.189986	312	0.17715	12	-0.579644	1213	0.175877	19	-0.579486	1210	0.174787	57	-0.578212	1141	0.193698	195	-0.573955	1043	0.215321	582	-0.575108	1057	0.2249	1229
-0.261359	11	-0.55	918	-0.553916	629	-0.579808	107	-0.18754	1434	-0.038934	4493	0.02069	4576	0.235191	14	0.3	1826	0.3	1954	0.300003	1603	0.232465	882	0.203235	414	0.203556	284	0.189803	10	-0.549648	1139	0.18844	21	-0.549526	1097	0.187271	23	-0.54831	1141	0.207299	149	-0.544109	984	0.230216	491	-0.545272	1062	0.240217	915
-0.24092	13	-0.52	937	-0.524178	695	-0.551795	165	-0.167442	1798	-0.022231	4583	0.035306	3691	0.25087	9	0.32	1615	0.32	1858	0.320003	1382	0.247962	726	0.216784	285	0.217126	207	0.202457	1	-0.519653	1071	0.201002	7	-0.519565	1081	0.199756	15	-0.518407	1077	0.2209	86	-0.514262	986	0.245111	390	-0.515436	974	0.255533	880
-0.220481	16	-0.49	988	-0.494439	786	-0.523782	231	-0.147344	2200	-0.005529	4318	0.049923	3202	0.26655	12	0.34	1615	0.34	1810	0.340003	1200	0.26346	519	0.230333	168	0.230696	87	0.21511	3	-0.489657	1062	0.213565	4	-0.489605	1003	0.212241	11	-0.488505	1034	0.234501	38	-0.484415	929	0.260006	307	-0.4856	962	0.27085	889
-0.200042	27	-0.46	1010	-0.4647	850	-0.49577	291	-0.127246	2554	0.011174	4008	0.064539	2362	0.282229	8	0.36	1568	0.36	1618	0.360003	1007	0.278957	396	0.243882	107	0.244266	26	0.227764	4	-0.459661	1008	0.226128	1	-0.459645	1098	0.224726	10	-0.458602	1025	0.248102	20	-0.454568	1019	0.274901	131	-0.455764	962	0.286167	673
-0.179603	49	-0.43	1053	-0.434961	961	-0.467757	383	-0.107147	2886	0.027876	3714	0.079155	1925	0.297909	4	0.38	1531	0.38	1547	0.380003	860	0.294454	323	0.257431	107	0.257836	29	0.240417	2	-0.429666	952	0.23869	3	-0.429685	1046	0.23721	10	-0.4287	946	0.261703	28	-0.424721	853	0.289796	132	-0.425928	985	0.301484	660
-0.159165	63	-0.4	1102	-0.405222	1070	-0.439744	526	-0.087049	3077	0.044579	3662	0.093771	1281	0.313588	10	0.4	1555	0.4	1445	0.400003	693	0.309952	240	0.27098	47	0.271406	10	0.253071	3	-0.39967	848	0.251253	2	-0.399725	1004	0.249695	0	-0.398797	939	0.275304	18	-0.394874	889	0.304691	61	-0.396093	881	0.3168	615
-0.138726	102	-0.37	1139	-0.375483	1163	-0.411731	649	-0.066951	3216	0.061281	2962	0.108387	925	0.329268	3	0.42	1583	0.42	1331	0.420003	621	0.325449	179	0.284528	27	0.284976	13	0.265725	0	-0.369675	888	0.263815	0	-0.369765	988	0.26218	0	-0.368895	838	0.288906	16	-0.365027	879	0.319586	43	-0.366257	861	0.332117	323
-0.118287	175	-0.34	1213	-0.345744	1238	-0.383718	770	-0.046853	3490	0.077984	2352	0.123003	726	0.344947	5	0.44	1484	0.44	1266	0.440003	477	0.340947	120	0.298077	16	0.298546	13	0.278378	0	-0.339679	822	0.276378	0	-0.339805	923	0.274665	0	-0.338992	918	0.302507	12	-0.335181	801	0.334482	21	-0.336421	832	0.347434	161
-0.097848	278	-0.31	1242	-0.316005	1413	-0.355706	924	-0.026755	3373	0.094687	1899	0.13762	384	0.360626	1	0.46	1406	0.46	1147	0.460002	414	0.356444	90	0.311626	7	0.312116	10	0.291032	0	-0.309683	854	0.288941	0	-0.309845	893	0.287149	0	-0.30909	831	0.316108	9	-0.305334	821	0.349377	38	-0.306585	895	0.362751	129
-0.077409	613	-0.28	1329	-0.286266	1507	-0.327693	1072	-0.006657	3514	0.111389	1571	0.152236	188	0.376306	2	0.48	1400	0.48	1011	0.480002	316	0.371941	71	0.325175	7	0.325686	6	0.303685	0	-0.279688	839	0.301503	0	-0.279885	866	0.299634	0	-0.279187	840	0.329709	13	-0.275487	789	0.364272	11	-0.276749	863	0.378068	39
-0.056971	1529	-0.25	1316	-0.256527	1539	-0.29968	1230	0.013441	3464	0.128092	1135	0.166852	59	0.391985	1	0.5	1380	0.5	888	0.500002	266	0.387439	54	0.338724	6	0.339256	4	0.316339	0	-0.249692	811	0.314066	0	-0.249925	789	0.312119	0	-0.249285	828	0.34331	13	-0.24564	798	0.379167	12	-0.246913	767	0.393384	38
-0.036532	5466	-0.22	1375	-0.226789	1649	-0.271667	1511	0.03354	3260	0.144794	838	0.181468	94	0.407665	2	0.52	1291	0.52	792	0.520002	199	0.402936	46	0.352273	1	0.352826	8	0.328992	0	-0.219697	769	0.326629	0	-0.219965	817	0.324604	0	-0.219382	790	0.356911	9	-0.215793	772	0.394062	13	-0.217077	804	0.408701	32
-0.016093	32272	-0.19	1353	-0.19705	1797	-0.243655	1758	0.053638	3010	0.161497	561	0.196084	42	0.423344	0	0.54	1258	0.54	733	0.540002	135	0.418433	25	0.365822	0	0.366396	0	0.341646	0	-0.189701	808	0.339191	0	-0.190005	838	0.337088	0	-0.189479	781	0.370512	0	-0.185946	713	0.408957	23	-0.187242	794	0.424018	46
0.004346	11499	-0.16	1387	-0.167311	1866	-0.215642	1977	0.073736	2780	0.178199	416	0.210701	21	0.439023	2	0.56	1145	0.56	658	0.560002	128	0.433931	14	0.379371	0	0.379966	0	0.354299	0	-0.159706	773	0.351754	0	-0.160045	815	0.349573	0	-0.159577	800	0.384113	0	-0.156099	680	0.423852	16	-0.157406	744	0.439335	43
0.024785	3194	-0.13	1395	-0.137572	1919	-0.187629	2177	0.093834	2413	0.194902	324	0.225317	8	0.454703	0	0.58	1066	0.58	523	0.580002	80	0.449428	31	0.39292	0	0.393536	0	0.366953	0	-0.12971	748	0.364317	0	-0.130085	813	0.362058	0	-0.129674	761	0.397714	0	-0.126253	722	0.438747	5	-0.12757	706	0.454652	28
0.045223	1046	-0.1	1386	-0.107833	2021	-0.159616	2337	0.113932	2231	0.211604	321	0.239933	15	0.470382	2	0.6	1084	0.6	508	0.600002	64	0.464926	7	0.406469	0	0.407106	0	0.379607	0	-0.099714	710	0.376879	0	-0.100125	826	0.374543	0	-0.099772	740	0.411315	0	-0.096406	711	0.453642	7	-0.097734	637	0.469968	21
0.065662	458	-0.07	1384	-0.078094	2075	-0.131603	2501	0.13403	1914	0.228307	186	0.254549	2	0.486062	0	0.62	953	0.62	416	0.620002	58	0.480423	13	0.420017	0	0.420676	0	0.39226	0	-0.069719	700	0.389442	0	-0.070165	722	0.387027	0	-0.069869	741	0.424916	0	-0.066559	669	0.468537	9	-0.067898	665	0.485285	33
0.086101	269	-0.04	1415	-0.048355	2151	-0.103591	2579	0.154128	1585	0.245009	95	0.269165	0	0.501741	0	0.64	944	0.64	361	0.640002	46	0.49592	0	0.433566	0	0.434246	0	0.404914	0	-0.039723	712	0.402005	0	-0.040205	706	0.399512	0	-0.039967	731	0.438518	0	-0.036712	697	0.483432	16	-0.038062	651	0.500602	35
0.10654	116	-0.01	1797	-0.018616	2095	-0.075578	2701	0.174227	1309	0.261712	53	0.283781	0	0.51742	0	0.66	813	0.66	311	0.660002	31	0.511418	5	0.447115	0	0.447816	0	0.417567	0	-0.009728	753	0.414567	0	-0.010245	691	0.411997	0	-0.010064	669	0.452119	0	-0.006865	682	0.498327	0	-0.008227	604	0.515919	38
0.126978	79	0.02	1421	0.011123	2046	-0.047565	2839	0.194325	1007	0.278414	45	0.298398	0	0.5331	0	0.68	763	0.68	236	0.680002	19	0.526915	1	0.460664	0	0.461386	0	0.430221	0	0.020268	623	0.42713	0	0.019715	752	0.424482	0	0.019838	677	0.46572	0	0.022982	677	0.513222	0	0.021609	665	0.531235	59
0.147417	62	0.05	1365	0.040862	1957	-0.019552	2905	0.214423	686	0.295117	16	0.313014	0	0.548779	0	0.7	782	0.7	166	0.700002	10	0.542413	3	0.474213	0	0.474956	0	0.442874	0	0.050264	660	0.439692	0	0.049675	709	0.436966	0	0.049741	740	0.479321	0	0.052829	601	0.528117	0	0.051445	749	0.546552	0
0.167856	40	0.08	1397	0.0706	2063	0.008461	2875	0.234521	515	0.31182	15	0.32763	0	0.564459	1	0.72	698	0.72	166	0.720002	10	0.55791	0	0.487762	0	0.488526	0	0.455528	0	0.080259	653	0.452255	0	0.079635	688	0.449451	0	0.079643	680	0.492922	0	0.082676	663	0.543012	0	0.081281	761	0.561869	0
0.188295	26	0.11	1307	0.100339	1994	0.036473	2662	0.254619	428	0.328522	14	0.342246	0	0.580138	0	0.74	636	0.74	123	0.740002	10	0.573407	0	0.501311	0	0.502096	0	0.468181	0	0.110255	593	0.464818	0	0.109595	710	0.461936	0	0.109546	681	0.506523	0	0.112522	629	0.557907	0	0.111117	744	0.577186	0
0.208734	27	0.14	1259	0.130078	1866	0.064486	2709	0.274717	263	0.345225	8	0.356862	0	0.595817	0	0.76	576	0.76	87	0.760002	3	0.588905	0	0.51486	0	0.515666	0	0.480835	0	0.14025	557	0.47738	0	0.139555	708	0.474421	0	0.139448	672	0.520124	0	0.142369	680	0.572802	0	0.140953	757	0.592503	0
0.229172	11	0.17	1260	0.159817	1817	0.092499	2523	0.294815	240	0.361927	1	0.371478	0	0.611497	0	0.78	568	0.78	83	0.780002	3	0.604402	0	0.528409	0	0.529236	0	0.493488	0	0.170246	688	0.489943	0	0.169515	713	0.486905	0	0.169351	654	0.533725	0	0.172216	631	0.587697	0	0.170789	758	0.607819	0
0.249611	9	0.2	1244	0.189556	1611	0.120512	2306	0.314913	167	0.37863	1	0.386095	0	0.627176	0	0.8	487	0.8	88	0.800002	0	0.6199	0	0.541958	0	0.542807	0	0.506142	0	0.200242	602	0.502506	0	0.199475	724	0.49939	0	0.199253	689	0.547326	0	0.202063	648	0.602592	0	0.200624	726	0.623136	0
0.27005	4	0.23	1196	0.219295	1539	0.148525	2130	0.335012	103	0.395332	0	0.400711	0	0.642856	0	0.82	467	0.82	60	0.820002	0	0.635397	0	0.555507	0	0.556377	0	0.518796	0	0.230237	597	0.515068	0	0.229435	705	0.511875	0	0.229156	642	0.560927	0	0.23191	705	0.617487	0	0.23046	709	0.638453	0
0.290489	2	0.26	1138	0.249034	1434	0.176537	1989	0.35511	41	0.412035	0	0.415327	0	0.658535	0	0.84	441	0.84	35	0.840002	0	0.650894	0	0.569055	0	0.569947	0	0.531449	0	0.260233	636	0.527631	0	0.259395	644	0.52436	0	0.259058	706	0.574528	0	0.261757	701	0.632383	0	0.260296	655	0.65377	0
0.310928	7	0.29	1132	0.278773	1344	0.20455	1894	0.375208	31	0.428737	0	0.429943	0	0.674214	0	0.86	379	0.86	32	0.860002	0	0.666392	0	0.582604	0	0.583517	0	0.544103	0	0.290228	592	0.540194	0	0.289355	666	0.536844	0	0.288961	654	0.58813	0	0.291604	686	0.647278	0	0.290132	633	0.669087	0
0.331366	5	0.32	991	0.308512	1287	0.232563	1544	0.395306	37	0.44544	0	0.444559	0	0.689894	0	0.88	346	0.88	25	0.880002	0	0.681889	0	0.596153	0	0.597087	0	0.556756	0	0.320224	631	0.552756	0	0.319315	718	0.549329	0	0.318863	682	0.601731	0	0.32145	637	0.662173	0	0.319968	635	0.684403	0
0.351805	2	0.35	1065	0.338251	1221	0.260576	1316	0.415404	9	0.462142	0	0.459176	0	0.705573	0	0.9	287	0.9	9	0.900002	0	0.697386	0	0.609702	0	0.610657	0	0.56941	0	0.350219	551	0.565319	0	0.349275	699	0.561814	0	0.348766	660	0.615332	0	0.351297	687	0.677068	0	0.349804	647	0.69972	0
0.372244	2	0.38	1046	0.367989	1135	0.288589	1279	0.435502	8	0.478845	0	0.473792	0	0.721253	0	0.92	249	0.92	14	0.920002	0	0.712884	0	0.623251	0	0.624227	0	0.582063	0	0.380215	604	0.577882	0	0.379235	637	0.574299	0	0.378669	671	0.628933	0	0.381144	732	0.691963	0	0.379639	583	0.715037	0
0.392683	1	0.41	977	0.397728	954	0.316601	1001	0.4556	7	0.495547	0	0.488408	0	0.736932	0	0.94	209	0.94	5	0.940002	0	0.728381	0	0.6368	0	0.637797	0	0.594717	0	0.410211	602	0.590444	0	0.409195	677	0.586783	0	0.408571	651	0.642534	0	0.410991	699	0.706858	0	0.409475	646	0.730354	0
0.413122	0	0.44	881	0.427467	935	0.344614	866	0.475699	9	0.51225	0	0.503024	0	0.752611	0	0.96	165	0.96	1	0.960002	2	0.743879	0	0.650349	0	0.651367	0	0.60737	0	0.440206	558	0.603007	0	0.439155	689	0.599268	0	0.438474	618	0.656135	0	0.440838	748	0.721753	0	0.439311	639	0.74567	0
0.43356	2	0.47	828	0.457206	764	0.372627	617	0.495797	3	0.528953	0	0.51764	0	0.768291	0	0.98	81	0.98	6	0.980002	4	0.759376	0	0.663898	0	0.664937	0	0.620024	0	0.470202	580	0.615569	0	0.469115	683	0.611753	0	0.468376	668	0.669736	0	0.470685	747	0.736648	0	0.469147	718	0.760987	0
0.453999	0	0.5	809	0.486945	695	0.40064	505	0.515895	8	0.545655	0	0.532256	0	0.78397	0	1	11	1	0	1	0	0.774873	0	0.677447	0	0.678507	0	0.632678	0	0.500197	594	0.628132	0	0.499075	655	0.624238	0	0.498279	656	0.683337	0	0.500532	734	0.751543	0	0.498983	766	0.776304	0
0.474438	1	0.53	786	0.516684	644	0.428653	394	0.535993	0	0.562358	0	0.546873	0	0.79965	0	1.02	0	1.02	0	1.02	0	0.790371	0	0.690996	0	0.692077	0	0.645331	0	0.530193	567	0.640695	0	0.529035	691	0.636722	0	0.528181	670	0.696938	0	0.530378	719	0.766438	0	0.528819	687	0.791621	0
0.494877	0	0.56	724	0.546423	479	0.456665	298	0.556091	0	0.57906	0	0.561489	0	0.815329	0	1.04	0	1.04	0	1.04	0	0.805868	0	0.704545	0	0.705647	0	0.657985	0	0.560189	586	0.653257	0	0.558995	699	0.649207	0	0.558084	650	0.710539	0	0.560225	720	0.781333	0	0.558655	652	0.806938	0
0.515316	0	0.59	703	0.576162	460	0.484678	230	0.576189	0	0.595763	0	0.576105	0	0.831008	0	1.06	0	1.06	0	1.06	0	0.821366	0	0.718093	0	0.719217	0	0.670638	0	0.590184	614	0.66582	0	0.588955	709	0.661692	0	0.587986	665	0.724141	0	0.590072	719	0.796228	0	0.58849	786	0.822254	0
0.535754	0	0.62	649	0.605901	330	0.512691	165	0.596287	0	0.612465	0	0.590721	0	0.846688	0	1.08	0	1.08	0	1.08	0	0.836863	0	0.731642	0	0.732787	0	0.683292	0	0.62018	605	0.678383	0	0.618915	661	0.674177	0	0.617889	695	0.737742	0	0.619919	734	0.811123	0	0.618326	752	0.837571	0
0.556193	0	0.65	586	0.63564	311	0.540704	122	0.616386	0	0.629168	0	0.605337	0	0.862367	0	1.1	0	1.1	0	1.1	0	0.85236	0	0.745191	0	0.746357	0	0.695945	0	0.650175	590	0.690945	0	0.648875	628	0.686662	0	0.647791	691	0.751343	0	0.649766	757	0.826018	0	0.648162	725	0.852888	0
0.576632	0	0.68	559	0.665378	238	0.568717	95	0.636484	0	0.64587	0	0.619954	0	0.878047	0	1.12	0	1.12	0	1.12	0	0.867858	0	0.75874	0	0.759927	0	0.708599	0	0.680171	593	0.703508	0	0.678835	607	0.699146	0	0.677694	699	0.764944	0	0.679613	750	0.840913	0	0.677998	723	0.868205	0
0.597071	0	0.71	512	0.695117	202	0.596729	40	0.656582	0	0.662573	0	0.63457	0	0.893726	0	1.14	0	1.14	0	1.14	0	0.883355	0	0.772289	0	0.773497	0	0.721252	0	0.710167	585	0.716071	0	0.708795	686	0.711631	0	0.707596	681	0.778545	0	0.70946	774	0.855808	0	0.707834	731	0.883522	0
0.61751	0	0.74	437	0.724856	147	0.624742	40	0.67668	0	0.679275	0	0.649186	0	0.909405	0	1.16	0	1.16	0	1.16	0	0.898853	0	0.785838	0	0.787067	0	0.733906	0	0.740162	609	0.728633	0	0.738755	639	0.724116	0	0.737499	678	0.792146	0	0.739307	794	0.870703	0	0.73767	646	0.898838	0
0.637948	0	0.77	453	0.754595	103	0.652755	31	0.696778	0	0.695978	0	0.663802	0	0.925085	0	1.18	0	1.18	0	1.18	0	0.91435	0	0.799387	0	0.800637	0	0.74656	0	0.770158	569	0.741196	0	0.768715	626	0.736601	0	0.767401	701	0.805747	0	0.769153	838	0.885598	0	0.767506	688	0.914155	0
0.658387	0	0.8	390	0.784334	72	0.680768	16	0.716876	0	0.71268	0	0.678418	0	0.940764	0	1.2	0	1.2	0	1.2	0	0.929847	0	0.812936	0	0.814207	0	0.759213	0	0.800153	552	0.753759	0	0.798675	621	0.749085	0	0.797304	784	0.819348	0	0.799	909	0.900493	0	0.797341	729	0.929472	0
0.678826	0	0.83	345	0.814073	51	0.708781	6	0.736974	0	0.729383	0	0.693034	0	0.956444	0	1.22	0	1.22	0	1.22	0	0.945345	0	0.826485	0	0.827777	0	0.771867	0	0.830149	484	0.766321	0	0.828635	616	0.76157	0	0.827206	751	0.832949	0	0.828847	969	0.915388	0	0.827177	785	0.944789	0
0.699265	0	0.86	238	0.843812	40	0.736793	3	0.757073	0	0.746085	0	0.707651	0	0.972123	0	1.24	0	1.24	0	1.24	0	0.960842	0	0.840034	0	0.841347	0	0.78452	0	0.860144	509	0.778884	0	0.858595	554	0.774055	0	0.857109	696	0.84655	0	0.858694	950	0.930284	0	0.857013	732	0.960105	0
0.719704	0	0.89	240	0.873551	16	0.764806	7	0.777171	0	0.762788	0	0.722267	0	0.987803	0	1.26	0	1.26	0	1.26	0	0.97634	0	0.853582	0	0.854917	0	0.797174	0	0.89014	462	0.791446	0	0.888555	473	0.78654	0	0.887011	720	0.860151	0	0.888541	838	0.945179	0	0.886849	706	0.975422	0
0.740142	0	0.92	202	0.90329	4	0.792819	1	0.797269	0	0.779491	0	0.736883	0	1.00348	0	1.28	0	1.28	0	1.28	0	0.991837	0	0.867131	0	0.868487	0	0.809827	0	0.920136	389	0.804009	0	0.918516	402	0.799024	0	0.916914	512	0.873753	0	0.918388	711	0.960074	0	0.916685	575	0.990739	0
0.760581	0	0.95	124	0.933029	3	0.820832	0	0.817367	0	0.796193	0	0.751499	0	1.01916	0	1.3	0	1.3	0	1.3	0	1.00733	0	0.88068	0	0.882057	0	0.822481	0	0.950131	266	0.816572	0	0.948476	233	0.811509	0	0.946817	294	0.887354	0	0.948235	434	0.974969	0	0.946521	400	1.00606	0
0.78102	0	0.98	53	0.962767	2	0.848845	0	0.837465	0	0.812896	0	0.766115	0	1.03484	0	1.32	0	1.32	0	1.32	0	1.02283	0	0.894229	0	0.895627	0	0.835134	0	0.980127	89	0.829134	0	0.978436	58	0.823994	0	0.976719	64	0.900955	0	0.978081	43	0.989864	0	0.976356	80	1.02137	0
0.801459	0	1.01	0	0.992506	0	0.876857	0	0.857563	0	0.829598	0	0.780732	0	1.05052	0	1.34	0	1.34	0	1.34	0	1.03833	0	0.907778	0	0.909198	0	0.847788	0	1.01012	0	0.841697	0	1.0084	0	0.836479	0	1.00662	0	0.914556	0	1.00793	0	1.00476	0	1.00619	0	1.03669	0
0.821897	0	1.04	0	1.02225	0	0.90487	0	0.877661	0	0.846301	0	0.795348	0	1.0662	0	1.36	0	1.36	0	1.36	0	1.05383	0	0.921327	0	0.922768	0	0.860441	0	1.04012	0	0.85426	0	1.03836	0	0.848963	0	1.03652	0	0.928157	0	1.03777	0	1.01965	0	1.03603	0	1.05201	0
0.842336	0	1.07	0	1.05198	0	0.932883	0	0.89776	0	0.863003	0	0.809964	0	1.08188	0	1.38	0	1.38	0	1.38	0	1.06932	0	0.934876	0	0.936338	0	0.873095	0	1.07011	0	0.866822	0	1.06832	0	0.861448	0	1.06643	0	0.941758	0	1.06762	0	1.03455	0	1.06586	0	1.06732	0
0.862775	0	1.1	0	1.08172	0	0.960896	0	0.917858	0	0.879706	0	0.82458	0	1.09756	0	1.4	0	1.4	0	1.4	0	1.08482	0	0.948425	0	0.949908	0	0.885749	0	1.10011	0	0.879385	0	1.09828	0	0.873933	0	1.09633	0	0.955359	0	1.09747	0	1.04944	0	1.0957	0	1.08264	0
0.883214	0	1.13	0	1.11146	0	0.988909	0	0.937956	0	0.896408	0	0.839196	0	1.11324	0	1.42	0	1.42	0	1.42	0	1.10032	0	0.961974	0	0.963478	0	0.898402	0	1.1301	0	0.891948	0	1.12824	0	0.886418	0	1.12623	0	0.96896	0	1.12732	0	1.06434	0	1.12554	0	1.09796	0
0.903653	0	1.16	0	1.1412	0	1.01692	0	0.958054	0	0.913111	0	0.853812	0	1.12892	0	1.44	0	1.44	0	1.44	0	1.11582	0	0.975523	0	0.977048	0	0.911056	0	1.1601	0	0.90451	0	1.1582	0	0.898902	0	1.15613	0	0.982561	0	1.15716	0	1.07923	0	1.15537	0	1.11327	0
0.924091	0	1.19	0	1.17094	0	1.04493	0	0.978152	0	0.929813	0	0.868429	0	1.1446	0	1.46	0	1.46	0	1.46	0	1.13131	0	0.989072	0	0.990618	0	0.923709	0	1.1901	0	0.917073	0	1.18816	0	0.911387	0	1.18604	0	0.996162	0	1.18701	0	1.09413	0	1.18521	0	1.12859	0
0.94453	0	1.22	0	1.20068	0	1.07295	0	0.99825	0	0.946516	0	0.883045	0	1.16028	0	1.48	0	1.48	0	1.48	0	1.14681	0	1.00262	0	1.00419	0	0.936363	0	1.22009	0	0.929635	0	1.21812	0	0.923872	0	1.21594	0	1.00976	0	1.21686	0	1.10902	0	1.21504	0	1.14391	0
0.964969	0	1.25	0	1.23042	0	1.10096	0	1.01835	0	0.963218	0	0.897661	0	1.17596	0	1.5	0	1.5	0	1.5	0	1.16231	0	1.01617	0	1.01776	0	0.949016	0	1.25009	0	0.942198	0	1.24808	0	0.936357	0	1.24584	0	1.02337	0	1.2467	0	1.12392	0	1.24488	0	1.15922	0
0.985408	0	1.28	0	1.26016	0	1.12897	0	1.03845	0	0.979921	0	0.912277	0	1.19163	0	1.52	0	1.52	0	1.52	0	1.17781	0	1.02972	0	1.03133	0	0.96167	0	1.28008	0	0.954761	0	1.27804	0	0.948841	0	1.27574	0	1.03697	0	1.27655	0	1.13881	0	1.27472	0	1.17454	0
1.00585	0	1.31	0	1.2899	0	1.15698	0	1.05855	0	0.996624	0	0.926893	0	1.20731	0	1.54	0	1.54	0	1.54	0	1.1933	0	1.04327	0	1.0449	0	0.974323	0	1.31008	0	0.967323	0	1.308	0	0.961326	0	1.30565	0	1.05057	0	1.3064	0	1.15371	0	1.30455	0	1.18986	0
1.02628	0	1.34	0	1.31963	0	1.185	0	1.07864	0	1.01333	0	0.94151	0	1.22299	0	1.56	0	1.56	0	1.56	0	1.2088	0	1.05682	0	1.05847	0	0.986977	0	1.34007	0	0.979886	0	1.33796	0	0.973811	0	1.33555	0	1.06417	0	1.33624	0	1.1686	0	1.33439	0	1.20517	0
1.04672	0	1.37	0	1.34937	0	1.21301	0	1.09874	0	1.03003	0	0.956126	0	1.23867	0	1.58	0	1.58	0	1.58	0	1.2243	0	1.07037	0	1.07204	0	0.999631	0	1.37007	0	0.992449	0	1.36792	0	0.986296	0	1.36545	0	1.07777	0	1.36609	0	1.1835	0	1.36422	0	1.22049	0
1.06716	0	1.4	0	1.37911	0	1.24102	0	1.11884	0	1.04673	0	0.970742	0	1.25435	0	1.6	0	1.6	0	1.6	0	1.23979	0	1.08391	0	1.08561	0	1.01228	0	1.40006	0	1.00501	0	1.39788	0	0.99878	0	1.39535	0	1.09137	0	1.39594	0	1.19839	0	1.39406	0	1.23581	0
1.0876	0	1.43	0	1.40885	0	1.26904	0	1.13894	0	1.06343	0	0.985358	0	1.27003	0	1.62	0	1.62	0	1.62	0	1.25529	0	1.09746	0	1.09918	0	1.02494	0	1.43006	0	1.01757	0	1.42784	0	1.01127	0	1.42526	0	1.10497	0	1.42578	0	1.21329	0	1.42389	0	1.25112	0
1.10804	0	1.46	0	1.43859	0	1.29705	0	1.15904	0	1.08014	0	0.999974	0	1.28571	0	1.64	0	1.64	0	1.64	0	1.27079	0	1.11101	0	1.11275	0	1.03759	0	1.46006	0	1.03014	0	1.4578	0	1.02375	0	1.45516	0	1.11857	0	1.45563	0	1.22819	0	1.45373	0	1.26644	0
1.12848	0	1.49	0	1.46833	0	1.32506	0	1.17913	0	1.09684	0	1.01459	0	1.30139	0	1.66	0	1.66	0	1.66	0	1.28629	0	1.12456	0	1.12632	0	1.05025	0	1.49005	0	1.0427	0	1.48776	0	1.03624	0	1.48506	0	1.13217	0	1.48548	0	1.24308	0	1.48357	0	1.28176	0
1.14892	0	1.52	0	1.49807	0	1.35308	0	1.19923	0	1.11354	0	1.02921	0	1.31707	0	1.68	0	1.68	0	1.68	0	1.30178	0	1.13811	0	1.13989	0	1.0629	0	1.52005	0	1.05526	0	1.51772	0	1.04872	0	1.51496	0	1.14577	0	1.51533	0	1.25798	0	1.5134	0	1.29707	0
1.16936	0	1.55	0	1.52781	0	1.38109	0	1.21933	0	1.13024	0	1.04382	0	1.33275	0	1.7	0	1.7	0	1.7	0	1.31728	0	1.15166	0	1.15346	0	1.07555	0	1.55004	0	1.06783	0	1.54768	0	1.0612	0	1.54487	0	1.15938	0	1.54517	0	1.27287	0	1.54324	0	1.31239	0
1.1898	0	1.58	0	1.55755	0	1.4091	0	1.23943	0	1.14695	0	1.05844	0	1.34843	0	1.72	0	1.72	0	1.72	0	1.33278	0	1.16521	0	1.16703	0	1.08821	0	1.58004	0	1.08039	0	1.57764	0	1.07369	0	1.57477	0	1.17298	0	1.57502	0	1.28777	0	1.57307	0	1.32771	0
1.21023	0	1.61	0	1.58728	0	1.43711	0	1.25953	0	1.16365	0	1.07306	0	1.36411	0	1.74	0	1.74	0	1.74	0	1.34828	0	1.17876	0	1.1806	0	1.10086	0	1.61003	0	1.09295	0	1.6076	0	1.08617	0	1.60467	0	1.18658	0	1.60487	0	1.30266	0	1.60291	0	1.34302	0
1.23067	0	1.64	0	1.61702	0	1.46513	0	1.27962	0	1.18035	0	1.08767	0	1.37979	0	1.76	0	1.76	0	1.76	0	1.36377	0	1.1923	0	1.19417	0	1.11351	0	1.64003	0	1.10551	0	1.63756	0	1.09866	0	1.63457	0	1.20018	0	1.63471	0	1.31756	0	1.63274	0	1.35834	0
1.25111	0	1.67	0	1.64676	0	1.49314	0	1.29972	0	1.19705	0	1.10229	0	1.39547	0	1.78	0	1.78	0	1.78	0	1.37927	0	1.20585	0	1.20774	0	1.12617	0	1.67003	0	1.11807	0	1.66752	0	1.11114	0	1.66448	0	1.21378	0	1.66456	0	1.33245	0	1.66258	0	1.37366	0
1.27155	0	1.7	0	1.6765	0	1.52115	0	1.31982	0	1.21376	0	1.1169	0	1.41115	0	1.8	0	1.8	0	1.8	0	1.39477	0	1.2194	0	1.22131	0	1.13882	0	1.70002	0	1.13064	0	1.69748	0	1.12363	0	1.69438	0	1.22738	0	1.69441	0	1.34735	0	1.69242	0	1.38898	0
1.29199	0	1.73	0	1.70624	0	1.54916	0	1.33992	0	1.23046	0	1.13152	0	1.42683	0	1.82	0	1.82	0	1.82	0	1.41027	0	1.23295	0	1.23488	0	1.15147	0	1.73002	0	1.1432	0	1.72744	0	1.13611	0	1.72428	0	1.24098	0	1.72425	0	1.36224	0	1.72225	0	1.40429	0
1.31243	0	1.76	0	1.73598	0	1.57718	0	1.36002	0	1.24716	0	1.14614	0	1.4425	0	1.84	0	1.84	0	1.84	0	1.42576	0	1.2465	0	1.24845	0	1.16413	0	1.76001	0	1.15576	0	1.7574	0	1.1486	0	1.75419	0	1.25458	0	1.7541	0	1.37713	0	1.75209	0	1.41961	0
1.33287	0	1.79	0	1.76572	0	1.60519	0	1.38011	0	1.26386	0	1.16075	0	1.45819	0	1.86	0	1.86	0	1.86	0	1.44126	0	1.26005	0	1.26202	0	1.17678	0	1.79001	0	1.16833	0	1.78736	0	1.16108	0	1.78409	0	1.26818	0	1.78395	0	1.39203	0	1.78192	0	1.43493	0
1.35331	0	1.82	0	1.79546	0	1.6332	0	1.40021	0	1.28057	0	1.17537	0	1.47386	0	1.88	0	1.88	0	1.88	0	1.45676	0	1.2736	0	1.27559	0	1.18943	0	1.82	0	1.18089	0	1.81732	0	1.17357	0	1.81399	0	1.28178	0	1.81379	0	1.40692	0	1.81176	0	1.45024	0
1.37374	0	1.85	0	1.8252	0	1.66122	0	1.42031	0	1.29727	0	1.18999	0	1.48954	0	1.9	0	1.9	0	1.9	0	1.47226	0	1.28715	0	1.28916	0	1.20209	0	1.85	0	1.19345	0	1.84728	0	1.18605	0	1.84389	0	1.29539	0	1.84364	0	1.42182	0	1.8416	0	1.46556	0
1.39418	0	1.88	0	1.85494	0	1.68923	0	1.44041	0	1.31397	0	1.2046	0	1.50522	0	1.92	0	1.92	0	1.92	0	1.48775	0	1.3007	0	1.30273	0	1.21474	0	1.88	0	1.20601	0	1.87724	0	1.19854	0	1.8738	0	1.30899	0	1.87349	0	1.43671	0	1.87143	0	1.48088	0
1.41462	0	1.91	0	1.88467	0	1.71724	0	1.46051	0	1.33067	0	1.21922	0	1.5209	0	1.94	0	1.94	0	1.94	0	1.50325	0	1.31425	0	1.3163	0	1.22739	0	1.90999	0	1.21858	0	1.9072	0	1.21102	0	1.9037	0	1.32259	0	1.90333	0	1.45161	0	1.90127	0	1.49619	0
1.43506	0	1.94	0	1.91441	0	1.74525	0	1.48061	0	1.34738	0	1.23383	0	1.53658	0	1.96	0	1.96	0	1.96	0	1.51875	0	1.32779	0	1.32987	0	1.24005	0	1.93999	0	1.23114	0	1.93716	0	1.22351	0	1.9336	0	1.33619	0	1.93318	0	1.4665	0	1.9311	0	1.51151	0
1.4555	0	1.97	0	1.94415	0	1.77327	0	1.5007	0	1.36408	0	1.24845	0	1.55226	0	1.98	0	1.98	0	1.98	0	1.53425	0	1.34134	0	1.34344	0	1.2527	0	1.96998	0	1.2437	0	1.96712	0	1.23599	0	1.9635	0	1.34979	0	1.96303	0	1.4814	0	1.96094	0	1.52683	0
0	0.000147	0	-0.020764	0	-0.000915	0	-0.001956	0	-0.004437	0	-0.002539	0	-0.001286	0	0.015136	100.919	0.371143	101.164	0.258547	109.148	0.175051	109.148	0.1024	109.148	0.072557	99.3324	0.058377	98.7159	0.017568	98.3059	-0.240243	98.441	0.023396	98.554	-0.180388	98.6131	0.032483	98.7286	-0.163049	98.7636	0.057052	98.8682	-0.116938	98.8884	0.08352	98.9449	-0.150975	99.0244	0.122518
0	0.000881	0	0.190457	0	0.100589	0	0.049492	0	0.016906	0	0.007614	0	0.003617	0	0.000652	0	0.057371	0	0.032193	0	0.016444	0	0.005849	0	0.002923	0	0.002159	0	0.000323	0	0.319468	0	0.000432	0	0.311972	0	0.00066	0	0.329812	0	0.00172	0	0.353237	0	0.003405	0	0.337313	0	0.006493
0	14999	0	3549.93	0	693.538	0	-502.334	0	836.768	0	11756.8	0	14234.2	0	283503	0	23838.6	0	39923	0	53322.5	0	59791.5	0	51017.5	0	71165.9	0	203849	0	29980.5	0	165474	0	22673.7	0	128858	0	21411	0	100846	0	15367.5	0	94907.9	0	19301.3	0	77878.9
0	1.86952e+06	0	131623	0	150144	0	163851	0	175041	0	184432	0	178658	0	2.61374e+06	101.058	133859	101.186	169467	109.148	213631	109.148	243759	109.148	201871	100.544	287885	99.1182	1.35448e+06	98.3476	116275	98.4797	910826	98.5632	109359	98.6162	598851	98.7288	106177	98.8137	424961	98.87	99050.5	98.9085	398396	98.9541	103722	99.0509	300182
0	0	0	-0.023575	0	-0.002225	0	-0.002452	0	-0.004885	0	-0.006347	0	-0.005459	0	0.007341	0	0.345783	0	0.229723	0	0.150785	0	0.088176	0	0.061894	0	0.04776	0	0.012487	0	-0.376176	0	0.01744	0	-0.285494	0	0.024842	0	-0.26874	0	0.044466	0	-0.209852	0	0.067609	0	-0.253033	0	0.103603
0	-0.036701	0	-0.730509	0	-0.527219	0	-0.371488	0	-0.216645	0	-0.142462	0	-0.098532	0	0	0	0.03096	0	0.022186	0	0.014481	0	0.008252	0	0.005351	0	0.004478	0	0.002844	0	-0.934947	0	0.005171	0	-0.905037	0	0.008062	0	-0.907885	0	0.014202	0	-0.914993	0	0.021826	0	-0.911704	0	0.03364
0	-0.007382	0	-0.345722	0	-0.223027	0	-0.154653	0	-0.093159	0	-0.061396	0	-0.041253	0	0	101.059	0.173112	101.203	0.111851	109.148	0.07308	109.148	0.04193	109.148	0.028677	98.6012	0.021875	97.4312	0.007243	98.3691	-0.736493	98.481	0.010682	98.5696	-0.680709	98.6187	0.015639	98.7336	-0.679874	98.8277	0.028188	98.8732	-0.660832	98.9194	0.041285	98.9933	-0.682016	99.1055	0.061367
0	0.007281	0	0.299261	0	0.21989	0	0.15126	0	0.083695	0	0.05414	0	0.037263	0	0.01903	0	0.540466	0	0.37639	0	0.252299	0	0.146549	0	0.106317	0	0.084959	0	0.021127	0	0.212771	0	0.028292	0	0.287266	0	0.040579	0	0.326998	0	0.074183	0	0.4201	0	0.109024	0	0.350545	0	0.15712
0	0.03835	0	0.716921	0	0.525714	0	0.362859	0	0.207119	0	0.145221	0	0.103196	0	0.056225	0	0.809635	0	0.593863	0	0.421003	0	0.247751	0	0.174655	0	0.145844	0	0.049807	0	0.79399	0	0.063032	0	0.803102	0	0.084637	0	0.834428	0	0.143568	0	0.861275	0	0.203405	0	0.843047	0	0.288297
MostSuccessfulParameters
Future		Reflexivity(%)		TradingWindow		Gesture		History		Epsilon		NEB					best	worst	weight	best (normalized)	worst (normalized)
6	53	0.024879	24	5	91	0.200536	23	8	13	0.050023	60	0	785			algorithmic	785	807	80	12.5567	14.0096
7.26	22	1.02282	30	6.28	50	0.218474	28	46.45	9	0.062022	66	0.07	0			loss aversion	40	29	4	12.7966	10.0689
8.52	27	2.02075	23	7.56	60	0.236412	24	84.9	10	0.074021	44	0.14	0			positivity	31	27	3	13.2231	12.4993
9.78	37	3.01869	23	8.84	80	0.25435	27	123.35	16	0.086021	66	0.21	0			negativity	30	27	3	12.7966	12.4993
11.04	14	4.01663	19	10.12	29	0.272288	26	161.8	14	0.09802	52	0.28	0			delay discounting	61	35	3	26.0197	16.2028
12.3	8	5.01457	23	11.4	30	0.290226	24	200.25	12	0.110019	52	0.35	0			fear	18	38	3	7.67795	17.5916
13.56	11	6.01251	20	12.68	24	0.308164	31	238.7	10	0.122018	50	0.42	0			greed	35	37	3	14.9294	17.1286
14.82	19	7.01045	17	13.96	49	0.326103	27	277.15	9	0.134017	61	0.49	0
16.08	11	8.00839	18	15.24	26	0.344041	20	315.6	8	0.146017	73	0.56	0
17.34	11	9.00632	22	16.52	9	0.361979	27	354.05	8	0.158016	61	0.63	0
18.6	11	10.0043	15	17.8	44	0.379917	21	392.5	12	0.170015	76	0.7	0
19.86	24	11.0022	13	19.08	18	0.397855	26	430.95	11	0.182014	67	0.77	0
21.12	12	12.0001	30	20.36	14	0.415793	26	469.4	9	0.194014	57	0.84	0
22.38	10	12.9981	15	21.64	20	0.433731	19	507.85	12	0.206013	61	0.91	0
23.64	10	13.996	27	22.92	22	0.451669	40	546.3	5	0.218012	65	0.98	40
24.9	22	14.994	16	24.2	13	0.469607	13	584.75	12	0.230011	60	1.05	0
26.16	11	15.9919	14	25.48	12	0.487545	32	623.2	10	0.242011	29	1.12	0
27.42	10	16.9898	20	26.76	25	0.505483	18	661.65	11	0.25401	0	1.19	0
28.68	3	17.9878	26	28.04	9	0.523422	32	700.1	13	0.266009	0	1.26	0
29.94	17	18.9857	12	29.32	13	0.54136	33	738.55	7	0.278008	0	1.33	0
31.2	8	19.9836	20	30.6	10	0.559298	29	777	9	0.290007	0	1.4	0
32.46	8	20.9816	16	31.88	14	0.577236	19	815.45	12	0.302007	0	1.47	0
33.72	9	21.9795	14	33.16	8	0.595174	19	853.9	18	0.314006	0	1.54	0
34.98	20	22.9775	14	34.44	6	0.613112	20	892.35	8	0.326005	0	1.61	0
36.24	8	23.9754	12	35.72	17	0.63105	17	930.8	15	0.338004	0	1.68	0
37.5	6	24.9733	20	37	18	0.648988	19	969.25	10	0.350004	0	1.75	0
38.76	11	25.9713	13	38.28	8	0.666926	17	1007.7	17	0.362003	0	1.82	0
40.02	6	26.9692	23	39.56	10	0.684864	16	1046.15	12	0.374002	0	1.89	0
41.28	7	27.9671	10	40.84	15	0.702802	16	1084.6	12	0.386001	0	1.96	31
42.54	9	28.9651	13	42.12	14	0.72074	22	1123.05	10	0.398001	0	2.03	0
43.8	17	29.963	29	43.4	9	0.738679	16	1161.5	12	0.41	0	2.1	0
45.06	2	30.961	12	44.68	6	0.756617	18	1199.95	9	0.421999	0	2.17	0
46.32	11	31.9589	14	45.96	9	0.774555	23	1238.4	13	0.433998	0	2.24	0
47.58	5	32.9568	13	47.24	6	0.792493	23	1276.85	12	0.445997	0	2.31	0
48.84	19	33.9548	13	48.52	4	0.810431	17	1315.3	5	0.457997	0	2.38	0
50.1	3	34.9527	14	49.8	14	0.828369	18	1353.75	6	0.469996	0	2.45	0
51.36	6	35.9507	12	51.08	6	0.846307	16	1392.2	10	0.481995	0	2.52	0
52.62	6	36.9486	8	52.36	5	0.864245	21	1430.65	8	0.493994	0	2.59	0
53.88	18	37.9465	8	53.64	3	0.882183	18	1469.1	12	0.505994	0	2.66	0
55.14	8	38.9445	12	54.92	13	0.900121	29	1507.55	11	0.517993	0	2.73	0
56.4	7	39.9424	13	56.2	3	0.918059	23	1546	10	0.529992	0	2.8	0
57.66	6	40.9403	15	57.48	4	0.935998	19	1584.45	7	0.541991	0	2.87	0
58.92	14	41.9383	13	58.76	9	0.953936	19	1622.9	8	0.55399	0	2.94	30
60.18	4	42.9362	18	60.04	4	0.971874	24	1661.35	9	0.56599	0	3.01	0
61.44	6	43.9342	11	61.32	4	0.989812	5	1699.8	11	0.577989	0	3.08	0
62.7	9	44.9321	6	62.6	4	1.00775	0	1738.25	8	0.589988	0	3.15	0
63.96	9	45.93	11	63.88	8	1.02569	0	1776.7	10	0.601987	0	3.22	0
65.22	4	46.928	13	65.16	3	1.04363	0	1815.15	11	0.613987	0	3.29	0
66.48	10	47.9259	13	66.44	8	1.06156	0	1853.6	10	0.625986	0	3.36	0
67.74	10	48.9239	11	67.72	4	1.0795	0	1892.05	12	0.637985	0	3.43	0
69	14	49.9218	7	69	7	1.09744	0	1930.5	5	0.649984	0	3.5	0
70.26	7	50.9197	9	70.28	2	1.11538	0	1968.95	12	0.661984	0	3.57	0
71.52	4	51.9177	4	71.56	2	1.13332	0	2007.4	10	0.673983	0	3.64	0
72.78	14	52.9156	5	72.84	7	1.15125	0	2045.85	8	0.685982	0	3.71	0
74.04	6	53.9135	6	74.12	3	1.16919	0	2084.3	13	0.697981	0	3.78	0
75.3	5	54.9115	10	75.4	4	1.18713	0	2122.75	8	0.70998	0	3.85	0
76.56	6	55.9094	4	76.68	3	1.20507	0	2161.2	9	0.72198	0	3.92	0
77.82	16	56.9074	8	77.96	4	1.22301	0	2199.65	15	0.733979	0	3.99	61
79.08	8	57.9053	7	79.24	5	1.24094	0	2238.1	12	0.745978	0	4.06	0
80.34	5	58.9032	3	80.52	1	1.25888	0	2276.55	13	0.757977	0	4.13	0
81.6	4	59.9012	4	81.8	4	1.27682	0	2315	7	0.769977	0	4.2	0
82.86	12	60.8991	11	83.08	1	1.29476	0	2353.45	9	0.781976	0	4.27	0
84.12	4	61.897	2	84.36	5	1.3127	0	2391.9	3	0.793975	0	4.34	0
85.38	6	62.895	12	85.64	6	1.33064	0	2430.35	12	0.805974	0	4.41	0
86.64	11	63.8929	7	86.92	8	1.34857	0	2468.8	4	0.817974	0	4.48	0
87.9	9	64.8909	1	88.2	5	1.36651	0	2507.25	10	0.829973	0	4.55	0
89.16	8	65.8888	3	89.48	1	1.38445	0	2545.7	4	0.841972	0	4.62	0
90.42	8	66.8867	3	90.76	2	1.40239	0	2584.15	7	0.853971	0	4.69	0
91.68	1	67.8847	3	92.04	1	1.42033	0	2622.6	8	0.86597	0	4.76	0
92.94	16	68.8826	4	93.32	2	1.43826	0	2661.05	3	0.87797	0	4.83	0
94.2	3	69.8806	3	94.6	1	1.4562	0	2699.5	13	0.889969	0	4.9	0
95.46	6	70.8785	3	95.88	5	1.47414	0	2737.95	8	0.901968	0	4.97	18
96.72	4	71.8764	4	97.16	0	1.49208	0	2776.4	10	0.913967	0	5.04	0
97.98	12	72.8744	1	98.44	5	1.51002	0	2814.85	4	0.925967	0	5.11	0
99.24	9	73.8723	1	99.72	4	1.52795	0	2853.3	11	0.937966	0	5.18	0
100.5	5	74.8702	7	101	1	1.54589	0	2891.75	6	0.949965	0	5.25	0
101.76	7	75.8682	2	102.28	2	1.56383	0	2930.2	7	0.961964	0	5.32	0
103.02	10	76.8661	2	103.56	0	1.58177	0	2968.65	15	0.973964	0	5.39	0
104.28	4	77.8641	5	104.84	2	1.59971	0	3007.1	13	0.985963	0	5.46	0
105.54	8	78.862	0	106.12	2	1.61764	0	3045.55	9	0.997962	0	5.53	0
106.8	11	79.8599	2	107.4	1	1.63558	0	3084	10	1.00996	0	5.6	0
108.06	6	80.8579	1	108.68	0	1.65352	0	3122.45	11	1.02196	0	5.67	0
109.32	7	81.8558	2	109.96	3	1.67146	0	3160.9	12	1.03396	0	5.74	0
110.58	6	82.8538	1	111.24	1	1.6894	0	3199.35	9	1.04596	0	5.81	0
111.84	13	83.8517	2	112.52	2	1.70734	0	3237.8	15	1.05796	0	5.88	0
113.1	7	84.8496	2	113.8	0	1.72527	0	3276.25	14	1.06996	0	5.95	35
114.36	2	85.8476	2	115.08	0	1.74321	0	3314.7	10	1.08196	0	6.02	0
115.62	9	86.8455	2	116.36	1	1.76115	0	3353.15	5	1.09396	0	6.09	0
116.88	15	87.8434	2	117.64	1	1.77909	0	3391.6	13	1.10596	0	6.16	0
118.14	7	88.8414	0	118.92	5	1.79703	0	3430.05	9	1.11795	0	6.23	0
119.4	6	89.8393	2	120.2	0	1.81496	0	3468.5	12	1.12995	0	6.3	0
120.66	7	90.8373	5	121.48	1	1.8329	0	3506.95	14	1.14195	0	6.37	0
121.92	7	91.8352	4	122.76	3	1.85084	0	3545.4	13	1.15395	0	6.44	0
123.18	10	92.8331	1	124.04	0	1.86878	0	3583.85	13	1.16595	0	6.51	0
124.44	11	93.8311	1	125.32	0	1.88672	0	3622.3	7	1.17795	0	6.58	0
125.7	6	94.829	1	126.6	0	1.90465	0	3660.75	7	1.18995	0	6.65	0
126.96	15	95.8269	1	127.88	1	1.92259	0	3699.2	13	1.20195	0	6.72	0
128.22	6	96.8249	5	129.16	0	1.94053	0	3737.65	10	1.21395	0	6.79	0
129.48	6	97.8228	2	130.44	1	1.95847	0	3776.1	2	1.22595	0	6.86	0
130.74	2	98.8208	0	131.72	1	1.97641	0	3814.55	5	1.23795	0	6.93	0
0	57.72	0	30.0067	0	30.744	0	0.574203	0	1870.42	0	0.151058	0	0.736
2	1507.83	0	514.363	0	762.166	0	0.053395	0	1.26346e+06	0	0.003216	0	2.5783
0	307.154	0	856.463	0	1398.91	0	172.431	0	68.3713	0	-76.2689	0	2106.38
0	1776.82	0	3189.66	0	4322.57	0	1821.25	0	1746.22	0	1849.51	0	6144.38
0	53	0	25.9182	0	20	0	0.549915	0	1824	0	0.154389	0	0
0	7	0	1.94759	0	5	0	0.23618	0	171	0	0.060684	0	0
0	22	0	12.0709	0	10	0	0.376065	0	896	0	0.10079	0	0
0	91	0	43.8695	0	43	0	0.780804	0	2923	0	0.197684	0	0
0	124	0	75.3853	0	89	0	0.952027	0	3610	0	0.238371	0	5
LessSuccessfulParameters
Future		Reflexivity(%)		TradingWindow		Gesture		History		Epsilon		NEB
6	38	0.155789	11	5	71	0.202515	19	12	13	0.050242	66	0	807
7.26	13	1.16402	2	6.26	34	0.220485	12	50.09	11	0.062236	52	0.07	0
8.52	17	2.17225	14	7.52	35	0.238456	13	88.18	9	0.07423	59	0.14	0
9.78	31	3.18048	6	8.78	57	0.256426	29	126.27	7	0.086224	64	0.21	0
11.04	7	4.18871	11	10.04	34	0.274397	14	164.36	14	0.098218	71	0.28	0
12.3	8	5.19694	6	11.3	33	0.292367	15	202.45	10	0.110212	63	0.35	0
13.56	8	6.20517	4	12.56	19	0.310337	20	240.54	12	0.122206	62	0.42	0
14.82	18	7.2134	12	13.82	40	0.328308	8	278.63	10	0.1342	68	0.49	0
16.08	5	8.22163	5	15.08	16	0.346278	18	316.72	5	0.146194	66	0.56	0
17.34	8	9.22986	4	16.34	17	0.364248	19	354.81	7	0.158188	63	0.63	0
18.6	7	10.2381	6	17.6	18	0.382219	16	392.9	7	0.170182	64	0.7	0
19.86	7	11.2463	6	18.86	31	0.400189	13	430.99	10	0.182176	57	0.77	0
21.12	11	12.2546	8	20.12	18	0.41816	14	469.08	4	0.194171	65	0.84	0
22.38	9	13.2628	10	21.38	18	0.43613	24	507.17	11	0.206165	51	0.91	0
23.64	4	14.271	5	22.64	16	0.4541	14	545.26	13	0.218159	51	0.98	29
24.9	21	15.2792	15	23.9	19	0.472071	13	583.35	13	0.230153	50	1.05	0
26.16	7	16.2875	5	25.16	15	0.490041	22	621.44	12	0.242147	28	1.12	0
27.42	8	17.2957	11	26.42	7	0.508011	19	659.53	13	0.254141	0	1.19	0
28.68	9	18.3039	12	27.68	18	0.525982	22	697.62	12	0.266135	0	1.26	0
29.94	12	19.3122	12	28.94	30	0.543952	17	735.71	8	0.278129	0	1.33	0
31.2	7	20.3204	8	30.2	7	0.561923	19	773.8	12	0.290123	0	1.4	0
32.46	6	21.3286	9	31.46	10	0.579893	19	811.89	8	0.302117	0	1.47	0
33.72	9	22.3369	12	32.72	12	0.597863	26	849.98	9	0.314111	0	1.54	0
34.98	13	23.3451	4	33.98	21	0.615834	29	888.07	9	0.326106	0	1.61	0
36.24	5	24.3533	10	35.24	11	0.633804	26	926.16	8	0.3381	0	1.68	0
37.5	7	25.3615	4	36.5	10	0.651774	22	964.25	13	0.350094	0	1.75	0
38.76	18	26.3698	7	37.76	18	0.669745	25	1002.34	12	0.362088	0	1.82	0
40.02	5	27.378	13	39.02	9	0.687715	25	1040.43	7	0.374082	0	1.89	0
41.28	7	28.3862	5	40.28	18	0.705686	25	1078.52	7	0.386076	0	1.96	27
42.54	7	29.3945	9	41.54	16	0.723656	18	1116.61	12	0.39807	0	2.03	0
43.8	18	30.4027	6	42.8	21	0.741626	31	1154.7	8	0.410064	0	2.1	0
45.06	16	31.4109	10	44.06	13	0.759597	19	1192.79	7	0.422058	0	2.17	0
46.32	8	32.4192	10	45.32	7	0.777567	27	1230.88	5	0.434052	0	2.24	0
47.58	6	33.4274	5	46.58	9	0.795537	32	1268.97	11	0.446046	0	2.31	0
48.84	15	34.4356	10	47.84	19	0.813508	25	1307.06	13	0.45804	0	2.38	0
50.1	9	35.4438	9	49.1	7	0.831478	25	1345.15	9	0.470035	0	2.45	0
51.36	10	36.4521	10	50.36	3	0.849449	28	1383.24	12	0.482029	0	2.52	0
52.62	8	37.4603	8	51.62	8	0.867419	39	1421.33	8	0.494023	0	2.59	0
53.88	17	38.4685	11	52.88	17	0.885389	25	1459.42	13	0.506017	0	2.66	0
55.14	8	39.4768	9	54.14	7	0.90336	30	1497.51	11	0.518011	0	2.73	0
56.4	8	40.485	9	55.4	5	0.92133	36	1535.6	10	0.530005	0	2.8	0
57.66	3	41.4932	6	56.66	3	0.9393	35	1573.69	11	0.541999	0	2.87	0
58.92	14	42.5015	10	57.92	12	0.957271	31	1611.78	16	0.553993	0	2.94	27
60.18	8	43.5097	10	59.18	8	0.975241	29	1649.87	11	0.565987	0	3.01	0
61.44	9	44.5179	9	60.44	5	0.993212	13	1687.96	9	0.577981	0	3.08	0
62.7	7	45.5261	8	61.7	9	1.01118	0	1726.05	8	0.589975	0	3.15	0
63.96	14	46.5344	6	62.96	16	1.02915	0	1764.14	7	0.601969	0	3.22	0
65.22	7	47.5426	14	64.22	3	1.04712	0	1802.23	9	0.613964	0	3.29	0
66.48	4	48.5508	6	65.48	4	1.06509	0	1840.32	11	0.625958	0	3.36	0
67.74	6	49.5591	10	66.74	3	1.08306	0	1878.41	10	0.637952	0	3.43	0
69	14	50.5673	9	68	6	1.10103	0	1916.5	11	0.649946	0	3.5	0
70.26	4	51.5755	13	69.26	3	1.119	0	1954.59	10	0.66194	0	3.57	0
71.52	9	52.5838	8	70.52	6	1.13698	0	1992.68	10	0.673934	0	3.64	0
72.78	10	53.592	8	71.78	10	1.15495	0	2030.77	14	0.685928	0	3.71	0
74.04	12	54.6002	16	73.04	4	1.17291	0	2068.86	9	0.697922	0	3.78	0
75.3	7	55.6084	9	74.3	4	1.19089	0	2106.95	12	0.709916	0	3.85	0
76.56	8	56.6167	9	75.56	3	1.20886	0	2145.04	7	0.72191	0	3.92	0
77.82	19	57.6249	9	76.82	9	1.22683	0	2183.13	13	0.733904	0	3.99	35
79.08	9	58.6331	13	78.08	2	1.2448	0	2221.22	11	0.745898	0	4.06	0
80.34	9	59.6414	13	79.34	4	1.26277	0	2259.31	14	0.757893	0	4.13	0
81.6	8	60.6496	11	80.6	3	1.28074	0	2297.4	6	0.769887	0	4.2	0
82.86	14	61.6578	7	81.86	3	1.29871	0	2335.49	14	0.781881	0	4.27	0
84.12	10	62.6661	9	83.12	3	1.31668	0	2373.58	9	0.793875	0	4.34	0
85.38	7	63.6743	12	84.38	3	1.33465	0	2411.67	9	0.805869	0	4.41	0
86.64	7	64.6825	13	85.64	6	1.35262	0	2449.76	10	0.817863	0	4.48	0
87.9	8	65.6907	6	86.9	8	1.37059	0	2487.85	10	0.829857	0	4.55	0
89.16	8	66.699	8	88.16	7	1.38856	0	2525.94	7	0.841851	0	4.62	0
90.42	11	67.7072	11	89.42	2	1.40653	0	2564.03	7	0.853845	0	4.69	0
91.68	5	68.7154	12	90.68	1	1.4245	0	2602.12	13	0.865839	0	4.76	0
92.94	20	69.7237	16	91.94	4	1.44247	0	2640.21	11	0.877833	0	4.83	0
94.2	6	70.7319	14	93.2	2	1.46044	0	2678.3	8	0.889827	0	4.9	0
95.46	2	71.7401	12	94.46	1	1.47841	0	2716.39	3	0.901822	0	4.97	38
96.72	9	72.7484	13	95.72	2	1.49638	0	2754.48	10	0.913816	0	5.04	0
97.98	13	73.7566	17	96.98	5	1.51435	0	2792.57	14	0.92581	0	5.11	0
99.24	9	74.7648	13	98.24	6	1.53232	0	2830.66	16	0.937804	0	5.18	0
100.5	6	75.7731	15	99.5	2	1.55029	0	2868.75	10	0.949798	0	5.25	0
101.76	20	76.7813	15	100.76	5	1.56826	0	2906.84	9	0.961792	0	5.32	0
103.02	5	77.7895	11	102.02	1	1.58623	0	2944.93	11	0.973786	0	5.39	0
104.28	10	78.7977	8	103.28	2	1.6042	0	2983.02	7	0.98578	0	5.46	0
105.54	2	79.806	15	104.54	3	1.62217	0	3021.11	15	0.997774	0	5.53	0
106.8	15	80.8142	16	105.8	2	1.64014	0	3059.2	9	1.00977	0	5.6	0
108.06	7	81.8224	7	107.06	1	1.65812	0	3097.29	13	1.02176	0	5.67	0
109.32	10	82.8307	6	108.32	2	1.67609	0	3135.38	8	1.03376	0	5.74	0
110.58	8	83.8389	10	109.58	3	1.69406	0	3173.47	13	1.04575	0	5.81	0
111.84	19	84.8471	15	110.84	0	1.71203	0	3211.56	7	1.05774	0	5.88	0
113.1	9	85.8554	10	112.1	2	1.73	0	3249.65	12	1.06974	0	5.95	37
114.36	4	86.8636	11	113.36	0	1.74797	0	3287.74	12	1.08173	0	6.02	0
115.62	8	87.8718	13	114.62	1	1.76594	0	3325.83	12	1.09373	0	6.09	0
116.88	24	88.88	16	115.88	2	1.78391	0	3363.92	8	1.10572	0	6.16	0
118.14	8	89.8883	13	117.14	1	1.80188	0	3402.01	4	1.11772	0	6.23	0
119.4	7	90.8965	18	118.4	0	1.81985	0	3440.1	9	1.12971	0	6.3	0
120.66	5	91.9047	14	119.66	0	1.83782	0	3478.19	10	1.1417	0	6.37	0
121.92	15	92.913	13	120.92	1	1.85579	0	3516.28	5	1.1537	0	6.44	0
123.18	6	93.9212	11	122.18	0	1.87376	0	3554.37	11	1.16569	0	6.51	0
124.44	6	94.9294	8	123.44	2	1.89173	0	3592.46	4	1.17769	0	6.58	0
125.7	7	95.9377	14	124.7	1	1.9097	0	3630.55	19	1.18968	0	6.65	0
126.96	15	96.9459	10	125.96	3	1.92767	0	3668.64	12	1.20167	0	6.72	0
128.22	5	97.9541	11	127.22	0	1.94564	0	3706.73	15	1.21367	0	6.79	0
129.48	9	98.9623	16	128.48	1	1.96361	0	3744.82	7	1.22566	0	6.86	0
130.74	5	99.9706	1	129.74	1	1.98158	0	3782.91	3	1.23766	0	6.93	0
0	65.141	0	55.0748	0	35.359	0	0.657062	0	1913.05	0	0.146702	0	0.716
0	1428.55	0	819.226	0	789.146	0	0.052251	0	1.18817e+06	0	0.003103	0	2.70934
0	37.956	0	-235.016	0	1097.09	0	-326.211	0	-15.6935	0	56.6606	0	2190.61
0	1753.79	0	1862.1	0	3536.53	0	1936.04	0	1822.37	0	1895.75	0	6366.59
0	64	0	58.5149	0	28	0	0.684072	0	1935	0	0.145592	0	0
0	8	0	6.48466	0	6	0	0.259722	0	191	0	0.059284	0	0
0	32	0	31.0261	0	12	0	0.476924	0	980	0	0.100131	0	0
0	99	0	79.6085	0	50	0	0.861061	0	2859	0	0.193811	0	0
0	124	0	96.0755	0	95	0	0.969114	0	3650	0	0.238449	0	5
Pareto
NAV
0	1989
5073.95	1395
10147.9	1396
15221.9	1142
20295.8	1022
25369.8	789
30443.7	584
35517.7	417
40591.6	310
45665.6	203
50739.5	155
55813.5	119
60887.5	93
65961.4	70
71035.4	69
76109.3	54
81183.3	35
86257.2	23
91331.2	21
96405.1	19
101479	21
106553	10
111627	8
116701	7
121775	8
126849	6
131923	4
136997	3
142071	1
147145	4
152219	3
157293	2
162367	0
167440	3
172514	3
177588	3
182662	0
187736	0
192810	1
197884	1
202958	0
208032	1
213106	0
218180	1
223254	1
228328	1
233402	0
238476	0
243550	0
248624	0
253698	1
258772	0
263846	0
268920	0
273994	0
279067	0
284141	0
289215	0
294289	0
299363	0
304437	0
309511	0
314585	0
319659	0
324733	1
329807	0
334881	0
339955	0
345029	0
350103	0
355177	0
360251	0
365325	0
370399	0
375473	0
380547	0
385621	0
390694	0
395768	0
400842	0
405916	0
410990	0
416064	0
421138	0
426212	0
431286	0
436360	0
441434	0
446508	0
451582	0
456656	0
461730	0
466804	0
471878	0
476952	0
482026	0
487100	0
492174	0
497248	0
502321	1
0	21095.6
-2.31584e+77	4.79988e+08
0	36490.2
2.20811	413990
0	16187.4
0	0
0	6991.6
-1.04194	28717.5
0	60061.7
Systemics
Market($)		Biased/Pt(%)		True/Pt(%)		FormalSpread(%)		Return(%)		Volume(bsp)		Banruptcy(%)		MarketPerfYTD(%)		w-Volatility		m-Volatility		6m-Volatility		P[t-w,t]/P[t-2w,t-w](%)		Crash		TrendCounter		Hawkes
21.2917	52	0.768883	1300	0.001783	3072	0	6298	-43.3309	1	0	2499	0	484	nan	0	0	29151	0	8880	0.00679	2822	-30.3037	1	0	57462	-108	2	0	1240
25.1045	179	2.55197	7061	2.06238	3814	1.93987	9679	-42.278	0	49.44	2782	0.686	126	inf	0	0.012654	17686	0.012485	20052	0.021685	8130	-29.3994	0	0.02	0	-106.22	2	0.11	2727
28.9173	376	4.33505	8969	4.12298	5479	3.87973	9752	-41.2252	0	98.88	4290	1.372	83	inf	0	0.025307	5622	0.02497	12206	0.036581	9931	-28.4951	1	0.04	0	-104.44	2	0.22	2302
32.7301	526	6.11814	7806	6.18357	6583	5.8196	7605	-40.1724	0	148.32	4782	2.058	3394	inf	0	0.037961	2258	0.037454	6624	0.051476	7309	-27.5908	2	0.06	0	-102.66	2	0.33	2515
36.5429	834	7.90122	6428	8.24417	6509	7.75947	5845	-39.1195	1	197.76	5277	2.744	5714	inf	0	0.050614	1098	0.049939	3503	0.066371	6175	-26.6864	1	0.08	0	-100.88	1	0.44	2756
40.3557	1013	9.68431	5071	10.3048	5822	9.69933	4307	-38.0667	0	247.2	5219	3.43	4528	inf	0	0.063268	623	0.062424	2208	0.081266	5433	-25.7821	6	0.1	0	-99.1	2	0.55	2430
44.1685	1050	11.4674	4004	12.3654	4737	11.6392	3198	-37.0139	0	296.64	5004	4.116	3044	inf	0	0.075921	402	0.074909	1437	0.096161	3806	-24.8778	1	0.12	0	-97.32	2	0.66	2299
47.9813	1228	13.2505	3077	14.426	3762	13.5791	2274	-35.961	0	346.08	4547	4.802	194	inf	0	0.088575	226	0.087393	960	0.111056	3135	-23.9735	4	0.14	0	-95.54	2	0.77	2380
51.7941	1542	15.0336	2420	16.4866	3037	15.5189	1662	-34.9082	0	395.52	4062	5.488	48	inf	0	0.101228	150	0.099878	593	0.125951	2467	-23.0692	3	0.16	0	-93.76	2	0.88	2363
55.6069	1477	16.8166	1843	18.5471	2409	17.4588	1263	-33.8554	2	444.96	3586	6.174	74	inf	0	0.113882	98	0.112363	385	0.140846	1864	-22.1648	6	0.18	0	-91.98	1	0.99	2313
59.4197	1262	18.5997	1388	20.6077	1918	19.3987	946	-32.8025	0	494.4	2933	6.86	57	inf	0	0.126536	55	0.124848	234	0.155741	1564	-21.2605	10	0.2	0	-90.2	2	1.1	2267
63.2325	1284	20.3828	1097	22.6683	1531	21.3385	749	-31.7497	1	543.84	2461	7.546	5838	inf	0	0.139189	38	0.137332	121	0.170636	998	-20.3562	8	0.22	0	-88.42	2	1.21	2199
67.0453	1306	22.1659	902	24.7289	1280	23.2784	670	-30.6969	0	593.28	1933	8.232	47	inf	0	0.151843	32	0.149817	88	0.185531	841	-19.4519	20	0.24	0	-86.64	2	1.32	2101
70.8581	1178	23.949	776	26.7895	997	25.2183	460	-29.644	0	642.72	1541	8.918	515	inf	0	0.164496	26	0.162302	83	0.200426	717	-18.5475	18	0.26	0	-84.86	1	1.43	2024
74.6709	1254	25.7321	648	28.8501	866	27.1581	413	-28.5912	1	692.16	1254	9.604	67	inf	0	0.17715	12	0.174787	57	0.215321	582	-17.6432	28	0.28	0	-83.08	2	1.54	1940
78.4837	1280	27.5151	546	30.9107	690	29.098	359	-27.5384	5	741.6	1064	10.29	261	inf	0	0.189803	10	0.187271	23	0.230216	491	-16.7389	35	0.3	0	-81.3	2	1.65	1817
82.2965	1111	29.2982	466	32.9713	648	31.0379	271	-26.4855	2	791.04	830	10.976	4934	inf	0	0.202457	1	0.199756	15	0.245111	390	-15.8346	37	0.32	0	-79.52	3	1.76	1740
86.1093	1413	31.0813	395	35.0319	519	32.9777	221	-25.4327	6	840.48	666	11.662	2876	inf	0	0.21511	3	0.212241	11	0.260006	307	-14.9303	57	0.34	0	-77.74	4	1.87	1709
89.9221	1726	32.8644	367	37.0925	435	34.9176	185	-24.3799	4	889.92	524	12.348	9	inf	0	0.227764	4	0.224726	10	0.274901	131	-14.0259	59	0.36	0	-75.96	3	1.98	1524
93.7349	2338	34.6475	335	39.1531	366	36.8575	144	-23.327	5	939.36	436	13.034	1	inf	0	0.240417	2	0.23721	10	0.289796	132	-13.1216	67	0.38	0	-74.18	6	2.09	1372
97.5477	2313	36.4306	298	41.2137	349	38.7973	146	-22.2742	9	988.8	311	13.72	1827	inf	0	0.253071	3	0.249695	0	0.304691	61	-12.2173	109	0.4	0	-72.4	6	2.2	1219
101.36	2494	38.2137	252	43.2743	339	40.7372	114	-21.2214	7	1038.24	255	14.406	23	inf	0	0.265725	0	0.26218	0	0.319586	43	-11.313	151	0.42	0	-70.62	6	2.31	1081
105.173	2197	39.9967	209	45.3349	231	42.6771	107	-20.1685	11	1087.68	208	15.092	747	inf	0	0.278378	0	0.274665	0	0.334482	21	-10.4087	175	0.44	0	-68.84	3	2.42	1043
108.986	2083	41.7798	171	47.3955	236	44.6169	105	-19.1157	9	1137.12	166	15.778	221	inf	0	0.291032	0	0.287149	0	0.349377	38	-9.50433	243	0.46	0	-67.06	7	2.53	1010
112.799	1882	43.5629	158	49.4561	281	46.5568	85	-18.0629	17	1186.56	139	16.464	125	inf	0	0.303685	0	0.299634	0	0.364272	11	-8.60001	362	0.48	0	-65.28	8	2.64	930
116.612	1668	45.346	145	51.5167	217	48.4967	66	-17.01	22	1236	109	17.15	119	inf	0	0.316339	0	0.312119	0	0.379167	12	-7.69568	472	0.5	0	-63.5	11	2.75	876
120.424	1284	47.1291	108	53.5773	166	50.4365	63	-15.9572	29	1285.44	89	17.836	65	inf	0	0.328992	0	0.324604	0	0.394062	13	-6.79136	672	0.52	0	-61.72	15	2.86	853
124.237	1393	48.9122	120	55.6379	131	52.3764	70	-14.9044	31	1334.88	79	18.522	34	inf	0	0.341646	0	0.337088	0	0.408957	23	-5.88704	929	0.54	0	-59.94	9	2.97	817
128.05	1186	50.6952	172	57.6985	155	54.3163	45	-13.8515	46	1384.32	53	19.208	98	inf	0	0.354299	0	0.349573	0	0.423852	16	-4.98272	1463	0.56	0	-58.16	25	3.08	720
131.863	1061	52.4783	163	59.7591	129	56.2561	36	-12.7987	53	1433.76	53	19.894	304	inf	0	0.366953	0	0.362058	0	0.438747	5	-4.0784	2234	0.58	0	-56.38	32	3.19	685
135.676	1216	54.2614	118	61.8197	122	58.196	36	-11.7459	82	1483.2	46	20.58	217	inf	0	0.379607	0	0.374543	0	0.453642	7	-3.17407	3420	0.6	0	-54.6	37	3.3	633
139.488	1178	56.0445	87	63.8803	88	60.1359	41	-10.693	100	1532.64	26	21.266	1131	inf	0	0.39226	0	0.387027	0	0.468537	9	-2.26975	5341	0.62	0	-52.82	19	3.41	541
143.301	1378	57.8276	124	65.9409	48	62.0757	31	-9.6402	121	1582.08	37	21.952	1209	inf	0	0.404914	0	0.399512	0	0.483432	16	-1.36543	7705	0.64	0	-51.04	42	3.52	532
147.114	1334	59.6107	120	68.0015	52	64.0156	27	-8.58737	178	1631.52	25	22.638	400	inf	0	0.417567	0	0.411997	0	0.498327	0	-0.461107	8942	0.66	0	-49.26	46	3.63	485
150.927	1015	61.3938	79	70.062	79	65.9555	22	-7.53453	275	1680.96	20	23.324	1018	inf	0	0.430221	0	0.424482	0	0.513222	0	0.443215	7468	0.68	0	-47.48	55	3.74	451
154.74	1002	63.1768	62	72.1226	34	67.8953	22	-6.4817	393	1730.4	12	24.01	82	inf	0	0.442874	0	0.436966	0	0.528117	0	1.34754	5514	0.7	0	-45.7	66	3.85	398
158.552	766	64.9599	28	74.1832	29	69.8352	22	-5.42887	682	1779.84	17	24.696	699	inf	0	0.455528	0	0.449451	0	0.543012	0	2.25186	3740	0.72	0	-43.92	36	3.96	362
162.365	670	66.743	21	76.2438	23	71.7751	23	-4.37603	1181	1829.28	19	25.382	1965	inf	0	0.468181	0	0.461936	0	0.557907	0	3.15618	2431	0.74	0	-42.14	83	4.07	353
166.178	455	68.5261	20	78.3044	28	73.7149	17	-3.3232	2398	1878.72	13	26.068	3955	inf	0	0.480835	0	0.474421	0	0.572802	0	4.0605	1704	0.76	0	-40.36	93	4.18	306
169.991	431	70.3092	9	80.365	22	75.6548	8	-2.27037	4919	1928.16	12	26.754	257	inf	0	0.493488	0	0.486905	0	0.587697	0	4.96483	1157	0.78	0	-38.58	112	4.29	249
173.804	355	72.0923	10	82.4256	17	77.5947	6	-1.21753	9598	1977.6	10	27.44	184	inf	0	0.506142	0	0.49939	0	0.602592	0	5.86915	777	0.8	0	-36.8	65	4.4	263
177.616	314	73.8753	15	84.4862	17	79.5345	14	-0.164701	24138	2027.04	18	28.126	47	inf	0	0.518796	0	0.511875	0	0.617487	0	6.77347	539	0.82	0	-35.02	149	4.51	241
181.429	384	75.6584	7	86.5468	33	81.4744	5	0.888133	5926	2076.48	4	28.812	17	inf	0	0.531449	0	0.52436	0	0.632383	0	7.67779	365	0.84	0	-33.24	174	4.62	229
185.242	313	77.4415	6	88.6074	11	83.4143	8	1.94097	2977	2125.92	9	29.498	7	inf	0	0.544103	0	0.536844	0	0.647278	0	8.58211	259	0.86	0	-31.46	209	4.73	177
189.055	182	79.2246	4	90.668	20	85.3541	4	2.9938	1541	2175.36	7	30.184	2793	inf	0	0.556756	0	0.549329	0	0.662173	0	9.48644	192	0.88	0	-29.68	243	4.84	171
192.868	179	81.0077	6	92.7286	14	87.294	6	4.04663	887	2224.8	3	30.87	4	inf	0	0.56941	0	0.561814	0	0.677068	0	10.3908	131	0.9	0	-27.9	137	4.95	121
196.68	151	82.7908	6	94.7892	13	89.2339	9	5.09947	503	2274.24	9	31.556	60	inf	0	0.582063	0	0.574299	0	0.691963	0	11.2951	114	0.92	0	-26.12	327	5.06	126
200.493	183	84.5739	8	96.8498	8	91.1737	4	6.1523	343	2323.68	5	32.242	49	inf	0	0.594717	0	0.586783	0	0.706858	0	12.1994	98	0.94	0	-24.34	398	5.17	103
204.306	211	86.3569	3	98.9104	13	93.1136	3	7.20513	221	2373.12	2	32.928	9	inf	0	0.60737	0	0.599268	0	0.721753	0	13.1037	79	0.96	0	-22.56	480	5.28	75
208.119	189	88.14	6	100.971	12	95.0535	12	8.25797	163	2422.56	3	33.614	294	inf	0	0.620024	0	0.611753	0	0.736648	0	14.008	56	0.98	0	-20.78	273	5.39	74
211.932	187	89.9231	5	103.032	15	96.9933	5	9.3108	139	2472	4	34.3	16	inf	0	0.632678	0	0.624238	0	0.751543	0	14.9124	46	1	38	-19	658	5.5	58
215.744	211	91.7062	3	105.092	10	98.9332	4	10.3636	87	2521.44	5	34.986	7	inf	0	0.645331	0	0.636722	0	0.766438	0	15.8167	40	1.02	0	-17.22	774	5.61	38
219.557	230	93.4893	5	107.153	10	100.873	3	11.4165	53	2570.88	5	35.672	56	inf	0	0.657985	0	0.649207	0	0.781333	0	16.721	33	1.04	0	-15.44	944	5.72	26
223.37	230	95.2724	3	109.213	8	102.813	1	12.4693	53	2620.32	2	36.358	902	inf	0	0.670638	0	0.661692	0	0.796228	0	17.6253	32	1.06	0	-13.66	1199	5.83	38
227.183	241	97.0554	1	111.274	15	104.753	2	13.5221	38	2669.76	2	37.044	8	inf	0	0.683292	0	0.674177	0	0.811123	0	18.5297	18	1.08	0	-11.88	720	5.94	29
230.996	242	98.8385	2	113.335	3	106.693	0	14.575	33	2719.2	4	37.73	1513	inf	0	0.695945	0	0.686662	0	0.826018	0	19.434	17	1.1	0	-10.1	1762	6.05	31
234.808	220	100.622	4	115.395	9	108.633	4	15.6278	32	2768.64	4	38.416	201	inf	0	0.708599	0	0.699146	0	0.840913	0	20.3383	17	1.12	0	-8.32	2371	6.16	24
238.621	214	102.405	4	117.456	3	110.572	4	16.6806	29	2818.08	1	39.102	30	inf	0	0.721252	0	0.711631	0	0.855808	0	21.2426	10	1.14	0	-6.54	3291	6.27	27
242.434	188	104.188	2	119.516	3	112.512	3	17.7335	21	2867.52	2	39.788	32	inf	0	0.733906	0	0.724116	0	0.870703	0	22.1469	12	1.16	0	-4.76	4567	6.38	14
246.247	182	105.971	3	121.577	3	114.452	1	18.7863	16	2916.96	0	40.474	570	inf	0	0.74656	0	0.736601	0	0.885598	0	23.0513	11	1.18	0	-2.98	2640	6.49	13
250.06	124	107.754	3	123.638	0	116.392	1	19.8391	16	2966.4	1	41.16	27	inf	0	0.759213	0	0.749085	0	0.900493	0	23.9556	10	1.2	0	-1.2	9142	6.6	11
253.872	153	109.537	3	125.698	2	118.332	2	20.892	8	3015.84	2	41.846	43	inf	0	0.771867	0	0.76157	0	0.915388	0	24.8599	3	1.22	0	0.58	5595	6.71	8
257.685	117	111.32	3	127.759	3	120.272	1	21.9448	11	3065.28	1	42.532	32	inf	0	0.78452	0	0.774055	0	0.930284	0	25.7642	4	1.24	0	2.36	4801	6.82	4
261.498	102	113.103	1	129.819	2	122.212	0	22.9976	17	3114.72	2	43.218	31	inf	0	0.797174	0	0.78654	0	0.945179	0	26.6686	4	1.26	0	4.14	1965	6.93	6
265.311	88	114.886	1	131.88	5	124.151	2	24.0505	4	3164.16	1	43.904	48	inf	0	0.809827	0	0.799024	0	0.960074	0	27.5729	2	1.28	0	5.92	3147	7.04	2
269.124	94	116.669	1	133.941	1	126.091	0	25.1033	14	3213.6	2	44.59	55	inf	0	0.822481	0	0.811509	0	0.974969	0	28.4772	4	1.3	0	7.7	2386	7.15	3
272.936	98	118.452	0	136.001	1	128.031	2	26.1561	4	3263.04	1	45.276	35	inf	0	0.835134	0	0.823994	0	0.989864	0	29.3815	2	1.32	0	9.48	1821	7.26	4
276.749	106	120.236	2	138.062	0	129.971	0	27.209	2	3312.48	1	45.962	72	inf	0	0.847788	0	0.836479	0	1.00476	0	30.2858	4	1.34	0	11.26	1402	7.37	3
280.562	106	122.019	2	140.122	2	131.911	0	28.2618	3	3361.92	1	46.648	21	inf	0	0.860441	0	0.848963	0	1.01965	0	31.1902	0	1.36	0	13.04	552	7.48	4
284.375	122	123.802	2	142.183	0	133.851	1	29.3146	2	3411.36	1	47.334	395	inf	0	0.873095	0	0.861448	0	1.03455	0	32.0945	1	1.38	0	14.82	899	7.59	3
288.188	116	125.585	1	144.244	1	135.791	0	30.3675	5	3460.8	0	48.02	21	inf	0	0.885749	0	0.873933	0	1.04944	0	32.9988	2	1.4	0	16.6	688	7.7	2
292	132	127.368	4	146.304	3	137.731	1	31.4203	2	3510.24	0	48.706	9	inf	0	0.898402	0	0.886418	0	1.06434	0	33.9031	8	1.42	0	18.38	559	7.81	0
295.813	154	129.151	0	148.365	0	139.67	0	32.4731	1	3559.68	0	49.392	118	inf	0	0.911056	0	0.898902	0	1.07923	0	34.8075	3	1.44	0	20.16	231	7.92	0
299.626	124	130.934	0	150.425	0	141.61	0	33.526	1	3609.12	0	50.078	28	inf	0	0.923709	0	0.911387	0	1.09413	0	35.7118	1	1.46	0	21.94	387	8.03	0
303.439	196	132.717	0	152.486	0	143.55	2	34.5788	1	3658.56	1	50.764	527	inf	0	0.936363	0	0.923872	0	1.10902	0	36.6161	0	1.48	0	23.72	320	8.14	0
307.251	170	134.5	0	154.546	1	145.49	0	35.6316	0	3708	0	51.45	4	inf	0	0.949016	0	0.936357	0	1.12392	0	37.5204	2	1.5	0	25.5	256	8.25	0
311.064	191	136.283	1	156.607	2	147.43	1	36.6845	2	3757.44	0	52.136	60	inf	0	0.96167	0	0.948841	0	1.13881	0	38.4247	1	1.52	0	27.28	209	8.36	0
314.877	203	138.066	1	158.668	2	149.37	1	37.7373	4	3806.88	1	52.822	834	inf	0	0.974323	0	0.961326	0	1.15371	0	39.3291	2	1.54	0	29.06	91	8.47	0
318.69	173	139.849	3	160.728	0	151.31	0	38.7901	2	3856.32	1	53.508	5	inf	0	0.986977	0	0.973811	0	1.1686	0	40.2334	0	1.56	0	30.84	153	8.58	0
322.503	111	141.633	3	162.789	1	153.249	0	39.843	1	3905.76	0	54.194	5	inf	0	0.999631	0	0.986296	0	1.1835	0	41.1377	0	1.58	0	32.62	126	8.69	0
326.315	75	143.416	0	164.849	0	155.189	0	40.8958	2	3955.2	1	54.88	5	inf	0	1.01228	0	0.99878	0	1.19839	0	42.042	0	1.6	0	34.4	108	8.8	0
330.128	48	145.199	0	166.91	0	157.129	0	41.9486	2	4004.64	0	55.566	13	inf	0	1.02494	0	1.01127	0	1.21329	0	42.9464	0	1.62	0	36.18	42	8.91	0
333.941	34	146.982	0	168.971	0	159.069	0	43.0015	1	4054.08	0	56.252	2	inf	0	1.03759	0	1.02375	0	1.22819	0	43.8507	0	1.64	0	37.96	83	9.02	0
337.754	40	148.765	1	171.031	0	161.009	0	44.0543	0	4103.52	0	56.938	13	inf	0	1.05025	0	1.03624	0	1.24308	0	44.755	0	1.66	0	39.74	75	9.13	0
341.567	30	150.548	0	173.092	0	162.949	0	45.1071	0	4152.96	0	57.624	17	inf	0	1.0629	0	1.04872	0	1.25798	0	45.6593	0	1.68	0	41.52	66	9.24	0
345.379	41	152.331	0	175.152	0	164.889	0	46.16	1	4202.4	1	58.31	2	inf	0	1.07555	0	1.0612	0	1.27287	0	46.5636	0	1.7	0	43.3	49	9.35	0
349.192	44	154.114	0	177.213	0	166.829	0	47.2128	1	4251.84	0	58.996	20	inf	0	1.08821	0	1.07369	0	1.28777	0	47.468	1	1.72	0	45.08	26	9.46	0
353.005	55	155.897	0	179.274	1	168.768	0	48.2656	1	4301.28	0	59.682	17	inf	0	1.10086	0	1.08617	0	1.30266	0	48.3723	0	1.74	0	46.86	37	9.57	0
356.818	34	157.68	0	181.334	1	170.708	0	49.3185	0	4350.72	1	60.368	18	inf	0	1.11351	0	1.09866	0	1.31756	0	49.2766	0	1.76	0	48.64	32	9.68	0
360.631	39	159.463	0	183.395	0	172.648	0	50.3713	0	4400.16	0	61.054	1	inf	0	1.12617	0	1.11114	0	1.33245	0	50.1809	1	1.78	0	50.42	26	9.79	0
364.443	28	161.246	0	185.455	0	174.588	0	51.4241	0	4449.6	1	61.74	5	inf	0	1.13882	0	1.12363	0	1.34735	0	51.0853	0	1.8	0	52.2	10	9.9	6
368.256	37	163.03	0	187.516	0	176.528	0	52.477	0	4499.04	0	62.426	4	inf	0	1.15147	0	1.13611	0	1.36224	0	51.9896	0	1.82	0	53.98	20	10.01	0
372.069	53	164.813	0	189.577	0	178.468	0	53.5298	0	4548.48	0	63.112	4	inf	0	1.16413	0	1.1486	0	1.37713	0	52.8939	1	1.84	0	55.76	16	10.12	0
375.882	54	166.596	0	191.637	0	180.408	0	54.5826	1	4597.92	0	63.798	10	inf	0	1.17678	0	1.16108	0	1.39203	0	53.7982	1	1.86	0	57.54	14	10.23	0
379.695	56	168.379	0	193.698	0	182.347	0	55.6355	1	4647.36	0	64.484	10	inf	0	1.18943	0	1.17357	0	1.40692	0	54.7025	0	1.88	0	59.32	12	10.34	0
383.507	44	170.162	0	195.758	1	184.287	0	56.6883	0	4696.8	0	65.17	5	inf	0	1.20209	0	1.18605	0	1.42182	0	55.6069	0	1.9	0	61.1	4	10.45	0
387.32	25	171.945	1	197.819	0	186.227	0	57.7411	0	4746.24	0	65.856	6	inf	0	1.21474	0	1.19854	0	1.43671	0	56.5112	0	1.92	0	62.88	5	10.56	0
391.133	24	173.728	0	199.88	0	188.167	0	58.794	0	4795.68	0	66.542	12	inf	0	1.22739	0	1.21102	0	1.45161	0	57.4155	0	1.94	0	64.66	4	10.67	0
394.946	13	175.511	0	201.94	0	190.107	0	59.8468	0	4845.12	1	67.228	1377	inf	0	1.24005	0	1.22351	0	1.4665	0	58.3198	1	1.96	0	66.44	3	10.78	0
398.759	5	177.294	1	204.001	1	192.047	1	60.8996	1	4894.56	1	67.914	0	inf	0	1.2527	0	1.23599	0	1.4814	0	59.2242	0	1.98	0	68.22	1	10.89	0
0	121.262	0	12.3312	0	15.1547	7700.3	9.30157	3978.9	0.059174	13266.2	387.236	21189.8	17.1509	7141.05	inf	30692.5	0.017568	35767.5	0.032483	47520.4	0.08352	4656.56	0.145752	11415.2	0.000661	20680.8	-0.145617	16931.8	nan
0	4278.34	0	126.816	0	187.222	20506.2	97.8412	59947.1	9.03089	21835.2	78548.5	2736.58	233.222	27463.4	nan	156510	0.000323	14233.8	0.00066	28389.1	0.003405	19117.6	14.999	40169.4	0.00066	61324.7	157.202	5856.64	nan
0	85806.6	0	172546	82649.7	158144	30441.6	211002	13242.3	96904.3	12968.1	132012	47190.6	75560.4	49033.1	nan	23419.4	203849	12682.1	128858	7700.3	94907.9	3978.9	42234.8	13266.2	2.23449e+06	21189.8	-29927.2	7141.05	nan
0	319590	0	1.02469e+06	4446.4	921284	13207.7	1.52802e+06	12905	2.22303e+06	26850.8	984607	43557.6	257522	224417	nan	30244.8	1.35448e+06	9916.25	598851	20506.2	398396	59947.1	811807	21835.2	8.68916e+07	2736.58	501008	27463.4	nan
0	107.801	0	8.85627	25241.9	11.4423	67240	6.54056	4215.59	0	43124.2	335	15639	11.4	115491	101.585	40208.6	0.012487	82649.7	0.024842	30441.6	0.067609	13242.3	0.053287	12968.1	0	47190.6	0	9814.38	1.36945
0	43.7903	0	3.10688	19914.2	1.9316	28926.2	1.03123	32992.6	-3.60269	41044.2	58	21800.4	2.2	179969	87.4093	28387.8	0.002844	4446.4	0.008062	13207.7	0.021826	12905	-5.50126	26850.8	0	43557.6	-21	39741.2	0.14602
0	77.9991	0	5.50829	47498.2	6.82245	15389.4	3.58553	58483.2	-0.735082	73281.7	198	52640.5	4.4	19314.1	97.4869	54160.1	0.007243	25241.9	0.015639	67240	0.041285	4215.59	-1.59356	43124.2	0	15639	-5	37415.8	0.679164
0	145.449	0	14.661	64499	18.7848	7832.8	11.4392	33100.4	0.730795	64802	511	42630.4	26.2	25332.8	107.647	134562	0.021127	19914.2	0.040579	28926.2	0.109024	32992.6	1.81093	41044.2	0	21800.4	5	4787.28	2.2989
0	269.208	0	34.9443	23969.5	42.01	19661.6	26.7827	23492.2	3.90944	18207.6	881	41559.7	50.8	77838.4	151.243	60488.6	0.049807	47498.2	0.084637	15389.4	0.203405	58483.2	5.89434	73281.7	0	52640.5	19	25013.7	4.0616
Moments
Log-return		AC-1w Log-return		AC-2w Log-return		AC-m Log-return		AC-3m Log-return		AC-6m Log-return		AC-y Log-return		Abs-log-return		AC-1w Abs-log-return		AC-2w Abs-log-return		AC-m Abs-log-return		AC-3m Abs-log-return		AC-6m Abs-log-return		AC-y Abs-log-return		w-Volatility		AC-w w-Volatility		2w-Volatility		AC-2w 2w-Volatility		m-Volatility		AC-m m-Volatility		3m-Volatility		AC-3m 3m-Volatility		6m-Volatility		AC-6m 6m-Volatility		y-Volatility
-1.58491	1	-1	50	-0.949233	1	-0.735605	3	-0.50776	4	-0.379674	2	-0.267493	16	0	45060	0	1751	8e-06	2496	2e-06	3597	4e-06	5622	2e-06	6954	0	7712	0	27887	-0.99928	849	0	17548	-0.997308	323	0.001884	10316	-0.995486	450	0.005714	4563	-0.99763	577	0.010543	2094	-0.991254	649	0.019493	1523
-1.54869	0	-0.97	116	-0.920045	10	-0.709976	6	-0.487677	2	-0.362512	1	-0.252237	11	0.025849	8079	0.02	1675	0.019665	2525	0.018533	3777	0.015573	5326	0.014068	6745	0.013803	6702	0.014419	18767	-0.969291	1510	0.014395	22369	-0.967396	894	0.015691	19943	-0.9656	963	0.020019	12807	-0.967745	1259	0.02449	7747	-0.961467	1249	0.034791	4509
-1.51246	0	-0.94	199	-0.890856	13	-0.684346	13	-0.467593	3	-0.345351	2	-0.236981	21	0.051698	2518	0.04	1667	0.039321	2565	0.037064	3608	0.031142	5123	0.028133	6399	0.027605	6925	0.028837	6260	-0.939301	1708	0.028789	9766	-0.937485	1164	0.029499	12268	-0.935715	1145	0.034325	11693	-0.93786	1536	0.038438	8131	-0.931679	1340	0.050089	5696
-1.47624	0	-0.91	309	-0.861668	26	-0.658717	21	-0.44751	4	-0.328189	2	-0.221725	17	0.077547	888	0.06	1629	0.058977	2498	0.055596	3514	0.04671	4948	0.042199	6097	0.041408	6480	0.043256	2379	-0.909312	1857	0.043184	3985	-0.907573	1412	0.043307	6757	-0.90583	1320	0.04863	8456	-0.907975	1628	0.052385	8450	-0.901891	1403	0.065387	6749
-1.44002	0	-0.88	332	-0.832479	39	-0.633087	37	-0.427426	21	-0.311027	1	-0.20647	158	0.103396	410	0.08	1567	0.078633	2404	0.074127	3566	0.062279	4586	0.056264	5420	0.05521	5589	0.057675	970	-0.879323	1836	0.057578	1799	-0.877661	1595	0.057114	3748	-0.875945	1410	0.062935	5942	-0.878091	1671	0.066332	6041	-0.872104	1452	0.080685	6084
-1.4038	0	-0.85	419	-0.80329	50	-0.607458	62	-0.407343	41	-0.293865	7	-0.191214	169	0.129245	212	0.1	1695	0.09829	2378	0.092658	3566	0.077848	4468	0.07033	4926	0.069013	5049	0.072094	495	-0.849334	1741	0.071973	861	-0.847749	1541	0.070922	1936	-0.846059	1482	0.07724	4566	-0.848206	1601	0.08028	5393	-0.842316	1356	0.095983	5101
-1.36758	0	-0.82	433	-0.774102	91	-0.581828	77	-0.38726	42	-0.276703	7	-0.175958	225	0.155094	100	0.12	1666	0.117946	2475	0.111189	3336	0.093416	4153	0.084396	4308	0.082816	4427	0.086512	255	-0.819344	1685	0.086367	410	-0.817838	1556	0.084729	988	-0.816174	1471	0.091546	2629	-0.818321	1522	0.094227	4192	-0.812528	1327	0.111281	5075
-1.33136	0	-0.79	507	-0.744913	118	-0.556199	112	-0.367176	85	-0.259542	71	-0.160702	277	0.180944	76	0.14	1673	0.137602	2400	0.129721	3183	0.108985	3970	0.098461	3338	0.096618	4042	0.100931	141	-0.789355	1551	0.100762	259	-0.787926	1535	0.098537	547	-0.786289	1393	0.105851	2098	-0.788436	1493	0.108175	3049	-0.782741	1246	0.126579	4153
-1.29514	0	-0.76	582	-0.715725	170	-0.53057	180	-0.347093	122	-0.24238	173	-0.145447	621	0.206793	41	0.16	1688	0.157258	2412	0.148252	3114	0.124554	3436	0.112527	3040	0.110421	3164	0.11535	97	-0.759366	1533	0.115156	152	-0.758014	1516	0.112344	318	-0.756404	1373	0.120156	1381	-0.758551	1323	0.122122	2601	-0.752953	1298	0.141877	3359
-1.25892	0	-0.73	633	-0.686536	207	-0.50494	219	-0.327009	142	-0.225218	254	-0.130191	722	0.232642	29	0.18	1616	0.176915	2460	0.166783	2871	0.140123	2917	0.126592	2479	0.124223	2599	0.129769	56	-0.729377	1430	0.129551	95	-0.728102	1458	0.126152	221	-0.726518	1366	0.134461	1093	-0.728666	1361	0.136069	2415	-0.723166	1267	0.157175	2957
-1.2227	0	-0.7	718	-0.657347	264	-0.479311	257	-0.306926	269	-0.208056	465	-0.114935	1047	0.258491	18	0.2	1609	0.196571	2296	0.185315	2736	0.155691	2691	0.140658	2079	0.138026	1589	0.144187	52	-0.699387	1359	0.143945	49	-0.698191	1447	0.13996	103	-0.696633	1262	0.148767	845	-0.698782	1368	0.150017	1799	-0.693378	1307	0.172474	2311
-1.18647	0	-0.67	690	-0.628159	382	-0.453681	312	-0.286843	356	-0.190895	659	-0.09968	1601	0.28434	17	0.22	1747	0.216227	2326	0.203846	2577	0.17126	2194	0.154724	1581	0.151828	976	0.158606	30	-0.669398	1302	0.15834	40	-0.668279	1453	0.153767	57	-0.666748	1244	0.163072	517	-0.668897	1280	0.163964	1458	-0.66359	1298	0.187772	2033
-1.15025	0	-0.64	818	-0.59897	458	-0.428052	444	-0.266759	513	-0.173733	842	-0.084424	2758	0.310189	5	0.24	1698	0.235883	2197	0.222377	2305	0.186829	1781	0.168789	1209	0.165631	589	0.173025	15	-0.639409	1268	0.172734	33	-0.638367	1330	0.167575	60	-0.636863	1239	0.177377	280	-0.639012	1180	0.177912	988	-0.633803	1338	0.20307	1869
-1.11403	0	-0.61	856	-0.569782	608	-0.402422	531	-0.246676	703	-0.156571	1213	-0.069168	3615	0.336038	5	0.26	1597	0.25554	2150	0.240908	2162	0.202397	1422	0.182855	801	0.179433	479	0.187443	17	-0.609419	1221	0.187129	18	-0.608455	1244	0.181382	59	-0.606977	1075	0.191683	160	-0.609127	1114	0.191859	825	-0.604015	1238	0.218368	1413
-1.07781	1	-0.58	899	-0.540593	636	-0.376793	592	-0.226592	835	-0.139409	1682	-0.053912	4362	0.361887	9	0.28	1652	0.275196	2099	0.25944	1914	0.217966	1128	0.19692	594	0.193236	328	0.201862	16	-0.57943	1188	0.201523	12	-0.578544	1212	0.19519	21	-0.577092	1042	0.205988	144	-0.579242	1071	0.205806	531	-0.574227	1223	0.233666	1065
-1.04159	0	-0.55	924	-0.511404	717	-0.351163	759	-0.206509	1101	-0.122248	2108	-0.038657	4523	0.387736	3	0.3	1719	0.294852	1991	0.277971	1722	0.233535	876	0.210986	442	0.207038	371	0.216281	9	-0.549441	1102	0.215918	13	-0.548632	1143	0.208997	22	-0.547207	1065	0.220293	106	-0.549357	996	0.219754	511	-0.54444	1188	0.248964	982
-1.00537	0	-0.52	989	-0.482216	808	-0.325534	931	-0.186426	1306	-0.105086	2544	-0.023401	5421	0.413585	4	0.32	1586	0.314508	1879	0.296502	1533	0.249104	666	0.225052	314	0.220841	184	0.2307	4	-0.519452	1106	0.230312	11	-0.51872	987	0.222805	31	-0.517322	1034	0.234598	61	-0.519473	996	0.233701	376	-0.514652	1070	0.264262	548
-0.969148	0	-0.49	1062	-0.453027	951	-0.299904	1065	-0.166342	1620	-0.087924	2957	-0.008145	5487	0.439434	3	0.34	1643	0.334165	1825	0.315034	1228	0.264672	564	0.239117	180	0.234644	143	0.245118	9	-0.489462	1047	0.244707	14	-0.488808	1052	0.236613	21	-0.487436	1026	0.248904	7	-0.489588	933	0.247649	206	-0.484865	990	0.27956	377
-0.932927	0	-0.46	1064	-0.423839	1024	-0.274275	1271	-0.146259	2097	-0.070762	3160	0.007111	4973	0.465283	5	0.36	1579	0.353821	1680	0.333565	1173	0.280241	427	0.253183	151	0.248446	109	0.259537	4	-0.459473	1019	0.259101	7	-0.458897	1060	0.25042	14	-0.457551	1018	0.263209	23	-0.459703	919	0.261596	168	-0.455077	986	0.294858	348
-0.896706	0	-0.43	1149	-0.39465	1123	-0.248646	1533	-0.126176	2457	-0.053601	3995	0.022366	5288	0.491132	0	0.38	1503	0.373477	1544	0.352096	998	0.29581	322	0.267249	123	0.262249	21	0.273956	7	-0.429484	989	0.273496	6	-0.428985	1015	0.264228	4	-0.427666	938	0.277514	14	-0.429818	912	0.275543	131	-0.425289	964	0.310156	370
-0.860485	0	-0.4	1153	-0.365461	1256	-0.223016	1709	-0.106092	2501	-0.036439	4331	0.037622	4410	0.516981	5	0.4	1606	0.393133	1452	0.370627	945	0.311378	259	0.281314	93	0.276051	1	0.288374	4	-0.399495	941	0.28789	11	-0.399073	1043	0.278035	12	-0.397781	975	0.291819	23	-0.399933	970	0.289491	122	-0.395502	910	0.325454	341
-0.824263	0	-0.37	1216	-0.336273	1317	-0.197387	1874	-0.086009	2786	-0.019277	4328	0.052878	3418	0.542831	0	0.42	1389	0.41279	1393	0.389159	758	0.326947	174	0.29538	87	0.289854	6	0.302793	1	-0.369505	901	0.302285	16	-0.369161	950	0.291843	12	-0.367895	908	0.306125	24	-0.370048	869	0.303438	94	-0.365714	828	0.340752	111
-0.788042	0	-0.34	1260	-0.307084	1415	-0.171757	1961	-0.065925	3108	-0.002115	4204	0.068134	2941	0.56868	1	0.44	1479	0.432446	1272	0.40769	620	0.342516	116	0.309445	41	0.303656	6	0.317212	3	-0.339516	867	0.316679	8	-0.33925	904	0.30565	9	-0.33801	875	0.32043	2	-0.340164	883	0.317386	43	-0.335926	771	0.35605	118
-0.751821	0	-0.31	1251	-0.277895	1428	-0.146128	2012	-0.045842	3564	0.015046	4128	0.083389	1782	0.594529	1	0.46	1437	0.452102	1143	0.426221	494	0.358085	84	0.323511	20	0.317459	6	0.331631	1	-0.309527	788	0.331074	2	-0.309338	980	0.319458	4	-0.308125	860	0.334735	10	-0.310279	847	0.331333	26	-0.306139	764	0.371348	75
-0.7156	1	-0.28	1273	-0.248707	1649	-0.120498	2299	-0.025759	3749	0.032208	4011	0.098645	1541	0.620378	2	0.48	1373	0.471758	1011	0.444752	383	0.373653	72	0.337577	24	0.331261	0	0.346049	3	-0.279537	872	0.345468	7	-0.279426	912	0.333266	15	-0.27824	879	0.34904	10	-0.280394	797	0.34528	49	-0.276351	745	0.386646	58
-0.679379	0	-0.25	1265	-0.219518	1625	-0.094869	2360	-0.005675	3745	0.04937	3427	0.113901	924	0.646227	0	0.5	1326	0.491415	902	0.463284	375	0.389222	53	0.351642	11	0.345064	1	0.360468	5	-0.249548	827	0.359863	3	-0.249514	857	0.347073	7	-0.248355	819	0.363346	7	-0.250509	783	0.359228	11	-0.246564	754	0.401944	106
-0.643158	0	-0.22	1331	-0.19033	1830	-0.069239	2536	0.014408	3827	0.066532	3112	0.129156	654	0.672076	2	0.52	1330	0.511071	793	0.481815	291	0.404791	55	0.365708	17	0.358866	0	0.374887	3	-0.219559	812	0.374257	0	-0.219603	865	0.360881	5	-0.218469	863	0.377651	12	-0.220624	747	0.373175	10	-0.216776	732	0.417242	45
-0.606937	1	-0.19	1406	-0.161141	1873	-0.04361	2554	0.034492	3448	0.083694	2615	0.144412	224	0.697925	0	0.54	1209	0.530727	761	0.500346	243	0.420359	28	0.379773	21	0.372669	2	0.389306	2	-0.18957	796	0.388652	2	-0.189691	805	0.374688	2	-0.188584	782	0.391956	8	-0.190739	763	0.387123	24	-0.186988	734	0.43254	8
-0.570716	0	-0.16	1336	-0.131952	1973	-0.01798	2561	0.054575	3327	0.100855	1989	0.159668	98	0.723774	2	0.56	1135	0.550383	688	0.518878	202	0.435928	23	0.393839	6	0.386471	0	0.403724	6	-0.15958	747	0.403047	3	-0.159779	833	0.388496	0	-0.158699	709	0.406261	12	-0.160855	758	0.40107	15	-0.157201	682	0.447838	13
-0.534494	3	-0.13	1373	-0.102764	2004	0.007649	2629	0.074658	2712	0.118017	1535	0.174924	148	0.749623	0	0.58	1175	0.57004	568	0.537409	128	0.451497	8	0.407905	0	0.400274	0	0.418143	1	-0.129591	772	0.417441	0	-0.129867	857	0.402303	0	-0.128814	772	0.420567	6	-0.13097	730	0.415017	0	-0.127413	720	0.463136	10
-0.498273	1	-0.1	1429	-0.073575	2003	0.033278	2568	0.094742	2298	0.135179	1342	0.190179	30	0.775472	0	0.6	1049	0.589696	495	0.55594	134	0.467066	2	0.42197	0	0.414077	0	0.432562	1	-0.099602	727	0.431836	1	-0.099956	786	0.416111	0	-0.098928	737	0.434872	1	-0.101085	743	0.428965	0	-0.097625	725	0.478434	15
-0.462052	4	-0.07	1460	-0.044387	2050	0.058908	2615	0.114825	2102	0.152341	843	0.205435	8	0.801321	0	0.62	1044	0.609352	388	0.574471	94	0.482634	3	0.436036	0	0.427879	0	0.44698	0	-0.069613	720	0.44623	0	-0.070044	752	0.429919	0	-0.069043	721	0.449177	0	-0.0712	690	0.442912	0	-0.067838	752	0.493732	17
-0.425831	4	-0.04	1429	-0.015198	2133	0.084537	2448	0.134909	1772	0.169502	604	0.220691	5	0.82717	0	0.64	942	0.629008	363	0.593003	73	0.498203	0	0.450101	0	0.441682	0	0.461399	0	-0.039623	716	0.460625	0	-0.040132	782	0.443726	0	-0.039158	747	0.463482	0	-0.041315	736	0.456859	0	-0.03805	735	0.50903	15
-0.38961	6	-0.01	1539	0.013991	2047	0.110167	2412	0.154992	1649	0.186664	329	0.235947	4	0.853019	0	0.66	924	0.648665	350	0.611534	70	0.513772	0	0.464167	0	0.455484	0	0.475818	0	-0.009634	704	0.475019	0	-0.01022	698	0.457534	0	-0.009273	721	0.477788	0	-0.01143	720	0.470807	0	-0.008263	713	0.524328	17
-0.353389	2	0.02	1395	0.043179	1945	0.135796	2229	0.175075	1437	0.203826	191	0.251202	1	0.878868	0	0.68	800	0.668321	259	0.630065	49	0.52934	1	0.478233	0	0.469287	0	0.490237	0	0.020355	654	0.489414	0	0.019691	796	0.471341	0	0.020613	714	0.492093	0	0.018455	711	0.484754	0	0.021525	761	0.539626	29
-0.317168	11	0.05	1409	0.072368	1998	0.161426	2047	0.195159	1097	0.220988	176	0.266458	0	0.904718	0	0.7	797	0.687977	212	0.648597	48	0.544909	2	0.492298	0	0.483089	0	0.504655	0	0.050344	659	0.503808	0	0.049603	729	0.485149	0	0.050498	736	0.506398	0	0.048339	698	0.498702	0	0.051313	669	0.554924	0
-0.280946	12	0.08	1336	0.101556	1846	0.187055	1902	0.215242	840	0.238149	91	0.281714	0	0.930567	2	0.72	762	0.707633	181	0.667128	25	0.560478	0	0.506364	0	0.496892	0	0.519074	0	0.080334	674	0.518203	0	0.079515	694	0.498956	0	0.080383	740	0.520703	0	0.078224	690	0.512649	0	0.0811	670	0.570222	0
-0.244725	27	0.11	1266	0.130745	1820	0.212685	1602	0.235326	600	0.255311	52	0.29697	0	0.956416	0	0.74	637	0.72729	153	0.685659	16	0.576046	0	0.520429	0	0.510694	0	0.533493	0	0.110323	671	0.532597	0	0.109427	711	0.512764	0	0.110268	694	0.535009	0	0.108109	664	0.526596	0	0.110888	693	0.58552	0
-0.208504	54	0.14	1260	0.159934	1714	0.238314	1519	0.255409	456	0.272473	32	0.312225	0	0.982265	0	0.76	629	0.746946	130	0.70419	15	0.591615	0	0.534495	0	0.524497	0	0.547912	0	0.140312	641	0.546992	0	0.139338	648	0.526571	0	0.140154	748	0.549314	0	0.137994	698	0.540544	0	0.140676	736	0.600818	0
-0.172283	102	0.17	1265	0.189122	1683	0.263944	1273	0.275492	296	0.289635	6	0.327481	0	1.00811	0	0.78	570	0.766602	101	0.722722	17	0.607184	0	0.548561	0	0.538299	0	0.56233	0	0.170302	633	0.561386	0	0.16925	747	0.540379	0	0.170039	732	0.563619	0	0.167879	707	0.554491	0	0.170463	710	0.616116	0
-0.136062	270	0.2	1182	0.218311	1606	0.289573	1089	0.295576	170	0.306796	5	0.342737	0	1.03396	2	0.8	499	0.786258	80	0.741253	7	0.622753	0	0.562626	0	0.552102	0	0.576749	0	0.200291	680	0.575781	0	0.199162	684	0.554187	0	0.199924	691	0.577924	0	0.197764	668	0.568439	0	0.200251	666	0.631414	0
-0.099841	830	0.23	1158	0.247499	1398	0.315202	953	0.315659	115	0.323958	4	0.357993	0	1.05981	0	0.82	498	0.805915	60	0.759784	8	0.638321	0	0.576692	0	0.565905	0	0.591168	0	0.23028	709	0.590175	0	0.229074	712	0.567994	0	0.229809	721	0.59223	0	0.227648	660	0.582386	0	0.230038	652	0.646712	0
-0.06362	4324	0.26	1109	0.276688	1303	0.340832	889	0.335743	45	0.34112	0	0.373248	0	1.08566	0	0.84	391	0.825571	50	0.778316	7	0.65389	0	0.590758	0	0.579707	0	0.605586	0	0.260269	657	0.60457	0	0.258985	712	0.581802	0	0.259695	702	0.606535	0	0.257533	642	0.596333	0	0.259826	614	0.66201	0
-0.027399	37357	0.29	1116	0.305877	1224	0.366461	670	0.355826	33	0.358282	0	0.388504	0	1.11151	0	0.86	395	0.845227	32	0.796847	15	0.669459	0	0.604823	0	0.59351	0	0.620005	0	0.290259	657	0.618964	0	0.288897	679	0.595609	0	0.28958	704	0.62084	0	0.287418	698	0.610281	0	0.289614	613	0.677308	0
0.008823	11581	0.32	1073	0.335065	1126	0.392091	554	0.375909	24	0.375443	0	0.40376	0	1.13736	0	0.88	302	0.864883	23	0.815378	1	0.685027	0	0.618889	0	0.607312	0	0.634424	0	0.320248	605	0.633359	0	0.318809	711	0.609417	0	0.319465	706	0.635145	0	0.317303	654	0.624228	0	0.319401	578	0.692606	0
0.045044	2042	0.35	1044	0.364254	1094	0.41772	493	0.395993	31	0.392605	0	0.419015	0	1.16321	0	0.9	261	0.88454	22	0.833909	1	0.700596	0	0.632954	0	0.621115	0	0.648843	0	0.350237	642	0.647753	0	0.348721	688	0.623224	0	0.34935	712	0.649451	0	0.347188	732	0.638176	0	0.349189	611	0.707904	0
0.081265	503	0.38	1034	0.393442	919	0.44335	394	0.416076	14	0.409767	0	0.434271	0	1.18906	0	0.92	224	0.904196	10	0.852441	1	0.716165	0	0.64702	0	0.634917	0	0.663261	0	0.380226	613	0.662148	0	0.378632	624	0.637032	0	0.379236	736	0.663756	0	0.377073	674	0.652123	0	0.378977	652	0.723202	0
0.117486	184	0.41	922	0.422631	870	0.468979	255	0.43616	13	0.426929	0	0.449527	0	1.21491	0	0.94	164	0.923852	5	0.870972	0	0.731734	0	0.661086	0	0.64872	0	0.67768	0	0.410216	615	0.676542	0	0.408544	690	0.65084	0	0.409121	692	0.678061	0	0.406957	664	0.66607	0	0.408764	699	0.7385	0
0.153707	72	0.44	942	0.45182	819	0.494609	179	0.456243	6	0.444091	0	0.464783	0	1.24076	0	0.96	111	0.943508	2	0.889503	0	0.747302	0	0.675151	0	0.662522	0	0.692099	0	0.440205	566	0.690937	0	0.438456	690	0.664647	0	0.439006	726	0.692366	0	0.436842	623	0.680018	0	0.438552	658	0.753798	0
0.189928	41	0.47	861	0.481008	676	0.520238	156	0.476326	10	0.461252	0	0.480038	0	1.2666	0	0.98	81	0.963164	1	0.908035	0	0.762871	0	0.689217	0	0.676325	0	0.706518	0	0.470194	616	0.705331	0	0.468368	737	0.678455	0	0.468891	729	0.706672	0	0.466727	695	0.693965	0	0.468339	660	0.769096	0
0.226149	22	0.5	755	0.510197	617	0.545868	88	0.49641	2	0.478414	0	0.495294	0	1.29245	0	1	1	0.982821	0	0.926566	0	0.77844	0	0.703282	0	0.690127	0	0.720936	0	0.500183	627	0.719726	0	0.498279	686	0.692262	0	0.498777	797	0.720977	0	0.496612	643	0.707913	0	0.498127	673	0.784394	0
0.262371	15	0.53	805	0.539385	524	0.571497	68	0.516493	0	0.495576	0	0.51055	0	1.3183	0	1.02	0	1.00248	0	0.945097	0	0.794008	0	0.717348	0	0.70393	0	0.735355	0	0.530173	607	0.73412	0	0.528191	685	0.70607	0	0.528662	693	0.735282	0	0.526497	684	0.72186	0	0.527915	623	0.799692	0
0.298592	4	0.56	728	0.568574	426	0.597126	48	0.536576	0	0.512738	0	0.525806	0	1.34415	0	1.04	0	1.02213	0	0.963628	0	0.809577	0	0.731414	0	0.717733	0	0.749774	0	0.560162	527	0.748515	0	0.558103	683	0.719877	0	0.558547	746	0.749587	0	0.556382	655	0.735807	0	0.557702	701	0.81499	0
0.334813	8	0.59	695	0.597763	363	0.622756	35	0.55666	0	0.529899	0	0.541061	0	1.37	0	1.06	0	1.04179	0	0.98216	0	0.825146	0	0.745479	0	0.731535	0	0.764192	0	0.590151	585	0.762909	0	0.588015	676	0.733685	0	0.588432	756	0.763893	0	0.586266	647	0.749755	0	0.58749	718	0.830288	0
0.371034	2	0.62	612	0.626951	305	0.648385	26	0.576743	0	0.547061	0	0.556317	0	1.39585	0	1.08	0	1.06145	0	1.00069	0	0.840715	0	0.759545	0	0.745338	0	0.778611	0	0.620141	534	0.777304	0	0.617926	669	0.747493	0	0.618318	746	0.778198	0	0.616151	642	0.763702	0	0.617278	702	0.845586	0
0.407255	0	0.65	659	0.65614	252	0.674015	20	0.596827	0	0.564223	0	0.571573	0	1.4217	0	1.1	0	1.0811	0	1.01922	0	0.856283	0	0.77361	0	0.75914	0	0.79303	0	0.65013	571	0.791699	0	0.647838	677	0.7613	0	0.648203	780	0.792503	0	0.646036	706	0.77765	0	0.647065	702	0.860885	0
0.443476	1	0.68	535	0.685328	188	0.699644	26	0.61691	0	0.581385	0	0.586829	0	1.44755	0	1.12	0	1.10076	0	1.03775	0	0.871852	0	0.787676	0	0.772943	0	0.807449	0	0.680119	626	0.806093	0	0.67775	681	0.775108	0	0.678088	715	0.806808	0	0.675921	775	0.791597	0	0.676853	716	0.876183	0
0.479697	3	0.71	530	0.714517	134	0.725274	12	0.636993	0	0.598546	0	0.602084	0	1.4734	0	1.14	0	1.12041	0	1.05628	0	0.887421	0	0.801742	0	0.786745	0	0.821867	0	0.710108	552	0.820488	0	0.707662	607	0.788915	0	0.707973	826	0.821114	0	0.705806	697	0.805544	0	0.70664	718	0.891481	0
0.515918	2	0.74	482	0.743706	107	0.750903	3	0.657077	0	0.615708	0	0.61734	0	1.49925	0	1.16	0	1.14007	0	1.07482	0	0.902989	0	0.815807	0	0.800548	0	0.836286	0	0.740098	597	0.834882	0	0.737573	598	0.802723	0	0.737859	780	0.835419	0	0.735691	658	0.819492	0	0.736428	729	0.906779	0
0.55214	0	0.77	410	0.772894	91	0.776533	4	0.67716	0	0.63287	0	0.632596	0	1.5251	0	1.18	0	1.15973	0	1.09335	0	0.918558	0	0.829873	0	0.81435	0	0.850705	0	0.770087	564	0.849277	0	0.767485	626	0.81653	0	0.767744	751	0.849724	0	0.765575	650	0.833439	0	0.766216	692	0.922077	0
0.588361	2	0.8	367	0.802083	69	0.802162	3	0.697244	0	0.650032	0	0.647851	0	1.55094	0	1.2	0	1.17938	0	1.11188	0	0.934127	0	0.843939	0	0.828153	0	0.865123	0	0.800076	564	0.863671	0	0.797397	635	0.830338	0	0.797629	751	0.864029	0	0.79546	688	0.847387	0	0.796003	715	0.937375	0
0.624582	1	0.83	335	0.831272	49	0.827792	0	0.717327	0	0.667193	0	0.663107	0	1.57679	1	1.22	0	1.19904	0	1.13041	0	0.949696	0	0.858004	0	0.841955	0	0.879542	0	0.830065	551	0.878066	0	0.827309	576	0.844146	0	0.827514	763	0.878335	0	0.825345	695	0.861334	0	0.825791	829	0.952673	0
0.660803	1	0.86	261	0.86046	27	0.853421	0	0.73741	0	0.684355	0	0.678363	0	1.60264	0	1.24	0	1.2187	0	1.14894	0	0.965264	0	0.87207	0	0.855758	0	0.893961	0	0.860055	520	0.89246	0	0.85722	498	0.857953	0	0.8574	743	0.89264	0	0.85523	775	0.875281	0	0.855579	894	0.967971	0
0.697024	0	0.89	195	0.889649	5	0.879051	0	0.757494	0	0.701517	0	0.693619	0	1.62849	0	1.26	0	1.23835	0	1.16747	0	0.980833	0	0.886135	0	0.86956	0	0.90838	0	0.890044	487	0.906855	0	0.887132	426	0.871761	0	0.887285	597	0.906945	0	0.885115	705	0.889229	0	0.885366	960	0.983269	0
0.733245	2	0.92	160	0.918837	2	0.90468	0	0.777577	0	0.718679	0	0.708874	0	1.65434	0	1.28	0	1.25801	0	1.186	0	0.996402	0	0.900201	0	0.883363	0	0.922798	0	0.920033	387	0.921249	0	0.917044	330	0.885568	0	0.91717	529	0.921251	0	0.915	677	0.903176	0	0.915154	753	0.998567	0
0.769466	0	0.95	101	0.948026	1	0.930309	0	0.797661	0	0.73584	0	0.72413	0	1.68019	0	1.3	0	1.27766	0	1.20453	0	1.01197	0	0.914267	0	0.897166	0	0.937217	0	0.950023	320	0.935644	0	0.946956	208	0.899376	0	0.947055	322	0.935556	0	0.944885	469	0.917124	0	0.944941	797	1.01387	0
0.805688	0	0.98	28	0.977215	0	0.955939	0	0.817744	0	0.753002	0	0.739386	0	1.70604	0	1.32	0	1.29732	0	1.22307	0	1.02754	0	0.928332	0	0.910968	0	0.951636	0	0.980012	98	0.950038	0	0.976867	26	0.913183	0	0.976941	38	0.949861	0	0.974769	80	0.931071	0	0.974729	182	1.02916	0
0.841909	0	1.01	0	1.0064	0	0.981568	0	0.837827	0	0.770164	0	0.754642	0	1.73189	0	1.34	0	1.31698	0	1.2416	0	1.04311	0	0.942398	0	0.924771	0	0.966055	0	1.01	0	0.964433	0	1.00678	0	0.926991	0	1.00683	0	0.964166	0	1.00465	0	0.945018	0	1.00452	0	1.04446	0
0.87813	0	1.04	0	1.03559	0	1.0072	0	0.857911	0	0.787326	0	0.769897	0	1.75774	0	1.36	0	1.33663	0	1.26013	0	1.05868	0	0.956463	0	0.938573	0	0.980473	0	1.03999	0	0.978827	0	1.03669	0	0.940798	0	1.03671	0	0.978472	0	1.03454	0	0.958966	0	1.0343	0	1.05976	0
0.914351	2	1.07	0	1.06478	0	1.03283	0	0.877994	0	0.804488	0	0.785153	0	1.78359	0	1.38	0	1.35629	0	1.27866	0	1.07424	0	0.970529	0	0.952376	0	0.994892	0	1.06998	0	0.993222	0	1.0666	0	0.954606	0	1.0666	0	0.992777	0	1.06442	0	0.972913	0	1.06409	0	1.07506	0
0.950572	0	1.1	0	1.09397	0	1.05846	0	0.898078	0	0.821649	0	0.800409	0	1.80943	0	1.4	0	1.37595	0	1.29719	0	1.08981	0	0.984595	0	0.966178	0	1.00931	0	1.09997	0	1.00762	0	1.09651	0	0.968414	0	1.09648	0	1.00708	0	1.09431	0	0.986861	0	1.09388	0	1.09035	0
0.986793	0	1.13	0	1.12316	0	1.08409	0	0.918161	0	0.838811	0	0.815665	0	1.83528	0	1.42	0	1.3956	0	1.31572	0	1.10538	0	0.99866	0	0.979981	0	1.02373	0	1.12996	0	1.02201	0	1.12643	0	0.982221	0	1.12637	0	1.02139	0	1.12419	0	1.00081	0	1.12367	0	1.10565	0
1.02301	1	1.16	0	1.15235	0	1.10972	0	0.938244	0	0.855973	0	0.83092	0	1.86113	0	1.44	0	1.41526	0	1.33425	0	1.12095	0	1.01273	0	0.993783	0	1.03815	0	1.15995	0	1.03641	0	1.15634	0	0.996029	0	1.15625	0	1.03569	0	1.15408	0	1.01476	0	1.15345	0	1.12095	0
1.05924	0	1.19	0	1.18154	0	1.13535	0	0.958328	0	0.873135	0	0.846176	0	1.88698	0	1.46	0	1.43491	0	1.35278	0	1.13652	0	1.02679	0	1.00759	0	1.05257	0	1.18994	0	1.0508	0	1.18625	0	1.00984	0	1.18614	0	1.05	0	1.18396	0	1.0287	0	1.18324	0	1.13625	0
1.09546	0	1.22	0	1.21072	0	1.16098	0	0.978411	0	0.890296	0	0.861432	0	1.91283	0	1.48	0	1.45457	0	1.37132	0	1.15209	0	1.04086	0	1.02139	0	1.06699	0	1.21993	0	1.06519	0	1.21616	0	1.02364	0	1.21602	0	1.0643	0	1.21385	0	1.04265	0	1.21303	0	1.15155	0
1.13168	0	1.25	0	1.23991	0	1.1866	0	0.998495	0	0.907458	0	0.876687	0	1.93868	0	1.5	0	1.47423	0	1.38985	0	1.16766	0	1.05492	0	1.03519	0	1.0814	0	1.24992	0	1.07959	0	1.24607	0	1.03745	0	1.24591	0	1.07861	0	1.24373	0	1.0566	0	1.24282	0	1.16684	0
1.1679	0	1.28	0	1.2691	0	1.21223	0	1.01858	0	0.92462	0	0.891943	0	1.96453	0	1.52	0	1.49388	0	1.40838	0	1.18323	0	1.06899	0	1.04899	0	1.09582	0	1.2799	0	1.09398	0	1.27598	0	1.05126	0	1.27579	0	1.09291	0	1.27362	0	1.07055	0	1.2726	0	1.18214	0
1.20412	0	1.31	0	1.29829	0	1.23786	0	1.03866	0	0.941782	0	0.907199	0	1.99038	0	1.54	0	1.51354	0	1.42691	0	1.1988	0	1.08305	0	1.0628	0	1.11024	0	1.30989	0	1.10838	0	1.3059	0	1.06507	0	1.30568	0	1.10722	0	1.3035	0	1.08449	0	1.30239	0	1.19744	0
1.24034	0	1.34	0	1.32748	0	1.26349	0	1.05875	0	0.958943	0	0.922455	0	2.01623	0	1.56	0	1.5332	0	1.44544	0	1.21436	0	1.09712	0	1.0766	0	1.12466	0	1.33988	0	1.12277	0	1.33581	0	1.07887	0	1.33556	0	1.12152	0	1.33339	0	1.09844	0	1.33218	0	1.21274	0
1.27656	0	1.37	0	1.35667	0	1.28912	0	1.07883	0	0.976105	0	0.93771	0	2.04208	0	1.58	0	1.55285	0	1.46397	0	1.22993	0	1.11119	0	1.0904	0	1.13908	0	1.36987	0	1.13717	0	1.36572	0	1.09268	0	1.36545	0	1.13583	0	1.36327	0	1.11239	0	1.36197	0	1.22804	0
1.31278	0	1.4	0	1.38586	0	1.31475	0	1.09891	0	0.993267	0	0.952966	0	2.06793	0	1.6	0	1.57251	0	1.4825	0	1.2455	0	1.12525	0	1.1042	0	1.1535	0	1.39986	0	1.15156	0	1.39563	0	1.10649	0	1.39533	0	1.15013	0	1.39316	0	1.12634	0	1.39176	0	1.24334	0
1.34901	0	1.43	0	1.41504	0	1.34038	0	1.11899	0	1.01043	0	0.968222	0	2.09377	0	1.62	0	1.59216	0	1.50104	0	1.26107	0	1.13932	0	1.11801	0	1.16792	0	1.42985	0	1.16596	0	1.42554	0	1.1203	0	1.42522	0	1.16444	0	1.42304	0	1.14028	0	1.42154	0	1.25863	0
1.38523	0	1.46	0	1.44423	0	1.36601	0	1.13908	0	1.02759	0	0.983478	0	2.11962	0	1.64	0	1.61182	0	1.51957	0	1.27664	0	1.15338	0	1.13181	0	1.18233	0	1.45984	0	1.18035	0	1.45545	0	1.1341	0	1.45511	0	1.17874	0	1.45293	0	1.15423	0	1.45133	0	1.27393	0
1.42145	0	1.49	0	1.47342	0	1.39164	0	1.15916	0	1.04475	0	0.998733	0	2.14547	0	1.66	0	1.63148	0	1.5381	0	1.29221	0	1.16745	0	1.14561	0	1.19675	0	1.48983	0	1.19474	0	1.48537	0	1.14791	0	1.48499	0	1.19305	0	1.48281	0	1.16818	0	1.48112	0	1.28923	0
1.45767	0	1.52	0	1.50261	0	1.41727	0	1.17925	0	1.06191	0	1.01399	0	2.17132	0	1.68	0	1.65113	0	1.55663	0	1.30778	0	1.18151	0	1.15941	0	1.21117	0	1.51982	0	1.20914	0	1.51528	0	1.16172	0	1.51487	0	1.20736	0	1.5127	0	1.18212	0	1.51091	0	1.30453	0
1.49389	0	1.55	0	1.5318	0	1.4429	0	1.19933	0	1.07908	0	1.02924	0	2.19717	0	1.7	0	1.67079	0	1.57516	0	1.32334	0	1.19558	0	1.17322	0	1.22559	0	1.54981	0	1.22353	0	1.54519	0	1.17553	0	1.54476	0	1.22166	0	1.54258	0	1.19607	0	1.54069	0	1.31983	0
1.53011	0	1.58	0	1.56099	0	1.46853	0	1.21941	0	1.09624	0	1.0445	0	2.22302	0	1.72	0	1.69045	0	1.59369	0	1.33891	0	1.20964	0	1.18702	0	1.24001	0	1.5798	0	1.23793	0	1.5751	0	1.18934	0	1.57465	0	1.23597	0	1.57247	0	1.21002	0	1.57048	0	1.33512	0
1.56633	0	1.61	0	1.59017	0	1.49416	0	1.2395	0	1.1134	0	1.05976	0	2.24887	0	1.74	0	1.7101	0	1.61222	0	1.35448	0	1.22371	0	1.20082	0	1.25443	0	1.60979	0	1.25232	0	1.60501	0	1.20314	0	1.60453	0	1.25027	0	1.60235	0	1.22397	0	1.60027	0	1.35042	0
1.60255	0	1.64	0	1.61936	0	1.51979	0	1.25958	0	1.13056	0	1.07501	0	2.27472	0	1.76	0	1.72976	0	1.63075	0	1.37005	0	1.23778	0	1.21462	0	1.26885	0	1.63978	0	1.26672	0	1.63493	0	1.21695	0	1.63442	0	1.26458	0	1.63224	0	1.23791	0	1.63006	0	1.36572	0
1.63877	0	1.67	0	1.64855	0	1.54542	0	1.27966	0	1.14772	0	1.09027	0	2.30057	0	1.78	0	1.74941	0	1.64929	0	1.38562	0	1.25184	0	1.22843	0	1.28327	0	1.66976	0	1.28111	0	1.66484	0	1.23076	0	1.6643	0	1.27888	0	1.66212	0	1.25186	0	1.65984	0	1.38102	0
1.675	0	1.7	0	1.67774	0	1.57105	0	1.29974	0	1.16488	0	1.10552	0	2.32642	0	1.8	0	1.76907	0	1.66782	0	1.40119	0	1.26591	0	1.24223	0	1.29768	0	1.69975	0	1.29551	0	1.69475	0	1.24456	0	1.69419	0	1.29319	0	1.692	0	1.26581	0	1.68963	0	1.39631	0
1.71122	0	1.73	0	1.70693	0	1.59668	0	1.31983	0	1.18205	0	1.12078	0	2.35227	0	1.82	0	1.78873	0	1.68635	0	1.41676	0	1.27997	0	1.25603	0	1.3121	0	1.72974	0	1.3099	0	1.72466	0	1.25837	0	1.72407	0	1.30749	0	1.72189	0	1.27976	0	1.71942	0	1.41161	0
1.74744	0	1.76	0	1.73612	0	1.62231	0	1.33991	0	1.19921	0	1.13603	0	2.37812	0	1.84	0	1.80838	0	1.70488	0	1.43233	0	1.29404	0	1.26983	0	1.32652	0	1.75973	0	1.3243	0	1.75457	0	1.27218	0	1.75396	0	1.3218	0	1.75178	0	1.2937	0	1.74921	0	1.42691	0
1.78366	0	1.79	0	1.76531	0	1.64793	0	1.36	0	1.21637	0	1.15129	0	2.40396	0	1.86	0	1.82804	0	1.72341	0	1.44789	0	1.3081	0	1.28364	0	1.34094	0	1.78972	0	1.33869	0	1.78449	0	1.28599	0	1.78384	0	1.3361	0	1.78166	0	1.30765	0	1.779	0	1.44221	0
1.81988	0	1.82	0	1.79449	0	1.67356	0	1.38008	0	1.23353	0	1.16655	0	2.42981	0	1.88	0	1.8477	0	1.74194	0	1.46346	0	1.32217	0	1.29744	0	1.35536	0	1.81971	0	1.35309	0	1.8144	0	1.2998	0	1.81373	0	1.35041	0	1.81154	0	1.3216	0	1.80878	0	1.45751	0
1.8561	0	1.85	0	1.82368	0	1.69919	0	1.40016	0	1.25069	0	1.1818	0	2.45566	0	1.9	0	1.86735	0	1.76047	0	1.47903	0	1.33624	0	1.31124	0	1.36978	0	1.8497	0	1.36748	0	1.84431	0	1.3136	0	1.84361	0	1.36471	0	1.84143	0	1.33554	0	1.83857	0	1.4728	0
1.89232	0	1.88	0	1.85287	0	1.72482	0	1.42025	0	1.26785	0	1.19706	0	2.48151	0	1.92	0	1.88701	0	1.779	0	1.4946	0	1.3503	0	1.32504	0	1.3842	0	1.87969	0	1.38187	0	1.87422	0	1.32741	0	1.8735	0	1.37902	0	1.87131	0	1.34949	0	1.86836	0	1.4881	0
1.92854	0	1.91	0	1.88206	0	1.75045	0	1.44033	0	1.28502	0	1.21231	0	2.50736	0	1.94	0	1.90666	0	1.79754	0	1.51017	0	1.36437	0	1.33885	0	1.39862	0	1.90968	0	1.39627	0	1.90413	0	1.34122	0	1.90338	0	1.39332	0	1.9012	0	1.36344	0	1.89814	0	1.5034	0
1.96476	0	1.94	0	1.91125	0	1.77608	0	1.46041	0	1.30218	0	1.22757	0	2.53321	0	1.96	0	1.92632	0	1.81607	0	1.52574	0	1.37843	0	1.35265	0	1.41304	0	1.93967	0	1.41066	0	1.93404	0	1.35503	0	1.93327	0	1.40763	0	1.93108	0	1.37739	0	1.92793	0	1.5187	0
2.00099	0	1.97	0	1.94044	0	1.80171	0	1.4805	0	1.31934	0	1.24283	0	2.55906	0	1.98	0	1.94598	0	1.8346	0	1.54131	0	1.3925	0	1.36645	0	1.42745	0	1.96966	0	1.42506	0	1.96395	0	1.36883	0	1.96315	0	1.42193	0	1.96097	0	1.39133	0	1.95772	0	1.534	0
0	0.000109	0	-0.027346	0	-0.003651	0	0.010825	0	0.000499	0	-0.002221	0	0.000388	0	0.017739	-2.48513	0.371305	-1.92489	0.258666	-1.62316	0.175933	0	0.10275	0	0.074929	0	0.066635	0	0.020029	0	-0.226214	0	0.026211	0	-0.18069	0	0.035291	0	-0.129252	0	0.059488	0	-0.160716	0	0.086656	0	-0.12506	0	0.124466
0	0.001241	0	0.190285	0	0.098587	0	0.048154	0	0.016298	0	0.007992	0	0.00414	0	0.000926	-2.46385	0.056726	-1.92381	0.031744	-1.61405	0.016716	0	0.005892	0	0.003355	0	0.00242	0	0.00042	0	0.318973	0	0.000536	0	0.302659	0	0.000734	0	0.327682	0	0.001659	0	0.339941	0	0.00305	0	0.350245	0	0.005151
0	-24243.9	103.842	4048.94	103.209	3016.85	100.552	-167.143	97.1236	-1592.05	92.8303	233.032	92.8303	-7157.95	92.8303	558065	-2.44488	22782.8	-1.92066	39356.9	-1.59132	54893.3	101.84	56968.7	100.802	65849.9	99.5395	54452.2	96.8125	322230	94.8526	28100.2	85.7484	266131	85.7484	22665.2	85.7484	194934	85.7484	16332	0	117737	0	20338.4	81.4818	83659.5	81.9008	18369.5	83.7872	76035.7
0	9.12208e+06	0	129648	0	148796	0	163676	0	172266	0	163520	0	183409	0	1.4946e+07	-2.43953	130686	-1.9155	169131	-1.49691	219929	0	228233	0	266486	0	223612	0	3.88417e+06	0	114955	0	2.61973e+06	0	110005	0	1.48435e+06	0	102510	0	611255	nan	104838	0	327851	0	102475	0	317615
0	0	0	-0.035163	0	-0.006216	0	0.012072	0	0.001238	0	-0.002339	0	8e-05	0	0.009087	-2.41235	0.346663	-1.89545	0.231855	-1.48728	0.151707	0	0.088767	0	0.062684	0	0.057492	0	0.014858	0	-0.352992	0	0.020317	0	-0.281689	0	0.028281	0	-0.214423	nan	0.048206	nan	-0.264412	0	0.07127	0	-0.225851	0	0.108333
104.017	-0.043355	103.842	-0.733334	102.502	-0.521079	100.522	-0.350702	96.6931	-0.212272	92.8303	-0.150186	92.8303	-0.104856	92.8303	0	-2.39306	0.033104	-1.87932	0.02245	-1.47189	0.014721	101.839	0.007947	100.774	0.00577	98.7845	0.005036	96.3251	0.003631	94.4772	-0.930142	85.7484	0.006308	85.7484	-0.896782	85.7484	0.009729	85.7484	-0.898235	nan	0.017408	0	-0.91631	81.4818	0.026489	82.5426	-0.908826	83.9223	0.04032
0	-0.009188	0	-0.357865	0	-0.226171	0	-0.140593	0	-0.084743	0	-0.062736	0	-0.042144	0	0.00065	-2.35392	0.172125	-1.87765	0.113887	-1.45192	0.073508	0	0.041444	0	0.029729	0	0.027526	0	0.008683	0	-0.727286	0	0.012797	0	-0.669554	0	0.018265	0	-0.648999	nan	0.031218	0	-0.690311	0	0.046469	0	-0.651937	0	0.071066
0	0.008993	0	0.29772	0	0.214946	0	0.16057	0	0.083791	0	0.058626	0	0.043348	0	0.022803	-2.30145	0.543764	-1.847	0.374294	-1.418	0.252703	0	0.147731	0	0.107625	0	0.097391	0	0.024637	0	0.231344	0	0.032394	0	0.277451	0	0.04429	0	0.372195	nan	0.07632	0	0.340674	0	0.112592	0	0.397861	0	0.161666
104.009	0.045284	103.764	0.709692	102.39	0.523704	100.485	0.372176	96.6085	0.210783	92.8303	0.144773	92.8303	0.107215	90.6917	0.063002	-2.24133	0.801531	-1.84607	0.591198	-1.4169	0.420578	101.682	0.248902	100.736	0.183505	98.4116	0.155923	96.2474	0.05225	94.2554	0.802614	85.7484	0.064169	85.7484	0.789541	85.7484	0.081561	0	0.832148	nan	0.140598	80.1335	0.847897	81.4818	0.19571	82.9171	0.877636	83.9516	0.259757
MostSuccessfulParameters
Future		Reflexivity(%)		TradingWindow		Gesture		History		Epsilon		NEB
6	18	0.01784	20	5	72	0.20058	22	14	12	0.050199	57	0	806
7.26	17	1.00306	23	6.2	53	0.218555	25	52.3	8	0.064695	65	0.08	0
8.52	9	1.98827	27	7.4	40	0.23653	29	90.6	13	0.079192	51	0.16	0
9.78	33	2.97349	27	8.6	36	0.254505	39	128.9	13	0.093688	61	0.24	0
11.04	14	3.95871	22	9.8	49	0.27248	24	167.2	9	0.108184	71	0.32	0
12.3	11	4.94392	18	11	59	0.290455	29	205.5	7	0.122681	72	0.4	0
13.56	14	5.92914	21	12.2	23	0.308429	18	243.8	12	0.137177	60	0.48	0
14.82	24	6.91436	35	13.4	30	0.326404	20	282.1	13	0.151673	72	0.56	0
16.08	9	7.89957	25	14.6	22	0.344379	32	320.4	13	0.16617	68	0.64	0
17.34	12	8.88479	16	15.8	16	0.362354	31	358.7	14	0.180666	75	0.72	0
18.6	10	9.87001	21	17	43	0.380329	32	397	6	0.195162	76	0.8	0
19.86	16	10.8552	19	18.2	20	0.398304	28	435.3	15	0.209659	61	0.88	0
21.12	6	11.8404	10	19.4	13	0.416279	23	473.6	9	0.224155	53	0.96	0
22.38	17	12.8257	21	20.6	23	0.434254	31	511.9	13	0.238651	41	1.04	0
23.64	9	13.8109	18	21.8	17	0.452229	17	550.2	15	0.253148	8	1.12	0
24.9	17	14.7961	27	23	23	0.470204	26	588.5	13	0.267644	4	1.2	0
26.16	12	15.7813	8	24.2	14	0.488179	20	626.8	10	0.282141	3	1.28	0
27.42	10	16.7665	20	25.4	10	0.506154	22	665.1	13	0.296637	4	1.36	0
28.68	3	17.7517	16	26.6	11	0.524129	20	703.4	8	0.311133	5	1.44	0
29.94	17	18.737	21	27.8	11	0.542104	24	741.7	10	0.32563	7	1.52	0
31.2	10	19.7222	21	29	27	0.560078	24	780	15	0.340126	6	1.6	0
32.46	8	20.7074	21	30.2	11	0.578053	18	818.3	7	0.354622	7	1.68	0
33.72	10	21.6926	18	31.4	17	0.596028	24	856.6	10	0.369119	3	1.76	0
34.98	26	22.6778	24	32.6	12	0.614003	24	894.9	6	0.383615	8	1.84	0
36.24	11	23.663	11	33.8	5	0.631978	20	933.2	12	0.398111	17	1.92	0
37.5	9	24.6483	14	35	21	0.649953	27	971.5	6	0.412608	1	2	0
38.76	23	25.6335	25	36.2	11	0.667928	22	1009.8	13	0.427104	8	2.08	0
40.02	15	26.6187	7	37.4	3	0.685903	19	1048.1	9	0.4416	9	2.16	0
41.28	8	27.6039	13	38.6	10	0.703878	25	1086.4	15	0.456097	7	2.24	0
42.54	11	28.5891	12	39.8	12	0.721853	16	1124.7	4	0.470593	8	2.32	0
43.8	16	29.5743	15	41	13	0.739828	25	1163	8	0.485089	11	2.4	0
45.06	11	30.5596	20	42.2	6	0.757803	18	1201.3	7	0.499586	1	2.48	0
46.32	11	31.5448	14	43.4	14	0.775778	21	1239.6	8	0.514082	0	2.56	0
47.58	6	32.53	6	44.6	7	0.793753	15	1277.9	15	0.528579	0	2.64	0
48.84	13	33.5152	12	45.8	7	0.811728	17	1316.2	11	0.543075	0	2.72	0
50.1	8	34.5004	11	47	9	0.829702	24	1354.5	11	0.557571	0	2.8	0
51.36	6	35.4856	12	48.2	5	0.847677	15	1392.8	15	0.572068	0	2.88	0
52.62	8	36.4709	15	49.4	7	0.865652	24	1431.1	8	0.586564	0	2.96	0
53.88	14	37.4561	13	50.6	5	0.883627	18	1469.4	8	0.60106	0	3.04	0
55.14	12	38.4413	10	51.8	5	0.901602	20	1507.7	13	0.615557	0	3.12	0
56.4	5	39.4265	12	53	12	0.919577	13	1546	10	0.630053	0	3.2	0
57.66	6	40.4117	14	54.2	9	0.937552	20	1584.3	10	0.644549	0	3.28	0
58.92	12	41.3969	10	55.4	7	0.955527	18	1622.6	8	0.659046	0	3.36	0
60.18	5	42.3822	6	56.6	4	0.973502	11	1660.9	9	0.673542	0	3.44	0
61.44	5	43.3674	14	57.8	8	0.991477	10	1699.2	11	0.688038	0	3.52	0
62.7	12	44.3526	4	59	11	1.00945	0	1737.5	8	0.702535	0	3.6	0
63.96	13	45.3378	6	60.2	7	1.02743	0	1775.8	8	0.717031	0	3.68	0
65.22	8	46.323	9	61.4	8	1.0454	0	1814.1	8	0.731527	0	3.76	0
66.48	8	47.3082	9	62.6	2	1.06338	0	1852.4	6	0.746024	0	3.84	0
67.74	7	48.2935	11	63.8	3	1.08135	0	1890.7	10	0.76052	0	3.92	0
69	9	49.2787	11	65	6	1.09933	0	1929	13	0.775017	0	4	0
70.26	7	50.2639	7	66.2	5	1.1173	0	1967.3	18	0.789513	0	4.08	0
71.52	11	51.2491	12	67.4	2	1.13528	0	2005.6	13	0.804009	0	4.16	0
72.78	13	52.2343	8	68.6	6	1.15325	0	2043.9	8	0.818506	0	4.24	0
74.04	5	53.2195	7	69.8	2	1.17123	0	2082.2	11	0.833002	0	4.32	0
75.3	9	54.2048	14	71	7	1.1892	0	2120.5	11	0.847498	0	4.4	0
76.56	12	55.19	6	72.2	4	1.20718	0	2158.8	8	0.861995	0	4.48	0
77.82	15	56.1752	3	73.4	4	1.22515	0	2197.1	11	0.876491	0	4.56	0
79.08	7	57.1604	10	74.6	3	1.24313	0	2235.4	10	0.890987	0	4.64	0
80.34	7	58.1456	5	75.8	3	1.2611	0	2273.7	10	0.905484	0	4.72	0
81.6	9	59.1308	6	77	10	1.27908	0	2312	6	0.91998	0	4.8	0
82.86	18	60.1161	6	78.2	3	1.29705	0	2350.3	11	0.934476	0	4.88	0
84.12	2	61.1013	7	79.4	6	1.31503	0	2388.6	7	0.948973	0	4.96	0
85.38	10	62.0865	4	80.6	5	1.333	0	2426.9	5	0.963469	0	5.04	0
86.64	6	63.0717	4	81.8	4	1.35098	0	2465.2	8	0.977965	0	5.12	0
87.9	14	64.0569	5	83	9	1.36895	0	2503.5	7	0.992462	0	5.2	0
89.16	6	65.0421	6	84.2	0	1.38692	0	2541.8	12	1.00696	0	5.28	0
90.42	9	66.0274	3	85.4	5	1.4049	0	2580.1	4	1.02146	0	5.36	0
91.68	9	67.0126	4	86.6	1	1.42287	0	2618.4	6	1.03595	0	5.44	0
92.94	20	67.9978	3	87.8	4	1.44085	0	2656.7	10	1.05045	0	5.52	0
94.2	7	68.983	0	89	6	1.45883	0	2695	6	1.06494	0	5.6	0
95.46	8	69.9682	2	90.2	2	1.4768	0	2733.3	10	1.07944	0	5.68	0
96.72	3	70.9534	1	91.4	4	1.49477	0	2771.6	10	1.09394	0	5.76	0
97.98	13	71.9387	2	92.6	1	1.51275	0	2809.9	6	1.10843	0	5.84	0
99.24	12	72.9239	2	93.8	2	1.53072	0	2848.2	14	1.12293	0	5.92	0
100.5	4	73.9091	2	95	3	1.5487	0	2886.5	12	1.13742	0	6	0
101.76	10	74.8943	1	96.2	1	1.56668	0	2924.8	9	1.15192	0	6.08	0
103.02	4	75.8795	1	97.4	3	1.58465	0	2963.1	9	1.16642	0	6.16	0
104.28	5	76.8647	3	98.6	0	1.60262	0	3001.4	8	1.18091	0	6.24	0
105.54	4	77.85	5	99.8	0	1.6206	0	3039.7	12	1.19541	0	6.32	0
106.8	9	78.8352	2	101	7	1.63857	0	3078	7	1.20991	0	6.4	0
108.06	12	79.8204	2	102.2	2	1.65655	0	3116.3	11	1.2244	0	6.48	0
109.32	7	80.8056	3	103.4	1	1.67452	0	3154.6	13	1.2389	0	6.56	0
110.58	11	81.7908	3	104.6	0	1.6925	0	3192.9	13	1.2534	0	6.64	0
111.84	15	82.776	3	105.8	2	1.71047	0	3231.2	6	1.26789	0	6.72	0
113.1	3	83.7613	2	107	1	1.72845	0	3269.5	9	1.28239	0	6.8	0
114.36	4	84.7465	3	108.2	0	1.74642	0	3307.8	14	1.29689	0	6.88	0
115.62	5	85.7317	1	109.4	1	1.7644	0	3346.1	11	1.31138	0	6.96	194
116.88	13	86.7169	2	110.6	0	1.78237	0	3384.4	4	1.32588	0	7.04	0
118.14	2	87.7021	2	111.8	0	1.80035	0	3422.7	18	1.34037	0	7.12	0
119.4	3	88.6873	2	113	6	1.81832	0	3461	8	1.35487	0	7.2	0
120.66	6	89.6726	0	114.2	0	1.8363	0	3499.3	13	1.36937	0	7.28	0
121.92	6	90.6578	4	115.4	0	1.85427	0	3537.6	9	1.38386	0	7.36	0
123.18	3	91.643	2	116.6	0	1.87225	0	3575.9	17	1.39836	0	7.44	0
124.44	7	92.6282	3	117.8	0	1.89022	0	3614.2	13	1.41286	0	7.52	0
125.7	6	93.6134	2	119	0	1.9082	0	3652.5	12	1.42735	0	7.6	0
126.96	11	94.5986	2	120.2	1	1.92617	0	3690.8	7	1.44185	0	7.68	0
128.22	5	95.5839	2	121.4	1	1.94415	0	3729.1	10	1.45635	0	7.76	0
129.48	4	96.5691	6	122.6	2	1.96212	0	3767.4	4	1.47084	0	7.84	0
130.74	5	97.5543	0	123.8	2	1.9801	0	3805.7	1	1.48534	0	7.92	0
0	59.484	0	29.4196	0	31.705	0	0.565399	0	1872.23	0	0.178804	0	1.358
0	1286.61	0	522.475	0	713.688	0	0.051629	0	1.25209e+06	0	0.00929	0	7.66184
79.1466	263.156	76.9258	921.339	72.3828	1231.54	68.1193	184.394	68.1193	54.4103	68.1193	1373.34	68.1193	1547.69
0	1870.76	0	3265.78	0	3777.69	0	1840.81	0	1744.73	0	4907.83	0	3395.33
0	55	0	23.8494	0	22	0	0.550322	0	1858	0	0.164671	0	0
79.0932	10	76.6153	2.27711	72.1539	6	68.1193	0.23956	68.1193	191	68.1193	0.063832	68.1193	0
0	28	0	10.5706	0	11	0	0.369465	0	864	0	0.112278	0	0
0	90	0	43.1119	0	45	0	0.753348	0	2887	0	0.216252	0	0
78.6238	121	75.1199	78.3458	71.8393	88	68.1193	0.943739	68.1193	3605	68.1193	0.407769	68.1193	7
LessSuccessfulParameters
Future		Reflexivity(%)		TradingWindow		Gesture		History		Epsilon		NEB
6	24	0.012439	6	5	78	0.201311	21	10	12	0.050162	59	0	796
7.26	6	1.02179	8	6.26	31	0.219293	9	48.08	8	0.064643	54	0.08	0
8.52	13	2.03114	3	7.52	30	0.237276	14	86.16	11	0.079124	58	0.16	0
9.78	15	3.04049	4	8.78	58	0.255259	18	124.24	9	0.093605	53	0.24	0
11.04	8	4.04984	3	10.04	20	0.273242	18	162.32	19	0.108086	82	0.32	0
12.3	12	5.05919	13	11.3	27	0.291225	18	200.4	7	0.122567	67	0.4	0
13.56	8	6.06855	10	12.56	32	0.309208	13	238.48	8	0.137048	62	0.48	0
14.82	18	7.07789	6	13.82	36	0.327191	18	276.56	12	0.151529	63	0.56	0
16.08	7	8.08725	8	15.08	18	0.345174	10	314.64	6	0.16601	74	0.64	0
17.34	10	9.0966	10	16.34	21	0.363157	15	352.72	9	0.180491	74	0.72	0
18.6	10	10.1059	10	17.6	15	0.38114	21	390.8	8	0.194972	43	0.8	0
19.86	20	11.1153	11	18.86	27	0.399122	16	428.88	18	0.209453	70	0.88	0
21.12	9	12.1247	2	20.12	15	0.417105	24	466.96	8	0.223934	74	0.96	0
22.38	6	13.134	4	21.38	20	0.435088	19	505.04	4	0.238415	56	1.04	0
23.64	11	14.1434	6	22.64	15	0.453071	17	543.12	15	0.252896	8	1.12	0
24.9	16	15.1527	1	23.9	39	0.471054	15	581.2	14	0.267377	4	1.2	0
26.16	11	16.1621	9	25.16	20	0.489037	22	619.28	16	0.281858	9	1.28	0
27.42	14	17.1714	8	26.42	10	0.50702	11	657.36	12	0.296339	7	1.36	0
28.68	11	18.1808	9	27.68	15	0.525003	20	695.44	5	0.31082	9	1.44	0
29.94	20	19.1901	10	28.94	32	0.542986	19	733.52	11	0.325301	6	1.52	0
31.2	8	20.1995	7	30.2	9	0.560969	16	771.6	12	0.339782	9	1.6	0
32.46	8	21.2088	7	31.46	15	0.578951	31	809.68	10	0.354263	4	1.68	0
33.72	14	22.2182	9	32.72	9	0.596934	23	847.76	5	0.368744	4	1.76	0
34.98	17	23.2275	9	33.98	26	0.614917	17	885.84	8	0.383225	11	1.84	0
36.24	11	24.2369	3	35.24	8	0.6329	20	923.92	8	0.397706	2	1.92	0
37.5	8	25.2462	9	36.5	15	0.650883	17	962	9	0.412187	11	2	0
38.76	23	26.2556	10	37.76	16	0.668866	26	1000.08	5	0.426668	7	2.08	0
40.02	5	27.2649	6	39.02	14	0.686849	24	1038.16	12	0.441149	6	2.16	0
41.28	11	28.2743	9	40.28	6	0.704832	29	1076.24	14	0.45563	6	2.24	0
42.54	6	29.2836	10	41.54	5	0.722815	24	1114.32	9	0.470111	5	2.32	0
43.8	17	30.293	6	42.8	17	0.740798	24	1152.4	11	0.484592	3	2.4	0
45.06	7	31.3023	2	44.06	13	0.75878	24	1190.48	9	0.499073	0	2.48	0
46.32	5	32.3117	4	45.32	12	0.776763	30	1228.56	7	0.513554	0	2.56	0
47.58	13	33.321	7	46.58	8	0.794746	32	1266.64	7	0.528035	0	2.64	0
48.84	15	34.3304	8	47.84	21	0.812729	36	1304.72	11	0.542516	0	2.72	0
50.1	8	35.3397	6	49.1	7	0.830712	34	1342.8	12	0.556997	0	2.8	0
51.36	8	36.3491	6	50.36	6	0.848695	22	1380.88	7	0.571478	0	2.88	0
52.62	14	37.3584	11	51.62	7	0.866678	34	1418.96	4	0.585959	0	2.96	0
53.88	12	38.3678	2	52.88	18	0.884661	31	1457.04	9	0.60044	0	3.04	0
55.14	4	39.3771	12	54.14	5	0.902644	18	1495.12	14	0.614921	0	3.12	0
56.4	10	40.3865	11	55.4	4	0.920627	32	1533.2	12	0.629402	0	3.2	0
57.66	9	41.3958	9	56.66	13	0.938609	36	1571.28	6	0.643883	0	3.28	0
58.92	14	42.4052	7	57.92	12	0.956592	37	1609.36	13	0.658364	0	3.36	0
60.18	7	43.4145	12	59.18	4	0.974575	33	1647.44	15	0.672845	0	3.44	0
61.44	9	44.4239	14	60.44	3	0.992558	12	1685.52	4	0.687326	0	3.52	0
62.7	7	45.4332	10	61.7	4	1.01054	0	1723.6	9	0.701807	0	3.6	0
63.96	11	46.4426	3	62.96	12	1.02852	0	1761.68	7	0.716288	0	3.68	0
65.22	9	47.4519	10	64.22	6	1.04651	0	1799.76	5	0.730769	0	3.76	0
66.48	4	48.4613	13	65.48	4	1.06449	0	1837.84	5	0.74525	0	3.84	0
67.74	8	49.4706	5	66.74	2	1.08247	0	1875.92	13	0.759731	0	3.92	0
69	22	50.48	9	68	8	1.10045	0	1914	16	0.774212	0	4	0
70.26	8	51.4893	11	69.26	2	1.11844	0	1952.08	8	0.788693	0	4.08	0
71.52	4	52.4987	11	70.52	4	1.13642	0	1990.16	8	0.803174	0	4.16	0
72.78	14	53.508	8	71.78	9	1.1544	0	2028.24	8	0.817655	0	4.24	0
74.04	5	54.5174	10	73.04	8	1.17239	0	2066.32	13	0.832136	0	4.32	0
75.3	9	55.5267	6	74.3	1	1.19037	0	2104.4	12	0.846617	0	4.4	0
76.56	11	56.5361	9	75.56	5	1.20835	0	2142.48	8	0.861098	0	4.48	0
77.82	18	57.5454	14	76.82	5	1.22634	0	2180.56	13	0.875579	0	4.56	0
79.08	4	58.5548	6	78.08	8	1.24432	0	2218.64	8	0.89006	0	4.64	0
80.34	7	59.5641	18	79.34	5	1.2623	0	2256.72	16	0.904541	0	4.72	0
81.6	7	60.5735	6	80.6	6	1.28028	0	2294.8	8	0.919022	0	4.8	0
82.86	13	61.5828	15	81.86	9	1.29827	0	2332.88	11	0.933503	0	4.88	0
84.12	6	62.5922	13	83.12	4	1.31625	0	2370.96	6	0.947984	0	4.96	0
85.38	4	63.6015	9	84.38	2	1.33423	0	2409.04	7	0.962465	0	5.04	0
86.64	8	64.6109	16	85.64	1	1.35222	0	2447.12	8	0.976946	0	5.12	0
87.9	14	65.6202	11	86.9	7	1.3702	0	2485.2	8	0.991427	0	5.2	0
89.16	6	66.6296	17	88.16	3	1.38818	0	2523.28	14	1.00591	0	5.28	0
90.42	9	67.6389	10	89.42	1	1.40617	0	2561.36	9	1.02039	0	5.36	0
91.68	7	68.6483	8	90.68	2	1.42415	0	2599.44	15	1.03487	0	5.44	0
92.94	7	69.6576	11	91.94	8	1.44213	0	2637.52	7	1.04935	0	5.52	0
94.2	8	70.667	8	93.2	1	1.46011	0	2675.6	15	1.06383	0	5.6	0
95.46	8	71.6763	16	94.46	2	1.4781	0	2713.68	16	1.07831	0	5.68	0
96.72	6	72.6857	10	95.72	1	1.49608	0	2751.76	5	1.09279	0	5.76	0
97.98	16	73.6951	13	96.98	7	1.51406	0	2789.84	10	1.10728	0	5.84	0
99.24	5	74.7044	11	98.24	2	1.53205	0	2827.92	12	1.12176	0	5.92	0
100.5	10	75.7138	16	99.5	0	1.55003	0	2866	11	1.13624	0	6	0
101.76	10	76.7231	9	100.76	4	1.56801	0	2904.08	15	1.15072	0	6.08	0
103.02	2	77.7325	11	102.02	0	1.58599	0	2942.16	10	1.1652	0	6.16	0
104.28	7	78.7418	14	103.28	1	1.60398	0	2980.24	6	1.17968	0	6.24	0
105.54	9	79.7512	13	104.54	1	1.62196	0	3018.32	7	1.19416	0	6.32	0
106.8	14	80.7605	12	105.8	3	1.63994	0	3056.4	10	1.20864	0	6.4	0
108.06	8	81.7699	15	107.06	3	1.65793	0	3094.48	13	1.22312	0	6.48	0
109.32	8	82.7792	13	108.32	0	1.67591	0	3132.56	7	1.2376	0	6.56	0
110.58	5	83.7886	21	109.58	2	1.69389	0	3170.64	13	1.25208	0	6.64	0
111.84	11	84.7979	13	110.84	0	1.71187	0	3208.72	9	1.26657	0	6.72	0
113.1	7	85.8073	23	112.1	0	1.72986	0	3246.8	9	1.28105	0	6.8	0
114.36	7	86.8166	9	113.36	1	1.74784	0	3284.88	7	1.29553	0	6.88	0
115.62	9	87.826	13	114.62	2	1.76582	0	3322.96	7	1.31001	0	6.96	204
116.88	19	88.8353	11	115.88	1	1.78381	0	3361.04	21	1.32449	0	7.04	0
118.14	6	89.8447	20	117.14	1	1.80179	0	3399.12	12	1.33897	0	7.12	0
119.4	6	90.854	13	118.4	0	1.81977	0	3437.2	11	1.35345	0	7.2	0
120.66	4	91.8634	13	119.66	3	1.83775	0	3475.28	14	1.36793	0	7.28	0
121.92	17	92.8727	15	120.92	1	1.85574	0	3513.36	8	1.38241	0	7.36	0
123.18	12	93.8821	10	122.18	0	1.87372	0	3551.44	9	1.39689	0	7.44	0
124.44	12	94.8914	13	123.44	2	1.8917	0	3589.52	13	1.41138	0	7.52	0
125.7	5	95.9008	20	124.7	0	1.90969	0	3627.6	11	1.42586	0	7.6	0
126.96	15	96.9101	18	125.96	2	1.92767	0	3665.68	2	1.44034	0	7.68	0
128.22	6	97.9195	17	127.22	1	1.94565	0	3703.76	9	1.45482	0	7.76	0
129.48	7	98.9288	12	128.48	0	1.96364	0	3741.84	11	1.4693	0	7.84	0
130.74	7	99.9382	2	129.74	1	1.98162	0	3779.92	10	1.48378	0	7.92	0
0	64.292	0	58.1128	0	34.78	0	0.659873	0	1922.53	0	0.177175	0	1.428
-2	1371.49	0	810.611	0	748.416	0	0.051975	0	1.23394e+06	0	0.008004	0	7.95682
110.646	178.861	109.676	-367.92	109.02	1128.38	107.651	-342.44	107.1	-39.5257	106.519	1191.94	98.2163	1469.1
0	1790.12	0	1956.7	0	3674.45	0	1937.1	0	1765.2	0	4666.72	0	3158.24
0	61	0	62.5357	0	26	0	0.699111	0	1964	0	0.166168	0	0
110.349	11	109.676	7.69201	108.25	6	107.613	0.260303	106.95	183	106.353	0.062295	98.2163	0
0	32	0	35.6146	0	13	0	0.470582	0	952	0	0.113159	0	0
0	97	0	83.4193	0	49	0	0.850172	0	2889	0	0.222311	0	0
109.676	125	109.676	96.8131	108.147	92	107.489	0.970955	106.795	3601	106.336	0.38495	98.2163	7
Pareto
NAV
0	2045
2455.39	372
4910.78	511
7366.17	595
9821.55	611
12276.9	600
14732.3	577
17187.7	532
19643.1	464
22098.5	426
24553.9	338
27009.3	341
29464.7	284
31920	240
34375.4	213
36830.8	197
39286.2	184
41741.6	154
44197	142
46652.4	114
49107.8	114
51563.2	104
54018.5	92
56473.9	77
58929.3	62
61384.7	54
63840.1	60
66295.5	51
68750.9	44
71206.3	42
73661.7	41
76117	22
78572.4	28
81027.8	34
83483.2	17
85938.6	26
88394	12
90849.4	11
93304.8	14
95760.1	10
98215.5	14
100671	11
103126	14
105582	10
108037	9
110492	6
112948	7
115403	9
117859	5
120314	5
122769	4
125225	5
127680	4
130136	4
132591	1
135046	2
137502	1
139957	0
142413	3
144868	4
147323	1
149779	3
152234	0
154689	3
157145	2
159600	1
162056	3
164511	0
166966	0
169422	0
171877	1
174333	1
176788	0
179243	1
181699	2
184154	2
186610	1
189065	0
191520	1
193976	0
196431	0
198886	0
201342	0
203797	0
206253	0
208708	1
211163	0
213619	0
216074	0
218530	0
220985	0
223440	1
225896	0
228351	0
230807	0
233262	0
235717	0
238173	0
240628	1
243083	2
0	21697.1
0	5.45554e+08
0	22849.8
89.9828	121962
0	15890.8
0	0
0	5315.68
54.0214	30087.3
0	66048.2
Systemics
Market($)		Biased/Pt(%)		True/Pt(%)		FormalSpread(%)		Return(%)		Volume(bsp)		Banruptcy(%)		MarketPerfYTD(%)		w-Volatility		m-Volatility		6m-Volatility		P[t-w,t]/P[t-2w,t-w](%)		Crash		TrendCounter		Hawkes
12.1439	5	1.0351	16574	0.000599	10964	0	28788	-79.5033	1	0	3958	0	3127	nan	0	0	27887	0.001884	10316	0.010543	2094	-44.1319	1	0	57431	-64	2	0	4560
18.0216	48	6.7628	19952	6.19652	16514	7.00919	17289	-76.877	0	51.61	5422	0.59	16	inf	0	0.014419	18767	0.015691	19943	0.02449	7747	-42.6048	0	0.02	0	-62.69	2	0.11	4864
23.8993	1119	12.4905	10038	12.3924	13486	14.0184	6295	-74.2506	0	103.22	6350	1.18	11	inf	0	0.028837	6260	0.029499	12268	0.038438	8131	-41.0777	3	0.04	0	-61.38	2	0.22	3990
29.7771	1082	18.2182	5182	18.5884	7139	21.0276	2568	-71.6243	0	154.83	6472	1.77	11	inf	0	0.043256	2379	0.043307	6757	0.052385	8450	-39.5507	2	0.06	0	-60.07	4	0.33	3171
35.6548	1219	23.9459	2528	24.7843	3913	28.0368	1151	-68.9979	0	206.44	6032	2.36	16	inf	0	0.057675	970	0.057114	3748	0.066332	6041	-38.0236	1	0.08	0	-58.76	2	0.44	2898
41.5325	1421	29.6736	1335	30.9802	2106	35.0459	582	-66.3715	1	258.05	5172	2.95	29	inf	0	0.072094	495	0.070922	1936	0.08028	5393	-36.4965	2	0.1	0	-57.45	3	0.55	2670
47.4102	1705	35.4013	664	37.1761	1266	42.0551	286	-63.7452	0	309.66	4359	3.54	64	inf	0	0.086512	255	0.084729	988	0.094227	4192	-34.9695	4	0.12	0	-56.14	6	0.66	2356
53.288	2046	41.129	405	43.3721	759	49.0643	175	-61.1188	0	361.27	3590	4.13	598	inf	0	0.100931	141	0.098537	547	0.108175	3049	-33.4424	4	0.14	0	-54.83	5	0.77	2170
59.1657	2235	46.8567	202	49.568	443	56.0735	109	-58.4925	0	412.88	3026	4.72	5160	inf	0	0.11535	97	0.112344	318	0.122122	2601	-31.9153	0	0.16	0	-53.52	5	0.88	1970
65.0434	1660	52.5844	139	55.7639	297	63.0827	68	-55.8661	0	464.49	2545	5.31	1131	inf	0	0.129769	56	0.126152	221	0.136069	2415	-30.3883	4	0.18	0	-52.21	15	0.99	1811
70.9212	1606	58.3121	92	61.9598	169	70.0919	41	-53.2398	0	516.1	1907	5.9	20	inf	0	0.144187	52	0.13996	103	0.150017	1799	-28.8612	8	0.2	0	-50.9	13	1.1	1625
76.7989	1813	64.0398	73	68.1558	102	77.1011	44	-50.6134	1	567.71	1755	6.49	8	inf	0	0.158606	30	0.153767	57	0.163964	1458	-27.3341	5	0.22	0	-49.59	15	1.21	1541
82.6766	1463	69.7675	51	74.3517	71	84.1103	18	-47.987	0	619.32	1243	7.08	42	inf	0	0.173025	15	0.167575	60	0.177912	988	-25.8071	6	0.24	0	-48.28	32	1.32	1428
88.5544	1678	75.4952	41	80.5476	46	91.1195	16	-45.3607	1	670.93	1102	7.67	171	inf	0	0.187443	17	0.181382	59	0.191859	825	-24.28	8	0.26	0	-46.97	18	1.43	1380
94.4321	1545	81.2229	37	86.7435	40	98.1287	14	-42.7343	3	722.54	825	8.26	2768	inf	0	0.201862	16	0.19519	21	0.205806	531	-22.7529	10	0.28	0	-45.66	19	1.54	1290
100.31	1649	86.9506	28	92.9395	41	105.138	16	-40.108	0	774.15	718	8.85	1704	inf	0	0.216281	9	0.208997	22	0.219754	511	-21.2259	16	0.3	0	-44.35	25	1.65	1203
106.188	1252	92.6783	21	99.1354	19	112.147	7	-37.4816	4	825.76	547	9.44	2192	inf	0	0.2307	4	0.222805	31	0.233701	376	-19.6988	24	0.32	0	-43.04	59	1.76	1165
112.065	1319	98.406	16	105.331	9	119.156	5	-34.8553	5	877.37	433	10.03	85	inf	0	0.245118	9	0.236613	21	0.247649	206	-18.1717	30	0.34	0	-41.73	32	1.87	1110
117.943	1519	104.134	19	111.527	12	126.165	7	-32.2289	6	928.98	361	10.62	86	inf	0	0.259537	4	0.25042	14	0.261596	168	-16.6447	48	0.36	0	-40.42	35	1.98	1069
123.821	1508	109.861	6	117.723	7	133.175	2	-29.6025	2	980.59	302	11.21	1166	inf	0	0.273956	7	0.264228	4	0.275543	131	-15.1176	91	0.38	0	-39.11	74	2.09	1036
129.698	1092	115.589	12	123.919	12	140.184	6	-26.9762	12	1032.2	238	11.8	485	inf	0	0.288374	4	0.278035	12	0.289491	122	-13.5905	119	0.4	0	-37.8	43	2.2	988
135.576	1180	121.317	10	130.115	11	147.193	0	-24.3498	11	1083.81	176	12.39	346	inf	0	0.302793	1	0.291843	12	0.303438	94	-12.0635	203	0.42	0	-36.49	46	2.31	949
141.454	1269	127.045	4	136.311	6	154.202	4	-21.7235	22	1135.42	157	12.98	412	inf	0	0.317212	3	0.30565	9	0.317386	43	-10.5364	377	0.44	0	-35.18	108	2.42	889
147.332	1400	132.772	7	142.507	14	161.211	1	-19.0971	43	1187.03	137	13.57	21	inf	0	0.331631	1	0.319458	4	0.331333	26	-9.00933	682	0.46	0	-33.87	60	2.53	856
153.209	1521	138.5	10	148.703	9	168.221	1	-16.4708	66	1238.64	95	14.16	1631	inf	0	0.346049	3	0.333266	15	0.34528	49	-7.48226	1144	0.48	0	-32.56	73	2.64	848
159.087	1409	144.228	7	154.899	1	175.23	0	-13.8444	151	1290.25	89	14.75	33	inf	0	0.360468	5	0.347073	7	0.359228	11	-5.9552	2216	0.5	0	-31.25	176	2.75	763
164.965	1207	149.955	4	161.095	5	182.239	1	-11.218	328	1341.86	57	15.34	32	inf	0	0.374887	3	0.360881	5	0.373175	10	-4.42813	4369	0.52	0	-29.94	101	2.86	754
170.843	1229	155.683	3	167.291	2	189.248	0	-8.59169	767	1393.47	62	15.93	48	inf	0	0.389306	2	0.374688	2	0.387123	24	-2.90106	8154	0.54	0	-28.63	109	2.97	699
176.72	1275	161.411	5	173.486	3	196.257	0	-5.96533	2800	1445.08	49	16.52	141	inf	0	0.403724	6	0.388496	0	0.40107	15	-1.374	12321	0.56	0	-27.32	119	3.08	661
182.598	1130	167.138	3	179.682	3	203.267	0	-3.33897	11898	1496.69	52	17.11	657	inf	0	0.418143	1	0.402303	0	0.415017	0	0.15307	11392	0.58	0	-26.01	276	3.19	636
188.476	1162	172.866	2	185.878	3	210.276	0	-0.712618	32620	1548.3	44	17.7	13	inf	0	0.432562	1	0.416111	0	0.428965	0	1.68014	7230	0.6	0	-24.7	162	3.3	556
194.354	1163	178.594	2	192.074	0	217.285	2	1.91374	5793	1599.91	27	18.29	113	inf	0	0.44698	0	0.429919	0	0.442912	0	3.2072	3794	0.62	0	-23.39	182	3.41	508
200.231	971	184.322	1	198.27	1	224.294	0	4.5401	1743	1651.52	24	18.88	246	inf	0	0.461399	0	0.443726	0	0.456859	0	4.73427	2133	0.64	0	-22.08	425	3.52	459
206.109	912	190.049	1	204.466	2	231.303	0	7.16645	604	1703.13	9	19.47	212	inf	0	0.475818	0	0.457534	0	0.470807	0	6.26134	1218	0.66	0	-20.77	241	3.63	377
211.987	1041	195.777	1	210.662	0	238.312	0	9.79281	251	1754.74	20	20.06	75	inf	0	0.490237	0	0.471341	0	0.484754	0	7.7884	729	0.68	0	-19.46	268	3.74	366
217.864	1091	201.505	2	216.858	2	245.322	1	12.4192	135	1806.35	11	20.65	3861	inf	0	0.504655	0	0.485149	0	0.498702	0	9.31547	415	0.7	0	-18.15	658	3.85	324
223.742	1020	207.232	2	223.054	3	252.331	0	15.0455	73	1857.96	16	21.24	4506	inf	0	0.519074	0	0.498956	0	0.512649	0	10.8425	230	0.72	0	-16.84	385	3.96	333
229.62	1042	212.96	3	229.25	3	259.34	0	17.6719	40	1909.57	10	21.83	20	inf	0	0.533493	0	0.512764	0	0.526596	0	12.3696	157	0.74	0	-15.53	432	4.07	302
235.498	919	218.688	0	235.446	0	266.349	1	20.2982	36	1961.18	9	22.42	2167	inf	0	0.547912	0	0.526571	0	0.540544	0	13.8967	70	0.76	0	-14.22	1039	4.18	318
241.375	816	224.415	2	241.642	3	273.358	0	22.9246	19	2012.79	10	23.01	12	inf	0	0.56233	0	0.540379	0	0.554491	0	15.4237	64	0.78	0	-12.91	630	4.29	259
247.253	712	230.143	0	247.838	0	280.368	0	25.551	11	2064.4	6	23.6	55	inf	0	0.576749	0	0.554187	0	0.568439	0	16.9508	48	0.8	0	-11.6	712	4.4	270
253.131	567	235.871	0	254.034	0	287.377	0	28.1773	12	2116.01	6	24.19	2793	inf	0	0.591168	0	0.567994	0	0.582386	0	18.4779	34	0.82	0	-10.29	1781	4.51	266
259.009	544	241.599	0	260.229	0	294.386	0	30.8037	7	2167.62	8	24.78	135	inf	0	0.605586	0	0.581802	0	0.596333	0	20.0049	27	0.84	0	-8.98	1120	4.62	203
264.886	636	247.326	2	266.425	0	301.395	0	33.43	7	2219.23	4	25.37	33	inf	0	0.620005	0	0.595609	0	0.610281	0	21.532	15	0.86	0	-7.67	1349	4.73	204
270.764	512	253.054	1	272.621	1	308.404	0	36.0564	1	2270.84	4	25.96	368	inf	0	0.634424	0	0.609417	0	0.624228	0	23.0591	16	0.88	0	-6.36	1600	4.84	170
276.642	411	258.782	0	278.817	0	315.414	0	38.6827	5	2322.45	5	26.55	1987	inf	0	0.648843	0	0.623224	0	0.638176	0	24.5861	6	0.9	0	-5.05	4264	4.95	153
282.52	368	264.509	0	285.013	2	322.423	0	41.3091	1	2374.06	5	27.14	187	inf	0	0.663261	0	0.637032	0	0.652123	0	26.1132	5	0.92	0	-3.74	2580	5.06	116
288.397	294	270.237	0	291.209	0	329.432	0	43.9354	3	2425.67	8	27.73	709	inf	0	0.67768	0	0.65084	0	0.66607	0	27.6403	8	0.94	0	-2.43	2813	5.17	116
294.275	241	275.965	2	297.405	3	336.441	0	46.5618	1	2477.28	6	28.32	34	inf	0	0.692099	0	0.664647	0	0.680018	0	29.1673	3	0.96	0	-1.12	9708	5.28	95
300.153	208	281.692	2	303.601	0	343.45	0	49.1882	1	2528.89	0	28.91	56	inf	0	0.706518	0	0.678455	0	0.693965	0	30.6944	2	0.98	0	0.19	3057	5.39	105
306.03	158	287.42	0	309.797	0	350.459	0	51.8145	0	2580.5	4	29.5	137	inf	0	0.720936	0	0.692262	0	0.707913	0	32.2215	5	1	69	1.5	2854	5.5	97
311.908	154	293.148	0	315.993	0	357.469	0	54.4409	0	2632.11	2	30.09	2674	inf	0	0.735355	0	0.70607	0	0.72186	0	33.7485	8	1.02	0	2.81	5060	5.61	83
317.786	122	298.876	1	322.189	0	364.478	0	57.0672	0	2683.72	0	30.68	127	inf	0	0.749774	0	0.719877	0	0.735807	0	35.2756	2	1.04	0	4.12	2063	5.72	82
323.664	136	304.603	0	328.385	1	371.487	0	59.6936	2	2735.33	3	31.27	1240	inf	0	0.764192	0	0.733685	0	0.749755	0	36.8027	3	1.06	0	5.43	1765	5.83	71
329.541	92	310.331	0	334.581	0	378.496	0	62.3199	2	2786.94	2	31.86	33	inf	0	0.778611	0	0.747493	0	0.763702	0	38.3297	1	1.08	0	6.74	2690	5.94	48
335.419	102	316.059	0	340.776	0	385.505	0	64.9463	0	2838.55	4	32.45	13	inf	0	0.79303	0	0.7613	0	0.77765	0	39.8568	2	1.1	0	8.05	1031	6.05	56
341.297	61	321.786	1	346.972	1	392.515	1	67.5727	1	2890.16	2	33.04	3089	inf	0	0.807449	0	0.775108	0	0.791597	0	41.3839	1	1.12	0	9.36	895	6.16	32
347.175	58	327.514	1	353.168	1	399.524	0	70.199	1	2941.77	1	33.63	66	inf	0	0.821867	0	0.788915	0	0.805544	0	42.9109	2	1.14	0	10.67	777	6.27	36
353.052	68	333.242	0	359.364	0	406.533	0	72.8254	0	2993.38	2	34.22	31	inf	0	0.836286	0	0.802723	0	0.819492	0	44.438	0	1.16	0	11.98	1294	6.38	33
358.93	37	338.969	0	365.56	0	413.542	0	75.4517	0	3044.99	2	34.81	8	inf	0	0.850705	0	0.81653	0	0.833439	0	45.9651	3	1.18	0	13.29	512	6.49	19
364.808	27	344.697	1	371.756	0	420.551	0	78.0781	0	3096.6	4	35.4	1699	inf	0	0.865123	0	0.830338	0	0.847387	0	47.4921	1	1.2	0	14.6	440	6.6	13
370.686	32	350.425	0	377.952	0	427.561	0	80.7044	0	3148.21	0	35.99	714	inf	0	0.879542	0	0.844146	0	0.861334	0	49.0192	1	1.22	0	15.91	703	6.71	21
376.563	35	356.153	0	384.148	0	434.57	0	83.3308	1	3199.82	0	36.58	969	inf	0	0.893961	0	0.857953	0	0.875281	0	50.5463	4	1.24	0	17.22	273	6.82	12
382.441	47	361.88	0	390.344	0	441.579	0	85.9572	1	3251.43	2	37.17	5	inf	0	0.90838	0	0.871761	0	0.889229	0	52.0733	1	1.26	0	18.53	238	6.93	10
388.319	38	367.608	0	396.54	0	448.588	0	88.5835	1	3303.04	1	37.76	7	inf	0	0.922798	0	0.885568	0	0.903176	0	53.6004	1	1.28	0	19.84	392	7.04	11
394.196	51	373.336	0	402.736	0	455.597	0	91.2099	0	3354.65	0	38.35	1301	inf	0	0.937217	0	0.899376	0	0.917124	0	55.1275	2	1.3	0	21.15	171	7.15	8
400.074	41	379.063	0	408.932	0	462.607	0	93.8362	0	3406.26	0	38.94	1	inf	0	0.951636	0	0.913183	0	0.931071	0	56.6545	1	1.32	0	22.46	152	7.26	5
405.952	54	384.791	0	415.128	0	469.616	0	96.4626	1	3457.87	0	39.53	2	inf	0	0.966055	0	0.926991	0	0.945018	0	58.1816	2	1.34	0	23.77	252	7.37	2
411.83	55	390.519	0	421.323	0	476.625	0	99.0889	0	3509.48	0	40.12	0	inf	0	0.980473	0	0.940798	0	0.958966	0	59.7087	2	1.36	0	25.08	103	7.48	2
417.707	38	396.246	0	427.519	0	483.634	0	101.715	0	3561.09	0	40.71	4	inf	0	0.994892	0	0.954606	0	0.972913	0	61.2357	1	1.38	0	26.39	91	7.59	0
423.585	28	401.974	0	433.715	0	490.643	0	104.342	0	3612.7	0	41.3	4	inf	0	1.00931	0	0.968414	0	0.986861	0	62.7628	1	1.4	0	27.7	162	7.7	0
429.463	40	407.702	0	439.911	0	497.652	0	106.968	1	3664.31	1	41.89	3	inf	0	1.02373	0	0.982221	0	1.00081	0	64.2899	0	1.42	0	29.01	74	7.81	0
435.341	31	413.43	0	446.107	0	504.662	0	109.594	1	3715.92	1	42.48	23	inf	0	1.03815	0	0.996029	0	1.01476	0	65.8169	0	1.44	0	30.32	64	7.92	0
441.218	36	419.157	0	452.303	0	511.671	0	112.221	0	3767.53	1	43.07	172	inf	0	1.05257	0	1.00984	0	1.0287	0	67.344	0	1.46	0	31.63	59	8.03	0
447.096	60	424.885	0	458.499	0	518.68	0	114.847	0	3819.14	0	43.66	24	inf	0	1.06699	0	1.02364	0	1.04265	0	68.8711	0	1.48	0	32.94	110	8.14	0
452.974	51	430.613	0	464.695	0	525.689	0	117.473	0	3870.75	0	44.25	11	inf	0	1.0814	0	1.03745	0	1.0566	0	70.3981	0	1.5	0	34.25	48	8.25	0
458.851	45	436.34	0	470.891	0	532.698	0	120.1	0	3922.36	0	44.84	193	inf	0	1.09582	0	1.05126	0	1.07055	0	71.9252	1	1.52	0	35.56	42	8.36	0
464.729	30	442.068	0	477.087	0	539.708	0	122.726	0	3973.97	1	45.43	2339	inf	0	1.11024	0	1.06507	0	1.08449	0	73.4523	0	1.54	0	36.87	68	8.47	0
470.607	26	447.796	0	483.283	0	546.717	0	125.353	0	4025.58	2	46.02	6	inf	0	1.12466	0	1.07887	0	1.09844	0	74.9793	0	1.56	0	38.18	30	8.58	0
476.485	21	453.524	0	489.479	0	553.726	0	127.979	0	4077.19	1	46.61	11	inf	0	1.13908	0	1.09268	0	1.11239	0	76.5064	0	1.58	0	39.49	24	8.69	0
482.362	24	459.251	0	495.675	0	560.735	0	130.605	0	4128.8	0	47.2	1	inf	0	1.1535	0	1.10649	0	1.12634	0	78.0335	1	1.6	0	40.8	43	8.8	0
488.24	25	464.979	0	501.871	0	567.744	0	133.232	0	4180.41	0	47.79	0	inf	0	1.16792	0	1.1203	0	1.14028	0	79.5605	0	1.62	0	42.11	20	8.91	0
494.118	41	470.707	0	508.066	2	574.754	0	135.858	0	4232.02	0	48.38	0	inf	0	1.18233	0	1.1341	0	1.15423	0	81.0876	1	1.64	0	43.42	18	9.02	0
499.996	54	476.434	0	514.262	0	581.763	0	138.484	0	4283.63	0	48.97	0	inf	0	1.19675	0	1.14791	0	1.16818	0	82.6147	0	1.66	0	44.73	21	9.13	0
505.873	37	482.162	0	520.458	0	588.772	0	141.111	0	4335.24	0	49.56	1	inf	0	1.21117	0	1.16172	0	1.18212	0	84.1417	0	1.68	0	46.04	9	9.24	0
511.751	34	487.89	0	526.654	0	595.781	0	143.737	0	4386.85	0	50.15	0	inf	0	1.22559	0	1.17553	0	1.19607	0	85.6688	1	1.7	0	47.35	7	9.35	0
517.629	22	493.617	0	532.85	0	602.79	0	146.363	0	4438.46	0	50.74	0	inf	0	1.24001	0	1.18934	0	1.21002	0	87.1959	0	1.72	0	48.66	7	9.46	0
523.507	18	499.345	0	539.046	0	609.8	0	148.99	0	4490.07	0	51.33	1	inf	0	1.25443	0	1.20314	0	1.22397	0	88.7229	0	1.74	0	49.97	14	9.57	0
529.384	25	505.073	0	545.242	0	616.809	0	151.616	0	4541.68	0	51.92	3	inf	0	1.26885	0	1.21695	0	1.23791	0	90.25	0	1.76	0	51.28	6	9.68	0
535.262	35	510.801	0	551.438	0	623.818	0	154.242	1	4593.29	0	52.51	0	inf	0	1.28327	0	1.23076	0	1.25186	0	91.7771	0	1.78	0	52.59	5	9.79	0
541.14	16	516.528	1	557.634	0	630.827	0	156.869	1	4644.9	0	53.1	3	inf	0	1.29768	0	1.24456	0	1.26581	0	93.3041	0	1.8	0	53.9	8	9.9	7
547.017	18	522.256	0	563.83	0	637.836	0	159.495	0	4696.51	0	53.69	0	inf	0	1.3121	0	1.25837	0	1.27976	0	94.8312	1	1.82	0	55.21	4	10.01	0
552.895	8	527.984	1	570.026	2	644.845	0	162.122	0	4748.12	0	54.28	2	inf	0	1.32652	0	1.27218	0	1.2937	0	96.3583	1	1.84	0	56.52	4	10.12	0
558.773	8	533.711	2	576.222	0	651.855	0	164.748	0	4799.73	0	54.87	0	inf	0	1.34094	0	1.28599	0	1.30765	0	97.8853	0	1.86	0	57.83	5	10.23	0
564.651	17	539.439	0	582.418	0	658.864	0	167.374	0	4851.34	0	55.46	0	inf	0	1.35536	0	1.2998	0	1.3216	0	99.4124	0	1.88	0	59.14	1	10.34	0
570.528	21	545.167	0	588.613	0	665.873	0	170.001	0	4902.95	0	56.05	3	inf	0	1.36978	0	1.3136	0	1.33554	0	100.939	0	1.9	0	60.45	1	10.45	0
576.406	25	550.894	0	594.809	0	672.882	0	172.627	0	4954.56	0	56.64	37	inf	0	1.3842	0	1.32741	0	1.34949	0	102.467	0	1.92	0	61.76	2	10.56	0
582.284	35	556.622	0	601.005	0	679.891	0	175.253	0	5006.17	0	57.23	9	inf	0	1.39862	0	1.34122	0	1.36344	0	103.994	0	1.94	0	63.07	1	10.67	0
588.162	19	562.35	0	607.201	0	686.901	0	177.88	0	5057.78	0	57.82	2741	inf	0	1.41304	0	1.35503	0	1.37739	0	105.521	1	1.96	0	64.38	1	10.78	0
594.039	10	568.078	1	613.397	1	693.91	1	180.506	1	5109.39	1	58.41	0	inf	0	1.42745	0	1.36883	0	1.39133	0	107.048	1	1.98	0	65.69	1	10.89	0
0	147.993	0	12.8997	0	15.8792	72.7176	9.69246	69.8491	0.073876	73.006	330.803	75.6097	22.1008	76.6815	inf	83.3271	0.020029	80.9166	0.035291	81.9194	0.086656	82.5119	0.145816	87.9369	0.0012	94.7531	-0.135461	89.6005	nan
0	7878.78	0	167.521	0	223.006	72.485	113.835	69.5262	13.5494	73.006	76783.3	75.6097	210.865	76.6815	nan	83.1896	0.00042	80.2513	0.000734	81.9194	0.00305	85.205	18.9182	88.164	0.001199	94.7124	115.925	92.9419	nan
0	70879.6	0	640383	67.1505	470649	72.4133	541150	69.5262	431605	73.006	142237	76.8724	32567.9	76.6815	nan	83.1896	322230	81.0074	194934	82.9318	83659.5	85.205	127962	88.4769	1.65689e+06	94.0152	-10196.1	92.9419	nan
0	323877	0	1.81189e+07	66.0695	1.1745e+07	72.4133	2.15043e+07	70.8794	1.74329e+07	73.006	977272	76.8724	165485	79.1633	nan	83.8306	3.88417e+06	81.0074	1.48435e+06	82.9318	327851	85.205	2.73045e+06	88.637	4.78017e+07	95.1311	394739	93.0002	nan
0	134.331	0	9.89175	65.0214	12.8494	71.9717	7.00038	70.8794	0	72.728	263	77.4709	21.4	79.1633	101.911	84.1439	0.014858	80.0124	0.028281	82.9318	0.07127	85.98	0.031783	90.5027	0	95.1311	0	93.0002	0.997579
0	38.7627	0	3.33509	65.5266	1.87614	71.9717	1.03361	70.8794	-4.24257	72.896	38	77.2424	0	80.8582	88.5384	84.1439	0.003631	78.9699	0.009729	84.0662	0.026489	86.0207	-5.88025	90.5027	0	94.8262	-18	91.9699	0.085776
0	77.4709	0	6.25859	65.641	7.60571	71.9717	3.75312	71.2464	-0.913051	72.533	144	77.2424	9.4	80.8582	97.0889	84.1439	0.008683	78.974	0.018265	83.4973	0.046469	85.9682	-1.86416	90.5027	0	93.8987	-5	91.3933	0.355687
0	201.299	0	15.7752	66.3413	20.1413	72.0671	12.1944	73.7369	0.903364	72.6791	442	77.2424	31.4	79.9774	109.63	83.6745	0.024637	78.974	0.04429	82.6236	0.112592	86.2244	1.99721	90.5027	0	93.9707	5	91.5343	2.18058
0	290.931	0	30.8798	66.3413	39.3287	71.7699	26.7654	73.7369	4.63253	73.3955	839	76.7849	45.6	80.9314	139.382	83.6745	0.05225	78.8993	0.081561	82.9028	0.19571	87.4067	6.50338	90.5027	0	93.9707	16	89.5052	4.20119
Moments
Log-return		AC-1w Log-return		AC-2w Log-return		AC-m Log-return		AC-3m Log-return		AC-6m Log-return		AC-y Log-return		Abs-log-return		AC-1w Abs-log-return		AC-2w Abs-log-return		AC-m Abs-log-return		AC-3m Abs-log-return		AC-6m Abs-log-return		AC-y Abs-log-return		w-Volatility		AC-w w-Volatility		2w-Volatility		AC-2w 2w-Volatility		m-Volatility		AC-m m-Volatility		3m-Volatility		AC-3m 3m-Volatility		6m-Volatility		AC-6m 6m-Volatility		y-Volatility
-0.748218	1	-1	35	-0.931816	4	-0.822065	1	-0.489955	3	-0.370319	13	-0.256519	4	0	38972	0	1745	0	2640	1.1e-05	3528	1e-06	5812	5e-06	6523	0	7697	0	26028	-0.999041	932	0	14645	-0.997067	401	0.002435	9504	-0.996007	463	0.006622	4204	-0.995036	652	0.012167	2740	-0.990318	928	0.018775	1912
-0.723546	0	-0.97	129	-0.903192	16	-0.795958	2	-0.469872	2	-0.353284	13	-0.241974	0	0.017482	9895	0.02	1589	0.019666	2629	0.018021	3587	0.016574	5612	0.014054	6331	0.013037	7363	0.013645	18323	-0.969086	1489	0.013042	20927	-0.967178	1018	0.015398	17828	-0.966125	1052	0.020253	11149	-0.965151	1645	0.026445	7610	-0.960524	1581	0.034054	4071
-0.698873	0	-0.94	216	-0.874568	22	-0.769851	6	-0.449789	9	-0.336248	35	-0.227428	8	0.034964	4046	0.04	1617	0.039331	2688	0.036031	3612	0.033148	5543	0.028103	5749	0.026073	6720	0.027291	6949	-0.939132	1782	0.026084	10435	-0.937288	1389	0.028361	11765	-0.936243	1250	0.033884	10193	-0.935266	1575	0.040723	8005	-0.930731	1488	0.049334	4857
-0.6742	0	-0.91	277	-0.845944	42	-0.743745	10	-0.429707	7	-0.319213	80	-0.212883	15	0.052447	1908	0.06	1652	0.058997	2633	0.054041	3464	0.049721	5375	0.042153	5829	0.03911	6542	0.040936	2948	-0.909177	1820	0.039125	5362	-0.907399	1498	0.041324	6993	-0.906362	1404	0.047514	8544	-0.905381	1741	0.055001	6738	-0.900937	1500	0.064613	5495
-0.649528	0	-0.88	335	-0.81732	58	-0.717638	8	-0.409624	24	-0.302177	51	-0.198337	27	0.069929	994	0.08	1603	0.078662	2552	0.072051	3328	0.066295	4948	0.056202	5361	0.052146	5828	0.054582	1435	-0.879222	1793	0.052167	2647	-0.87751	1632	0.054287	4539	-0.87648	1473	0.061145	5823	-0.875496	1674	0.06928	5847	-0.871144	1464	0.079892	5167
-0.624855	0	-0.85	370	-0.788695	103	-0.691531	28	-0.389541	34	-0.285142	72	-0.183792	62	0.087411	567	0.1	1692	0.098328	2599	0.090061	3334	0.082868	4553	0.070251	4745	0.065183	5097	0.068227	726	-0.849267	1811	0.065209	1310	-0.847621	1618	0.06725	2464	-0.846599	1465	0.074775	4471	-0.845611	1600	0.083558	4796	-0.841351	1502	0.095172	5369
-0.600182	1	-0.82	490	-0.760071	124	-0.665424	20	-0.369458	66	-0.268106	170	-0.169246	216	0.104893	361	0.12	1618	0.117993	2576	0.108071	3229	0.099442	4256	0.084301	4194	0.07822	4047	0.081872	428	-0.819312	1762	0.078251	808	-0.817731	1551	0.080212	1632	-0.816717	1530	0.088406	3564	-0.815726	1527	0.097836	3888	-0.811557	1552	0.110451	5207
-0.575509	2	-0.79	541	-0.731447	175	-0.639318	22	-0.349375	115	-0.251071	241	-0.1547	404	0.122375	199	0.14	1561	0.137659	2515	0.126081	3179	0.116015	3655	0.09835	3668	0.091256	3341	0.095518	233	-0.789357	1562	0.091293	493	-0.787842	1628	0.093175	937	-0.786835	1430	0.102036	2504	-0.785841	1333	0.112114	3974	-0.781764	1622	0.12573	3776
-0.550837	2	-0.76	591	-0.702823	220	-0.613211	59	-0.329292	165	-0.234035	217	-0.140155	801	0.139857	138	0.16	1644	0.157324	2415	0.144091	2997	0.132589	3393	0.112399	3436	0.104293	3147	0.109163	149	-0.759402	1442	0.104334	321	-0.757953	1519	0.106138	632	-0.756954	1435	0.115667	2013	-0.755957	1282	0.126392	2838	-0.75197	1609	0.14101	3131
-0.526164	0	-0.73	632	-0.674199	250	-0.587104	82	-0.309209	254	-0.217	333	-0.125609	1165	0.15734	102	0.18	1650	0.17699	2289	0.162101	2787	0.149162	2991	0.126449	2739	0.117329	2702	0.122809	81	-0.729448	1478	0.117376	204	-0.728064	1431	0.119101	436	-0.727072	1370	0.129298	1504	-0.726072	1228	0.140671	2440	-0.722177	1470	0.156289	2251
-0.501491	0	-0.7	632	-0.645575	313	-0.560997	135	-0.289127	376	-0.199964	382	-0.111064	1536	0.174822	92	0.2	1663	0.196656	2258	0.180111	2750	0.165736	2460	0.140498	2273	0.130366	1776	0.136454	49	-0.699493	1323	0.130418	98	-0.698174	1389	0.132064	292	-0.69719	1300	0.142928	958	-0.696187	1129	0.154949	2207	-0.692383	1452	0.171568	2502
-0.476818	2	-0.67	705	-0.616951	349	-0.534891	158	-0.269044	496	-0.182929	574	-0.096518	1606	0.192304	54	0.22	1538	0.216321	2288	0.198121	2516	0.182309	1960	0.154547	1679	0.143402	1182	0.1501	39	-0.669538	1314	0.14346	61	-0.668285	1329	0.145027	156	-0.667309	1157	0.156559	589	-0.666302	1125	0.169227	1333	-0.66259	1337	0.186848	2358
-0.452146	1	-0.64	754	-0.588327	448	-0.508784	195	-0.248961	594	-0.165894	820	-0.081973	2496	0.209786	34	0.24	1650	0.235987	2130	0.216131	2246	0.198882	1667	0.168597	1355	0.156439	789	0.163745	16	-0.639583	1274	0.156502	55	-0.638396	1316	0.15799	99	-0.637427	1197	0.170189	509	-0.636417	1073	0.183505	1101	-0.632796	1192	0.202127	2007
-0.427473	1	-0.61	813	-0.559703	541	-0.482677	311	-0.228878	923	-0.148858	1149	-0.067427	3251	0.227268	34	0.26	1687	0.255652	2078	0.234141	2210	0.215456	1241	0.182646	963	0.169476	382	0.17739	22	-0.609628	1265	0.169543	15	-0.608507	1260	0.170952	70	-0.607546	1120	0.18382	423	-0.606532	1046	0.197783	876	-0.603003	1169	0.217406	1740
-0.4028	2	-0.58	906	-0.531078	627	-0.456571	386	-0.208795	1249	-0.131823	1359	-0.052881	3777	0.244751	18	0.28	1675	0.275318	2060	0.252151	1984	0.232029	990	0.196695	729	0.182512	248	0.191036	15	-0.579673	1200	0.182585	22	-0.578617	1227	0.183915	49	-0.577664	1151	0.19745	338	-0.576647	1075	0.212062	827	-0.57321	1281	0.232686	1553
-0.378127	4	-0.55	964	-0.502454	746	-0.430464	452	-0.188712	1431	-0.114787	1713	-0.038336	4955	0.262233	19	0.3	1742	0.294983	1915	0.270161	1847	0.248603	737	0.210744	558	0.195549	176	0.204681	9	-0.549718	1151	0.195627	18	-0.548728	1122	0.196878	20	-0.547782	1052	0.211081	209	-0.546762	968	0.22634	473	-0.543416	1090	0.247965	1377
-0.353455	3	-0.52	933	-0.47383	819	-0.404357	648	-0.168629	1698	-0.097752	2229	-0.02379	4999	0.279715	8	0.32	1630	0.314649	1825	0.288171	1619	0.265176	527	0.224794	467	0.208585	75	0.218327	7	-0.519763	1082	0.208669	24	-0.518839	1064	0.209841	19	-0.517901	1041	0.224712	159	-0.516878	926	0.240618	307	-0.513623	1170	0.263244	923
-0.328782	7	-0.49	1033	-0.445206	901	-0.37825	730	-0.148547	2233	-0.080716	3044	-0.009245	5363	0.297197	13	0.34	1572	0.334314	1744	0.306181	1437	0.28175	520	0.238843	270	0.221622	84	0.231972	7	-0.489809	1097	0.221711	11	-0.488949	1058	0.222804	10	-0.488019	1042	0.238342	106	-0.486993	871	0.254896	248	-0.483829	1101	0.278524	711
-0.304109	7	-0.46	1043	-0.416582	952	-0.352144	859	-0.128464	2456	-0.063681	3648	0.005301	5099	0.314679	6	0.36	1709	0.35398	1667	0.324191	1297	0.298323	342	0.252892	153	0.234658	51	0.245617	12	-0.459854	958	0.234752	13	-0.45906	1042	0.235767	15	-0.458137	991	0.251973	72	-0.457108	874	0.269174	218	-0.454036	995	0.293803	586
-0.279437	13	-0.43	1152	-0.387958	1077	-0.326037	1038	-0.108381	2535	-0.046645	3796	0.019846	4325	0.332162	6	0.38	1635	0.373645	1511	0.342201	1115	0.314897	251	0.266942	153	0.247695	77	0.259263	10	-0.429899	973	0.247794	10	-0.429171	944	0.24873	20	-0.428256	930	0.265603	36	-0.427223	857	0.283453	238	-0.424242	983	0.309082	439
-0.254764	18	-0.4	1194	-0.359334	1217	-0.29993	1292	-0.088298	2847	-0.02961	4018	0.034392	4541	0.349644	4	0.4	1546	0.393311	1366	0.360211	915	0.33147	175	0.280991	105	0.260731	50	0.272908	5	-0.399944	940	0.260836	8	-0.399282	960	0.261692	16	-0.398374	960	0.279234	26	-0.397338	872	0.297731	189	-0.394449	922	0.324362	287
-0.230091	16	-0.37	1141	-0.33071	1317	-0.273823	1483	-0.068215	3309	-0.012574	4258	0.048937	3647	0.367126	7	0.42	1629	0.412977	1337	0.378221	870	0.348044	132	0.29504	70	0.273768	47	0.286554	3	-0.369989	901	0.273878	6	-0.369392	975	0.274655	2	-0.368493	905	0.292864	24	-0.367453	823	0.312009	154	-0.364655	986	0.339641	298
-0.205418	47	-0.34	1209	-0.302086	1383	-0.247717	1612	-0.048132	3343	0.004461	4348	0.063483	2974	0.384608	1	0.44	1451	0.432642	1216	0.396231	681	0.364617	109	0.30909	49	0.286805	72	0.300199	2	-0.340034	879	0.28692	5	-0.339503	892	0.287618	2	-0.338611	885	0.306495	20	-0.337568	831	0.326287	82	-0.334862	953	0.35492	286
-0.180746	61	-0.31	1215	-0.273461	1493	-0.22161	1761	-0.028049	3338	0.021497	4138	0.078029	2460	0.40209	2	0.46	1399	0.452308	1097	0.414241	571	0.38119	73	0.323139	19	0.299841	7	0.313845	2	-0.310079	874	0.299961	2	-0.309614	912	0.300581	0	-0.308729	831	0.320126	18	-0.307683	775	0.340565	66	-0.305069	903	0.3702	174
-0.156073	108	-0.28	1308	-0.244837	1613	-0.195503	1969	-0.007967	3428	0.038532	3777	0.092574	1731	0.419572	0	0.48	1402	0.471973	1006	0.432251	502	0.397764	55	0.337188	45	0.312878	0	0.32749	0	-0.280124	846	0.313003	0	-0.279725	873	0.313544	0	-0.278848	837	0.333756	26	-0.277798	761	0.354844	39	-0.275275	923	0.385479	191
-0.1314	227	-0.25	1264	-0.216213	1638	-0.169396	2157	0.012116	3451	0.055567	3463	0.10712	926	0.437055	1	0.5	1313	0.491639	872	0.450261	389	0.414337	43	0.351238	23	0.325914	0	0.341135	0	-0.25017	767	0.326045	0	-0.249835	854	0.326507	0	-0.248966	847	0.347387	13	-0.247914	745	0.369122	66	-0.245482	879	0.400758	166
-0.106727	445	-0.22	1322	-0.187589	1747	-0.14329	2332	0.032199	3225	0.072603	3311	0.121665	418	0.454537	3	0.52	1292	0.511304	759	0.468271	328	0.430911	22	0.365287	8	0.338951	0	0.354781	2	-0.220215	732	0.339087	0	-0.219946	819	0.33947	0	-0.219084	809	0.361017	5	-0.218029	733	0.3834	52	-0.215688	802	0.416038	162
-0.082055	960	-0.19	1358	-0.158965	1805	-0.117183	2519	0.052282	3213	0.089638	2342	0.136211	256	0.472019	2	0.54	1260	0.53097	732	0.486281	256	0.447484	23	0.379336	4	0.351987	0	0.368426	0	-0.19026	760	0.352129	0	-0.190057	789	0.352433	0	-0.189203	813	0.374648	0	-0.188144	737	0.397678	45	-0.185895	812	0.431317	105
-0.057382	2701	-0.16	1361	-0.130341	1824	-0.091076	2689	0.072365	2945	0.106674	1968	0.150756	236	0.489501	1	0.56	1137	0.550635	596	0.504291	196	0.464058	9	0.393386	2	0.365024	0	0.382072	0	-0.160305	733	0.36517	0	-0.160168	794	0.365395	0	-0.159321	821	0.388278	0	-0.158259	735	0.411956	59	-0.156101	780	0.446596	133
-0.032709	10303	-0.13	1287	-0.101717	1970	-0.064969	2699	0.092448	2482	0.123709	1642	0.165302	160	0.506983	0	0.58	1086	0.570301	541	0.522301	166	0.480631	5	0.407435	0	0.37806	0	0.395717	0	-0.13035	759	0.378212	0	-0.130278	807	0.378358	0	-0.12944	781	0.401909	0	-0.128374	719	0.426235	44	-0.126308	719	0.461876	84
-0.008037	32784	-0.1	1463	-0.073093	1916	-0.038863	2619	0.112531	2061	0.140745	1384	0.179848	33	0.524466	3	0.6	1006	0.589967	474	0.540311	122	0.497205	13	0.421484	0	0.391097	0	0.409362	0	-0.100395	731	0.391254	0	-0.100389	765	0.391321	0	-0.099558	743	0.41554	0	-0.098489	688	0.440513	0	-0.096515	756	0.477155	54
0.016636	6364	-0.07	1437	-0.044469	1950	-0.012756	2662	0.132613	1923	0.15778	914	0.194393	9	0.541948	3	0.62	944	0.609632	381	0.558321	107	0.513778	4	0.435533	0	0.404134	0	0.423008	0	-0.07044	688	0.404296	0	-0.0705	748	0.404284	0	-0.069676	711	0.42917	0	-0.068604	721	0.454791	0	-0.066721	728	0.492434	31
0.041309	1941	-0.04	1479	-0.015844	1916	0.013351	2698	0.152696	1715	0.174816	629	0.208939	0	0.55943	2	0.64	902	0.629298	380	0.576331	73	0.530352	0	0.449583	0	0.41717	0	0.436653	0	-0.040485	714	0.417337	0	-0.040611	760	0.417247	0	-0.039795	729	0.442801	0	-0.038719	681	0.469069	0	-0.036928	673	0.507713	42
0.065982	696	-0.01	1598	0.01278	2015	0.039457	2479	0.172779	1338	0.191851	513	0.223484	0	0.576912	0	0.66	883	0.648963	325	0.594341	72	0.546925	0	0.463632	0	0.430207	0	0.450299	0	-0.010531	698	0.430379	0	-0.010721	754	0.43021	0	-0.009913	673	0.456431	0	-0.008835	705	0.483347	0	-0.007134	663	0.522993	31
0.090654	314	0.02	1330	0.041404	1903	0.065564	2461	0.192862	1137	0.208887	344	0.23803	0	0.594394	1	0.68	823	0.668629	297	0.612351	53	0.563499	0	0.477681	0	0.443243	0	0.463944	0	0.019424	710	0.443421	0	0.019168	665	0.443173	0	0.019969	731	0.470062	0	0.02105	674	0.497626	0	0.022659	619	0.538272	24
0.115327	164	0.05	1346	0.070028	1889	0.091671	2398	0.212945	819	0.225922	216	0.252575	0	0.611876	1	0.7	745	0.688294	220	0.630361	33	0.580072	1	0.491731	0	0.45628	0	0.47759	0	0.049379	666	0.456463	0	0.049057	717	0.456135	0	0.04985	688	0.483692	0	0.050935	680	0.511904	0	0.052453	622	0.553551	0
0.14	99	0.08	1362	0.098652	1870	0.117778	2338	0.233028	625	0.242957	127	0.267121	0	0.629359	0	0.72	751	0.70796	207	0.648371	25	0.596645	1	0.50578	0	0.469316	0	0.491235	0	0.079334	624	0.469505	0	0.078947	676	0.469098	0	0.079732	704	0.497323	0	0.08082	647	0.526182	0	0.082246	577	0.568831	0
0.164673	70	0.11	1278	0.127276	1802	0.143884	2095	0.253111	499	0.259993	84	0.281667	0	0.646841	1	0.74	667	0.727625	145	0.666381	24	0.613219	0	0.519829	0	0.482353	0	0.50488	0	0.109289	644	0.482546	0	0.108836	685	0.482061	0	0.109613	698	0.510954	0	0.110705	620	0.54046	0	0.11204	595	0.58411	0
0.189345	51	0.14	1278	0.1559	1723	0.169991	1804	0.273193	349	0.277028	58	0.296212	0	0.664323	0	0.76	628	0.747291	141	0.684391	11	0.629792	0	0.533879	0	0.49539	0	0.518526	0	0.139244	660	0.495588	0	0.138725	694	0.495024	0	0.139495	680	0.524584	0	0.14059	628	0.554738	0	0.141833	689	0.599389	0
0.214018	24	0.17	1249	0.184524	1652	0.196098	1704	0.293276	241	0.294064	21	0.310758	0	0.681805	0	0.78	550	0.766957	91	0.702401	16	0.646366	2	0.547928	0	0.508426	0	0.532171	0	0.169199	636	0.50863	0	0.168614	678	0.507987	0	0.169377	701	0.538215	0	0.170475	633	0.569017	0	0.171626	721	0.614669	0
0.238691	17	0.2	1199	0.213148	1537	0.222205	1439	0.313359	209	0.311099	5	0.325303	0	0.699287	0	0.8	545	0.786622	94	0.720411	8	0.662939	0	0.561977	0	0.521463	0	0.545817	0	0.199154	638	0.521672	0	0.198504	670	0.52095	0	0.199258	664	0.551845	0	0.20036	622	0.583295	0	0.20142	712	0.629948	0
0.263363	11	0.23	1179	0.241773	1460	0.248311	1250	0.333442	113	0.328135	1	0.339849	0	0.71677	1	0.82	531	0.806288	87	0.738421	7	0.679513	0	0.576027	0	0.534499	0	0.559462	0	0.229108	633	0.534714	0	0.228393	721	0.533913	0	0.22914	688	0.565476	0	0.230245	582	0.597573	0	0.231213	687	0.645227	0
0.288036	8	0.26	1116	0.270397	1427	0.274418	1137	0.353525	61	0.34517	0	0.354394	0	0.734252	1	0.84	451	0.825953	38	0.756431	6	0.696086	0	0.590076	0	0.547536	0	0.573107	0	0.259063	610	0.547755	0	0.258282	680	0.546875	0	0.259022	703	0.579106	0	0.260129	613	0.611851	0	0.261007	720	0.660507	0
0.312709	5	0.29	1142	0.299021	1326	0.300525	896	0.373608	39	0.362206	0	0.36894	0	0.751734	0	0.86	383	0.845619	16	0.774441	1	0.71266	0	0.604125	0	0.560572	0	0.586753	0	0.289018	612	0.560797	0	0.288171	653	0.559838	0	0.288903	697	0.592737	0	0.290014	659	0.626129	0	0.2908	607	0.675786	0
0.337382	4	0.32	1052	0.327645	1218	0.326632	821	0.393691	34	0.379241	0	0.383485	0	0.769216	0	0.88	358	0.865284	30	0.792451	2	0.729233	0	0.618175	0	0.573609	0	0.600398	0	0.318973	606	0.573839	0	0.318061	655	0.572801	0	0.318785	682	0.606368	0	0.319899	646	0.640408	0	0.320594	620	0.691065	0
0.362054	3	0.35	1060	0.356269	1107	0.352738	667	0.413774	47	0.396277	0	0.398031	0	0.786698	0	0.9	305	0.88495	15	0.810461	0	0.745807	0	0.632224	0	0.586645	0	0.614044	0	0.348928	580	0.586881	0	0.34795	630	0.585764	0	0.348667	698	0.619998	0	0.349784	682	0.654686	0	0.350387	624	0.706345	0
0.386727	1	0.38	1012	0.384893	1021	0.378845	549	0.433856	19	0.413312	0	0.412577	0	0.80418	0	0.92	248	0.904615	10	0.828471	0	0.76238	0	0.646273	0	0.599682	0	0.627689	0	0.378883	607	0.599923	0	0.377839	673	0.598727	0	0.378548	703	0.633629	0	0.379669	676	0.668964	0	0.380181	640	0.721624	0
0.4114	1	0.41	1003	0.413517	897	0.404952	482	0.453939	8	0.430347	0	0.427122	0	0.821663	0	0.94	182	0.924281	6	0.846481	0	0.778953	0	0.660323	0	0.612719	0	0.641335	0	0.408838	608	0.612964	0	0.407728	629	0.61169	0	0.40843	697	0.647259	0	0.409554	677	0.683242	0	0.409974	554	0.736903	0
0.436073	0	0.44	947	0.442141	876	0.431058	341	0.474022	7	0.447383	0	0.441668	0	0.839145	0	0.96	143	0.943946	6	0.864491	0	0.795527	0	0.674372	0	0.625755	0	0.65498	0	0.438793	589	0.626006	0	0.437618	653	0.624653	0	0.438311	714	0.66089	0	0.439439	688	0.69752	0	0.439767	592	0.752183	0
0.460745	2	0.47	846	0.470766	752	0.457165	270	0.494105	4	0.464418	0	0.456213	0	0.856627	0	0.98	67	0.963612	3	0.882501	0	0.8121	0	0.688421	0	0.638792	0	0.668625	0	0.468747	624	0.639048	0	0.467507	665	0.637615	0	0.468193	721	0.67452	0	0.469324	678	0.711799	0	0.469561	577	0.767462	0
0.485418	2	0.5	773	0.49939	655	0.483272	221	0.514188	1	0.481454	0	0.470759	0	0.874109	0	1	1	0.983278	0	0.900511	0	0.828674	0	0.70247	0	0.651828	0	0.682271	0	0.498702	622	0.65209	0	0.497396	653	0.650578	0	0.498075	730	0.688151	0	0.499208	712	0.726077	0	0.499354	659	0.782741	0
0.510091	0	0.53	784	0.528014	540	0.509379	125	0.534271	0	0.498489	0	0.485304	0	0.891591	0	1.02	0	1.00294	0	0.918521	0	0.845247	0	0.71652	0	0.664865	0	0.695916	0	0.528657	597	0.665132	0	0.527285	660	0.663541	0	0.527956	716	0.701782	0	0.529093	701	0.740355	0	0.529148	607	0.798021	0
0.534764	3	0.56	769	0.556638	461	0.535485	106	0.554354	0	0.515525	0	0.49985	0	0.909074	0	1.04	0	1.02261	0	0.936531	0	0.861821	0	0.730569	0	0.677901	0	0.709562	0	0.558612	562	0.678173	0	0.557175	670	0.676504	0	0.557838	751	0.715412	0	0.558978	708	0.754633	0	0.558941	565	0.8133	0
0.559436	1	0.59	700	0.585262	413	0.561592	83	0.574436	0	0.53256	0	0.514396	0	0.926556	0	1.06	0	1.04227	0	0.954541	0	0.878394	0	0.744618	0	0.690938	0	0.723207	0	0.588567	558	0.691215	0	0.587064	696	0.689467	0	0.58772	707	0.729043	0	0.588863	748	0.768911	0	0.588735	563	0.828579	0
0.584109	0	0.62	655	0.613886	360	0.587699	68	0.594519	0	0.549596	0	0.528941	0	0.944038	0	1.08	0	1.06194	0	0.972551	0	0.894968	0	0.758668	0	0.703974	0	0.736852	0	0.618522	588	0.704257	0	0.616953	695	0.70243	0	0.617601	806	0.742673	0	0.618748	747	0.78319	0	0.618528	615	0.843859	0
0.608782	1	0.65	629	0.64251	281	0.613806	47	0.614602	0	0.566631	0	0.543487	0	0.96152	0	1.1	0	1.0816	0	0.990561	0	0.911541	0	0.772717	0	0.717011	0	0.750498	0	0.648477	577	0.717299	0	0.646843	641	0.715393	0	0.647483	768	0.756304	0	0.648633	778	0.797468	0	0.648322	619	0.859138	0
0.633454	0	0.68	535	0.671134	202	0.639912	36	0.634685	0	0.583667	0	0.558032	0	0.979002	0	1.12	0	1.10127	0	1.00857	0	0.928115	0	0.786766	0	0.730048	0	0.764143	0	0.678431	534	0.730341	0	0.676732	670	0.728355	0	0.677364	799	0.769934	0	0.678518	780	0.811746	0	0.678115	598	0.874417	0
0.658127	1	0.71	551	0.699758	156	0.666019	20	0.654768	0	0.600702	0	0.572578	0	0.996485	0	1.14	0	1.12094	0	1.02658	0	0.944688	0	0.800816	0	0.743084	0	0.777789	0	0.708386	581	0.743382	0	0.706621	678	0.741318	0	0.707246	782	0.783565	0	0.708403	822	0.826024	0	0.707908	622	0.889697	0
0.6828	0	0.74	493	0.728383	135	0.692126	11	0.674851	0	0.617737	0	0.587123	0	1.01397	0	1.16	0	1.1406	0	1.04459	0	0.961261	0	0.814865	0	0.756121	0	0.791434	0	0.738341	614	0.756424	0	0.73651	626	0.754281	0	0.737128	766	0.797196	0	0.738288	758	0.840302	0	0.737702	615	0.904976	0
0.707473	1	0.77	466	0.757007	87	0.718233	4	0.694934	0	0.634773	0	0.601669	0	1.03145	0	1.18	0	1.16027	0	1.0626	0	0.977835	0	0.828914	0	0.769157	0	0.805079	0	0.768296	593	0.769466	0	0.7664	699	0.767244	0	0.767009	751	0.810826	0	0.768172	715	0.85458	0	0.767495	546	0.920255	0
0.732145	0	0.8	382	0.785631	59	0.744339	4	0.715016	0	0.651808	0	0.616215	0	1.04893	0	1.2	0	1.17993	0	1.08061	0	0.994408	0	0.842964	0	0.782194	0	0.818725	0	0.798251	594	0.782508	0	0.796289	628	0.780207	0	0.796891	703	0.824457	0	0.798057	789	0.868859	0	0.797289	638	0.935535	0
0.756818	0	0.83	349	0.814255	50	0.770446	2	0.735099	0	0.668844	0	0.63076	0	1.06641	0	1.22	0	1.1996	0	1.09862	0	1.01098	0	0.857013	0	0.79523	0	0.83237	0	0.828206	548	0.79555	0	0.826178	602	0.79317	0	0.826773	725	0.838087	0	0.827942	794	0.883137	0	0.827082	674	0.950814	0
0.781491	0	0.86	292	0.842879	23	0.796553	0	0.755182	0	0.685879	0	0.645306	0	1.0839	0	1.24	0	1.21926	0	1.11663	0	1.02755	0	0.871062	0	0.808267	0	0.846016	0	0.858161	529	0.808591	0	0.856067	565	0.806133	0	0.856654	664	0.851718	0	0.857827	886	0.897415	0	0.856876	466	0.966093	0
0.806164	0	0.89	220	0.871503	15	0.82266	0	0.775265	0	0.702915	0	0.659851	0	1.10138	0	1.26	0	1.23893	0	1.13464	0	1.04413	0	0.885112	0	0.821304	0	0.859661	0	0.888116	520	0.821633	0	0.885957	476	0.819095	0	0.886536	572	0.865348	0	0.887712	841	0.911693	0	0.886669	417	0.981373	0
0.830836	0	0.92	191	0.900127	9	0.848766	0	0.795348	0	0.71995	0	0.674397	0	1.11886	0	1.28	0	1.25859	0	1.15265	0	1.0607	0	0.899161	0	0.83434	0	0.873307	0	0.91807	458	0.834675	0	0.915846	367	0.832058	0	0.916417	488	0.878979	0	0.917597	800	0.925971	0	0.916462	555	0.996652	0
0.855509	0	0.95	93	0.928751	3	0.874873	0	0.815431	0	0.736986	0	0.688942	0	1.13634	0	1.3	0	1.27826	0	1.17066	0	1.07728	0	0.91321	0	0.847377	0	0.886952	0	0.948025	342	0.847717	0	0.945735	250	0.845021	0	0.946299	363	0.89261	0	0.947482	587	0.94025	0	0.946256	458	1.01193	0
0.880182	0	0.98	32	0.957375	0	0.90098	0	0.835514	0	0.754021	0	0.703488	0	1.15382	0	1.32	0	1.29793	0	1.18867	0	1.09385	0	0.927259	0	0.860413	0	0.900597	0	0.97798	106	0.860759	0	0.975624	42	0.857984	0	0.976181	42	0.90624	0	0.977367	202	0.954528	0	0.976049	142	1.02721	0
0.904854	0	1.01	0	0.986	0	0.927086	0	0.855596	0	0.771057	0	0.718033	0	1.17131	0	1.34	0	1.31759	0	1.20668	0	1.11042	0	0.941309	0	0.87345	0	0.914243	0	1.00794	0	0.8738	0	1.00551	0	0.870947	0	1.00606	0	0.919871	0	1.00725	0	0.968806	0	1.00584	0	1.04249	0
0.929527	0	1.04	0	1.01462	0	0.953193	0	0.875679	0	0.788092	0	0.732579	0	1.18879	0	1.36	0	1.33726	0	1.22469	0	1.127	0	0.955358	0	0.886486	0	0.927888	0	1.03789	0	0.886842	0	1.0354	0	0.88391	0	1.03594	0	0.933501	0	1.03714	0	0.983084	0	1.03564	0	1.05777	0
0.9542	0	1.07	0	1.04325	0	0.9793	0	0.895762	0	0.805127	0	0.747125	0	1.20627	0	1.38	0	1.35692	0	1.2427	0	1.14357	0	0.969407	0	0.899523	0	0.941534	0	1.06784	0	0.899884	0	1.06529	0	0.896873	0	1.06583	0	0.947132	0	1.06702	0	0.997362	0	1.06543	0	1.07305	0
0.978873	0	1.1	0	1.07187	0	1.00541	0	0.915845	0	0.822163	0	0.76167	0	1.22375	0	1.4	0	1.37659	0	1.26071	0	1.16014	0	0.983457	0	0.912559	0	0.955179	0	1.0978	0	0.912926	0	1.09518	0	0.909835	0	1.09571	0	0.960762	0	1.09691	0	1.01164	0	1.09522	0	1.08833	0
1.00354	0	1.13	0	1.1005	0	1.03151	0	0.935928	0	0.839198	0	0.776216	0	1.24124	0	1.42	0	1.39625	0	1.27872	0	1.17672	0	0.997506	0	0.925596	0	0.968824	0	1.12776	0	0.925968	0	1.12507	0	0.922798	0	1.12559	0	0.974393	0	1.12679	0	1.02592	0	1.12502	0	1.10361	0
1.02822	0	1.16	0	1.12912	0	1.05762	0	0.956011	0	0.856234	0	0.790761	0	1.25872	0	1.44	0	1.41592	0	1.29673	0	1.19329	0	1.01155	0	0.938633	0	0.98247	0	1.15771	0	0.939009	0	1.15496	0	0.935761	0	1.15547	0	0.988024	0	1.15668	0	1.0402	0	1.15481	0	1.11889	0
1.05289	0	1.19	0	1.15774	0	1.08373	0	0.976094	0	0.873269	0	0.805307	0	1.2762	0	1.46	0	1.43559	0	1.31474	0	1.20986	0	1.02561	0	0.951669	0	0.996115	0	1.18766	0	0.952051	0	1.18485	0	0.948724	0	1.18535	0	1.00165	0	1.18656	0	1.05448	0	1.1846	0	1.13417	0
1.07756	0	1.22	0	1.18637	0	1.10983	0	0.996176	0	0.890305	0	0.819852	0	1.29368	0	1.48	0	1.45525	0	1.33275	0	1.22644	0	1.03965	0	0.964706	0	1.00976	0	1.21762	0	0.965093	0	1.21474	0	0.961687	0	1.21523	0	1.01528	0	1.21645	0	1.06875	0	1.2144	0	1.14945	0
1.10224	0	1.25	0	1.21499	0	1.13594	0	1.01626	0	0.90734	0	0.834398	0	1.31116	0	1.5	0	1.47492	0	1.35076	0	1.24301	0	1.0537	0	0.977742	0	1.02341	0	1.24757	0	0.978135	0	1.24463	0	0.97465	0	1.24511	0	1.02892	0	1.24633	0	1.08303	0	1.24419	0	1.16472	0
1.12691	0	1.28	0	1.24362	0	1.16205	0	1.03634	0	0.924376	0	0.848944	0	1.32865	0	1.52	0	1.49458	0	1.36877	0	1.25958	0	1.06775	0	0.990779	0	1.03705	0	1.27753	0	0.991177	0	1.27452	0	0.987613	0	1.275	0	1.04255	0	1.27622	0	1.09731	0	1.27398	0	1.18	0
1.15158	0	1.31	0	1.27224	0	1.18815	0	1.05642	0	0.941411	0	0.863489	0	1.34613	0	1.54	0	1.51425	0	1.38678	0	1.27616	0	1.0818	0	1.00381	0	1.0507	0	1.30748	0	1.00422	0	1.30441	0	1.00057	0	1.30488	0	1.05618	0	1.3061	0	1.11159	0	1.30378	0	1.19528	0
1.17625	0	1.34	0	1.30086	0	1.21426	0	1.07651	0	0.958447	0	0.878035	0	1.36361	0	1.56	0	1.53391	0	1.40479	0	1.29273	0	1.09585	0	1.01685	0	1.06434	0	1.33744	0	1.01726	0	1.3343	0	1.01354	0	1.33476	0	1.06981	0	1.33598	0	1.12587	0	1.33357	0	1.21056	0
1.20093	0	1.37	0	1.32949	0	1.24037	0	1.09659	0	0.975482	0	0.89258	0	1.38109	0	1.58	0	1.55358	0	1.4228	0	1.3093	0	1.1099	0	1.02989	0	1.07799	0	1.36739	0	1.0303	0	1.36418	0	1.0265	0	1.36464	0	1.08344	0	1.36587	0	1.14014	0	1.36336	0	1.22584	0
1.2256	0	1.4	0	1.35811	0	1.26647	0	1.11667	0	0.992517	0	0.907126	0	1.39857	0	1.6	0	1.57324	0	1.44081	0	1.32588	0	1.12395	0	1.04293	0	1.09163	0	1.39735	0	1.04334	0	1.39407	0	1.03946	0	1.39452	0	1.09707	0	1.39576	0	1.15442	0	1.39316	0	1.24112	0
1.25027	0	1.43	0	1.38674	0	1.29258	0	1.13676	0	1.00955	0	0.921671	0	1.41606	0	1.62	0	1.59291	0	1.45882	0	1.34245	0	1.138	0	1.05596	0	1.10528	0	1.4273	0	1.05639	0	1.42396	0	1.05243	0	1.4244	0	1.1107	0	1.42564	0	1.1687	0	1.42295	0	1.2564	0
1.27494	0	1.46	0	1.41536	0	1.31869	0	1.15684	0	1.02659	0	0.936217	0	1.43354	0	1.64	0	1.61258	0	1.47683	0	1.35902	0	1.15205	0	1.069	0	1.11892	0	1.45726	0	1.06943	0	1.45385	0	1.06539	0	1.45429	0	1.12433	0	1.45552	0	1.18298	0	1.45274	0	1.27168	0
1.29962	0	1.49	0	1.44399	0	1.34479	0	1.17692	0	1.04362	0	0.950763	0	1.45102	0	1.66	0	1.63224	0	1.49484	0	1.3756	0	1.1661	0	1.08204	0	1.13257	0	1.48721	0	1.08247	0	1.48374	0	1.07835	0	1.48417	0	1.13796	0	1.48541	0	1.19726	0	1.48254	0	1.28696	0
1.32429	0	1.52	0	1.47261	0	1.3709	0	1.19701	0	1.06066	0	0.965308	0	1.4685	0	1.68	0	1.65191	0	1.51285	0	1.39217	0	1.18015	0	1.09507	0	1.14621	0	1.51717	0	1.09551	0	1.51363	0	1.09132	0	1.51405	0	1.15159	0	1.5153	0	1.21154	0	1.51233	0	1.30224	0
1.34896	0	1.55	0	1.50123	0	1.39701	0	1.21709	0	1.0777	0	0.979854	0	1.48599	0	1.7	0	1.67157	0	1.53086	0	1.40874	0	1.1942	0	1.10811	0	1.15986	0	1.54712	0	1.10855	0	1.54352	0	1.10428	0	1.54393	0	1.16522	0	1.54518	0	1.22581	0	1.54212	0	1.31752	0
1.37364	0	1.58	0	1.52986	0	1.42311	0	1.23717	0	1.09473	0	0.994399	0	1.50347	0	1.72	0	1.69124	0	1.54887	0	1.42532	0	1.20825	0	1.12114	0	1.17351	0	1.57708	0	1.12159	0	1.57341	0	1.11724	0	1.57381	0	1.17885	0	1.57506	0	1.24009	0	1.57192	0	1.3328	0
1.39831	0	1.61	0	1.55848	0	1.44922	0	1.25725	0	1.11177	0	1.00894	0	1.52095	0	1.74	0	1.7109	0	1.56688	0	1.44189	0	1.22229	0	1.13418	0	1.18715	0	1.60703	0	1.13464	0	1.6033	0	1.1302	0	1.6037	0	1.19248	0	1.60495	0	1.25437	0	1.60171	0	1.34808	0
1.42298	0	1.64	0	1.58711	0	1.47533	0	1.27734	0	1.1288	0	1.02349	0	1.53843	0	1.76	0	1.73057	0	1.58489	0	1.45846	0	1.23634	0	1.14722	0	1.2008	0	1.63699	0	1.14768	0	1.63319	0	1.14317	0	1.63358	0	1.20611	0	1.63483	0	1.26865	0	1.6315	0	1.36336	0
1.44765	0	1.67	0	1.61573	0	1.50144	0	1.29742	0	1.14584	0	1.03804	0	1.55591	0	1.78	0	1.75023	0	1.6029	0	1.47504	0	1.25039	0	1.16025	0	1.21444	0	1.66694	0	1.16072	0	1.66308	0	1.15613	0	1.66346	0	1.21974	0	1.66472	0	1.28293	0	1.6613	0	1.37864	0
1.47233	0	1.7	0	1.64435	0	1.52754	0	1.3175	0	1.16287	0	1.05258	0	1.5734	0	1.8	0	1.7699	0	1.62091	0	1.49161	0	1.26444	0	1.17329	0	1.22809	0	1.6969	0	1.17376	0	1.69297	0	1.16909	0	1.69334	0	1.23337	0	1.6946	0	1.2972	0	1.69109	0	1.39391	0
1.497	0	1.73	0	1.67298	0	1.55365	0	1.33759	0	1.17991	0	1.06713	0	1.59088	0	1.82	0	1.78957	0	1.63892	0	1.50819	0	1.27849	0	1.18633	0	1.24173	0	1.72685	0	1.1868	0	1.72286	0	1.18206	0	1.72322	0	1.247	0	1.72449	0	1.31148	0	1.72088	0	1.40919	0
1.52167	0	1.76	0	1.7016	0	1.57976	0	1.35767	0	1.19694	0	1.08167	0	1.60836	0	1.84	0	1.80923	0	1.65693	0	1.52476	0	1.29254	0	1.19936	0	1.25538	0	1.75681	0	1.19985	0	1.75274	0	1.19502	0	1.7531	0	1.26063	0	1.75437	0	1.32576	0	1.75068	0	1.42447	0
1.54635	0	1.79	0	1.73023	0	1.60586	0	1.37775	0	1.21398	0	1.09622	0	1.62584	0	1.86	0	1.8289	0	1.67494	0	1.54133	0	1.30659	0	1.2124	0	1.26902	0	1.78676	0	1.21289	0	1.78263	0	1.20798	0	1.78299	0	1.27427	0	1.78426	0	1.34004	0	1.78047	0	1.43975	0
1.57102	0	1.82	0	1.75885	0	1.63197	0	1.39783	0	1.23101	0	1.11076	0	1.64332	0	1.88	0	1.84856	0	1.69295	0	1.55791	0	1.32064	0	1.22544	0	1.28267	0	1.81672	0	1.22593	0	1.81252	0	1.22094	0	1.81287	0	1.2879	0	1.81414	0	1.35432	0	1.81027	0	1.45503	0
1.59569	0	1.85	0	1.78747	0	1.65807	0	1.41792	0	1.24805	0	1.12531	0	1.66081	0	1.9	0	1.86823	0	1.71096	0	1.57448	0	1.33469	0	1.23847	0	1.29631	0	1.84667	0	1.23897	0	1.84241	0	1.23391	0	1.84275	0	1.30153	0	1.84403	0	1.3686	0	1.84006	0	1.47031	0
1.62036	0	1.88	0	1.8161	0	1.68418	0	1.438	0	1.26509	0	1.13986	0	1.67829	0	1.92	0	1.88789	0	1.72897	0	1.59105	0	1.34874	0	1.25151	0	1.30996	0	1.87663	0	1.25201	0	1.8723	0	1.24687	0	1.87263	0	1.31516	0	1.87391	0	1.38287	0	1.86985	0	1.48559	0
1.64504	0	1.91	0	1.84472	0	1.71029	0	1.45808	0	1.28212	0	1.1544	0	1.69577	0	1.94	0	1.90756	0	1.74698	0	1.60763	0	1.36279	0	1.26455	0	1.3236	0	1.90658	0	1.26505	0	1.90219	0	1.25983	0	1.90251	0	1.32879	0	1.9038	0	1.39715	0	1.89965	0	1.50087	0
1.66971	0	1.94	0	1.87335	0	1.73639	0	1.47816	0	1.29916	0	1.16895	0	1.71325	0	1.96	0	1.92722	0	1.76499	0	1.6242	0	1.37684	0	1.27758	0	1.33725	0	1.93654	0	1.2781	0	1.93208	0	1.2728	0	1.93239	0	1.34242	0	1.93368	0	1.41143	0	1.92944	0	1.51615	0
1.69438	0	1.97	0	1.90197	0	1.7625	0	1.49825	0	1.31619	0	1.18349	0	1.73074	0	1.98	0	1.94689	0	1.783	0	1.64077	0	1.39089	0	1.29062	0	1.3509	0	1.96649	0	1.29114	0	1.96197	0	1.28576	0	1.96227	0	1.35605	0	1.96357	0	1.42571	0	1.95923	0	1.53143	0
0	0.000128	0	-0.020534	0	0.001061	0	-0.006341	0	0.000116	0	0.005606	0	-0.000506	0	0.01809	0	0.373945	0	0.253945	0	0.17612	0	0.103561	0	0.079438	0	0.062219	0	0.020858	0	-0.227682	0	0.027507	0	-0.185506	0	0.037661	0	-0.141675	nan	0.064659	nan	-0.133657	nan	0.094491	nan	-0.202279	0	0.13716
0	0.001228	0	0.192246	0	0.100225	0	0.047875	0	0.017287	0	0.008923	0	0.003949	0	0.000901	0	0.057201	0	0.032146	0	0.016273	0	0.006113	0	0.003582	0	0.002195	0	0.000424	0	0.323039	0	0.000546	0	0.312479	0	0.000794	0	0.328462	nan	0.001997	nan	0.364431	nan	0.00399	nan	0.319502	nan	0.007211
0	17818.9	0	3529.13	0	133.883	0	2190.89	0	3935.81	0	-8787.22	0	-4701.72	0	313917	0	23321.7	0	42083.7	0	49309.2	0	60720.4	0	58355.6	0	60979.3	0	220466	0	28799.7	0	173723	0	23514.3	0	126679	0	17693.9	nan	98720.4	nan	16856.7	0	90205.7	nan	26860	nan	75116.1
0	2.43911e+06	0	129453	0	147672	0	165546	0	168452	0	190704	0	162056	0	3.64338e+06	0	132223	0	172701	0	198986	0	245356	0	232980	0	259183	0	1.78312e+06	0	115034	0	1.1197e+06	0	109589	0	627074	0	103121	nan	412279	nan	99597.4	nan	368198	0	113777	0	288908
0	0	0	-0.027116	0	0.000869	0	-0.008163	0	-0.000738	0	0.006645	0	0.000296	0	0.008731	0	0.350195	0	0.224463	0	0.153048	0	0.088062	0	0.067323	0	0.053024	0	0.015025	0	-0.35982	0	0.020714	0	-0.29295	0	0.029713	0	-0.231519	nan	0.052231	nan	-0.229059	nan	0.077736	nan	-0.323913	0	0.115278
0	-0.04505	0	-0.734786	0	-0.521076	0	-0.365152	0	-0.211898	0	-0.151099	0	-0.109418	0	0	0	0.034226	0	0.021367	0	0.014577	0	0.008183	0	0.00619	0	0.004768	0	0.003579	0	-0.931074	0	0.006488	0	-0.905513	0	0.010077	0	-0.903776	nan	0.018099	nan	-0.924231	nan	0.02672	nan	-0.92396	nan	0.040238
0	-0.008726	0	-0.353517	0	-0.223843	0	-0.155077	0	-0.090418	0	-0.054407	0	-0.042097	0	0.000225	0	0.175621	0	0.107418	0	0.073009	0	0.04197	0	0.031687	0	0.02494	0	0.008684	0	-0.729957	0	0.012901	0	-0.683638	0	0.018477	0	-0.662311	nan	0.032503	0	-0.69312	0	0.047696	0	-0.700052	nan	0.074667
0	0.008737	0	0.305579	0	0.225699	0	0.141563	0	0.088056	0	0.068597	0	0.043955	0	0.022783	0	0.543486	0	0.369599	0	0.255366	0	0.149059	0	0.115146	0	0.090652	0	0.025766	0	0.230226	0	0.034607	0	0.279442	0	0.048025	0	0.360498	nan	0.084202	0	0.411408	nan	0.124634	nan	0.257585	0	0.182899
0	0.046263	0	0.720642	0	0.524036	0	0.358938	0	0.2173	0	0.158308	0	0.100068	0	0.067216	0	0.812402	0	0.594419	0	0.417272	0	0.251842	0	0.193367	0	0.146738	0	0.057325	0	0.808103	0	0.070042	0	0.798609	0	0.09228	nan	0.825869	0	0.151527	nan	0.873015	nan	0.216073	nan	0.820822	0	0.298631
MostSuccessfulParameters
Future		Reflexivity(%)		TradingWindow		Gesture		History		Epsilon		NEB
6	29	0.019276	21	5	78	0.20168	30	7	12	0.050115	44	0	579
7.26	14	1.02569	11	6.29	39	0.219638	28	45.33	10	0.064606	39	0.08	0
8.52	14	2.0321	20	7.58	36	0.237597	24	83.66	8	0.079098	46	0.16	0
9.78	26	3.03851	27	8.87	72	0.255556	27	121.99	10	0.093589	40	0.24	0
11.04	10	4.04492	15	10.16	30	0.273515	20	160.32	6	0.108081	60	0.32	0
12.3	11	5.05133	15	11.45	29	0.291474	26	198.65	9	0.122572	58	0.4	0
13.56	17	6.05774	22	12.74	46	0.309432	20	236.98	6	0.137063	53	0.48	0
14.82	18	7.06414	20	14.03	20	0.327391	19	275.31	13	0.151555	62	0.56	0
16.08	11	8.07056	15	15.32	27	0.34535	15	313.64	5	0.166046	53	0.64	0
17.34	8	9.07696	19	16.61	24	0.363309	20	351.97	10	0.180537	48	0.72	0
18.6	15	10.0834	17	17.9	46	0.381267	16	390.3	8	0.195029	54	0.8	0
19.86	24	11.0898	15	19.19	15	0.399226	27	428.63	10	0.20952	53	0.88	0
21.12	8	12.0962	15	20.48	15	0.417185	29	466.96	12	0.224012	60	0.96	0
22.38	17	13.1026	19	21.77	31	0.435144	27	505.29	10	0.238503	61	1.04	0
23.64	7	14.109	23	23.06	13	0.453103	36	543.62	12	0.252994	23	1.12	0
24.9	21	15.1154	24	24.35	12	0.471061	17	581.95	11	0.267486	14	1.2	0
26.16	7	16.1218	23	25.64	16	0.48902	33	620.28	15	0.281977	19	1.28	0
27.42	13	17.1282	15	26.93	25	0.506979	33	658.61	18	0.296469	22	1.36	0
28.68	6	18.1347	11	28.22	15	0.524938	18	696.94	17	0.31096	13	1.44	0
29.94	15	19.1411	13	29.51	17	0.542896	32	735.27	15	0.325451	17	1.52	0
31.2	7	20.1475	16	30.8	20	0.560855	28	773.6	9	0.339943	17	1.6	0
32.46	13	21.1539	11	32.09	11	0.578814	23	811.93	13	0.354434	15	1.68	0
33.72	10	22.1603	14	33.38	7	0.596773	29	850.26	12	0.368926	10	1.76	0
34.98	19	23.1667	13	34.67	11	0.614732	14	888.59	6	0.383417	16	1.84	0
36.24	4	24.1731	13	35.96	18	0.63269	19	926.92	9	0.397908	13	1.92	0
37.5	8	25.1795	15	37.25	9	0.650649	23	965.25	10	0.4124	8	2	0
38.76	7	26.1859	21	38.54	5	0.668608	23	1003.58	7	0.426891	23	2.08	0
40.02	13	27.1923	17	39.83	12	0.686567	19	1041.91	7	0.441382	16	2.16	0
41.28	8	28.1988	17	41.12	6	0.704525	19	1080.24	15	0.455874	10	2.24	0
42.54	5	29.2052	20	42.41	5	0.722484	22	1118.57	14	0.470365	17	2.32	0
43.8	16	30.2116	25	43.7	8	0.740443	23	1156.9	5	0.484857	16	2.4	0
45.06	8	31.218	9	44.99	8	0.758402	30	1195.23	8	0.499348	0	2.48	0
46.32	6	32.2244	12	46.28	9	0.776361	14	1233.56	12	0.513839	0	2.56	0
47.58	8	33.2308	12	47.57	5	0.794319	17	1271.89	8	0.528331	0	2.64	0
48.84	20	34.2372	14	48.86	14	0.812278	20	1310.22	14	0.542822	0	2.72	0
50.1	12	35.2436	7	50.15	6	0.830237	13	1348.55	10	0.557314	0	2.8	0
51.36	9	36.25	17	51.44	5	0.848196	20	1386.88	12	0.571805	0	2.88	0
52.62	3	37.2564	13	52.73	14	0.866154	19	1425.21	5	0.586296	0	2.96	0
53.88	14	38.2629	14	54.02	1	0.884113	30	1463.54	10	0.600788	0	3.04	0
55.14	5	39.2693	6	55.31	5	0.902072	17	1501.87	7	0.615279	0	3.12	0
56.4	5	40.2757	13	56.6	5	0.920031	20	1540.2	12	0.629771	0	3.2	0
57.66	5	41.2821	13	57.89	7	0.93799	19	1578.53	10	0.644262	0	3.28	0
58.92	11	42.2885	7	59.18	7	0.955948	18	1616.86	11	0.658753	0	3.36	0
60.18	13	43.2949	6	60.47	5	0.973907	17	1655.19	8	0.673245	0	3.44	0
61.44	5	44.3013	8	61.76	14	0.991866	7	1693.52	12	0.687736	0	3.52	0
62.7	4	45.3077	12	63.05	4	1.00982	0	1731.85	9	0.702227	0	3.6	0
63.96	12	46.3141	13	64.34	6	1.02778	0	1770.18	9	0.716719	0	3.68	0
65.22	7	47.3205	11	65.63	3	1.04574	0	1808.51	9	0.73121	0	3.76	0
66.48	6	48.327	7	66.92	6	1.0637	0	1846.84	13	0.745702	0	3.84	0
67.74	8	49.3334	8	68.21	5	1.08166	0	1885.17	4	0.760193	0	3.92	0
69	9	50.3398	13	69.5	3	1.09962	0	1923.5	13	0.774684	0	4	0
70.26	3	51.3462	12	70.79	12	1.11758	0	1961.83	13	0.789176	0	4.08	0
71.52	11	52.3526	9	72.08	7	1.13554	0	2000.16	11	0.803667	0	4.16	0
72.78	19	53.359	5	73.37	2	1.15349	0	2038.49	11	0.818159	0	4.24	0
74.04	5	54.3654	11	74.66	8	1.17145	0	2076.82	6	0.83265	0	4.32	0
75.3	7	55.3718	8	75.95	13	1.18941	0	2115.15	6	0.847141	0	4.4	0
76.56	5	56.3782	9	77.24	2	1.20737	0	2153.48	7	0.861633	0	4.48	0
77.82	14	57.3846	1	78.53	3	1.22533	0	2191.81	15	0.876124	0	4.56	0
79.08	9	58.391	7	79.82	8	1.24329	0	2230.14	5	0.890616	0	4.64	0
80.34	2	59.3975	7	81.11	2	1.26125	0	2268.47	10	0.905107	0	4.72	0
81.6	10	60.4039	12	82.4	5	1.27921	0	2306.8	5	0.919598	0	4.8	0
82.86	15	61.4103	6	83.69	4	1.29716	0	2345.13	7	0.93409	0	4.88	0
84.12	7	62.4167	1	84.98	6	1.31512	0	2383.46	11	0.948581	0	4.96	0
85.38	8	63.4231	7	86.27	3	1.33308	0	2421.79	15	0.963072	0	5.04	0
86.64	10	64.4295	5	87.56	3	1.35104	0	2460.12	10	0.977564	0	5.12	0
87.9	10	65.4359	7	88.85	2	1.369	0	2498.45	18	0.992055	0	5.2	0
89.16	5	66.4423	4	90.14	1	1.38696	0	2536.78	16	1.00655	0	5.28	0
90.42	8	67.4487	7	91.43	5	1.40492	0	2575.11	9	1.02104	0	5.36	0
91.68	4	68.4551	2	92.72	9	1.42288	0	2613.44	13	1.03553	0	5.44	0
92.94	17	69.4616	7	94.01	2	1.44084	0	2651.77	12	1.05002	0	5.52	0
94.2	7	70.468	6	95.3	4	1.45879	0	2690.1	11	1.06451	0	5.6	0
95.46	11	71.4744	5	96.59	3	1.47675	0	2728.43	15	1.079	0	5.68	0
96.72	9	72.4808	6	97.88	3	1.49471	0	2766.76	7	1.0935	0	5.76	0
97.98	15	73.4872	4	99.17	3	1.51267	0	2805.09	7	1.10799	0	5.84	0
99.24	5	74.4936	7	100.46	1	1.53063	0	2843.42	8	1.12248	0	5.92	0
100.5	5	75.5	6	101.75	10	1.54859	0	2881.75	7	1.13697	0	6	0
101.76	17	76.5064	4	103.04	2	1.56655	0	2920.08	10	1.15146	0	6.08	0
103.02	7	77.5128	2	104.33	4	1.58451	0	2958.41	7	1.16595	0	6.16	0
104.28	9	78.5192	5	105.62	0	1.60246	0	2996.74	7	1.18044	0	6.24	0
105.54	4	79.5257	4	106.91	5	1.62042	0	3035.07	9	1.19494	0	6.32	0
106.8	14	80.5321	6	108.2	2	1.63838	0	3073.4	8	1.20943	0	6.4	0
108.06	6	81.5385	4	109.49	0	1.65634	0	3111.73	7	1.22392	0	6.48	0
109.32	6	82.5449	3	110.78	1	1.6743	0	3150.06	5	1.23841	0	6.56	0
110.58	8	83.5513	2	112.07	0	1.69226	0	3188.39	10	1.2529	0	6.64	0
111.84	11	84.5577	2	113.36	1	1.71022	0	3226.72	11	1.26739	0	6.72	0
113.1	7	85.5641	4	114.65	0	1.72818	0	3265.05	11	1.28188	0	6.8	0
114.36	4	86.5705	4	115.94	2	1.74613	0	3303.38	9	1.29637	0	6.88	0
115.62	10	87.5769	4	117.23	1	1.76409	0	3341.71	5	1.31087	0	6.96	421
116.88	11	88.5833	8	118.52	1	1.78205	0	3380.04	9	1.32536	0	7.04	0
118.14	11	89.5898	2	119.81	3	1.80001	0	3418.37	18	1.33985	0	7.12	0
119.4	4	90.5962	3	121.1	2	1.81797	0	3456.7	17	1.35434	0	7.2	0
120.66	2	91.6026	4	122.39	0	1.83593	0	3495.03	13	1.36883	0	7.28	0
121.92	20	92.609	0	123.68	0	1.85389	0	3533.36	7	1.38332	0	7.36	0
123.18	10	93.6154	4	124.97	3	1.87185	0	3571.69	10	1.39781	0	7.44	0
124.44	4	94.6218	3	126.26	1	1.8898	0	3610.02	13	1.41231	0	7.52	0
125.7	4	95.6282	2	127.55	0	1.90776	0	3648.35	9	1.4268	0	7.6	0
126.96	18	96.6346	5	128.84	0	1.92572	0	3686.68	3	1.44129	0	7.68	0
128.22	4	97.641	4	130.13	0	1.94368	0	3725.01	8	1.45578	0	7.76	0
129.48	9	98.6474	2	131.42	0	1.96164	0	3763.34	9	1.47027	0	7.84	0
130.74	8	99.6539	1	132.71	1	1.9796	0	3801.67	10	1.48476	0	7.92	0
0	62.188	0	34.418	0	34.076	0	0.579302	0	1895.44	0	0.214371	0	2.947
0	1454.79	0	632.723	0	849.026	0	0.050828	0	1.20944e+06	0	0.01279	0	11.9442
106.925	183.406	106.368	708.648	105.465	1174.04	104.406	103.026	102.206	45.181	97.0493	784.811	97.0493	320.02
0	1730.47	0	2624.23	0	3464.96	0	1896.96	0	1789.83	0	2820.84	0	1102.41
0	59	0	29.2856	0	23	0	0.563095	0	1869	0	0.194241	0	0
106.901	9	106.32	2.83826	104.777	6	104.123	0.231207	101.761	223	97.0493	0.066332	97.0493	0
0	27	0	14.1033	0	11	0	0.403923	0	886	0	0.127533	0	0
0	96	0	50.9251	0	50	0	0.762019	0	2801	0	0.26607	0	7
106.891	124	106.202	85.7394	104.753	96	104.007	0.949295	101.131	3623	97.0493	0.449275	97.0493	7
LessSuccessfulParameters
Future		Reflexivity(%)		TradingWindow		Gesture		History		Epsilon		NEB
6	26	0.093597	6	5	81	0.200196	12	12	11	0.050035	44	0	603
7.26	8	1.10163	4	6.28	27	0.218192	18	50.41	11	0.064526	44	0.08	0
8.52	15	2.10965	5	7.56	33	0.236188	19	88.82	10	0.079017	50	0.16	0
9.78	24	3.11768	3	8.84	54	0.254184	17	127.23	8	0.093508	61	0.24	0
11.04	7	4.12571	8	10.12	25	0.27218	10	165.64	11	0.107999	57	0.32	0
12.3	7	5.13374	1	11.4	28	0.290176	19	204.05	17	0.122489	66	0.4	0
13.56	7	6.14176	5	12.68	24	0.308172	25	242.46	17	0.13698	56	0.48	0
14.82	13	7.14979	11	13.96	48	0.326168	14	280.87	10	0.151471	55	0.56	0
16.08	18	8.15782	13	15.24	15	0.344164	22	319.28	9	0.165962	53	0.64	0
17.34	9	9.16585	5	16.52	13	0.36216	16	357.69	12	0.180453	61	0.72	0
18.6	9	10.1739	12	17.8	45	0.380156	23	396.1	9	0.194944	61	0.8	0
19.86	23	11.1819	9	19.08	15	0.398152	14	434.51	12	0.209434	65	0.88	0
21.12	6	12.1899	11	20.36	18	0.416148	14	472.92	7	0.223925	54	0.96	0
22.38	13	13.198	7	21.64	13	0.434144	20	511.33	5	0.238416	35	1.04	0
23.64	11	14.206	6	22.92	24	0.45214	18	549.74	18	0.252907	14	1.12	0
24.9	9	15.214	12	24.2	16	0.470136	18	588.15	8	0.267398	11	1.2	0
26.16	8	16.222	7	25.48	19	0.488132	23	626.56	11	0.281889	17	1.28	0
27.42	6	17.2301	10	26.76	26	0.506128	16	664.97	11	0.296379	8	1.36	0
28.68	10	18.2381	6	28.04	13	0.524124	21	703.38	11	0.31087	17	1.44	0
29.94	10	19.2461	6	29.32	12	0.54212	25	741.79	11	0.325361	22	1.52	0
31.2	12	20.2542	6	30.6	8	0.560116	20	780.2	8	0.339852	25	1.6	0
32.46	5	21.2622	7	31.88	21	0.578112	14	818.61	7	0.354343	19	1.68	0
33.72	6	22.2702	9	33.16	9	0.596108	10	857.02	18	0.368833	9	1.76	0
34.98	10	23.2782	10	34.44	9	0.614104	22	895.43	10	0.383324	13	1.84	0
36.24	5	24.2863	6	35.72	9	0.6321	22	933.84	14	0.397815	8	1.92	0
37.5	12	25.2943	10	37	20	0.650096	20	972.25	8	0.412306	20	2	0
38.76	17	26.3023	12	38.28	4	0.668092	23	1010.66	9	0.426797	10	2.08	0
40.02	7	27.3103	8	39.56	10	0.686088	18	1049.07	14	0.441288	7	2.16	0
41.28	9	28.3184	8	40.84	23	0.704084	26	1087.48	8	0.455778	15	2.24	0
42.54	5	29.3264	9	42.12	10	0.72208	27	1125.89	12	0.470269	12	2.32	0
43.8	19	30.3344	6	43.4	9	0.740076	25	1164.3	3	0.48476	11	2.4	0
45.06	3	31.3425	6	44.68	6	0.758072	18	1202.71	8	0.499251	0	2.48	0
46.32	13	32.3505	3	45.96	14	0.776068	33	1241.12	12	0.513742	0	2.56	0
47.58	3	33.3585	10	47.24	9	0.794064	24	1279.53	5	0.528233	0	2.64	0
48.84	15	34.3665	5	48.52	16	0.81206	37	1317.94	17	0.542723	0	2.72	0
50.1	5	35.3746	10	49.8	15	0.830056	28	1356.35	8	0.557214	0	2.8	0
51.36	8	36.3826	10	51.08	6	0.848052	25	1394.76	11	0.571705	0	2.88	0
52.62	7	37.3906	7	52.36	8	0.866048	24	1433.17	8	0.586196	0	2.96	0
53.88	16	38.3987	4	53.64	4	0.884044	34	1471.58	9	0.600687	0	3.04	0
55.14	8	39.4067	8	54.92	12	0.90204	24	1509.99	11	0.615178	0	3.12	0
56.4	13	40.4147	10	56.2	9	0.920036	31	1548.4	7	0.629668	0	3.2	0
57.66	4	41.4227	13	57.48	7	0.938033	39	1586.81	14	0.644159	0	3.28	0
58.92	13	42.4308	8	58.76	9	0.956029	40	1625.22	11	0.65865	0	3.36	0
60.18	6	43.4388	6	60.04	7	0.974025	35	1663.63	7	0.673141	0	3.44	0
61.44	10	44.4468	6	61.32	7	0.992021	17	1702.04	3	0.687632	0	3.52	0
62.7	3	45.4549	3	62.6	3	1.01002	0	1740.45	9	0.702123	0	3.6	0
63.96	9	46.4629	4	63.88	16	1.02801	0	1778.86	12	0.716613	0	3.68	0
65.22	10	47.4709	12	65.16	5	1.04601	0	1817.27	11	0.731104	0	3.76	0
66.48	10	48.4789	8	66.44	4	1.06401	0	1855.68	10	0.745595	0	3.84	0
67.74	10	49.487	11	67.72	5	1.082	0	1894.09	10	0.760086	0	3.92	0
69	16	50.495	8	69	7	1.1	0	1932.5	10	0.774577	0	4	0
70.26	9	51.503	6	70.28	6	1.11799	0	1970.91	10	0.789068	0	4.08	0
71.52	9	52.511	6	71.56	6	1.13599	0	2009.32	15	0.803558	0	4.16	0
72.78	13	53.5191	9	72.84	6	1.15399	0	2047.73	14	0.818049	0	4.24	0
74.04	10	54.5271	5	74.12	3	1.17198	0	2086.14	14	0.83254	0	4.32	0
75.3	0	55.5351	11	75.4	5	1.18998	0	2124.55	9	0.847031	0	4.4	0
76.56	9	56.5432	9	76.68	2	1.20797	0	2162.96	8	0.861522	0	4.48	0
77.82	16	57.5512	15	77.96	7	1.22597	0	2201.37	15	0.876013	0	4.56	0
79.08	8	58.5592	11	79.24	7	1.24396	0	2239.78	7	0.890503	0	4.64	0
80.34	10	59.5672	7	80.52	4	1.26196	0	2278.19	8	0.904994	0	4.72	0
81.6	4	60.5753	7	81.8	7	1.27996	0	2316.6	12	0.919485	0	4.8	0
82.86	14	61.5833	11	83.08	1	1.29795	0	2355.01	4	0.933976	0	4.88	0
84.12	6	62.5913	10	84.36	6	1.31595	0	2393.42	9	0.948467	0	4.96	0
85.38	3	63.5994	11	85.64	2	1.33394	0	2431.83	6	0.962958	0	5.04	0
86.64	10	64.6074	11	86.92	7	1.35194	0	2470.24	10	0.977448	0	5.12	0
87.9	20	65.6154	14	88.2	4	1.36994	0	2508.65	6	0.991939	0	5.2	0
89.16	8	66.6234	18	89.48	9	1.38793	0	2547.06	12	1.00643	0	5.28	0
90.42	6	67.6315	14	90.76	7	1.40593	0	2585.47	7	1.02092	0	5.36	0
91.68	4	68.6395	8	92.04	5	1.42393	0	2623.88	7	1.03541	0	5.44	0
92.94	14	69.6475	19	93.32	4	1.44192	0	2662.29	7	1.0499	0	5.52	0
94.2	7	70.6555	13	94.6	3	1.45992	0	2700.7	11	1.06439	0	5.6	0
95.46	7	71.6636	13	95.88	3	1.47791	0	2739.11	8	1.07888	0	5.68	0
96.72	12	72.6716	12	97.16	3	1.49591	0	2777.52	9	1.09337	0	5.76	0
97.98	10	73.6796	8	98.44	3	1.51391	0	2815.93	9	1.10787	0	5.84	0
99.24	7	74.6877	15	99.72	2	1.5319	0	2854.34	7	1.12236	0	5.92	0
100.5	5	75.6957	10	101	3	1.5499	0	2892.75	14	1.13685	0	6	0
101.76	24	76.7037	12	102.28	5	1.56789	0	2931.16	5	1.15134	0	6.08	0
103.02	12	77.7117	10	103.56	2	1.58589	0	2969.57	17	1.16583	0	6.16	0
104.28	7	78.7198	14	104.84	4	1.60389	0	3007.98	13	1.18032	0	6.24	0
105.54	6	79.7278	13	106.12	2	1.62188	0	3046.39	13	1.19481	0	6.32	0
106.8	29	80.7358	16	107.4	1	1.63988	0	3084.8	13	1.2093	0	6.4	0
108.06	9	81.7439	14	108.68	2	1.65787	0	3123.21	14	1.22379	0	6.48	0
109.32	5	82.7519	20	109.96	7	1.67587	0	3161.62	7	1.23828	0	6.56	0
110.58	5	83.7599	12	111.24	2	1.69386	0	3200.03	13	1.25277	0	6.64	0
111.84	16	84.7679	19	112.52	1	1.71186	0	3238.44	10	1.26727	0	6.72	0
113.1	6	85.776	19	113.8	0	1.72986	0	3276.85	18	1.28176	0	6.8	0
114.36	5	86.784	17	115.08	2	1.74785	0	3315.26	15	1.29625	0	6.88	0
115.62	4	87.792	15	116.36	0	1.76585	0	3353.67	11	1.31074	0	6.96	397
116.88	20	88.8	12	117.64	0	1.78385	0	3392.08	9	1.32523	0	7.04	0
118.14	10	89.8081	12	118.92	1	1.80184	0	3430.49	6	1.33972	0	7.12	0
119.4	4	90.8161	12	120.2	1	1.81984	0	3468.9	12	1.35421	0	7.2	0
120.66	8	91.8241	9	121.48	1	1.83783	0	3507.31	6	1.3687	0	7.28	0
121.92	13	92.8322	24	122.76	0	1.85583	0	3545.72	8	1.38319	0	7.36	0
123.18	9	93.8402	10	124.04	0	1.87383	0	3584.13	5	1.39768	0	7.44	0
124.44	8	94.8482	21	125.32	1	1.89182	0	3622.54	3	1.41217	0	7.52	0
125.7	9	95.8562	12	126.6	2	1.90982	0	3660.95	7	1.42666	0	7.6	0
126.96	21	96.8643	11	127.88	0	1.92781	0	3699.36	9	1.44115	0	7.68	0
128.22	8	97.8723	18	129.16	0	1.94581	0	3737.77	12	1.45565	0	7.76	0
129.48	8	98.8803	14	130.44	0	1.96381	0	3776.18	7	1.47014	0	7.84	0
130.74	5	99.8884	1	131.72	1	1.9818	0	3814.59	6	1.48463	0	7.92	0
0	66.852	0	57.9633	0	36.292	0	0.656423	0	1875.79	0	0.204179	0	2.779
0	1427.07	0	822.04	0	838.747	0	0.054593	0	1.23e+06	0	0.011974	0	11.7302
108.669	14.3314	108.024	-359.179	107.265	1008.56	106.63	-288.611	106.208	23.6106	98.5551	884.112	98.5551	421.03
0	1731.56	0	1875.18	0	3132.63	0	1832.98	0	1761.87	0	3027.14	0	1177.27
0	67	0	63.8208	0	27	0	0.694989	0	1884	0	0.1826	0	0
108.669	10	107.887	8.76076	107.241	6	106.504	0.257825	105.937	202	98.5551	0.067759	98.5551	0
0	32	0	33.8239	0	13	0	0.459577	0	887	0	0.121381	0	0
0	102	0	83.1829	0	53	0	0.863002	0	2903	0	0.247475	0	7
108.669	126	107.726	96.6514	107.215	95	106.466	0.974952	105.395	3579	98.5551	0.43376	98.5551	7
Pareto
NAV
0	2087
2164.8	366
4329.6	491
6494.4	527
8659.21	562
10824	569
12988.8	498
15153.6	444
17318.4	447
19483.2	404
21648	358
23812.8	348
25977.6	291
28142.4	296
30307.2	237
32472	201
34636.8	183
36801.6	169
38966.4	118
41131.2	112
43296	115
45460.8	101
47625.6	84
49790.4	93
51955.2	89
54120	68
56284.8	60
58449.6	55
60614.4	37
62779.2	54
64944	40
67108.8	41
69273.6	41
71438.4	32
73603.2	31
75768	27
77932.8	23
80097.6	21
82262.4	16
84427.2	23
86592.1	18
88756.9	19
90921.7	19
93086.5	19
95251.3	17
97416.1	9
99580.9	18
101746	12
103910	7
106075	8
108240	12
110405	6
112570	9
114734	11
116899	6
119064	2
121229	5
123394	9
125558	2
127723	4
129888	1
132053	2
134218	1
136382	1
138547	1
140712	3
142877	3
145042	2
147206	0
149371	1
151536	1
153701	2
155866	0
158030	1
160195	2
162360	2
164525	0
166690	0
168854	1
171019	0
173184	0
175349	1
177514	0
179679	0
181843	0
184008	0
186173	1
188338	0
190503	1
192667	0
194832	0
196997	1
199162	0
201327	0
203491	0
205656	0
207821	0
209986	0
212151	0
214315	1
0	20852.5
0	5.25639e+08
84.333	20796.2
0	93372
0	14717
84.9613	0
0	4577.11
0	28902.6
86.5241	66857.8
Systemics
Market($)		Biased/Pt(%)		True/Pt(%)		FormalSpread(%)		Return(%)		Volume(bsp)		Banruptcy(%)		MarketPerfYTD(%)		w-Volatility		m-Volatility		6m-Volatility		P[t-w,t]/P[t-2w,t-w](%)		Crash		TrendCounter		Hawkes
14.8277	11	1.03273	4730	0.000774	5496	0	6678	-52.6791	1	0	4383	0	912	nan	0	0	26028	0.002435	9504	0.012167	2740	-43.4623	1	0	57428	-87	2	0	2375
20.0404	125	3.99806	11979	3.1097	6385	2.03072	9349	-51.0898	0	48.31	4787	0.686	39	inf	0	0.013645	18323	0.015398	17828	0.026445	7610	-42.3455	0	0.02	0	-85.31	2	0.11	5326
25.2531	794	6.96339	10700	6.21863	7311	4.06145	9271	-49.5005	0	96.62	5562	1.372	36	inf	0	0.027291	6949	0.028361	11765	0.040723	8005	-41.2287	0	0.04	0	-83.62	2	0.22	3511
30.4659	1551	9.92872	8325	9.32755	7740	6.09217	7324	-47.9113	0	144.93	5659	2.058	2042	inf	0	0.040936	2948	0.041324	6993	0.055001	6738	-40.1119	0	0.06	0	-81.93	1	0.33	3299
35.6786	1574	12.8941	6072	12.4365	7150	8.12289	5733	-46.322	1	193.24	5295	2.744	96	inf	0	0.054582	1435	0.054287	4539	0.06928	5847	-38.9951	0	0.08	0	-80.24	2	0.44	2804
40.8913	1796	15.8594	4141	15.5454	5649	10.1536	4265	-44.7327	0	241.55	4703	3.43	320	inf	0	0.068227	726	0.06725	2464	0.083558	4796	-37.8783	0	0.1	0	-78.55	2	0.55	2639
46.1041	1676	18.8247	2859	18.6543	4200	12.1843	3108	-43.1434	3	289.86	4329	4.116	503	inf	0	0.081872	428	0.080212	1632	0.097836	3888	-36.7615	2	0.12	0	-76.86	1	0.66	2327
51.3168	1789	21.79	2056	21.7633	3007	14.2151	2358	-41.5541	1	338.17	3645	4.802	2800	inf	0	0.095518	233	0.093175	937	0.112114	3974	-35.6447	0	0.14	0	-75.17	2	0.77	2239
56.5295	2128	24.7554	1572	24.8722	2278	16.2458	1830	-39.9649	0	386.48	3036	5.488	2160	inf	0	0.109163	149	0.106138	632	0.126392	2838	-34.5279	1	0.16	0	-73.48	2	0.88	2021
61.7423	2049	27.7207	1124	27.9811	1598	18.2765	1405	-38.3756	2	434.79	2617	6.174	1265	inf	0	0.122809	81	0.119101	436	0.140671	2440	-33.4111	1	0.18	0	-71.79	1	0.99	1990
66.955	1984	30.686	896	31.09	1301	20.3072	1092	-36.7863	1	483.1	2230	6.86	32	inf	0	0.136454	49	0.132064	292	0.154949	2207	-32.2943	4	0.2	0	-70.1	5	1.1	1890
72.1677	2060	33.6514	676	34.199	1118	22.338	810	-35.197	0	531.41	1865	7.546	1577	inf	0	0.1501	39	0.145027	156	0.169227	1333	-31.1775	1	0.22	0	-68.41	6	1.21	1798
77.3805	1823	36.6167	555	37.3079	871	24.3687	728	-33.6077	1	579.72	1551	8.232	34	inf	0	0.163745	16	0.15799	99	0.183505	1101	-30.0608	2	0.24	0	-66.72	4	1.32	1749
82.5932	1606	39.582	427	40.4168	719	26.3994	595	-32.0184	4	628.03	1219	8.918	31	inf	0	0.17739	22	0.170952	70	0.197783	876	-28.944	0	0.26	0	-65.03	8	1.43	1627
87.8059	1519	42.5474	301	43.5257	539	28.4301	427	-30.4292	4	676.34	1079	9.604	75	inf	0	0.191036	15	0.183915	49	0.212062	827	-27.8272	3	0.28	0	-63.34	9	1.54	1538
93.0187	1320	45.5127	224	46.6347	428	30.4609	379	-28.8399	3	724.65	926	10.29	2259	inf	0	0.204681	9	0.196878	20	0.22634	473	-26.7104	9	0.3	0	-61.65	10	1.65	1479
98.2314	1229	48.478	153	49.7436	353	32.4916	310	-27.2506	7	772.96	718	10.976	3304	inf	0	0.218327	7	0.209841	19	0.240618	307	-25.5936	5	0.32	0	-59.96	5	1.76	1360
103.444	1246	51.4434	93	52.8525	307	34.5223	252	-25.6613	6	821.27	602	11.662	2929	inf	0	0.231972	7	0.222804	10	0.254896	248	-24.4768	11	0.34	0	-58.27	11	1.87	1299
108.657	1744	54.4087	95	55.9615	187	36.553	211	-24.072	12	869.58	541	12.348	118	inf	0	0.245617	12	0.235767	15	0.269174	218	-23.36	7	0.36	0	-56.58	14	1.98	1215
113.87	1725	57.374	74	59.0704	140	38.5838	189	-22.4827	15	917.89	441	13.034	2904	inf	0	0.259263	10	0.24873	20	0.283453	238	-22.2432	10	0.38	0	-54.89	7	2.09	1141
119.082	1449	60.3394	56	62.1793	114	40.6145	173	-20.8935	14	966.2	361	13.72	364	inf	0	0.272908	5	0.261692	16	0.297731	189	-21.1264	15	0.4	0	-53.2	20	2.2	1030
124.295	1368	63.3047	42	65.2882	99	42.6452	130	-19.3042	20	1014.51	290	14.406	2788	inf	0	0.286554	3	0.274655	2	0.312009	154	-20.0096	25	0.42	0	-51.51	29	2.31	944
129.508	1196	66.27	42	68.3972	57	44.6759	103	-17.7149	47	1062.82	232	15.092	915	inf	0	0.300199	2	0.287618	2	0.326287	82	-18.8928	28	0.44	0	-49.82	16	2.42	934
134.721	1083	69.2353	32	71.5061	76	46.7066	102	-16.1256	43	1111.13	184	15.778	499	inf	0	0.313845	2	0.300581	0	0.340565	66	-17.776	46	0.46	0	-48.13	36	2.53	830
139.933	1036	72.2007	30	74.615	50	48.7374	96	-14.5363	73	1159.44	176	16.464	438	inf	0	0.32749	0	0.313544	0	0.354844	39	-16.6592	58	0.48	0	-46.44	57	2.64	782
145.146	840	75.166	28	77.7239	61	50.7681	59	-12.947	110	1207.75	122	17.15	859	inf	0	0.341135	0	0.326507	0	0.369122	66	-15.5424	75	0.5	0	-44.75	33	2.75	715
150.359	932	78.1313	24	80.8329	32	52.7988	55	-11.3578	206	1256.06	124	17.836	5420	inf	0	0.354781	2	0.33947	0	0.3834	52	-14.4256	115	0.52	0	-43.06	73	2.86	681
155.571	765	81.0967	18	83.9418	36	54.8295	43	-9.76848	314	1304.37	90	18.522	521	inf	0	0.368426	0	0.352433	0	0.397678	45	-13.3088	144	0.54	0	-41.37	79	2.97	627
160.784	782	84.062	19	87.0507	22	56.8603	40	-8.17919	512	1352.68	98	19.208	2259	inf	0	0.382072	0	0.365395	0	0.411956	59	-12.1921	174	0.56	0	-39.68	90	3.08	621
165.997	765	87.0273	16	90.1596	24	58.891	30	-6.58991	935	1400.99	80	19.894	863	inf	0	0.395717	0	0.378358	0	0.426235	44	-11.0753	241	0.58	0	-37.99	53	3.19	597
171.21	721	89.9927	16	93.2686	20	60.9217	22	-5.00063	1921	1449.3	68	20.58	119	inf	0	0.409362	0	0.391321	0	0.440513	0	-9.95847	311	0.6	0	-36.3	117	3.3	517
176.422	598	92.958	10	96.3775	13	62.9524	34	-3.41135	4439	1497.61	55	21.266	719	inf	0	0.423008	0	0.404284	0	0.454791	0	-8.84167	571	0.62	0	-34.61	140	3.41	503
181.635	523	95.9233	7	99.4864	7	64.9832	39	-1.82206	11708	1545.92	47	21.952	153	inf	0	0.436653	0	0.417247	0	0.469069	0	-7.72488	822	0.64	0	-32.92	75	3.52	484
186.848	577	98.8887	10	102.595	15	67.0139	14	-0.232781	25691	1594.23	39	22.638	144	inf	0	0.450299	0	0.43021	0	0.483347	0	-6.60809	1220	0.66	0	-31.23	172	3.63	449
192.061	713	101.854	13	105.704	5	69.0446	19	1.3565	5769	1642.54	43	23.324	1208	inf	0	0.463944	0	0.443173	0	0.497626	0	-5.49129	1829	0.68	0	-29.54	196	3.74	412
197.273	700	104.819	12	108.813	10	71.0753	24	2.94578	2573	1690.85	37	24.01	1313	inf	0	0.47759	0	0.456135	0	0.511904	0	-4.3745	2875	0.7	0	-27.85	117	3.85	385
202.486	641	107.785	10	111.922	18	73.1061	16	4.53507	1217	1739.16	38	24.696	2811	inf	0	0.491235	0	0.469098	0	0.526182	0	-3.25771	4433	0.72	0	-26.16	266	3.96	362
207.699	654	110.75	10	115.031	7	75.1368	20	6.12435	659	1787.47	19	25.382	951	inf	0	0.50488	0	0.482061	0	0.54046	0	-2.14091	6931	0.74	0	-24.47	337	4.07	316
212.912	574	113.715	8	118.14	5	77.1675	20	7.71363	375	1835.78	30	26.068	236	inf	0	0.518526	0	0.495024	0	0.554738	0	-1.02412	8979	0.76	0	-22.78	201	4.18	326
218.124	537	116.681	7	121.249	8	79.1982	11	9.30292	217	1884.09	12	26.754	1301	inf	0	0.532171	0	0.507987	0	0.569017	0	0.092675	8583	0.78	0	-21.09	474	4.29	279
223.337	487	119.646	4	124.358	5	81.2289	12	10.8922	150	1932.4	11	27.44	181	inf	0	0.545817	0	0.52095	0	0.583295	0	1.20947	6608	0.8	0	-19.4	591	4.4	281
228.55	431	122.611	8	127.467	7	83.2597	8	12.4815	100	1980.71	10	28.126	1262	inf	0	0.559462	0	0.533913	0	0.597573	0	2.32626	4329	0.82	0	-17.71	347	4.51	200
233.762	507	125.577	0	130.576	6	85.2904	4	14.0708	64	2029.02	11	28.812	16	inf	0	0.573107	0	0.546875	0	0.611851	0	3.44306	2778	0.84	0	-16.02	841	4.62	234
238.975	556	128.542	2	133.685	1	87.3211	7	15.66	50	2077.33	14	29.498	25	inf	0	0.586753	0	0.559838	0	0.626129	0	4.55985	1929	0.86	0	-14.33	1072	4.73	172
244.188	531	131.507	2	136.794	3	89.3518	10	17.2493	54	2125.64	13	30.184	22	inf	0	0.600398	0	0.572801	0	0.640408	0	5.67664	1337	0.88	0	-12.64	1404	4.84	166
249.401	451	134.473	3	139.902	2	91.3826	1	18.8386	31	2173.95	9	30.87	27	inf	0	0.614044	0	0.585764	0	0.654686	0	6.79344	856	0.9	0	-10.95	860	4.95	142
254.613	471	137.438	0	143.011	1	93.4133	3	20.4279	33	2222.26	10	31.556	843	inf	0	0.627689	0	0.598727	0	0.668964	0	7.91023	595	0.92	0	-9.26	2077	5.06	119
259.826	420	140.403	3	146.12	3	95.444	9	22.0172	26	2270.57	9	32.242	318	inf	0	0.641335	0	0.61169	0	0.683242	0	9.02702	432	0.94	0	-7.57	2887	5.17	102
265.039	391	143.369	0	149.229	4	97.4747	9	23.6065	14	2318.88	6	32.928	8	inf	0	0.65498	0	0.624653	0	0.69752	0	10.1438	273	0.96	0	-5.88	1848	5.28	78
270.252	407	146.334	2	152.338	0	99.5055	5	25.1957	12	2367.19	5	33.614	5	inf	0	0.668625	0	0.637615	0	0.711799	0	11.2606	203	0.98	0	-4.19	4667	5.39	71
275.464	425	149.299	2	155.447	0	101.536	10	26.785	12	2415.5	2	34.3	8	inf	0	0.682271	0	0.650578	0	0.726077	0	12.3774	144	1	72	-2.5	5635	5.5	53
280.677	416	152.265	3	158.556	1	103.567	8	28.3743	6	2463.81	7	34.986	7	inf	0	0.695916	0	0.663541	0	0.740355	0	13.4942	104	1.02	0	-0.81	6530	5.61	47
285.89	428	155.23	2	161.665	7	105.598	4	29.9636	6	2512.12	4	35.672	19	inf	0	0.709562	0	0.676504	0	0.754633	0	14.611	60	1.04	0	0.88	5786	5.72	48
291.102	493	158.195	0	164.774	0	107.628	2	31.5529	5	2560.43	5	36.358	7	inf	0	0.723207	0	0.689467	0	0.768911	0	15.7278	61	1.06	0	2.57	4960	5.83	46
296.315	489	161.161	0	167.883	0	109.659	3	33.1422	2	2608.74	2	37.044	71	inf	0	0.736852	0	0.70243	0	0.78319	0	16.8446	48	1.08	0	4.26	2023	5.94	47
301.528	609	164.126	0	170.992	0	111.69	1	34.7314	6	2657.05	5	37.73	1317	inf	0	0.750498	0	0.715393	0	0.797468	0	17.9614	50	1.1	0	5.95	3129	6.05	42
306.741	682	167.091	1	174.101	0	113.721	2	36.3207	3	2705.36	2	38.416	771	inf	0	0.764143	0	0.728355	0	0.811746	0	19.0782	27	1.12	0	7.64	2197	6.16	43
311.953	571	170.057	0	177.21	0	115.751	2	37.91	2	2753.67	4	39.102	0	inf	0	0.777789	0	0.741318	0	0.826024	0	20.195	24	1.14	0	9.33	1659	6.27	32
317.166	383	173.022	0	180.319	0	117.782	2	39.4993	2	2801.98	2	39.788	0	inf	0	0.791434	0	0.754281	0	0.840302	0	21.3118	25	1.16	0	11.02	673	6.38	33
322.379	283	175.987	0	183.427	0	119.813	3	41.0886	2	2850.29	3	40.474	1	inf	0	0.805079	0	0.767244	0	0.85458	0	22.4285	16	1.18	0	12.71	1099	6.49	25
327.592	241	178.953	0	186.536	0	121.843	6	42.6779	0	2898.6	1	41.16	5	inf	0	0.818725	0	0.780207	0	0.868859	0	23.5453	18	1.2	0	14.4	867	6.6	18
332.804	233	181.918	1	189.645	0	123.874	1	44.2671	1	2946.91	1	41.846	3	inf	0	0.83237	0	0.79317	0	0.883137	0	24.6621	12	1.22	0	16.09	380	6.71	10
338.017	183	184.883	1	192.754	0	125.905	2	45.8564	2	2995.22	5	42.532	1	inf	0	0.846016	0	0.806133	0	0.897415	0	25.7789	10	1.24	0	17.78	648	6.82	5
343.23	142	187.849	0	195.863	2	127.936	1	47.4457	1	3043.53	2	43.218	2	inf	0	0.859661	0	0.819095	0	0.911693	0	26.8957	6	1.26	0	19.47	509	6.93	3
348.443	98	190.814	0	198.972	0	129.966	2	49.035	0	3091.84	2	43.904	8	inf	0	0.873307	0	0.832058	0	0.925971	0	28.0125	7	1.28	0	21.16	211	7.04	7
353.655	61	193.779	0	202.081	0	131.997	2	50.6243	1	3140.15	1	44.59	7	inf	0	0.886952	0	0.845021	0	0.94025	0	29.1293	1	1.3	0	22.85	364	7.15	7
358.868	45	196.745	0	205.19	0	134.028	0	52.2136	0	3188.46	2	45.276	2	inf	0	0.900597	0	0.857984	0	0.954528	0	30.2461	2	1.32	0	24.54	301	7.26	7
364.081	59	199.71	0	208.299	0	136.058	1	53.8028	0	3236.77	0	45.962	2	inf	0	0.914243	0	0.870947	0	0.968806	0	31.3629	4	1.34	0	26.23	119	7.37	8
369.293	91	202.675	0	211.408	0	138.089	1	55.3921	0	3285.08	1	46.648	6	inf	0	0.927888	0	0.88391	0	0.983084	0	32.4797	1	1.36	0	27.92	210	7.48	10
374.506	102	205.641	0	214.517	0	140.12	0	56.9814	0	3333.39	0	47.334	6	inf	0	0.941534	0	0.896873	0	0.997362	0	33.5965	0	1.38	0	29.61	172	7.59	6
379.719	119	208.606	0	217.626	0	142.151	0	58.5707	1	3381.7	2	48.02	0	inf	0	0.955179	0	0.909835	0	1.01164	0	34.7133	0	1.4	0	31.3	71	7.7	3
384.932	119	211.571	0	220.735	0	144.181	1	60.16	0	3430.01	3	48.706	1	inf	0	0.968824	0	0.922798	0	1.02592	0	35.8301	0	1.42	0	32.99	111	7.81	4
390.144	101	214.537	0	223.843	0	146.212	1	61.7492	2	3478.32	2	49.392	9	inf	0	0.98247	0	0.935761	0	1.0402	0	36.9469	2	1.44	0	34.68	86	7.92	2
395.357	59	217.502	1	226.952	0	148.243	0	63.3385	1	3526.63	1	50.078	3	inf	0	0.996115	0	0.948724	0	1.05448	0	38.0637	0	1.46	0	36.37	80	8.03	0
400.57	35	220.467	1	230.061	0	150.274	1	64.9278	0	3574.94	4	50.764	8	inf	0	1.00976	0	0.961687	0	1.06875	0	39.1805	0	1.48	0	38.06	36	8.14	0
405.783	21	223.433	0	233.17	0	152.304	0	66.5171	0	3623.25	0	51.45	8	inf	0	1.02341	0	0.97465	0	1.08303	0	40.2972	1	1.5	0	39.75	66	8.25	0
410.995	21	226.398	0	236.279	0	154.335	1	68.1064	0	3671.56	0	52.136	0	inf	0	1.03705	0	0.987613	0	1.09731	0	41.414	0	1.52	0	41.44	52	8.36	0
416.208	23	229.363	0	239.388	0	156.366	0	69.6957	1	3719.87	0	52.822	18	inf	0	1.0507	0	1.00057	0	1.11159	0	42.5308	0	1.54	0	43.13	24	8.47	0
421.421	8	232.329	0	242.497	0	158.396	3	71.2849	1	3768.18	0	53.508	4	inf	0	1.06434	0	1.01354	0	1.12587	0	43.6476	0	1.56	0	44.82	42	8.58	0
426.634	4	235.294	0	245.606	0	160.427	0	72.8742	1	3816.49	2	54.194	12	inf	0	1.07799	0	1.0265	0	1.14014	0	44.7644	0	1.58	0	46.51	32	8.69	0
431.846	6	238.259	0	248.715	0	162.458	1	74.4635	1	3864.8	0	54.88	566	inf	0	1.09163	0	1.03946	0	1.15442	0	45.8812	0	1.6	0	48.2	14	8.8	0
437.059	8	241.225	0	251.824	0	164.489	1	76.0528	0	3913.11	0	55.566	42	inf	0	1.10528	0	1.05243	0	1.1687	0	46.998	1	1.62	0	49.89	25	8.91	0
442.272	9	244.19	0	254.933	0	166.519	2	77.6421	0	3961.42	0	56.252	38	inf	0	1.11892	0	1.06539	0	1.18298	0	48.1148	1	1.64	0	51.58	22	9.02	0
447.484	8	247.155	0	258.042	0	168.55	0	79.2314	0	4009.73	0	56.938	53	inf	0	1.13257	0	1.07835	0	1.19726	0	49.2316	0	1.66	0	53.27	10	9.13	0
452.697	5	250.121	0	261.151	0	170.581	1	80.8206	0	4058.04	0	57.624	1684	inf	0	1.14621	0	1.09132	0	1.21154	0	50.3484	0	1.68	0	54.96	16	9.24	0
457.91	8	253.086	0	264.26	0	172.612	0	82.4099	0	4106.35	0	58.31	0	inf	0	1.15986	0	1.10428	0	1.22581	0	51.4652	0	1.7	0	56.65	13	9.35	0
463.123	6	256.051	0	267.368	0	174.642	1	83.9992	0	4154.66	0	58.996	0	inf	0	1.17351	0	1.11724	0	1.24009	0	52.582	0	1.72	0	58.34	10	9.46	0
468.335	4	259.017	0	270.477	0	176.673	0	85.5885	0	4202.97	0	59.682	0	inf	0	1.18715	0	1.1302	0	1.25437	0	53.6988	0	1.74	0	60.03	5	9.57	0
473.548	5	261.982	0	273.586	0	178.704	0	87.1778	1	4251.28	1	60.368	0	inf	0	1.2008	0	1.14317	0	1.26865	0	54.8156	0	1.76	0	61.72	8	9.68	0
478.761	7	264.947	0	276.695	0	180.734	0	88.7671	0	4299.59	0	61.054	0	inf	0	1.21444	0	1.15613	0	1.28293	0	55.9324	0	1.78	0	63.41	8	9.79	0
483.974	5	267.913	0	279.804	0	182.765	0	90.3563	0	4347.9	0	61.74	3	inf	0	1.22809	0	1.16909	0	1.2972	0	57.0491	1	1.8	0	65.1	3	9.9	7
489.186	4	270.878	0	282.913	0	184.796	0	91.9456	0	4396.21	0	62.426	1	inf	0	1.24173	0	1.18206	0	1.31148	0	58.1659	0	1.82	0	66.79	6	10.01	0
494.399	10	273.843	0	286.022	0	186.827	1	93.5349	1	4444.52	0	63.112	1	inf	0	1.25538	0	1.19502	0	1.32576	0	59.2827	0	1.84	0	68.48	5	10.12	0
499.612	12	276.809	0	289.131	0	188.857	0	95.1242	0	4492.83	0	63.798	79	inf	0	1.26902	0	1.20798	0	1.34004	0	60.3995	0	1.86	0	70.17	2	10.23	0
504.825	0	279.774	0	292.24	0	190.888	0	96.7135	0	4541.14	1	64.484	22	inf	0	1.28267	0	1.22094	0	1.35432	0	61.5163	0	1.88	0	71.86	2	10.34	0
510.037	3	282.739	0	295.349	0	192.919	0	98.3028	0	4589.45	0	65.17	17	inf	0	1.29631	0	1.23391	0	1.3686	0	62.6331	0	1.9	0	73.55	2	10.45	0
515.25	0	285.704	0	298.458	0	194.949	0	99.892	0	4637.76	0	65.856	1385	inf	0	1.30996	0	1.24687	0	1.38287	0	63.7499	0	1.92	0	75.24	1	10.56	0
520.463	0	288.67	0	301.567	0	196.98	0	101.481	0	4686.07	1	66.542	212	inf	0	1.3236	0	1.25983	0	1.39715	0	64.8667	1	1.94	0	76.93	2	10.67	0
525.675	0	291.635	1	304.676	0	199.011	0	103.071	0	4734.38	0	67.228	1067	inf	0	1.33725	0	1.2728	0	1.41143	0	65.9835	0	1.96	0	78.62	2	10.78	0
530.888	1	294.6	1	307.785	2	201.042	1	104.66	1	4782.69	1	67.914	0	inf	0	1.3509	0	1.28576	0	1.42571	0	67.1003	1	1.98	0	80.31	1	10.89	0
0	140.816	50249.1	13.5272	24775	16.3923	62699.3	10.0001	14732.8	0.074905	56174.6	347.167	39003.5	20.3699	8849.4	inf	36559.3	0.020858	23541.4	0.037661	12050.9	0.094491	6362.95	0.159149	12348.4	0.001252	0	0.077548	0	nan
80456.1	8006.42	104583	134.481	26940.4	196.274	24495.4	115.405	10248.9	12.8087	30052	93038.9	39483.9	250.818	58520.9	nan	11988.2	0.000424	4765.64	0.000794	7527.28	0.00399	3392.63	19.079	25439.7	0.001251	7460.41	140.219	0	nan
0	51852.3	33476.8	222149	46254.2	155855	35728.3	224771	44348.7	155038	7421.55	143332	11556.9	91454.2	6545.77	nan	49837.9	220466	9298.08	126679	29884.4	90205.7	5797.67	22239.1	20103.7	1.62188e+06	0	-6896.69	0	nan
61096.6	172186	50063.4	2.1795e+06	15836.9	1.19946e+06	85513.7	1.84868e+06	11698.8	3.91755e+06	55154.3	928092	34116.7	295290	9463.85	nan	26334.7	1.78312e+06	18699.5	627074	27200.6	368198	0	660781	9139.96	4.58052e+07	0	465349	0	nan
27642.7	115.932	131320	10.353	37201.4	13.2022	41548.7	6.97038	17554.4	0	34535.2	272	39220.9	17.4	49351.2	101.351	36951	0.015025	21446.7	0.029713	3283.75	0.077736	22403.3	0.064796	0	0	7766.51	0	0	1.11169
36197.1	37.0291	92892.5	3.45179	55474.5	1.62941	40629.5	0.972393	23194.4	-4.40439	31530.7	30	9814.27	2.6	16712.9	88.2073	23052.4	0.003579	12831	0.010077	19955.8	0.02672	17247.5	-6.40616	0	0	0	-19	106.585	0.133415
36840.5	69.1719	56357	6.36929	14744.2	7.32515	54669.5	3.70904	25654.3	-0.868283	9954.07	141	6044.2	11	34120.9	97.092	24691.3	0.008684	15161.8	0.018477	21621.4	0.047696	25450.6	-1.8862	12125	0	0	-5	0	0.435681
30125.5	197.457	69897.7	16.6664	43655.2	21.0958	59516.9	12.469	30032.3	0.877554	30829.5	466	10045.8	25	14971	108.052	8664.87	0.025766	26905.9	0.048025	35881.6	0.124634	17541.4	2.12548	0	0	0	5	0	2.15134
121475	313.885	52414.9	34.3955	109088	42.6862	36819.7	28.8265	5221.56	4.73502	14058.8	907	19698.1	58.2	27115.4	134.147	34304.8	0.057325	32271	0.09228	11768.2	0.216073	12591.6	6.92999	0	0	0	19	106.57	4.1135
Moments
Log-return		AC-1w Log-return		AC-2w Log-return		AC-m Log-return		AC-3m Log-return		AC-6m Log-return		AC-y Log-return		Abs-log-return		AC-1w Abs-log-return		AC-2w Abs-log-return		AC-m Abs-log-return		AC-3m Abs-log-return		AC-6m Abs-log-return		AC-y Abs-log-return		w-Volatility		AC-w w-Volatility		2w-Volatility		AC-2w 2w-Volatility		m-Volatility		AC-m m-Volatility		3m-Volatility		AC-3m 3m-Volatility		6m-Volatility		AC-6m 6m-Volatility		y-Volatility
-0.747454	1	-1	63	-0.95083	3	-0.760555	5	-0.439079	8	-0.329944	2	-0.260672	4	0	40478	0	1773	0	2574	3e-06	3506	1e-05	5742	0	7210	1e-06	8203	0	31028	-0.999066	1025	0	18328	-0.994248	433	0.001913	11344	-0.99578	534	0.005569	4036	-0.991221	543	0.008423	1696	-0.99334	536	0.018747	1915
-0.722082	0	-0.97	151	-0.921638	23	-0.735715	1	-0.41989	25	-0.312847	3	-0.244831	14	0.017897	9818	0.02	1658	0.019707	2584	0.018027	3681	0.01596	5454	0.014571	6665	0.013501	7665	0.01489	17330	-0.969103	1555	0.013942	22595	-0.964361	981	0.015856	21372	-0.965896	1163	0.019233	12937	-0.961403	1364	0.022782	8646	-0.963532	1110	0.033552	5215
-0.696711	2	-0.94	204	-0.892446	21	-0.710875	13	-0.400702	29	-0.29575	29	-0.22899	69	0.035794	3557	0.04	1695	0.039413	2548	0.036052	3552	0.031911	5300	0.029142	6385	0.027001	7118	0.029779	5047	-0.93914	1729	0.027884	8717	-0.934474	1325	0.029799	11334	-0.936011	1435	0.032897	11538	-0.931586	1505	0.037141	8166	-0.933725	1430	0.048356	5473
-0.671339	0	-0.91	239	-0.863254	46	-0.686035	29	-0.381513	57	-0.278654	87	-0.21315	61	0.053691	1549	0.06	1658	0.05912	2538	0.054077	3611	0.047862	5193	0.043712	5883	0.040501	6804	0.044669	1995	-0.909177	1845	0.041825	3673	-0.904587	1403	0.043742	5677	-0.906126	1414	0.046561	8218	-0.901768	1629	0.0515	8330	-0.903917	1724	0.063161	6396
-0.645968	1	-0.88	346	-0.834062	59	-0.661195	18	-0.362325	64	-0.261557	174	-0.197309	55	0.071588	788	0.08	1559	0.078826	2532	0.072101	3427	0.063813	5012	0.058283	5253	0.054001	5989	0.059558	917	-0.879214	1796	0.055767	1823	-0.8747	1538	0.057685	3136	-0.876242	1437	0.060225	6339	-0.871951	1561	0.065859	7094	-0.874109	1701	0.077965	5995
-0.620597	0	-0.85	432	-0.80487	102	-0.636355	44	-0.343137	94	-0.24446	232	-0.181468	185	0.089485	447	0.1	1637	0.098533	2533	0.090126	3342	0.079763	4685	0.072854	4354	0.067501	4845	0.074448	410	-0.849251	1769	0.069709	894	-0.844813	1583	0.071628	1830	-0.846357	1609	0.073889	4169	-0.842133	1633	0.080218	4953	-0.844301	1389	0.09277	4796
-0.595225	2	-0.82	436	-0.775678	122	-0.611515	56	-0.323948	141	-0.227364	255	-0.165627	341	0.107381	245	0.12	1667	0.118239	2524	0.108151	3260	0.095714	4056	0.087424	4421	0.081001	4333	0.089338	270	-0.819288	1662	0.083651	506	-0.814927	1538	0.085571	1068	-0.816472	1512	0.087553	2836	-0.812316	1465	0.094577	4095	-0.814494	1475	0.107574	4333
-0.569854	2	-0.79	522	-0.746487	145	-0.586674	65	-0.30476	200	-0.210267	504	-0.149787	518	0.125278	200	0.14	1591	0.137946	2552	0.126175	3119	0.111665	3689	0.101995	4017	0.0945	3225	0.104227	177	-0.789325	1626	0.097593	306	-0.78504	1518	0.099514	587	-0.786588	1521	0.101217	1690	-0.782498	1417	0.108936	2807	-0.784686	1534	0.122379	3359
-0.544482	1	-0.76	579	-0.717295	192	-0.561834	93	-0.285571	274	-0.19317	553	-0.133946	776	0.143175	105	0.16	1661	0.157652	2505	0.1442	2832	0.127615	3325	0.116566	3331	0.108	2468	0.119117	84	-0.759362	1428	0.111535	170	-0.755153	1537	0.113458	292	-0.756703	1469	0.114881	1476	-0.752681	1542	0.123295	2571	-0.754878	1386	0.137183	3222
-0.519111	2	-0.73	608	-0.688103	256	-0.536994	111	-0.266383	393	-0.176074	842	-0.118105	1066	0.161072	57	0.18	1636	0.177359	2392	0.162224	2811	0.143566	2912	0.131137	2624	0.1215	1936	0.134006	55	-0.729399	1448	0.125476	128	-0.725266	1504	0.127401	201	-0.726818	1398	0.128545	1084	-0.722863	1380	0.137654	1802	-0.72507	1204	0.151988	3047
-0.493739	0	-0.7	642	-0.658911	276	-0.512154	158	-0.247194	578	-0.158977	1208	-0.102265	1372	0.178969	60	0.2	1639	0.197066	2343	0.180249	2673	0.159517	2456	0.145707	2284	0.135	1315	0.148896	41	-0.699436	1427	0.139418	86	-0.695379	1411	0.141344	147	-0.696934	1448	0.142209	848	-0.693046	1268	0.152013	1470	-0.695263	1130	0.166793	2490
-0.468368	0	-0.67	676	-0.629719	357	-0.487314	250	-0.228006	696	-0.14188	1608	-0.086424	2478	0.196866	38	0.22	1617	0.216772	2185	0.198274	2471	0.175468	2089	0.160278	1620	0.1485	927	0.163786	32	-0.669473	1322	0.15336	70	-0.665492	1299	0.155287	146	-0.667049	1290	0.155873	710	-0.663228	1139	0.166372	1279	-0.665455	972	0.181597	1901
-0.442996	0	-0.64	799	-0.600527	394	-0.462474	284	-0.208818	1044	-0.124784	2144	-0.070583	3336	0.214763	20	0.24	1670	0.236479	2243	0.216298	2321	0.191418	1661	0.174849	1166	0.162	558	0.178675	28	-0.63951	1231	0.167302	34	-0.635605	1323	0.16923	105	-0.637164	1207	0.169537	488	-0.633411	1095	0.180731	1133	-0.635647	934	0.196402	1586
-0.417625	3	-0.61	799	-0.571335	502	-0.437634	363	-0.189629	1285	-0.107687	2361	-0.054742	4490	0.23266	25	0.26	1680	0.256185	2113	0.234323	2115	0.207369	1321	0.189419	790	0.1755	435	0.193565	12	-0.609547	1251	0.181244	39	-0.605719	1271	0.183173	66	-0.60728	1091	0.183201	271	-0.603593	1073	0.19509	755	-0.605839	938	0.211206	1543
-0.392254	2	-0.58	884	-0.542143	579	-0.412794	503	-0.170441	1528	-0.090591	2955	-0.038902	5211	0.250557	16	0.28	1666	0.275892	2078	0.252348	1999	0.22332	1079	0.20399	569	0.189	526	0.208454	14	-0.579584	1149	0.195186	33	-0.575832	1174	0.197116	46	-0.577395	1113	0.196865	217	-0.573776	959	0.209448	568	-0.576032	904	0.226011	1149
-0.366882	4	-0.55	926	-0.512951	669	-0.387953	665	-0.151252	1812	-0.073494	3553	-0.023061	5853	0.268454	17	0.3	1733	0.295598	2039	0.270372	1763	0.23927	872	0.218561	371	0.202499	294	0.223344	7	-0.549621	1106	0.209127	22	-0.545945	1065	0.211059	33	-0.54751	1079	0.210529	149	-0.543958	950	0.223807	463	-0.546224	818	0.240815	1029
-0.341511	4	-0.52	900	-0.483759	788	-0.363113	865	-0.132064	2134	-0.056397	4058	-0.00722	6329	0.286351	17	0.32	1681	0.315305	1893	0.288397	1664	0.255221	692	0.233131	226	0.215999	175	0.238234	11	-0.519658	1073	0.223069	12	-0.516058	1085	0.225003	22	-0.517626	1006	0.224193	146	-0.514141	911	0.238166	398	-0.516416	976	0.25562	851
-0.316139	14	-0.49	1009	-0.454567	884	-0.338273	935	-0.112876	2431	-0.039301	4230	0.008621	5719	0.304247	13	0.34	1629	0.335011	1658	0.306422	1469	0.271172	494	0.247702	106	0.229499	253	0.253123	11	-0.489695	1021	0.237011	10	-0.486171	1084	0.238946	11	-0.487741	957	0.237857	55	-0.484323	884	0.252525	252	-0.486608	865	0.270425	612
-0.290768	8	-0.46	966	-0.425375	1011	-0.313433	1076	-0.093687	2650	-0.022204	4111	0.024461	5261	0.322144	8	0.36	1590	0.354718	1660	0.324446	1200	0.287122	416	0.262273	59	0.242999	100	0.268013	8	-0.459732	1039	0.250953	8	-0.456284	1020	0.252889	7	-0.457856	904	0.251521	47	-0.454506	862	0.266884	212	-0.456801	804	0.285229	584
-0.265396	11	-0.43	1139	-0.396183	1129	-0.288593	1167	-0.074499	3193	-0.005107	4432	0.040302	4337	0.340041	3	0.38	1548	0.374425	1580	0.342471	1081	0.303073	302	0.276844	34	0.256499	87	0.282902	2	-0.429769	891	0.264895	3	-0.426398	941	0.266832	8	-0.427972	933	0.265185	39	-0.424688	849	0.281243	211	-0.426993	827	0.300034	449
-0.240025	20	-0.4	1160	-0.366991	1265	-0.263753	1381	-0.05531	3471	0.011989	4574	0.056143	3115	0.357938	6	0.4	1598	0.394131	1435	0.360496	959	0.319024	202	0.291414	15	0.269999	81	0.297792	3	-0.399806	984	0.278837	8	-0.396511	939	0.280775	8	-0.398087	910	0.278849	45	-0.394871	806	0.295602	141	-0.397185	768	0.314838	403
-0.214653	32	-0.37	1104	-0.337799	1360	-0.238913	1530	-0.036122	3412	0.029086	3892	0.071983	2108	0.375835	4	0.42	1574	0.413838	1330	0.37852	816	0.334975	126	0.305985	12	0.283499	91	0.312682	2	-0.369843	900	0.292778	4	-0.366624	939	0.294718	7	-0.368202	922	0.292513	56	-0.365054	741	0.309961	173	-0.367378	759	0.329643	200
-0.189282	39	-0.34	1190	-0.308607	1426	-0.214073	1764	-0.016934	3554	0.046183	3228	0.087824	1763	0.393732	5	0.44	1445	0.433544	1216	0.396545	716	0.350925	107	0.320556	20	0.296999	43	0.327571	3	-0.33988	928	0.30672	5	-0.336737	886	0.308661	17	-0.338318	842	0.306177	29	-0.335236	731	0.32432	146	-0.33757	772	0.344447	153
-0.163911	76	-0.31	1281	-0.279416	1541	-0.189232	1946	0.002255	3454	0.063279	2683	0.103665	1062	0.411629	1	0.46	1393	0.453251	1014	0.41457	575	0.366876	79	0.335126	13	0.310498	21	0.342461	5	-0.309917	843	0.320662	9	-0.30685	924	0.322604	14	-0.308433	879	0.319841	41	-0.305419	725	0.338679	48	-0.307762	757	0.359252	146
-0.138539	164	-0.28	1311	-0.250224	1677	-0.164392	2116	0.021443	3497	0.080376	2429	0.119506	800	0.429526	0	0.48	1393	0.472957	1061	0.432594	462	0.382827	54	0.349697	6	0.323998	7	0.35735	2	-0.279954	785	0.334604	3	-0.276963	865	0.336548	9	-0.278548	849	0.333505	18	-0.275601	699	0.353038	34	-0.277954	828	0.374056	136
-0.113168	278	-0.25	1252	-0.221032	1713	-0.139552	2345	0.040632	3097	0.097472	1812	0.135346	501	0.447423	4	0.5	1312	0.492664	879	0.450619	380	0.398777	23	0.364268	9	0.337498	1	0.37224	1	-0.249991	829	0.348546	4	-0.247076	846	0.350491	8	-0.248664	826	0.347169	8	-0.245784	740	0.367397	15	-0.248147	731	0.388861	68
-0.087796	695	-0.22	1322	-0.19184	1846	-0.114712	2373	0.05982	2876	0.114569	1763	0.151187	217	0.46532	0	0.52	1305	0.51237	779	0.468644	339	0.414728	37	0.378839	7	0.350998	0	0.38713	2	-0.220029	784	0.362488	3	-0.21719	788	0.364434	2	-0.218779	740	0.360833	10	-0.215966	675	0.381756	6	-0.218339	790	0.403666	79
-0.062425	1991	-0.19	1277	-0.162648	1838	-0.089872	2427	0.079009	2709	0.131666	1287	0.167028	112	0.483216	0	0.54	1170	0.532077	708	0.486668	266	0.430679	25	0.393409	13	0.364498	0	0.402019	1	-0.190066	775	0.376429	6	-0.187303	775	0.378377	2	-0.188894	768	0.374497	0	-0.186149	692	0.396115	7	-0.188531	783	0.41847	77
-0.037053	8379	-0.16	1356	-0.133456	1836	-0.065032	2497	0.098197	2448	0.148762	954	0.182869	32	0.501113	4	0.56	1169	0.551784	579	0.504693	223	0.446629	26	0.40798	5	0.377998	0	0.416909	0	-0.160103	667	0.390371	1	-0.157416	814	0.39232	1	-0.15901	795	0.388161	0	-0.156331	703	0.410474	7	-0.158723	719	0.433275	83
-0.011682	34953	-0.13	1408	-0.104264	1896	-0.040192	2587	0.117385	2199	0.165859	543	0.198709	17	0.51901	1	0.58	1150	0.57149	528	0.522718	197	0.46258	11	0.422551	11	0.391498	0	0.431798	0	-0.13014	756	0.404313	0	-0.127529	785	0.406263	0	-0.129125	717	0.401825	0	-0.126514	693	0.424833	10	-0.128916	724	0.448079	85
0.01369	7586	-0.1	1396	-0.075072	1981	-0.015352	2567	0.136574	1687	0.182956	340	0.21455	34	0.536907	2	0.6	1039	0.591197	493	0.540742	173	0.478531	15	0.437121	14	0.404998	0	0.446688	1	-0.100177	713	0.418255	0	-0.097642	775	0.420206	0	-0.09924	739	0.415489	0	-0.096696	678	0.439192	12	-0.099108	713	0.462884	61
0.039061	1916	-0.07	1440	-0.04588	1922	0.009489	2503	0.155762	1543	0.200052	254	0.230391	12	0.554804	2	0.62	983	0.610903	356	0.558767	125	0.494482	25	0.451692	7	0.418498	0	0.461578	0	-0.070214	729	0.432197	0	-0.067755	774	0.434149	0	-0.069356	782	0.429153	0	-0.066879	666	0.453551	0	-0.0693	686	0.477688	40
0.064432	652	-0.04	1481	-0.016688	2049	0.034329	2452	0.174951	1174	0.217149	139	0.246232	32	0.572701	2	0.64	906	0.63061	339	0.576792	83	0.510432	8	0.466263	0	0.431997	0	0.476467	1	-0.040251	664	0.446139	0	-0.037869	769	0.448093	0	-0.039471	729	0.442817	0	-0.037061	677	0.46791	0	-0.039492	712	0.492493	24
0.089804	287	-0.01	1635	0.012504	2118	0.059169	2371	0.194139	993	0.234246	113	0.262072	79	0.590598	1	0.66	840	0.650316	305	0.594816	70	0.526383	7	0.480833	0	0.445497	0	0.491357	0	-0.010288	719	0.46008	0	-0.007982	733	0.462036	0	-0.009586	654	0.456481	0	-0.007244	686	0.482269	0	-0.009685	731	0.507297	0
0.115175	142	0.02	1372	0.041696	1985	0.084009	2202	0.213327	749	0.251342	68	0.277913	80	0.608495	0	0.68	828	0.670023	278	0.612841	55	0.542334	3	0.495404	0	0.458997	0	0.506246	0	0.019675	681	0.474022	0	0.021905	720	0.475979	0	0.020298	683	0.470145	0	0.022574	691	0.496627	0	0.020123	795	0.522102	0
0.140547	81	0.05	1369	0.070888	1908	0.108849	2105	0.232516	571	0.268439	24	0.293754	54	0.626392	1	0.7	733	0.689729	220	0.630866	36	0.558284	1	0.509975	0	0.472497	0	0.521136	0	0.049638	695	0.487964	0	0.051792	771	0.489922	0	0.050183	720	0.483809	0	0.052391	746	0.510986	0	0.049931	860	0.536907	0
0.165918	39	0.08	1280	0.10008	1843	0.133689	1966	0.251704	365	0.285536	12	0.309594	7	0.644289	0	0.72	639	0.709436	183	0.64889	30	0.574235	0	0.524546	0	0.485997	0	0.536026	0	0.079601	666	0.501906	0	0.081679	704	0.503865	0	0.080068	658	0.497473	0	0.082209	739	0.525345	0	0.079739	798	0.551711	0
0.19129	33	0.11	1280	0.129272	1833	0.158529	1760	0.270893	306	0.302632	15	0.325435	0	0.662186	1	0.74	621	0.729143	141	0.666915	33	0.590186	1	0.539116	0	0.499497	0	0.550915	0	0.109564	702	0.515848	0	0.111566	709	0.517808	0	0.109952	656	0.511137	0	0.112026	674	0.539704	0	0.109546	760	0.566516	0
0.216661	16	0.14	1319	0.158464	1761	0.183369	1691	0.290081	280	0.319729	9	0.341276	0	0.680082	2	0.76	665	0.748849	124	0.68494	25	0.606137	0	0.553687	0	0.512997	0	0.565805	0	0.139527	635	0.52979	0	0.141453	697	0.531751	0	0.139837	659	0.524801	0	0.141844	692	0.554063	0	0.139354	676	0.58132	0
0.242033	8	0.17	1215	0.187656	1682	0.20821	1514	0.309269	181	0.336825	12	0.357117	0	0.697979	0	0.78	624	0.768556	115	0.702964	15	0.622087	0	0.568258	0	0.526497	0	0.580694	0	0.16949	675	0.543731	0	0.171339	709	0.545694	0	0.169722	697	0.538465	0	0.171661	701	0.568422	0	0.169162	675	0.596125	0
0.267404	17	0.2	1147	0.216847	1578	0.23305	1364	0.328458	140	0.353922	6	0.372957	0	0.715876	1	0.8	540	0.788262	87	0.720989	11	0.638038	0	0.582828	0	0.539996	0	0.595584	0	0.199453	579	0.557673	0	0.201226	708	0.559638	0	0.199606	683	0.552129	0	0.201479	713	0.582781	0	0.198969	718	0.610929	0
0.292775	12	0.23	1241	0.246039	1552	0.25789	1248	0.347646	56	0.371019	2	0.388798	0	0.733773	1	0.82	448	0.807969	66	0.739013	6	0.653989	0	0.597399	0	0.553496	0	0.610474	0	0.229416	627	0.571615	0	0.231113	686	0.573581	0	0.229491	669	0.565793	0	0.231296	686	0.59714	0	0.228777	692	0.625734	0
0.318147	5	0.26	1097	0.275231	1361	0.28273	1077	0.366835	37	0.388115	0	0.404639	0	0.75167	0	0.84	421	0.827675	62	0.757038	3	0.669939	0	0.61197	0	0.566996	0	0.625363	0	0.259379	609	0.585557	0	0.261	718	0.587524	0	0.259376	697	0.579457	0	0.261114	663	0.611499	0	0.258585	728	0.640539	0
0.343518	4	0.29	1061	0.304423	1211	0.30757	901	0.386023	21	0.405212	0	0.42048	0	0.769567	0	0.86	400	0.847382	48	0.775063	0	0.68589	0	0.62654	0	0.580496	0	0.640253	0	0.289342	644	0.599499	0	0.290887	708	0.601467	0	0.28926	672	0.593121	0	0.290931	639	0.625858	0	0.288393	720	0.655343	0
0.36889	3	0.32	1074	0.333615	1181	0.33241	843	0.405212	17	0.422309	0	0.43632	0	0.787464	1	0.88	343	0.867089	28	0.793087	5	0.701841	0	0.641111	0	0.593996	0	0.655142	0	0.319305	593	0.613441	0	0.320774	747	0.61541	0	0.319145	681	0.606785	0	0.320749	695	0.640217	0	0.3182	673	0.670148	0
0.394261	2	0.35	1034	0.362807	1023	0.35725	699	0.4244	17	0.439405	0	0.452161	0	0.805361	0	0.9	285	0.886795	25	0.811112	0	0.717791	0	0.655682	0	0.607496	0	0.670032	0	0.349268	611	0.627382	0	0.350661	685	0.629353	0	0.34903	665	0.620449	0	0.350566	689	0.654576	0	0.348008	716	0.684952	0
0.419633	1	0.38	1027	0.391999	1003	0.38209	553	0.443588	5	0.456502	0	0.468002	0	0.823258	0	0.92	248	0.906502	9	0.829137	0	0.733742	0	0.670253	0	0.620996	0	0.684922	0	0.379231	615	0.641324	0	0.380547	666	0.643296	0	0.378914	653	0.634113	0	0.380384	680	0.668935	0	0.377816	732	0.699757	0
0.445004	4	0.41	1034	0.421191	805	0.406931	506	0.462777	5	0.473599	0	0.483843	0	0.841155	0	0.94	215	0.926208	13	0.847161	0	0.749693	0	0.684823	0	0.634496	0	0.699811	0	0.409194	603	0.655266	0	0.410434	659	0.657239	0	0.408799	664	0.647777	0	0.410201	706	0.683294	0	0.407624	737	0.714561	0
0.470376	0	0.44	913	0.450383	746	0.431771	379	0.481965	0	0.490695	0	0.499683	0	0.859052	0	0.96	140	0.945915	2	0.865186	0	0.765644	0	0.699394	0	0.647995	0	0.714701	0	0.439157	623	0.669208	0	0.440321	686	0.671183	0	0.438684	747	0.661441	0	0.440019	709	0.697653	0	0.437431	746	0.729366	0
0.495747	2	0.47	875	0.479575	751	0.456611	284	0.501154	0	0.507792	0	0.515524	0	0.876948	0	0.98	80	0.965621	3	0.883211	0	0.781594	0	0.713965	0	0.661495	0	0.72959	0	0.46912	631	0.68315	0	0.470208	652	0.685126	0	0.468568	712	0.675105	0	0.469836	689	0.712012	0	0.467239	709	0.74417	0
0.521118	1	0.5	840	0.508767	598	0.481451	229	0.520342	0	0.524888	0	0.531365	0	0.894845	0	1	5	0.985328	0	0.901235	0	0.797545	0	0.728535	0	0.674995	0	0.74448	0	0.499083	597	0.697092	0	0.500095	681	0.699069	0	0.498453	711	0.688769	0	0.499653	698	0.726371	0	0.497047	798	0.758975	0
0.54649	1	0.53	832	0.537959	539	0.506291	188	0.53953	0	0.541985	0	0.547205	0	0.912742	0	1.02	0	1.00503	0	0.91926	0	0.813496	0	0.743106	0	0.688495	0	0.75937	0	0.529046	606	0.711033	0	0.529982	690	0.713012	0	0.528338	707	0.702433	0	0.529471	673	0.74073	0	0.526855	856	0.77378	0
0.571861	1	0.56	772	0.567151	465	0.531131	165	0.558719	0	0.559082	0	0.563046	0	0.930639	0	1.04	0	1.02474	0	0.937285	0	0.829446	0	0.757677	0	0.701995	0	0.774259	0	0.559009	614	0.724975	0	0.559868	723	0.726955	0	0.558222	622	0.716097	0	0.559288	683	0.755089	0	0.556662	785	0.788584	0
0.597233	0	0.59	731	0.596343	348	0.555971	103	0.577907	0	0.576178	0	0.578887	0	0.948536	0	1.06	0	1.04445	0	0.955309	0	0.845397	0	0.772248	0	0.715495	0	0.789149	0	0.588972	598	0.738917	0	0.589755	688	0.740898	0	0.588107	699	0.729761	0	0.589106	700	0.769447	0	0.58647	701	0.803389	0
0.622604	0	0.62	727	0.625535	306	0.580811	66	0.597096	0	0.593275	0	0.594728	0	0.966433	0	1.08	0	1.06415	0	0.973334	0	0.861348	0	0.786818	0	0.728995	0	0.804038	0	0.618935	591	0.752859	0	0.619642	670	0.754841	0	0.617992	732	0.743425	0	0.618923	761	0.783806	0	0.616278	800	0.818193	0
0.647976	1	0.65	665	0.654727	275	0.605652	50	0.616284	0	0.610372	0	0.610568	0	0.98433	0	1.1	0	1.08386	0	0.991359	0	0.877298	0	0.801389	0	0.742495	0	0.818928	0	0.648898	549	0.766801	0	0.649529	692	0.768785	0	0.647876	713	0.757089	0	0.648741	747	0.798165	0	0.646086	814	0.832998	0
0.673347	0	0.68	598	0.683918	198	0.630492	24	0.635472	0	0.627468	0	0.626409	0	1.00223	0	1.12	0	1.10357	0	1.00938	0	0.893249	0	0.81596	0	0.755995	0	0.833818	0	0.678861	558	0.780743	0	0.679416	653	0.782728	0	0.677761	683	0.770753	0	0.678558	772	0.812524	0	0.675893	850	0.847802	0
0.698719	0	0.71	543	0.71311	159	0.655332	12	0.654661	0	0.644565	0	0.64225	0	1.02012	0	1.14	0	1.12327	0	1.02741	0	0.9092	0	0.83053	0	0.769494	0	0.848707	0	0.708824	597	0.794684	0	0.709303	706	0.796671	0	0.707646	753	0.784417	0	0.708376	800	0.826883	0	0.705701	841	0.862607	0
0.72409	1	0.74	504	0.742302	118	0.680172	8	0.673849	0	0.661662	0	0.658091	0	1.03802	0	1.16	0	1.14298	0	1.04543	0	0.925151	0	0.845101	0	0.782994	0	0.863597	0	0.738787	589	0.808626	0	0.73919	676	0.810614	0	0.73753	731	0.798081	0	0.738193	764	0.841242	0	0.735509	819	0.877411	0
0.749461	0	0.77	432	0.771494	82	0.705012	3	0.693038	0	0.678758	0	0.673931	0	1.05592	0	1.18	0	1.16269	0	1.06346	0	0.941101	0	0.859672	0	0.796494	0	0.878486	0	0.76875	568	0.822568	0	0.769076	651	0.824557	0	0.767415	790	0.811745	0	0.768011	793	0.855601	0	0.765316	818	0.892216	0
0.774833	1	0.8	417	0.800686	56	0.729852	0	0.712226	0	0.695855	0	0.689772	0	1.07381	0	1.2	0	1.18239	0	1.08148	0	0.957052	0	0.874242	0	0.809994	0	0.893376	0	0.798713	560	0.83651	0	0.798963	561	0.8385	0	0.7973	782	0.825409	0	0.797828	836	0.86996	0	0.795124	855	0.907021	0
0.800204	0	0.83	328	0.829878	51	0.754692	0	0.731415	0	0.712952	0	0.705613	0	1.09171	0	1.22	0	1.2021	0	1.09951	0	0.973003	0	0.888813	0	0.823494	0	0.908265	0	0.828676	512	0.850452	0	0.82885	582	0.852443	0	0.827184	740	0.839073	0	0.827646	886	0.884319	0	0.824932	843	0.921825	0
0.825576	0	0.86	293	0.85907	25	0.779533	0	0.750603	0	0.730048	0	0.721454	0	1.10961	0	1.24	0	1.22181	0	1.11753	0	0.988953	0	0.903384	0	0.836994	0	0.923155	0	0.858639	513	0.864394	0	0.858737	581	0.866386	0	0.857069	736	0.852737	0	0.857463	851	0.898678	0	0.85474	806	0.93663	0
0.850947	0	0.89	224	0.888262	15	0.804373	0	0.769791	0	0.747145	0	0.737294	0	1.1275	0	1.26	0	1.24151	0	1.13556	0	1.0049	0	0.917955	0	0.850494	0	0.938045	0	0.888602	468	0.878335	0	0.888624	496	0.88033	0	0.886954	672	0.866401	0	0.887281	1089	0.913037	0	0.884547	626	0.951434	0
0.876319	0	0.92	164	0.917454	12	0.829213	0	0.78898	0	0.764241	0	0.753135	0	1.1454	0	1.28	0	1.26122	0	1.15358	0	1.02086	0	0.932525	0	0.863994	0	0.952934	0	0.918565	441	0.892277	0	0.918511	365	0.894273	0	0.916838	475	0.880065	0	0.917098	837	0.927396	0	0.914355	708	0.966239	0
0.90169	0	0.95	126	0.946646	4	0.854053	0	0.808168	0	0.781338	0	0.768976	0	1.1633	0	1.3	0	1.28093	0	1.17161	0	1.03681	0	0.947096	0	0.877493	0	0.967824	0	0.948528	361	0.906219	0	0.948398	194	0.908216	0	0.946723	285	0.893729	0	0.946916	475	0.941755	0	0.944163	483	0.981043	0
0.927062	0	0.98	33	0.975838	0	0.878893	0	0.827357	0	0.798435	0	0.784816	0	1.1812	0	1.32	0	1.30063	0	1.18963	0	1.05276	0	0.961667	0	0.890993	0	0.982713	0	0.978491	120	0.920161	0	0.978284	21	0.922159	0	0.976608	81	0.907393	0	0.976733	82	0.956114	0	0.973971	232	0.995848	0
0.952433	0	1.01	0	1.00503	0	0.903733	0	0.846545	0	0.815531	0	0.800657	0	1.19909	0	1.34	0	1.32034	0	1.20765	0	1.06871	0	0.976237	0	0.904493	0	0.997603	0	1.00845	0	0.934103	0	1.00817	0	0.936102	0	1.00649	0	0.921057	0	1.00655	0	0.970473	0	1.00378	0	1.01065	0
0.977804	0	1.04	0	1.03422	0	0.928573	0	0.865733	0	0.832628	0	0.816498	0	1.21699	0	1.36	0	1.34005	0	1.22568	0	1.08466	0	0.990808	0	0.917993	0	1.01249	0	1.03842	0	0.948045	0	1.03806	0	0.950045	0	1.03638	0	0.93472	0	1.03637	0	0.984832	0	1.03359	0	1.02546	0
1.00318	0	1.07	0	1.06341	0	0.953413	0	0.884922	0	0.849725	0	0.832339	0	1.23489	0	1.38	0	1.35975	0	1.2437	0	1.10061	0	1.00538	0	0.931493	0	1.02738	0	1.06838	0	0.961986	0	1.06794	0	0.963988	0	1.06626	0	0.948384	0	1.06619	0	0.999191	0	1.06339	0	1.04026	0
1.02855	0	1.1	0	1.09261	0	0.978254	0	0.90411	0	0.866821	0	0.848179	0	1.25278	0	1.4	0	1.37946	0	1.26173	0	1.11656	0	1.01995	0	0.944993	0	1.04227	0	1.09834	0	0.975928	0	1.09783	0	0.977931	0	1.09615	0	0.962048	0	1.096	0	1.01355	0	1.0932	0	1.05507	0
1.05392	0	1.13	0	1.1218	0	1.00309	0	0.923299	0	0.883918	0	0.86402	0	1.27068	0	1.42	0	1.39917	0	1.27975	0	1.13251	0	1.03452	0	0.958493	0	1.05716	0	1.12831	0	0.98987	0	1.12772	0	0.991875	0	1.12603	0	0.975712	0	1.12582	0	1.02791	0	1.12301	0	1.06987	0
1.07929	0	1.16	0	1.15099	0	1.02793	0	0.942487	0	0.901015	0	0.879861	0	1.28858	0	1.44	0	1.41887	0	1.29778	0	1.14846	0	1.04909	0	0.971993	0	1.07205	0	1.15827	0	1.00381	0	1.1576	0	1.00582	0	1.15592	0	0.989376	0	1.15564	0	1.04227	0	1.15282	0	1.08468	0
1.10466	0	1.19	0	1.18018	0	1.05277	0	0.961675	0	0.918111	0	0.895702	0	1.30647	0	1.46	0	1.43858	0	1.3158	0	1.16441	0	1.06366	0	0.985492	0	1.08694	0	1.18823	0	1.01775	0	1.18749	0	1.01976	0	1.1858	0	1.00304	0	1.18546	0	1.05663	0	1.18263	0	1.09948	0
1.13003	0	1.22	0	1.20937	0	1.07761	0	0.980864	0	0.935208	0	0.911542	0	1.32437	0	1.48	0	1.45829	0	1.33383	0	1.18036	0	1.07823	0	0.998992	0	1.10183	0	1.21819	0	1.0317	0	1.21738	0	1.0337	0	1.21568	0	1.0167	0	1.21527	0	1.07099	0	1.21243	0	1.11428	0
1.15541	0	1.25	0	1.23856	0	1.10245	0	1.00005	0	0.952304	0	0.927383	0	1.34227	0	1.5	0	1.47799	0	1.35185	0	1.19631	0	1.0928	0	1.01249	0	1.11672	0	1.24816	0	1.04564	0	1.24727	0	1.04765	0	1.24557	0	1.03037	0	1.24509	0	1.08534	0	1.24224	0	1.12909	0
1.18078	0	1.28	0	1.26776	0	1.12729	0	1.01924	0	0.969401	0	0.943224	0	1.36017	0	1.52	0	1.4977	0	1.36988	0	1.21226	0	1.10737	0	1.02599	0	1.13161	0	1.27812	0	1.05958	0	1.27715	0	1.06159	0	1.27545	0	1.04403	0	1.27491	0	1.0997	0	1.27205	0	1.14389	0
1.20615	0	1.31	0	1.29695	0	1.15213	0	1.03843	0	0.986498	0	0.959064	0	1.37806	0	1.54	0	1.5174	0	1.3879	0	1.22821	0	1.12194	0	1.03949	0	1.1465	0	1.30808	0	1.07352	0	1.30704	0	1.07553	0	1.30534	0	1.0577	0	1.30473	0	1.11406	0	1.30186	0	1.1587	0
1.23152	0	1.34	0	1.32614	0	1.17698	0	1.05762	0	1.00359	0	0.974905	0	1.39596	0	1.56	0	1.53711	0	1.40593	0	1.24416	0	1.13651	0	1.05299	0	1.16139	0	1.33805	0	1.08746	0	1.33693	0	1.08948	0	1.33522	0	1.07136	0	1.33454	0	1.12842	0	1.33166	0	1.1735	0
1.25689	0	1.37	0	1.35533	0	1.20182	0	1.07681	0	1.02069	0	0.990746	0	1.41386	0	1.58	0	1.55682	0	1.42395	0	1.26012	0	1.15109	0	1.06649	0	1.17628	0	1.36801	0	1.1014	0	1.36681	0	1.10342	0	1.36511	0	1.08502	0	1.36436	0	1.14278	0	1.36147	0	1.18831	0
1.28226	0	1.4	0	1.38453	0	1.22666	0	1.09599	0	1.03779	0	1.00659	0	1.43175	0	1.6	0	1.57652	0	1.44198	0	1.27607	0	1.16566	0	1.07999	0	1.19117	0	1.39797	0	1.11535	0	1.3967	0	1.11736	0	1.39499	0	1.09869	0	1.39418	0	1.15714	0	1.39128	0	1.20311	0
1.30763	0	1.43	0	1.41372	0	1.2515	0	1.11518	0	1.05488	0	1.02243	0	1.44965	0	1.62	0	1.59623	0	1.46	0	1.29202	0	1.18023	0	1.09349	0	1.20606	0	1.42793	0	1.12929	0	1.42659	0	1.13131	0	1.42488	0	1.11235	0	1.42399	0	1.1715	0	1.42109	0	1.21792	0
1.333	0	1.46	0	1.44291	0	1.27633	0	1.13437	0	1.07198	0	1.03827	0	1.46755	0	1.64	0	1.61594	0	1.47802	0	1.30797	0	1.1948	0	1.10699	0	1.22095	0	1.4579	0	1.14323	0	1.45647	0	1.14525	0	1.45476	0	1.12602	0	1.45381	0	1.18586	0	1.45089	0	1.23272	0
1.35838	0	1.49	0	1.4721	0	1.30117	0	1.15356	0	1.08908	0	1.05411	0	1.48544	0	1.66	0	1.63564	0	1.49605	0	1.32392	0	1.20937	0	1.12049	0	1.23584	0	1.48786	0	1.15717	0	1.48636	0	1.15919	0	1.48465	0	1.13968	0	1.48363	0	1.20022	0	1.4807	0	1.24752	0
1.38375	0	1.52	0	1.50129	0	1.32601	0	1.17275	0	1.10617	0	1.06995	0	1.50334	0	1.68	0	1.65535	0	1.51407	0	1.33987	0	1.22394	0	1.13399	0	1.25073	0	1.51782	0	1.17111	0	1.51625	0	1.17314	0	1.51453	0	1.15334	0	1.51345	0	1.21457	0	1.51051	0	1.26233	0
1.40912	0	1.55	0	1.53049	0	1.35085	0	1.19194	0	1.12327	0	1.08579	0	1.52124	0	1.7	0	1.67506	0	1.5321	0	1.35582	0	1.23851	0	1.14749	0	1.26562	0	1.54779	0	1.18506	0	1.54613	0	1.18708	0	1.54442	0	1.16701	0	1.54327	0	1.22893	0	1.54032	0	1.27713	0
1.43449	0	1.58	0	1.55968	0	1.3757	0	1.21113	0	1.14037	0	1.10163	0	1.53913	0	1.72	0	1.69476	0	1.55012	0	1.37177	0	1.25308	0	1.16099	0	1.28051	0	1.57775	0	1.199	0	1.57602	0	1.20102	0	1.5743	0	1.18067	0	1.57308	0	1.24329	0	1.57012	0	1.29194	0
1.45986	0	1.61	0	1.58887	0	1.40054	0	1.23031	0	1.15746	0	1.11747	0	1.55703	0	1.74	0	1.71447	0	1.56815	0	1.38772	0	1.26765	0	1.17449	0	1.2954	0	1.60771	0	1.21294	0	1.60591	0	1.21497	0	1.60419	0	1.19434	0	1.6029	0	1.25765	0	1.59993	0	1.30674	0
1.48523	0	1.64	0	1.61806	0	1.42538	0	1.2495	0	1.17456	0	1.13331	0	1.57493	0	1.76	0	1.73418	0	1.58617	0	1.40367	0	1.28222	0	1.18799	0	1.31028	0	1.63768	0	1.22688	0	1.6358	0	1.22891	0	1.63407	0	1.208	0	1.63272	0	1.27201	0	1.62974	0	1.32155	0
1.5106	0	1.67	0	1.64725	0	1.45022	0	1.26869	0	1.19166	0	1.14915	0	1.59282	0	1.78	0	1.75388	0	1.6042	0	1.41962	0	1.29679	0	1.20149	0	1.32517	0	1.66764	0	1.24082	0	1.66568	0	1.24285	0	1.66396	0	1.22166	0	1.66254	0	1.28637	0	1.65955	0	1.33635	0
1.53598	0	1.7	0	1.67644	0	1.47506	0	1.28788	0	1.20875	0	1.16499	0	1.61072	0	1.8	0	1.77359	0	1.62222	0	1.43557	0	1.31136	0	1.21499	0	1.34006	0	1.6976	0	1.25476	0	1.69557	0	1.25679	0	1.69384	0	1.23533	0	1.69235	0	1.30073	0	1.68936	0	1.35116	0
1.56135	0	1.73	0	1.70564	0	1.4999	0	1.30707	0	1.22585	0	1.18084	0	1.62862	0	1.82	0	1.7933	0	1.64025	0	1.45152	0	1.32593	0	1.22849	0	1.35495	0	1.72757	0	1.26871	0	1.72546	0	1.27074	0	1.72372	0	1.24899	0	1.72217	0	1.31509	0	1.71916	0	1.36596	0
1.58672	0	1.76	0	1.73483	0	1.52474	0	1.32625	0	1.24295	0	1.19667	0	1.64651	0	1.84	0	1.813	0	1.65827	0	1.46748	0	1.34051	0	1.24199	0	1.36984	0	1.75753	0	1.28265	0	1.75534	0	1.28468	0	1.75361	0	1.26266	0	1.75199	0	1.32945	0	1.74897	0	1.38077	0
1.61209	0	1.79	0	1.76402	0	1.54958	0	1.34544	0	1.26004	0	1.21252	0	1.66441	0	1.86	0	1.83271	0	1.6763	0	1.48342	0	1.35508	0	1.25549	0	1.38473	0	1.78749	0	1.29659	0	1.78523	0	1.29862	0	1.78349	0	1.27632	0	1.78181	0	1.3438	0	1.77878	0	1.39557	0
1.63746	0	1.82	0	1.79321	0	1.57442	0	1.36463	0	1.27714	0	1.22836	0	1.68231	0	1.88	0	1.85242	0	1.69432	0	1.49938	0	1.36965	0	1.26899	0	1.39962	0	1.81745	0	1.31053	0	1.81512	0	1.31257	0	1.81338	0	1.28998	0	1.81162	0	1.35816	0	1.80859	0	1.41038	0
1.66283	0	1.85	0	1.8224	0	1.59926	0	1.38382	0	1.29424	0	1.2442	0	1.70021	0	1.9	0	1.87212	0	1.71235	0	1.51533	0	1.38422	0	1.28249	0	1.41451	0	1.84742	0	1.32447	0	1.845	0	1.32651	0	1.84326	0	1.30365	0	1.84144	0	1.37252	0	1.8384	0	1.42518	0
1.6882	0	1.88	0	1.8516	0	1.6241	0	1.40301	0	1.31133	0	1.26004	0	1.7181	0	1.92	0	1.89183	0	1.73037	0	1.53128	0	1.39879	0	1.29599	0	1.4294	0	1.87738	0	1.33842	0	1.87489	0	1.34045	0	1.87315	0	1.31731	0	1.87126	0	1.38688	0	1.8682	0	1.43999	0
1.71358	0	1.91	0	1.88079	0	1.64894	0	1.4222	0	1.32843	0	1.27588	0	1.736	0	1.94	0	1.91154	0	1.74839	0	1.54723	0	1.41336	0	1.30949	0	1.44429	0	1.90734	0	1.35236	0	1.90478	0	1.3544	0	1.90303	0	1.33098	0	1.90108	0	1.40124	0	1.89801	0	1.45479	0
1.73895	0	1.94	0	1.90998	0	1.67378	0	1.44139	0	1.34553	0	1.29172	0	1.7539	0	1.96	0	1.93124	0	1.76642	0	1.56318	0	1.42793	0	1.32299	0	1.45918	0	1.93731	0	1.3663	0	1.93466	0	1.36834	0	1.93292	0	1.34464	0	1.93089	0	1.4156	0	1.92782	0	1.46959	0
1.76432	0	1.97	0	1.93917	0	1.69862	0	1.46057	0	1.36262	0	1.30756	0	1.77179	0	1.98	0	1.95095	0	1.78444	0	1.57913	0	1.4425	0	1.33649	0	1.47407	0	1.96727	0	1.38024	0	1.96455	0	1.38228	0	1.9628	0	1.3583	0	1.96071	0	1.42996	0	1.95763	0	1.4844	0
0	0.00013	0	-0.015093	0	-0.003593	0	-0.000247	0	0.002066	0	-0.00642	0	0.000731	0	0.016726	0	0.372102	0	0.255468	0	0.176562	0	0.102391	0	0.076511	0	0.062818	0	0.019246	0	-0.22839	0	0.025416	0	-0.175174	0	0.034656	0	-0.153975	0	0.059306	0	-0.120966	0	0.086302	0	-0.106719	0	0.124565
0	0.001123	0	0.193373	0	0.100658	0	0.048427	0	0.015836	0	0.008256	0	0.004234	0	0.000844	0	0.057287	0	0.031922	0	0.016752	0	0.006043	0	0.003264	0	0.002555	0	0.000419	0	0.322379	0	0.000555	0	0.309929	99.1088	0.000807	99.2551	0.333557	99.3452	0.001843	99.401	0.361656	99.4741	0.003488	99.5321	0.352266	99.7007	0.006035
0	2510.07	99.0646	2605.58	99.0646	1433.54	99.2865	3432.72	99.4409	2179.9	99.5197	556.874	99.7503	13361.6	99.8442	387376	100.062	23854	100.124	42663.8	100.494	51576.7	101.885	63001.1	117.099	57093.2	117.099	78410	117.099	305045	117.099	28330.7	98.663	254149	98.5772	21774.7	0	198518	0	19516.1	0	120007	0	15475.5	0	94451.1	0	11809.5	0	77193.4
0	3.63612e+06	0	129138	0	151410	0	160706	0	172405	0	175430	0	252532	0	5.43418e+06	0	133033	0	177481	0	204144	0	258614	0	259914	0	312863	0	3.34261e+06	0	114695	0	2.25757e+06	0	108234	0	1.40587e+06	0	103862	0	537650	0	98182.6	0	360956	0	98024.1	0	295342
0	0	0	-0.020612	0	-0.003886	0	-0.004632	0	0.000525	0	-0.005859	0	0.000471	0	0.0082	0	0.346226	0	0.22677	0	0.152037	0	0.086421	0	0.065234	0	0.051983	0	0.013798	0	-0.356894	0	0.019002	0	-0.276264	99.1134	0.026636	99.271	-0.254838	99.3532	0.04687	99.4052	-0.203471	99.4878	0.069309	99.5885	-0.162323	99.7461	0.104357
99.0646	-0.040605	99.0646	-0.734176	99.0664	-0.523103	99.2946	-0.356577	99.4572	-0.202711	99.5393	-0.155953	99.7522	-0.104844	99.9232	0	100.071	0.033134	100.147	0.02218	100.658	0.014816	103.807	0.007915	117.099	0.005825	117.099	0.004711	117.099	0.003493	117.099	-0.934149	98.6558	0.006303	98.5515	-0.90182	0	0.009868	0	-0.911092	0	0.017348	0	-0.911576	0	0.025138	0	-0.907973	0	0.036794
0	-0.008109	0	-0.345248	0	-0.228912	0	-0.152003	0	-0.081453	0	-0.066347	0	-0.040155	0	0.000124	0	0.173697	0	0.111022	0	0.072265	0	0.041351	0	0.030291	0	0.024425	0	0.008262	0	-0.730502	0	0.012254	0	-0.674858	0	0.017575	0	-0.67878	0	0.03033	0	-0.685847	0	0.044358	0	-0.672701	0	0.06756
0	0.008301	0	0.314643	0	0.218283	0	0.149348	0	0.086797	0	0.052873	0	0.040273	0	0.021129	0	0.541729	0	0.370226	0	0.255692	0	0.147045	0	0.112451	0	0.088513	0	0.023032	0	0.230625	0	0.03025	0	0.293092	99.1986	0.04223	99.2836	0.347938	99.3569	0.074059	99.4111	0.417529	99.4952	0.109768	99.5919	0.425017	99.7596	0.163302
99.0646	0.042032	99.0646	0.719837	99.0742	0.526308	99.3188	0.370419	99.4584	0.210608	99.5648	0.14322	99.7661	0.106037	99.9715	0.060997	100.074	0.809355	100.26	0.592206	100.678	0.421746	104.251	0.250508	117.099	0.181621	117.099	0.158158	117.099	0.052123	117.099	0.804203	98.6494	0.064604	98.5391	0.795587	0	0.085006	0	0.83213	0	0.147087	0	0.87358	0	0.205463	0	0.854038	0	0.277595
MostSuccessfulParameters
Future		Reflexivity(%)		TradingWindow		Gesture		History		Epsilon		NEB
6	29	0.004268	25	5	82	0.200099	30	8	14	0.050779	32	0	394
7.26	12	1.01329	20	6.3	20	0.218097	24	46.23	11	0.065271	33	0.08	0
8.52	8	2.02231	26	7.6	44	0.236096	28	84.46	10	0.079763	26	0.16	0
9.78	18	3.03133	19	8.9	63	0.254094	20	122.69	10	0.094255	41	0.24	0
11.04	12	4.04035	24	10.2	30	0.272093	29	160.92	15	0.108748	60	0.32	0
12.3	12	5.04938	20	11.5	30	0.290091	21	199.15	9	0.12324	53	0.4	0
13.56	14	6.0584	23	12.8	47	0.30809	25	237.38	15	0.137732	55	0.48	0
14.82	28	7.06742	10	14.1	21	0.326088	30	275.61	9	0.152224	58	0.56	0
16.08	13	8.07644	20	15.4	24	0.344087	21	313.84	12	0.166716	47	0.64	0
17.34	10	9.08546	14	16.7	11	0.362085	26	352.07	6	0.181208	49	0.72	0
18.6	14	10.0945	18	18	48	0.380084	27	390.3	13	0.1957	53	0.8	0
19.86	13	11.1035	22	19.3	29	0.398083	30	428.53	13	0.210193	39	0.88	0
21.12	13	12.1125	14	20.6	18	0.416081	31	466.76	10	0.224685	57	0.96	0
22.38	7	13.1216	14	21.9	28	0.43408	28	504.99	10	0.239177	38	1.04	0
23.64	8	14.1306	23	23.2	20	0.452078	29	543.22	12	0.253669	17	1.12	0
24.9	16	15.1396	21	24.5	15	0.470077	18	581.45	10	0.268161	16	1.2	0
26.16	7	16.1486	15	25.8	22	0.488075	22	619.68	12	0.282653	22	1.28	0
27.42	13	17.1576	23	27.1	11	0.506074	18	657.91	12	0.297145	29	1.36	0
28.68	7	18.1667	16	28.4	20	0.524072	20	696.14	10	0.311638	19	1.44	0
29.94	23	19.1757	20	29.7	9	0.542071	23	734.37	8	0.32613	25	1.52	0
31.2	12	20.1847	12	31	27	0.560069	25	772.6	10	0.340622	22	1.6	0
32.46	11	21.1937	11	32.3	10	0.578068	20	810.83	9	0.355114	21	1.68	0
33.72	4	22.2027	21	33.6	14	0.596066	30	849.06	17	0.369606	23	1.76	0
34.98	23	23.2118	15	34.9	23	0.614065	21	887.29	15	0.384098	28	1.84	0
36.24	13	24.2208	15	36.2	6	0.632064	15	925.52	5	0.39859	18	1.92	0
37.5	10	25.2298	12	37.5	11	0.650062	26	963.75	10	0.413083	15	2	0
38.76	11	26.2388	22	38.8	11	0.668061	22	1001.98	9	0.427575	20	2.08	0
40.02	5	27.2479	7	40.1	12	0.686059	23	1040.21	13	0.442067	23	2.16	0
41.28	8	28.2569	17	41.4	13	0.704058	18	1078.44	9	0.456559	17	2.24	0
42.54	5	29.2659	17	42.7	9	0.722056	13	1116.67	8	0.471051	16	2.32	0
43.8	21	30.2749	16	44	23	0.740055	28	1154.9	4	0.485543	28	2.4	0
45.06	11	31.2839	17	45.3	3	0.758053	20	1193.13	5	0.500035	0	2.48	0
46.32	7	32.293	16	46.6	7	0.776052	26	1231.36	7	0.514528	0	2.56	0
47.58	9	33.302	12	47.9	17	0.79405	26	1269.59	16	0.52902	0	2.64	0
48.84	14	34.311	13	49.2	8	0.812049	23	1307.82	15	0.543512	0	2.72	0
50.1	8	35.32	18	50.5	5	0.830048	20	1346.05	6	0.558004	0	2.8	0
51.36	7	36.3291	7	51.8	12	0.848046	25	1384.28	9	0.572496	0	2.88	0
52.62	6	37.3381	14	53.1	9	0.866045	16	1422.51	10	0.586988	0	2.96	0
53.88	16	38.3471	18	54.4	5	0.884043	14	1460.74	9	0.601481	0	3.04	0
55.14	7	39.3561	6	55.7	9	0.902042	23	1498.97	12	0.615973	0	3.12	0
56.4	6	40.3651	13	57	11	0.92004	13	1537.2	4	0.630465	0	3.2	0
57.66	9	41.3742	12	58.3	2	0.938039	13	1575.43	14	0.644957	0	3.28	0
58.92	16	42.3832	12	59.6	5	0.956037	15	1613.66	8	0.659449	0	3.36	0
60.18	8	43.3922	10	60.9	8	0.974036	18	1651.89	14	0.673941	0	3.44	0
61.44	12	44.4012	8	62.2	9	0.992034	7	1690.12	8	0.688433	0	3.52	0
62.7	4	45.4102	10	63.5	6	1.01003	0	1728.35	11	0.702926	0	3.6	0
63.96	11	46.4193	10	64.8	6	1.02803	0	1766.58	4	0.717418	0	3.68	0
65.22	3	47.4283	10	66.1	5	1.04603	0	1804.81	7	0.73191	0	3.76	0
66.48	10	48.4373	13	67.4	3	1.06403	0	1843.04	12	0.746402	0	3.84	0
67.74	11	49.4463	8	68.7	5	1.08203	0	1881.27	8	0.760894	0	3.92	0
69	21	50.4554	11	70	7	1.10003	0	1919.5	8	0.775386	0	4	0
70.26	9	51.4644	11	71.3	5	1.11802	0	1957.73	9	0.789878	0	4.08	0
71.52	7	52.4734	6	72.6	2	1.13602	0	1995.96	8	0.804371	0	4.16	0
72.78	18	53.4824	7	73.9	5	1.15402	0	2034.19	9	0.818863	0	4.24	0
74.04	3	54.4914	6	75.2	4	1.17202	0	2072.42	14	0.833355	0	4.32	0
75.3	7	55.5005	8	76.5	4	1.19002	0	2110.65	9	0.847847	0	4.4	0
76.56	6	56.5095	5	77.8	10	1.20802	0	2148.88	10	0.862339	0	4.48	0
77.82	16	57.5185	5	79.1	3	1.22602	0	2187.11	8	0.876831	0	4.56	0
79.08	12	58.5275	8	80.4	4	1.24401	0	2225.34	13	0.891323	0	4.64	0
80.34	7	59.5366	7	81.7	3	1.26201	0	2263.57	8	0.905816	0	4.72	0
81.6	6	60.5456	7	83	6	1.28001	0	2301.8	9	0.920308	0	4.8	0
82.86	19	61.5546	3	84.3	2	1.29801	0	2340.03	15	0.9348	0	4.88	0
84.12	10	62.5636	4	85.6	11	1.31601	0	2378.26	5	0.949292	0	4.96	0
85.38	7	63.5726	5	86.9	3	1.33401	0	2416.49	5	0.963784	0	5.04	0
86.64	5	64.5817	6	88.2	1	1.352	0	2454.72	8	0.978276	0	5.12	0
87.9	13	65.5907	6	89.5	1	1.37	0	2492.95	8	0.992768	0	5.2	0
89.16	3	66.5997	8	90.8	6	1.388	0	2531.18	9	1.00726	0	5.28	0
90.42	5	67.6087	5	92.1	4	1.406	0	2569.41	12	1.02175	0	5.36	0
91.68	6	68.6177	4	93.4	2	1.424	0	2607.64	7	1.03625	0	5.44	0
92.94	11	69.6268	3	94.7	2	1.442	0	2645.87	5	1.05074	0	5.52	0
94.2	4	70.6358	1	96	7	1.46	0	2684.1	13	1.06523	0	5.6	0
95.46	6	71.6448	5	97.3	2	1.47799	0	2722.33	11	1.07972	0	5.68	0
96.72	12	72.6538	8	98.6	1	1.49599	0	2760.56	14	1.09421	0	5.76	0
97.98	22	73.6629	5	99.9	1	1.51399	0	2798.79	9	1.10871	0	5.84	0
99.24	9	74.6719	0	101.2	2	1.53199	0	2837.02	18	1.1232	0	5.92	0
100.5	6	75.6809	8	102.5	0	1.54999	0	2875.25	10	1.13769	0	6	0
101.76	13	76.6899	1	103.8	1	1.56799	0	2913.48	10	1.15218	0	6.08	0
103.02	6	77.6989	4	105.1	1	1.58599	0	2951.71	14	1.16667	0	6.16	0
104.28	6	78.708	1	106.4	1	1.60398	0	2989.94	9	1.18117	0	6.24	0
105.54	10	79.717	3	107.7	0	1.62198	0	3028.17	8	1.19566	0	6.32	0
106.8	11	80.726	3	109	4	1.63998	0	3066.4	9	1.21015	0	6.4	0
108.06	5	81.735	5	110.3	0	1.65798	0	3104.63	6	1.22464	0	6.48	0
109.32	5	82.7441	2	111.6	0	1.67598	0	3142.86	9	1.23914	0	6.56	0
110.58	3	83.7531	5	112.9	2	1.69398	0	3181.09	15	1.25363	0	6.64	0
111.84	7	84.7621	4	114.2	0	1.71198	0	3219.32	5	1.26812	0	6.72	0
113.1	8	85.7711	4	115.5	0	1.72998	0	3257.55	17	1.28261	0	6.8	0
114.36	6	86.7801	4	116.8	2	1.74797	0	3295.78	10	1.2971	0	6.88	0
115.62	3	87.7892	2	118.1	0	1.76597	0	3334.01	8	1.3116	0	6.96	606
116.88	13	88.7982	2	119.4	1	1.78397	0	3372.24	10	1.32609	0	7.04	0
118.14	3	89.8072	0	120.7	0	1.80197	0	3410.47	8	1.34058	0	7.12	0
119.4	14	90.8162	4	122	1	1.81997	0	3448.7	17	1.35507	0	7.2	0
120.66	5	91.8252	1	123.3	0	1.83797	0	3486.93	8	1.36956	0	7.28	0
121.92	11	92.8343	4	124.6	0	1.85596	0	3525.16	15	1.38406	0	7.36	0
123.18	2	93.8433	4	125.9	0	1.87396	0	3563.39	6	1.39855	0	7.44	0
124.44	6	94.8523	3	127.2	1	1.89196	0	3601.62	12	1.41304	0	7.52	0
125.7	7	95.8613	0	128.5	0	1.90996	0	3639.85	6	1.42753	0	7.6	0
126.96	14	96.8704	4	129.8	1	1.92796	0	3678.08	11	1.44202	0	7.68	0
128.22	4	97.8794	5	131.1	0	1.94596	0	3716.31	7	1.45652	0	7.76	0
129.48	8	98.8884	3	132.4	0	1.96396	0	3754.54	7	1.47101	0	7.84	0
130.74	5	99.8974	1	133.7	1	1.98195	0	3792.77	10	1.4855	0	7.92	0
0	61.058	0	32.6352	0	32.475	0	0.570095	0	1882.53	0	0.236256	0	4.242
0	1328.26	0	604.954	0	682.043	0	0.051145	0	1.26695e+06	0	0.014765	0	11.6994
147.969	222.723	141.29	796.842	136.502	1205.4	107.34	133.994	157.375	13.5068	163.601	549.024	178.861	-433.862
0	1851.69	0	2889.76	0	3862.07	0	1838.11	0	1736.04	0	2220.79	0	1188.24
0	59	0	28.1434	0	24	0	0.560302	0	1873	0	0.208527	0	7
147.173	10	141.29	2.37013	134.83	6	107.34	0.234038	158.157	177	164.056	0.075235	182.039	0
0	29	0	12.9873	0	12	0	0.378716	0	871	0	0.139966	0	0
0	92	0	47.6357	0	45	3.10504e+231	0.764661	0	2867	0	0.330715	0	7
141.29	123	140.999	83.846	125.693	86	141.29	0.944953	158.198	3617	166.546	0.46678	182.039	7
LessSuccessfulParameters
Future		Reflexivity(%)		TradingWindow		Gesture		History		Epsilon		NEB
[truncated: 886 more rows]
[truncated: 166 more columns]
