# Supplementary material for: Mesoscale effects of trader learning behaviors in financial markets: A multi-agent reinforcement learning study
Source: PLoS One. 2024 Apr 1;19(4):e0301141. doi: 10.1371/journal.pone.0301141 (PMC10984546; doi:10.1371/journal.pone.0301141)
Supplement: S1 Data — (ZIP) [file pone.0301141.s001.zip › herding_best_agent_distributions.xlsx]

## Sheet: JointDistributions
Moments
Log-return		AC-1w Log-return		AC-2w Log-return		AC-m Log-return		AC-3m Log-return		AC-6m Log-return		AC-y Log-return		Abs-log-return		AC-1w Abs-log-return		AC-2w Abs-log-return		AC-m Abs-log-return		AC-3m Abs-log-return		AC-6m Abs-log-return		AC-y Abs-log-return		w-Volatility		AC-w w-Volatility		2w-Volatility		AC-2w 2w-Volatility		m-Volatility		AC-m m-Volatility		3m-Volatility		AC-3m 3m-Volatility		6m-Volatility		AC-6m 6m-Volatility		y-Volatility
-1.28087	0.0622084	-1	83.3904	-1	6.00311	-1	1.27527	-0.767274	0.0933126	-0.606078	0.0933126	-0.372317	0.466563	0	46396.1	0	4191.98	0	3779.28	0	4703.64	0	7895.09	0	10361.1	0	13668.8	0	40291.8	-1	1241.4	0	33710.1	-1	411.664	0	22927.6	-0.998376	402.83	0	11665.6	-0.997767	420.778	0	6172.01	-0.99773	390.482	0	5644.79
-1.24436	0.0622084	-0.97	130.855	-0.97	6.09642	-0.97	0.342146	-0.740341	0.0311042	-0.584123	0	-0.35486	0.404355	0.023705	7437.29	0.02	1529.89	0.02	2500.12	0.02	3845.26	0.019272	6472.38	0.016445	7558.76	0.014071	8254.81	0.019712	11862.1	-0.97	1954.96	0.021805	15617.8	-0.97	1183.83	0.022667	20187.5	-0.968392	1088.49	0.027522	21299.8	-0.96779	1021.34	0.028399	16423.3	-0.967782	911.166	0.025943	6148.86
-1.20784	0	-0.94	199.72	-0.94	8.77138	-0.94	0.0933126	-0.713409	0.746501	-0.562168	0	-0.337404	0.995334	0.047411	2047.19	0.04	1536.58	0.04	2462.18	0.04	3863.55	0.038544	6294.96	0.032891	7102.92	0.028141	7694.87	0.039423	3095.55	-0.94	1968.27	0.04361	4570.05	-0.94	1624.07	0.045334	7449.33	-0.938408	1448.27	0.055044	11090	-0.937812	1276.36	0.056798	12884.9	-0.937833	1151.29	0.051885	10000.1
-1.17133	0.0311042	-0.91	263.173	-0.91	17.014	-0.91	0.777605	-0.686476	0.0622084	-0.540212	0.0933126	-0.319948	0.715397	0.071116	761.555	0.06	1550.39	0.06	2466.44	0.06	3849.42	0.057816	5894.81	0.049336	6577.33	0.042212	6676.73	0.059135	1114.31	-0.91	1946.31	0.065415	1759.25	-0.91	1792.85	0.068001	3148.71	-0.908424	1696.14	0.082567	5500.44	-0.907834	1425.41	0.085197	7625.57	-0.907885	1252.69	0.077828	8775.61
-1.13481	0	-0.88	327.154	-0.88	27.6205	-0.88	2.27061	-0.659544	0.622084	-0.518257	0.279938	-0.302491	0.902022	0.094822	356.983	0.08	1561.03	0.08	2557.67	0.08	3803.17	0.077088	5496.8	0.065781	5759.41	0.056283	5619.6	0.078846	493.717	-0.88	1812.22	0.087221	794.961	-0.88	1835.37	0.090667	1560.37	-0.878441	1765.51	0.110089	2918.51	-0.877857	1528.49	0.113595	4650.61	-0.877937	1336.27	0.10377	6487.47
-1.0983	0.0933126	-0.85	383.453	-0.85	44.7278	-0.85	3.04821	-0.632611	0.808709	-0.496301	0.466563	-0.285035	4.26128	0.118527	177.387	0.1	1573.69	0.1	2472.88	0.1	3684.29	0.09636	4961.59	0.082227	4867.84	0.070353	4455.3	0.098558	255.552	-0.85	1726.97	0.109026	401.897	-0.85	1792.38	0.113334	818.942	-0.848457	1761.99	0.137611	1658.82	-0.847879	1537.67	0.141994	2860.47	-0.847989	1295.99	0.129713	4645.19
-1.06178	0	-0.82	445.163	-0.82	67.9316	-0.82	3.98134	-0.605678	1.08865	-0.474346	2.67496	-0.267578	4.01244	0.142233	105.537	0.12	1559.28	0.12	2515.96	0.12	3551.17	0.115632	4310.08	0.098672	4029.58	0.084424	3432.16	0.118269	136.05	-0.82	1632.41	0.130831	234.308	-0.82	1716.55	0.136001	482.146	-0.818473	1700.81	0.165133	1033.25	-0.817901	1544.23	0.170393	1848.09	-0.81804	1269.14	0.155656	3435.77
-1.02527	0.0311042	-0.79	526.19	-0.79	92.6905	-0.79	3.7325	-0.578746	0.933126	-0.452391	2.27061	-0.250122	8.83359	0.165938	62.9549	0.14	1566.35	0.14	2556.95	0.14	3393.28	0.134904	3639.81	0.115117	3151.57	0.098494	2527.65	0.137981	78.1337	-0.79	1536.36	0.152636	135.925	-0.79	1638.38	0.158668	292.411	-0.788489	1628.27	0.192655	674.184	-0.787924	1523.33	0.198792	1287.4	-0.788092	1283.83	0.181598	2539.72
-0.988757	0.0311042	-0.76	561.4	-0.76	133.375	-0.76	7.65163	-0.551813	1.27527	-0.430435	1.67963	-0.232666	28.1804	0.189644	40.7776	0.16	1567.56	0.16	2453.34	0.16	3195.71	0.154176	2978.07	0.131562	2392.69	0.112565	1750.76	0.157693	54.4012	-0.76	1457.33	0.174441	83.6703	-0.76	1525.01	0.181335	185.163	-0.758506	1549.02	0.220178	462.053	-0.757946	1468.21	0.227191	935.272	-0.758144	1227.53	0.207541	1938.1
-0.952243	0.0933126	-0.73	614.619	-0.73	168.896	-0.73	11.4152	-0.524881	4.10575	-0.40848	3.01711	-0.215209	48.4603	0.213349	29.4246	0.18	1890.08	0.18	2452.38	0.18	2990.98	0.173448	2388.86	0.148008	1769.86	0.126636	1199.5	0.177404	34.5568	-0.73	1395.77	0.196246	55.8942	-0.73	1452.72	0.204002	124.572	-0.728522	1459.63	0.2477	318.569	-0.727968	1404.67	0.25559	664.292	-0.728196	1179.22	0.233484	1542.24
-0.915729	0.0933126	-0.7	661.773	-0.7	222.862	-0.7	19.098	-0.497948	9.95334	-0.386525	2.67496	-0.197753	87.3095	0.237055	18.1337	0.2	1591.91	0.2	2340.28	0.2	2752.1	0.19272	1873.5	0.164453	1266.25	0.140706	794.401	0.197116	22.0218	-0.7	1322.43	0.218051	36.1742	-0.7	1369.83	0.226669	85.9098	-0.698538	1380	0.275222	234.526	-0.697991	1323.58	0.283988	483.173	-0.698247	1130.39	0.259426	1220.53
-0.879215	0.0933126	-0.67	709.611	-0.67	281.835	-0.67	32.0995	-0.471015	11.3219	-0.364569	7.02955	-0.180297	194.152	0.26076	12.8149	0.22	1577.23	0.22	2295.71	0.22	2508.68	0.211992	1412.47	0.180898	870.855	0.154777	513.188	0.216827	15.521	-0.67	1246.25	0.239856	24.3857	-0.67	1315.37	0.249335	61.804	-0.668554	1289.14	0.302744	159.969	-0.668013	1256.42	0.312387	390.109	-0.668299	1110.2	0.285369	953.002
-0.8427	0.124417	-0.64	779.005	-0.64	341.524	-0.64	46.0342	-0.444083	18.5381	-0.342614	11.6952	-0.16284	372.224	0.284466	11.6641	0.24	1613.16	0.24	2195.21	0.24	2269.55	0.231264	1064.6	0.197344	584.386	0.168848	309.798	0.236539	10.451	-0.64	1209.89	0.261662	17.4184	-0.64	1237.76	0.272002	41.0575	-0.638571	1223.36	0.330266	125.848	-0.638035	1197.36	0.340786	284.168	-0.638351	1056.98	0.311311	744.914
-0.806186	0.0933126	-0.61	818.725	-0.61	407.683	-0.61	75.1166	-0.41715	31.5397	-0.320659	18.0404	-0.145384	645.63	0.308171	8.1182	0.26	1599.1	0.26	2127.53	0.26	1988.12	0.250536	783.39	0.213789	382.426	0.182918	206.314	0.25625	7.77605	-0.61	1136.64	0.283467	12.9393	-0.61	1172.5	0.294669	30.14	-0.608587	1160.68	0.357789	91.5708	-0.608058	1148.43	0.369185	212.628	-0.608403	1001.21	0.337254	628.678
-0.769672	0.217729	-0.58	852.317	-0.58	488.212	-0.58	113.344	-0.390218	61.6174	-0.298703	33.4681	-0.127927	1071.6	0.331876	6.12753	0.28	1691.07	0.28	2009.02	0.28	1748.21	0.269808	567.589	0.230234	266.905	0.196989	141.213	0.275962	5.69207	-0.58	1072.63	0.305272	9.42457	-0.58	1125.88	0.317336	23.2659	-0.578603	1112.32	0.385311	65.5988	-0.57808	1101.93	0.397584	159.285	-0.578455	966.19	0.363197	504.199
-0.733158	0.342146	-0.55	912.224	-0.55	581.804	-0.55	161.68	-0.363285	110.327	-0.276748	61.4308	-0.110471	1660	0.355582	5.28771	0.3	1810.08	0.3	1919.78	0.3	1527.9	0.28908	405.972	0.24668	162.271	0.21106	83.8258	0.295674	4.4479	-0.55	1027.15	0.327077	6.22084	-0.55	1072.88	0.340003	19.098	-0.548619	1062.92	0.412833	45.1011	-0.548102	1048.37	0.425983	137.387	-0.548506	924.666	0.389139	397.387
-0.696644	0.466563	-0.52	951.602	-0.52	670.669	-0.52	219.098	-0.336353	174.837	-0.254793	114.339	-0.093015	2466.91	0.379287	2.67496	0.32	1514.99	0.32	1803.83	0.32	1332.88	0.308352	300.467	0.263125	121.213	0.22513	57.8538	0.315385	3.04821	-0.52	982.83	0.348882	7.27838	-0.52	1040.68	0.36267	13.2193	-0.518636	1025.66	0.440355	35.1788	-0.518125	1005.54	0.454381	112.566	-0.518558	901.12	0.415082	337.978
-0.66013	0.404355	-0.49	988.771	-0.49	763.235	-0.49	299.658	-0.30942	296.547	-0.232837	193.81	-0.075558	3341.77	0.402993	3.54588	0.34	1527.47	0.34	1687.65	0.34	1134.25	0.327624	205.443	0.27957	83.3593	0.239201	37.2628	0.335097	2.79938	-0.49	952.317	0.370687	5.00778	-0.49	1001.34	0.385337	10.2333	-0.488652	976.796	0.467877	27.776	-0.488147	964.417	0.48278	84.2302	-0.48861	869.891	0.441025	257.978
-0.623615	0.404355	-0.46	1030.58	-0.46	851.26	-0.46	394.868	-0.282487	472.815	-0.210882	346.065	-0.058102	4336.21	0.426698	2.55054	0.36	1481.96	0.36	1561.4	0.36	956.547	0.346896	150.513	0.296016	60.2799	0.253272	21.3686	0.354808	2.55054	-0.46	941.586	0.392492	3.79471	-0.46	952.504	0.408003	7.09176	-0.458668	940.249	0.495399	19.3468	-0.458169	910.7	0.511179	58.4759	-0.458662	835.023	0.466967	201.306
-0.587101	0.746501	-0.43	1073.62	-0.43	956.081	-0.43	529.176	-0.255555	722.177	-0.188927	602.053	-0.040646	5366.28	0.450404	2.02177	0.38	1503.7	0.38	1469.21	0.38	812.784	0.366168	105.879	0.312461	37.5739	0.267342	17.3872	0.37452	1.74184	-0.43	882.022	0.414298	2.79938	-0.43	921.026	0.43067	5.31882	-0.428684	913.841	0.522922	16.5785	-0.428192	901.306	0.539578	51.2908	-0.428713	801.68	0.49291	177.667
-0.550587	0.839813	-0.4	1102.58	-0.4	1063.33	-0.4	684.541	-0.228622	1065.85	-0.166971	944.448	-0.023189	5827.9	0.474109	1.52411	0.4	1453.47	0.4	1333.62	0.4	673.748	0.38544	71.7885	0.328906	25.7543	0.281413	13.4992	0.394232	1.52411	-0.4	840.062	0.436103	1.61742	-0.4	888.771	0.453337	5.22551	-0.3987	878.351	0.550444	13.5303	-0.398214	867.185	0.567977	39.3779	-0.398765	776.236	0.518852	153.219
-0.514073	1.39969	-0.37	1128.65	-0.37	1176.08	-0.37	843.981	-0.20169	1502.77	-0.145016	1471.82	-0.005733	11034.8	0.497815	1.493	0.42	1421	0.42	1235.61	0.42	567.309	0.404712	53.6236	0.345351	15.3966	0.295483	8.30482	0.413943	1.18196	-0.37	820.653	0.457908	1.4619	-0.37	865.941	0.476004	4.26128	-0.368717	854.526	0.577966	11.8507	-0.368236	833.313	0.596376	26.8118	-0.368817	765.008	0.544795	129.362
-0.477559	1.71073	-0.34	1219.75	-0.34	1285.41	-0.34	1043.02	-0.174757	2043.11	-0.123061	2113.19	0.011724	5359.13	0.52152	1.27527	0.44	1405.91	0.44	1115.77	0.44	460.529	0.423984	38.7869	0.361797	15.6765	0.309554	4.85226	0.433655	0.528771	-0.34	820.871	0.479713	1.18196	-0.34	829.549	0.498671	3.04821	-0.338733	823.701	0.605488	7.12286	-0.338259	810.513	0.624774	21.493	-0.338869	750.451	0.570738	98.2271
-0.441045	2.42613	-0.31	1254.99	-0.31	1393.84	-0.31	1255.18	-0.147824	2637.26	-0.101105	2868.46	0.02918	4712.29	0.545226	1.08865	0.46	1339.35	0.46	1026.5	0.46	374.028	0.443256	31.042	0.378242	10.0156	0.323625	4.63453	0.453366	0.684292	-0.31	778.289	0.501518	1.02644	-0.31	811.851	0.521338	2.36392	-0.308749	793.935	0.63301	4.54121	-0.308281	793.313	0.653173	16.5163	-0.30892	736.143	0.59668	91.6952
-0.40453	2.55054	-0.28	1210.11	-0.28	1503.86	-0.28	1466.28	-0.120892	3360.19	-0.07915	3727.65	0.046636	3598.23	0.568931	0.839813	0.48	1297.23	0.48	923.733	0.48	301.96	0.462528	19.409	0.394687	8.27372	0.337695	3.79471	0.473078	0.528771	-0.28	748.149	0.523323	0.870918	-0.28	794.93	0.544005	2.11509	-0.278765	779.782	0.660533	4.85226	-0.278303	766.407	0.681572	14.1213	-0.278972	723.67	0.622623	76.112
-0.368016	4.94557	-0.25	1234.31	-0.25	1601.99	-0.25	1732.69	-0.093959	4051.07	-0.057195	4592.88	0.064093	2684.04	0.592637	0.559876	0.5	1190.11	0.5	840.591	0.5	248.212	0.4818	16.5785	0.411133	3.91913	0.351766	0.96423	0.492789	0.559876	-0.25	731.882	0.545128	0.466563	-0.25	776.89	0.566671	1.52411	-0.248782	765.319	0.688055	2.70607	-0.248326	755.365	0.709971	11.4774	-0.249024	715.708	0.648566	56.6096
-0.331502	5.31882	-0.22	1458.16	-0.22	1702.4	-0.22	2000.4	-0.067027	4559.07	-0.035239	5278.1	0.081549	1789.46	0.616342	0.497667	0.52	1158.85	0.52	744.417	0.52	193.935	0.501072	15.4277	0.427578	3.63919	0.365837	0.435459	0.512501	0.466563	-0.22	719.658	0.566933	0.497667	-0.22	749.829	0.589338	1.36858	-0.218798	745.848	0.715577	2.11509	-0.218348	730.7	0.73837	11.7885	-0.219076	695.334	0.674508	49.6423
-0.294988	9.89114	-0.19	1252.22	-0.19	1793.37	-0.19	2227.71	-0.040094	4948.3	-0.013284	8338.13	0.099005	1191.1	0.640047	0.435459	0.54	1133.75	0.54	661.337	0.54	158.072	0.520344	9.92224	0.444023	2.83048	0.379907	0.466563	0.532213	0.342146	-0.19	686.065	0.588739	0.684292	-0.19	729.891	0.612005	0.559876	-0.188814	727.03	0.743099	1.39969	-0.18837	727.932	0.766769	7.02955	-0.189127	675.801	0.700451	44.0435
-0.258474	17.2939	-0.16	1279.53	-0.16	1920.22	-0.16	2489.11	-0.013161	6627.43	0.008671	5481.8	0.116462	723.608	0.663753	0.37325	0.56	1066.35	0.56	584.728	0.56	129.611	0.539616	8.83359	0.460469	1.493	0.393978	0.279938	0.551924	0.404355	-0.16	674.743	0.610544	0.435459	-0.16	721.337	0.634672	0.746501	-0.15883	720.809	0.770621	1.39969	-0.158392	714.184	0.795167	4.85226	-0.159179	673.686	0.726393	37.6983
-0.22196	25.6299	-0.13	1295.09	-0.13	1942.36	-0.13	2709.21	0.013771	4902.12	0.030627	5011.17	0.133918	447.341	0.687458	0.684292	0.58	1038.66	0.58	510.171	0.58	101.866	0.558888	5.53655	0.476914	1.52411	0.408049	0	0.571636	0.155521	-0.13	662.83	0.632349	0.248834	-0.13	702.24	0.657339	0.404355	-0.128847	702.924	0.798144	1.52411	-0.128415	692.162	0.823566	3.54588	-0.129231	666.003	0.752336	32.7216
-0.185445	57.6672	-0.1	1287.99	-0.1	2082.77	-0.1	2934.49	0.040704	4373.53	0.052582	4301.4	0.151375	252.97	0.711164	0.342146	0.6	977.232	0.6	454.619	0.6	80.2177	0.57816	6.6874	0.493359	0.311042	0.422119	0	0.591347	0.0933126	-0.1	653.375	0.654154	0.342146	-0.1	697.76	0.680006	0.497667	-0.098863	685.381	0.825666	1.18196	-0.098437	685.039	0.851965	3.26594	-0.099283	654.432	0.778279	23.0482
-0.148931	133.748	-0.07	1272.91	-0.07	2041.24	-0.07	3152.16	0.067636	3770.14	0.074537	3475.74	0.168831	129.518	0.734869	0.37325	0.62	988.834	0.62	396.921	0.62	63.4215	0.597432	3.20373	0.509804	0.0933126	0.43619	0	0.611059	0.248834	-0.07	637.387	0.675959	0.248834	-0.07	678.787	0.702673	0.497667	-0.068879	684.977	0.853188	0.808709	-0.068459	674.557	0.880364	1.99067	-0.069335	651.602	0.804221	19.0358
-0.112417	412.846	-0.04	1247.25	-0.04	2054.65	-0.04	3215.52	0.094569	3152.63	0.096493	2753.28	0.186287	60.1866	0.758575	0.248834	0.64	864.137	0.64	341.835	0.64	49.8289	0.616704	3.32815	0.52625	1.11975	0.45026	0	0.63077	0.0933126	-0.04	633.002	0.697764	0.155521	-0.04	678.538	0.725339	0.404355	-0.038895	661.12	0.88071	0.622084	-0.038482	661.804	0.908763	1.36858	-0.039386	644.075	0.830164	16.0498
-0.075903	1914.59	-0.01	4044.35	-0.01	3544.39	-0.01	4121.31	0.121501	2529.39	0.118448	2066.03	0.203744	27.5583	0.78228	0.124417	0.66	807.403	0.66	308.709	0.66	40.3421	0.635976	1.67963	0.542695	0.777605	0.464331	0	0.650482	0.217729	-0.01	1940.65	0.719569	0.186625	-0.01	1379.04	0.748006	0.404355	-0.008912	1606.56	0.908232	0.37325	-0.008504	3196.58	0.937162	1.71073	-0.009438	5674.43	0.856106	12.7216
-0.039389	17826.3	0.02	1226	0.02	2046.35	0.02	3135.8	0.148434	1903.67	0.140404	1420.84	0.2212	14.1835	0.805986	0.279938	0.68	768.212	0.68	257.481	0.68	35.1166	0.655248	2.11509	0.55914	0.653188	0.478402	0	0.670194	0.186625	0.02	608.491	0.741375	0.155521	0.02	653.717	0.770673	0.279938	0.021072	657.792	0.935755	0.37325	0.021474	645.972	0.96556	1.67963	0.02051	629.331	0.882049	11.633
-0.002875	33806.1	0.05	1225.97	0.05	2011.54	0.05	2977.73	0.175367	1377.2	0.162359	949.611	0.238656	4.72784	0.829691	0.217729	0.7	731.229	0.7	214.495	0.7	24.7589	0.67452	1.33748	0.575586	0.342146	0.492472	0	0.689905	0.0933126	0.05	599.409	0.76318	0.155521	0.05	652.1	0.79334	0.311042	0.051056	635.894	0.963277	0.342146	0.051451	644.012	0.993959	1.4619	0.050458	638.072	0.907992	12.4417
0.03364	2417.98	0.08	1247.78	0.08	1991.94	0.08	2765.16	0.202299	973.313	0.184314	600.218	0.256113	1.89736	0.853397	0.155521	0.72	663.764	0.72	178.04	0.72	18.818	0.693792	2.2084	0.592031	0.435459	0.506543	0	0.709617	0.0311042	0.08	591.073	0.784985	0.0622084	0.08	649.393	0.816007	0.248834	0.08104	640	0.990799	0.311042	0.081429	640.84	1.02236	1.18196	0.080407	635.023	0.933934	11.1975
0.070154	511.571	0.11	1214.96	0.11	1891.85	0.11	2563.02	0.229232	646.159	0.20627	335.988	0.273569	1.11975	0.877102	0.311042	0.74	628.056	0.74	153.033	0.74	13.3126	0.713064	2.92379	0.608476	0.466563	0.520614	0	0.729328	0.0622084	0.11	597.729	0.80679	0.0933126	0.11	633.437	0.838674	0.155521	0.111023	635.49	1.01832	0.311042	0.111407	640.684	1.05076	1.33748	0.110355	622.862	0.959877	6.84292
0.106668	175.925	0.14	1200.19	0.14	1816.8	0.14	2283.51	0.256164	432.815	0.228225	183.359	0.291026	0.404355	0.900807	0.155521	0.76	590.389	0.76	129.58	0.76	12.8771	0.732337	0.311042	0.624922	0.622084	0.534684	0	0.74904	0.0622084	0.14	597.823	0.828595	0.217729	0.14	632.846	0.861341	0.124417	0.141007	626.75	1.04584	0.248834	0.141384	644.883	1.07916	0.839813	0.140303	618.974	0.98582	5.00778
0.143182	71.9751	0.17	1167.22	0.17	1730.61	0.17	2059.38	0.283097	274.432	0.25018	96.9207	0.308482	0.155521	0.924513	0.217729	0.78	554.152	0.78	103.67	0.78	9.30016	0.751609	0.466563	0.641367	0.124417	0.548755	0	0.768751	0.0622084	0.17	588.46	0.8504	0.0311042	0.17	639.347	0.884008	0.124417	0.170991	625.63	1.07337	0.248834	0.171362	636.267	1.10756	0.746501	0.170251	628.802	1.01176	4.69673
0.179696	37.5739	0.2	1256.11	0.2	1611.73	0.2	1821.71	0.31003	177.201	0.272136	42.2084	0.325938	0.0622084	0.948218	0.124417	0.8	494.961	0.8	89.7045	0.8	7.80715	0.770881	0.248834	0.657812	0	0.562826	0	0.788463	0.0933126	0.2	582.675	0.872205	0.0933126	0.2	636.454	0.906674	0.186625	0.200975	633.064	1.10089	0.217729	0.20134	632.348	1.13595	0.311042	0.2002	626.843	1.03771	4.4168
0.21621	20.2799	0.23	1115.86	0.23	1521.8	0.23	1580.9	0.336962	107.652	0.294091	22.1462	0.343395	0	0.971924	0	0.82	441.151	0.82	71.042	0.82	5.72317	0.790153	0.124417	0.674258	0	0.576896	0	0.808175	0.0311042	0.23	585.443	0.89401	0.0311042	0.23	628.46	0.929341	0.0622084	0.230958	630.202	1.12841	0.186625	0.231317	635.614	1.16435	0.248834	0.230148	620.747	1.06365	3.79471
0.252725	12.9705	0.26	1092.75	0.26	1413.19	0.26	1372.26	0.363895	63.2348	0.316046	12.0995	0.360851	0.0311042	0.995629	0.0311042	0.84	402.675	0.84	51.042	0.84	4.07465	0.809425	1.21306	0.690703	0	0.590967	0	0.827886	0.0311042	0.26	582.488	0.915816	0.0933126	0.26	619.129	0.952008	0.217729	0.260942	628.149	1.15593	0.186625	0.261295	629.02	1.19275	0.248834	0.260096	622.146	1.08959	3.51477
0.289239	7.46501	0.29	1116.95	0.29	1312.35	0.29	1146.41	0.390827	39.2224	0.338002	6.40747	0.378307	0	1.01934	0	0.86	379.44	0.86	40.7776	0.86	3.79471	0.828697	0	0.707148	0	0.605038	0	0.847598	0	0.29	576.019	0.937621	0	0.29	626.47	0.974675	0.155521	0.290926	633.064	1.18345	0.217729	0.291273	637.045	1.22115	0.37325	0.290044	632.753	1.11553	1.55521
0.325753	4.63453	0.32	1000.37	0.32	1211.07	0.32	930.731	0.41776	19.6579	0.359957	0.528771	0.395764	0	1.04304	0	0.88	320.093	0.88	32.846	0.88	2.48834	0.847969	0.0933126	0.723593	0	0.619108	0	0.867309	0.0311042	0.32	581.337	0.959426	0.0311042	0.32	624.728	0.997342	0.124417	0.32091	620.902	1.21098	0.186625	0.32125	632.473	1.24955	0.0622084	0.319993	629.114	1.14148	1.493
0.362267	2.83048	0.35	978.227	0.35	1114.09	0.35	757.356	0.444693	13.5925	0.381912	0.715397	0.41322	0	1.06675	0.0933126	0.9	276.983	0.9	21.7107	0.9	1.92846	0.867241	0.155521	0.740039	0	0.633179	0	0.887021	0	0.35	572.193	0.981231	0.0933126	0.35	626.501	1.02001	0.0933126	0.350893	629.767	1.2385	0.0311042	0.351228	633.095	1.27795	0.0311042	0.349941	637.792	1.16742	1.64852
0.398781	2.27061	0.38	944.044	0.38	1002.15	0.38	608.398	0.471625	9.39347	0.403868	0.466563	0.430677	0	1.09045	0.0622084	0.92	232.006	0.92	16.0187	0.92	1.18196	0.886513	0.186625	0.756484	0	0.647249	0	0.906733	0	0.38	571.726	1.00304	0.0311042	0.38	627.496	1.04268	0	0.380877	627.341	1.26602	0.0311042	0.381206	640.871	1.30635	0.0622084	0.379889	650.918	1.19336	0.995334
0.435295	1.64852	0.41	912.473	0.41	892.037	0.41	465.63	0.498558	5.47434	0.425823	0.124417	0.448133	0	1.11416	0.0311042	0.94	181.462	0.94	13.2815	0.94	0.715397	0.905785	0.186625	0.772929	0	0.66132	0	0.926444	0.0311042	0.41	580.467	1.02484	0.0311042	0.41	628.771	1.06534	0.0933126	0.410861	632.97	1.29354	0.0311042	0.411183	644.883	1.33475	0.0622084	0.409837	667.776	1.2193	0.777605
0.47181	1.11975	0.44	881.244	0.44	790.327	0.44	347.309	0.52549	2.70607	0.447778	0.0622084	0.465589	0	1.13786	0.0311042	0.96	125.91	0.96	6.62519	0.96	1.64852	0.925057	0.311042	0.789375	0	0.675391	0	0.946156	0.0311042	0.44	583.888	1.04665	0.0311042	0.44	627.589	1.08801	0.124417	0.440845	641.058	1.32106	0	0.441161	641.244	1.36314	0.0311042	0.439785	660.995	1.24525	1.30638
0.508324	1.11975	0.47	837.636	0.47	704.044	0.47	269.238	0.552423	3.98134	0.469734	0.404355	0.483046	0	1.16157	0	0.98	127.341	0.98	14.2146	0.98	1.4619	0.944329	0	0.80582	0	0.689461	0	0.965867	0.0311042	0.47	578.911	1.06845	0.0622084	0.47	632.255	1.11068	0.0311042	0.470828	634.961	1.34859	0.0311042	0.471139	641.991	1.39154	0.0311042	0.469734	661.68	1.27119	0.559876
0.544838	0.653188	0.5	789.331	0.5	611.384	0.5	195.708	0.579356	2.64386	0.491689	0.217729	0.500502	0	1.18527	0	1	2.42613	1	1.05754	1	0.435459	0.963601	0	0.822265	0	0.703532	0	0.985579	0	0.5	586.874	1.09026	0	0.5	640.435	1.13334	0.0933126	0.500812	649.642	1.37611	0.0311042	0.501116	653.997	1.41994	0.0622084	0.499682	665.723	1.29713	0.466563
0.581352	0.59098	0.53	755.179	0.53	520.778	0.53	136.765	0.606288	0.96423	0.513644	0.808709	0.517958	0	1.20898	0.0622084	1.02	0	1.02	0	1.02	0	0.982873	0	0.838711	0	0.717603	0	1.00529	0	0.53	585.412	1.11206	0	0.53	636.796	1.15601	0.0311042	0.530796	646.719	1.40363	0	0.531094	671.198	1.44834	0.0311042	0.52963	674.37	1.32307	0.839813
0.617866	0.404355	0.56	706.19	0.56	445.599	0.56	94.6812	0.633221	1.02644	0.5356	0.342146	0.535415	0	1.23268	0.0933126	1.04	0	1.04	0	1.04	0	1.00215	0	0.855156	0	0.731673	0	1.025	0	0.56	598.942	1.13387	0	0.56	637.076	1.17868	0.0933126	0.56078	659.44	1.43115	0.0311042	0.561072	670.607	1.47674	0.0622084	0.559578	698.631	1.34902	0.808709
0.65438	0.279938	0.59	689.673	0.59	367.869	0.59	65.1322	0.660153	0.59098	0.557555	0.684292	0.552871	0	1.25639	0.0622084	1.06	0	1.06	0	1.06	0	1.02142	0	0.871601	0	0.745744	0	1.04471	0	0.59	582.551	1.15567	0	0.59	647.714	1.20134	0.0622084	0.590763	649.238	1.45868	0.0311042	0.591049	668.771	1.50514	0.0622084	0.589527	710.918	1.37496	0.59098
0.690894	0.37325	0.62	642.862	0.62	305.039	0.62	40.0622	0.687086	0.96423	0.57951	0.559876	0.570328	0	1.28009	0.0622084	1.08	0	1.08	0	1.08	0	1.04069	0	0.888047	0	0.759815	0	1.06442	0	0.62	602.893	1.17748	0.0311042	0.62	650.295	1.22401	0.0311042	0.620747	666.905	1.4862	0	0.621027	678.196	1.53354	0.0311042	0.619475	731.011	1.4009	0.746501
0.727409	0.217729	0.65	575.894	0.65	252.659	0.65	28.3359	0.714018	0.559876	0.601466	0	0.587784	0	1.3038	0	1.1	0	1.1	0	1.1	0	1.05996	0	0.904492	0	0.773885	0	1.08414	0	0.65	596.267	1.19928	0	0.65	651.291	1.24668	0.0622084	0.650731	671.135	1.51372	0.0622084	0.651005	672.006	1.56194	0.0311042	0.649423	732.379	1.42684	0.404355
0.763923	0.248834	0.68	534.495	0.68	194.837	0.68	20.2799	0.740951	0.0933126	0.623421	0	0.60524	0	1.32751	0	1.12	0	1.12	0	1.12	0	1.07923	0	0.920937	0	0.787956	0	1.10385	0	0.68	601.493	1.22109	0	0.68	663.297	1.26934	0	0.680715	683.017	1.54124	0.0311042	0.680982	682.706	1.59034	0.0311042	0.679371	729.269	1.45279	0.404355
0.800437	0.217729	0.71	495.925	0.71	148.616	0.71	11.7574	0.767884	0	0.645376	0	0.622697	0	1.35121	0.0311042	1.14	0	1.14	0	1.14	0	1.09851	0	0.937382	0	0.802027	0	1.12356	0	0.71	598.134	1.24289	0	0.71	653.841	1.29201	0	0.710698	699.129	1.56876	0	0.71096	684.261	1.61873	0.0311042	0.70932	761.524	1.47873	0.342146
0.836951	0.155521	0.74	456.236	0.74	118.196	0.74	6.15863	0.794816	0	0.667332	0	0.640153	0	1.37492	0	1.16	0	1.16	0	1.16	0	1.11778	0	0.953828	0	0.816097	0	1.14327	0	0.74	607.869	1.2647	0	0.74	665.474	1.31468	0	0.740682	689.269	1.59629	0.0311042	0.740938	692.037	1.64713	0.0622084	0.739268	766.314	1.50467	0.528771
0.873465	0.279938	0.77	427.372	0.77	78.8491	0.77	4.91446	0.821749	0.279938	0.689287	0	0.657609	0	1.39862	0	1.18	0	1.18	0	1.18	0	1.13705	0	0.970273	0	0.830168	0	1.16298	0	0.77	600.684	1.2865	0	0.77	653.064	1.33735	0	0.770666	691.353	1.62381	0	0.770915	703.919	1.67553	0.0311042	0.769216	792.411	1.53062	0.808709
0.909979	0.279938	0.8	345.723	0.8	55.1788	0.8	4.13686	0.848681	0.0311042	0.711242	0	0.675066	0	1.42233	0	1.2	0	1.2	0	1.2	0	1.15632	0	0.986718	0	0.844238	0	1.1827	0	0.8	599.658	1.30831	0	0.8	657.636	1.36001	0	0.80065	690.295	1.65133	0.0311042	0.800893	695.179	1.70393	0.0311042	0.799164	817.512	1.55656	0.342146
0.946494	0.0933126	0.83	299.565	0.83	35.5521	0.83	2.67496	0.875614	0.342146	0.733198	0	0.692522	0	1.44603	0	1.22	0	1.22	0	1.22	0	1.17559	0	1.00316	0	0.858309	0	1.20241	0	0.83	592.691	1.33011	0	0.83	637.916	1.38268	0	0.830634	686.065	1.67885	0.0311042	0.830871	684.914	1.73233	0.0311042	0.829113	809.02	1.5825	0.124417
0.983008	0	0.86	262.053	0.86	22.7061	0.86	0.96423	0.902547	0.497667	0.755153	0	0.709979	0	1.46974	0	1.24	0	1.24	0	1.24	0	1.19487	0	1.01961	0	0.87238	0	1.22212	0	0.86	583.39	1.35192	0	0.86	613.344	1.40535	0	0.860617	671.073	1.70638	0	0.860848	659.876	1.76073	0.0622084	0.859061	795.334	1.60844	0
1.01952	0	0.89	203.546	0.89	13.3437	0.89	0.96423	0.929479	0	0.777109	0	0.727435	0	1.49344	0	1.26	0	1.26	0	1.26	0	1.21414	0	1.03605	0	0.88645	0	1.24183	0	0.89	544.572	1.37372	0	0.89	572.379	1.42801	0	0.890601	638.165	1.7339	0.0622084	0.890826	616.05	1.78913	0.0311042	0.889009	762.208	1.63438	0
1.05604	0.0311042	0.92	148.46	0.92	8.80249	0.92	0.870918	0.956412	0	0.799064	0	0.744891	0	1.51715	0	1.28	0	1.28	0	1.28	0	1.23341	0	1.0525	0	0.900521	0	1.26154	0	0.92	491.042	1.39553	0	0.92	473.81	1.45068	0	0.920585	541.213	1.76142	0	0.920804	526.47	1.81753	0.155521	0.918957	683.888	1.66033	0
1.09255	0.0311042	0.95	90.6687	0.95	4.82115	0.95	0.995334	0.983344	0	0.821019	0	0.762348	0	1.54086	0	1.3	0	1.3	0	1.3	0	1.25268	0	1.06895	0	0.914592	0	1.28125	0	0.95	396.921	1.41733	0	0.95	305.257	1.47335	0	0.950569	340.062	1.78894	0	0.950781	344.075	1.84592	0	0.948905	411.571	1.68627	0
1.12906	0.0311042	0.98	57.7916	0.98	9.70451	0.98	0.684292	1.01028	0	0.842975	0	0.779804	0	1.56456	0	1.32	0	1.32	0	1.32	0	1.27195	0	1.08539	0	0.928662	0	1.30096	0	0.98	159.098	1.43914	0	0.98	113.748	1.49601	0	0.980552	78.0404	1.81646	0	0.980759	56.9207	1.87432	0	0.978854	76.5474	1.71221	0
1.16558	0	1.01	0	1.01	0	1.01	0	1.03721	0	0.86493	0	0.79726	0	1.58827	0	1.34	0	1.34	0	1.34	0	1.29123	0	1.10184	0	0.942733	0	1.32068	0	1.01	0	1.46094	0	1.01	0	1.51868	0	1.01054	0	1.84399	0	1.01074	0	1.90272	0	1.0088	0	1.73816	0
1.20209	0.0622084	1.04	0	1.04	0	1.04	0	1.06414	0	0.886885	0	0.814717	0	1.61197	0	1.36	0	1.36	0	1.36	0	1.3105	0	1.11828	0	0.956804	0	1.34039	0	1.04	0	1.48275	0	1.04	0	1.54135	0	1.04052	0	1.87151	0	1.04071	0	1.93112	0	1.03875	0	1.7641	0
1.23861	0.0622084	1.07	0	1.07	0	1.07	0	1.09108	0	0.908841	0	0.832173	0	1.63568	0	1.38	0	1.38	0	1.38	0	1.32977	0	1.13473	0	0.970874	0	1.3601	0	1.07	0	1.50455	0	1.07	0	1.56401	0	1.0705	0	1.89903	0	1.07069	0	1.95952	0	1.0687	0	1.79004	0
1.27512	0.0311042	1.1	0	1.1	0	1.1	0	1.11801	0	0.930796	0	0.84963	0	1.65938	0	1.4	0	1.4	0	1.4	0	1.34904	0	1.15117	0	0.984945	0	1.37981	0	1.1	0	1.52636	0	1.1	0	1.58668	0	1.10049	0	1.92655	0	1.10067	0	1.98792	0	1.09865	0	1.81598	0
1.31164	0	1.13	0	1.13	0	1.13	0	1.14494	0	0.952751	0	0.867086	0	1.68309	0	1.42	0	1.42	0	1.42	0	1.36831	0	1.16762	0	0.999015	0	1.39952	0	1.13	0	1.54816	0	1.13	0	1.60935	0	1.13047	0	1.95408	0	1.13065	0	2.01632	0	1.1286	0	1.84193	0
1.34815	0.0311042	1.16	0	1.16	0	1.16	0	1.17187	0	0.974707	0	0.884542	0	1.70679	0	1.44	0	1.44	0	1.44	0	1.38759	0	1.18406	0	1.01309	0	1.41923	0	1.16	0	1.56997	0	1.16	0	1.63201	0	1.16046	0	1.9816	0	1.16063	0	2.04472	0	1.15854	0	1.86787	0
1.38466	0	1.19	0	1.19	0	1.19	0	1.1988	0	0.996662	0	0.901999	0	1.7305	0	1.46	0	1.46	0	1.46	0	1.40686	0	1.20051	0	1.02716	0	1.43894	0	1.19	0	1.59177	0	1.19	0	1.65468	0	1.19044	0	2.00912	0	1.1906	0	2.07312	0	1.18849	0	1.89381	0
1.42118	0	1.22	0	1.22	0	1.22	0	1.22574	0	1.01862	0	0.919455	0	1.7542	0	1.48	0	1.48	0	1.48	0	1.42613	0	1.21695	0	1.04123	0	1.45866	0	1.22	0	1.61358	0	1.22	0	1.67735	0	1.22042	0	2.03664	0	1.22058	0	2.10151	0	1.21844	0	1.91975	0
1.45769	0	1.25	0	1.25	0	1.25	0	1.25267	0	1.04057	0	0.936911	0	1.77791	0	1.5	0	1.5	0	1.5	0	1.4454	0	1.2334	0	1.0553	0	1.47837	0	1.25	0	1.63539	0	1.25	0	1.70001	0	1.25041	0	2.06416	0	1.25056	0	2.12991	0	1.24839	0	1.9457	0
1.49421	0	1.28	0	1.28	0	1.28	0	1.2796	0	1.06253	0	0.954368	0	1.80161	0	1.52	0	1.52	0	1.52	0	1.46467	0	1.24984	0	1.06937	0	1.49808	0	1.28	0	1.65719	0	1.28	0	1.72268	0	1.28039	0	2.09169	0	1.28054	0	2.15831	0	1.27834	0	1.97164	0
1.53072	0	1.31	0	1.31	0	1.31	0	1.30654	0	1.08448	0	0.971824	0	1.82532	0	1.54	0	1.54	0	1.54	0	1.48395	0	1.26629	0	1.08344	0	1.51779	0	1.31	0	1.679	0	1.31	0	1.74535	0	1.31037	0	2.11921	0	1.31051	0	2.18671	0	1.30828	0	1.99758	0
1.56723	0	1.34	0	1.34	0	1.34	0	1.33347	0	1.10644	0	0.989281	0	1.84903	0	1.56	0	1.56	0	1.56	0	1.50322	0	1.28273	0	1.09751	0	1.5375	0	1.34	0	1.7008	0	1.34	0	1.76801	0	1.34036	0	2.14673	0	1.34049	0	2.21511	0	1.33823	0	2.02352	0
1.60375	0	1.37	0	1.37	0	1.37	0	1.3604	0	1.12839	0	1.00674	0	1.87273	0	1.58	0	1.58	0	1.58	0	1.52249	0	1.29918	0	1.11158	0	1.55722	0	1.37	0	1.72261	0	1.37	0	1.79068	0	1.37034	0	2.17425	0	1.37047	0	2.24351	0	1.36818	0	2.04947	0
1.64026	0	1.4	0	1.4	0	1.4	0	1.38733	0	1.15035	0	1.02419	0	1.89644	0	1.6	0	1.6	0	1.6	0	1.54176	0	1.31562	0	1.12565	0	1.57693	0	1.4	0	1.74441	0	1.4	0	1.81335	0	1.40033	0	2.20178	0	1.40045	0	2.27191	0	1.39813	0	2.07541	0
1.67678	0	1.43	0	1.43	0	1.43	0	1.41427	0	1.1723	0	1.04165	0	1.92014	0	1.62	0	1.62	0	1.62	0	1.56103	0	1.33207	0	1.13972	0	1.59664	0	1.43	0	1.76622	0	1.43	0	1.83602	0	1.43031	0	2.2293	0	1.43042	0	2.30031	0	1.42808	0	2.10135	0
1.71329	0	1.46	0	1.46	0	1.46	0	1.4412	0	1.19426	0	1.05911	0	1.94385	0	1.64	0	1.64	0	1.64	0	1.58031	0	1.34851	0	1.15379	0	1.61635	0	1.46	0	1.78802	0	1.46	0	1.85868	0	1.46029	0	2.25682	0	1.4604	0	2.3287	0	1.45802	0	2.1273	0
1.74981	0	1.49	0	1.49	0	1.49	0	1.46813	0	1.21622	0	1.07656	0	1.96755	0	1.66	0	1.66	0	1.66	0	1.59958	0	1.36496	0	1.16786	0	1.63606	0	1.49	0	1.80983	0	1.49	0	1.88135	0	1.49028	0	2.28434	0	1.49038	0	2.3571	0	1.48797	0	2.15324	0
1.78632	0	1.52	0	1.52	0	1.52	0	1.49506	0	1.23817	0	1.09402	0	1.99126	0	1.68	0	1.68	0	1.68	0	1.61885	0	1.38141	0	1.18193	0	1.65577	0	1.52	0	1.83163	0	1.52	0	1.90402	0	1.52026	0	2.31186	0	1.52036	0	2.3855	0	1.51792	0	2.17918	0
1.82283	0	1.55	0	1.55	0	1.55	0	1.522	0	1.26013	0	1.11147	0	2.01496	0	1.7	0	1.7	0	1.7	0	1.63812	0	1.39785	0	1.196	0	1.67548	0	1.55	0	1.85344	0	1.55	0	1.92668	0	1.55024	0	2.33939	0	1.55034	0	2.4139	0	1.54787	0	2.20512	0
1.85935	0	1.58	0	1.58	0	1.58	0	1.54893	0	1.28208	0	1.12893	0	2.03867	0	1.72	0	1.72	0	1.72	0	1.65739	0	1.4143	0	1.21008	0	1.6952	0	1.58	0	1.87524	0	1.58	0	1.94935	0	1.58023	0	2.36691	0	1.58031	0	2.4423	0	1.57782	0	2.23107	0
1.89586	0	1.61	0	1.61	0	1.61	0	1.57586	0	1.30404	0	1.14639	0	2.06237	0	1.74	0	1.74	0	1.74	0	1.67667	0	1.43074	0	1.22415	0	1.71491	0	1.61	0	1.89705	0	1.61	0	1.97202	0	1.61021	0	2.39443	0	1.61029	0	2.4707	0	1.60777	0	2.25701	0
1.93238	0	1.64	0	1.64	0	1.64	0	1.60279	0	1.32599	0	1.16384	0	2.08608	0	1.76	0	1.76	0	1.76	0	1.69594	0	1.44719	0	1.23822	0	1.73462	0	1.64	0	1.91885	0	1.64	0	1.99468	0	1.6402	0	2.42195	0	1.64027	0	2.4991	0	1.63772	0	2.28295	0
1.96889	0	1.67	0	1.67	0	1.67	0	1.62973	0	1.34795	0	1.1813	0	2.10979	0	1.78	0	1.78	0	1.78	0	1.71521	0	1.46363	0	1.25229	0	1.75433	0	1.67	0	1.94066	0	1.67	0	2.01735	0	1.67018	0	2.44948	0	1.67025	0	2.5275	0	1.66766	0	2.30889	0
2.0054	0	1.7	0	1.7	0	1.7	0	1.65666	0	1.3699	0	1.19876	0	2.13349	0	1.8	0	1.8	0	1.8	0	1.73448	0	1.48008	0	1.26636	0	1.77404	0	1.7	0	1.96246	0	1.7	0	2.04002	0	1.70016	0	2.477	0	1.70022	0	2.5559	0	1.69761	0	2.33484	0
2.04192	0	1.73	0	1.73	0	1.73	0	1.68359	0	1.39186	0	1.21621	0	2.1572	0	1.82	0	1.82	0	1.82	0	1.75375	0	1.49652	0	1.28043	0	1.79375	0	1.73	0	1.98427	0	1.73	0	2.06268	0	1.73015	0	2.50452	0	1.7302	0	2.58429	0	1.72756	0	2.36078	0
2.07843	0	1.76	0	1.76	0	1.76	0	1.71052	0	1.41381	0	1.23367	0	2.1809	0	1.84	0	1.84	0	1.84	0	1.77303	0	1.51297	0	1.2945	0	1.81347	0	1.76	0	2.00607	0	1.76	0	2.08535	0	1.76013	0	2.53204	0	1.76018	0	2.61269	0	1.75751	0	2.38672	0
2.11495	0	1.79	0	1.79	0	1.79	0	1.73746	0	1.43577	0	1.25113	0	2.20461	0	1.86	0	1.86	0	1.86	0	1.7923	0	1.52941	0	1.30857	0	1.83318	0	1.79	0	2.02788	0	1.79	0	2.10802	0	1.79011	0	2.55956	0	1.79016	0	2.64109	0	1.78746	0	2.41266	0
2.15146	0	1.82	0	1.82	0	1.82	0	1.76439	0	1.45772	0	1.26858	0	2.22831	0	1.88	0	1.88	0	1.88	0	1.81157	0	1.54586	0	1.32264	0	1.85289	0	1.82	0	2.04968	0	1.82	0	2.13069	0	1.8201	0	2.58709	0	1.82013	0	2.66949	0	1.8174	0	2.43861	0
2.18797	0	1.85	0	1.85	0	1.85	0	1.79132	0	1.47968	0	1.28604	0	2.25202	0	1.9	0	1.9	0	1.9	0	1.83084	0	1.5623	0	1.33671	0	1.8726	0	1.85	0	2.07149	0	1.85	0	2.15335	0	1.85008	0	2.61461	0	1.85011	0	2.69789	0	1.84735	0	2.46455	0
2.22449	0	1.88	0	1.88	0	1.88	0	1.81825	0	1.50164	0	1.3035	0	2.27572	0	1.92	0	1.92	0	1.92	0	1.85011	0	1.57875	0	1.35078	0	1.89231	0	1.88	0	2.09329	0	1.88	0	2.17602	0	1.88007	0	2.64213	0	1.88009	0	2.72629	0	1.8773	0	2.49049	0
2.261	0	1.91	0	1.91	0	1.91	0	1.84519	0	1.52359	0	1.32095	0	2.29943	0	1.94	0	1.94	0	1.94	0	1.86939	0	1.59519	0	1.36485	0	1.91202	0	1.91	0	2.1151	0	1.91	0	2.19868	0	1.91005	0	2.66965	0	1.91007	0	2.75469	0	1.90725	0	2.51643	0
2.29752	0	1.94	0	1.94	0	1.94	0	1.87212	0	1.54555	0	1.33841	0	2.32314	0	1.96	0	1.96	0	1.96	0	1.88866	0	1.61164	0	1.37892	0	1.93173	0	1.94	0	2.1369	0	1.94	0	2.22135	0	1.94003	0	2.69718	0	1.94005	0	2.78309	0	1.9372	0	2.54238	0
2.33403	0	1.97	0	1.97	0	1.97	0	1.89905	0	1.5675	0	1.35586	0	2.34684	0	1.98	0	1.98	0	1.98	0	1.90793	0	1.62809	0	1.39299	0	1.95145	0	1.97	0	2.15871	0	1.97	0	2.24402	0	1.97002	0	2.7247	0	1.97002	0	2.81148	0	1.96714	0	2.56832	0
0	-3.1e-05	4.3	-0.026354	8.5	-0.00414	14.4	-0.002845	20.6	-0.002511	27.9	0.006565	34.4	-0.003179	39.3	0.015459	44.7	0.354515	48.3	0.252225	59.9	0.172996	81.1	0.100217	103.1	0.069982	118.3	0.049758	133.8	0.018556	142.5	-0.226554	154.5	0.026147	162	-0.193714	176.3	0.037833	184.4	-0.176687	192.9	0.065704	200.4	-0.153399	211	0.092865	220	-0.094692	231.4	0.130117
0.4	0.0009	5.4	0.185057	8.9	0.096261	15	0.046627	20.8	0.01506	28.5	0.007533	34.5	0.003713	39.6	0.000661	44.8	0.060385	48.4	0.033634	60.3	0.017113	81.3	0.006327	103.6	0.003286	118.5	0.001889	133.9	0.000464	142.7	0.337534	156.1	0.000781	162.3	0.329785	176.4	0.001419	184.6	0.333119	193.2	0.003718	200.5	0.32175	211.6	0.007158	220.2	0.321097	232	0.014107
0	830211	5.6	114511	10.4	23825.9	15.1	40164	20.9	92549.6	28.8	-10705.3	34.7	-20387.1	39.9	1.4936e+07	45	805276	48.7	1.43787e+06	60.4	1.90748e+06	81.6	2.35043e+06	105.5	2.26937e+06	118.7	2.26859e+06	134.1	1.09324e+07	142.8	882157	156.6	9.7976e+06	162.5	791871	176.5	8.54658e+06	185	738533	193.6	6.4646e+06	200.6	624778	211.8	5.43584e+06	220.3	371302	232.6	4.49634e+06
0.6	1.84384e+08	5.9	4.32382e+06	10.5	5.06744e+06	15.5	5.70621e+06	21	6.56768e+06	28.9	6.45063e+06	34.8	6.60989e+06	40.9	3.01575e+08	45.2	4.28261e+06	48.9	5.88354e+06	60.9	7.80825e+06	81.7	1.07752e+07	105.6	1.00671e+07	121.4	9.45979e+06	135	1.58972e+08	142.9	3.62649e+06	156.9	1.2643e+08	162.6	3.50808e+06	176.7	9.31529e+07	185.2	3.44666e+06	193.7	4.86823e+07	200.8	3.4623e+06	213.3	3.3541e+07	221	3.42178e+06	232.7	2.39648e+07
0.8	0	6.1	-0.00531	10.6	0	15.6	0	21.1	0	29	0.001179	34.9	0	42.3	0.0083	45.3	0.32452	49.2	0.221601	62.2	0.148441	85.7	0.084558	107.6	0.058431	122.8	0.040567	135.3	0.012745	143	-0.353099	157.7	0.018449	164	-0.310615	178	0.027242	185.7	-0.285938	194.5	0.048202	201	-0.221727	214.4	0.068857	221.7	-0.068238	233.4	0.097843
1.3	-0.037164	6.2	-0.732413	11	-0.521035	15.9	-0.359798	21.2	-0.204075	29.1	-0.135934	35	-0.105319	42.4	0	45.6	0.003819	49.3	0.012789	66.6	0.010624	86	0.004382	108.3	0.000661	122.9	0	135.7	0.002096	143.1	-0.94489	158	0.004719	165.9	-0.916022	178.4	0.008058	185.8	-0.909645	194.7	0.014417	201.1	-0.904388	215.3	0.014225	224.2	-0.897603	234.5	0
1.6	-0.008407	6.3	-0.344449	11.3	-0.216206	16	-0.145181	21.4	-0.081182	29.3	-0.047984	35.4	-0.040268	43	0.001958	45.7	0.151189	49.5	0.104795	66.8	0.070051	86.4	0.038566	109.7	0.025125	123	0.015255	135.8	0.007254	143.8	-0.74881	158.4	0.011063	168.8	-0.71251	178.5	0.01694	186.3	-0.701196	194.8	0.030551	201.5	-0.67034	215.6	0.043224	224.3	-0.61469	234.6	0.058831
1.7	0.008209	6.4	0.283708	12	0.207187	16.2	0.138528	21.7	0.07531	30	0.061704	36.4	0.03357	43.1	0.019236	46.1	0.529977	49.6	0.366656	66.9	0.248465	87.1	0.143996	110.2	0.102005	123.1	0.07381	135.9	0.022333	144.3	0.238698	158.5	0.031336	169.8	0.284824	178.6	0.045353	186.5	0.309837	194.9	0.079391	201.7	0.312859	215.7	0.113683	224.4	0.374658	235	0.165797
2.1	0.036401	6.5	0.704826	12.1	0.515165	16.6	0.356774	21.8	0.200038	30.3	0.151764	36.5	0.09877	43.2	0.053938	46.4	0.804155	49.9	0.600865	69.7	0.421287	87.3	0.24934	110.4	0.177791	123.2	0.132424	136.1	0.05303	144.8	0.824659	158.6	0.072366	170.2	0.822696	179.6	0.102044	186.6	0.834138	195.2	0.176748	201.9	0.831461	215.8	0.253313	225.6	0.853748	235.3	0.359826
Moments
Log-return		AC-1w Log-return		AC-2w Log-return		AC-m Log-return		AC-3m Log-return		AC-6m Log-return		AC-y Log-return		Abs-log-return		AC-1w Abs-log-return		AC-2w Abs-log-return		AC-m Abs-log-return		AC-3m Abs-log-return		AC-6m Abs-log-return		AC-y Abs-log-return		w-Volatility		AC-w w-Volatility		2w-Volatility		AC-2w 2w-Volatility		m-Volatility		AC-m m-Volatility		3m-Volatility		AC-3m 3m-Volatility		6m-Volatility		AC-6m 6m-Volatility		y-Volatility
-0.599762	1	-1	39	-0.90458	14	-0.747913	6	-0.485084	11	-0.33679	2	-0.345067	3	0	35744	0	1728	6e-06	2501	5e-06	3524	1e-06	5288	0	6158	2e-06	7354	0	22103	-0.99963	857	0.00011	11461	-0.997803	406	0.002765	7030	-0.994128	402	0.007856	3136	-0.994494	603	0.014787	1863	-0.990381	824	0.026526	1524
-0.578121	0	-0.97	139	-0.875959	29	-0.722649	12	-0.464696	5	-0.320268	3	-0.329441	2	0.015998	11178	0.02	1666	0.019567	2562	0.018146	3534	0.014949	5219	0.013334	6153	0.013034	6534	0.013146	20518	-0.969648	1452	0.012933	21989	-0.96786	940	0.015406	17515	-0.964268	1027	0.021371	10504	-0.964613	1072	0.028749	6930	-0.9606	1577	0.041438	4352
-0.556481	0	-0.94	200	-0.847338	43	-0.697385	12	-0.444308	18	-0.303747	7	-0.313815	0	0.031995	4926	0.04	1682	0.039128	2623	0.036286	3602	0.029897	5123	0.026667	5952	0.026066	6324	0.026292	8295	-0.939666	1677	0.025757	12186	-0.937917	1281	0.028048	13100	-0.934409	1298	0.034885	11010	-0.934733	1436	0.042712	8505	-0.93082	1571	0.056351	5396
-0.53484	1	-0.91	282	-0.818717	45	-0.672121	25	-0.42392	20	-0.287226	39	-0.298189	0	0.047993	2425	0.06	1680	0.058689	2553	0.054427	3521	0.044846	4956	0.04	5467	0.039098	5911	0.039438	3341	-0.909683	1734	0.03858	5729	-0.907974	1398	0.040689	7931	-0.904549	1399	0.0484	8270	-0.904853	1444	0.056674	7081	-0.90104	1679	0.071263	5502
-0.5132	0	-0.88	317	-0.790096	74	-0.646856	37	-0.403532	35	-0.270705	49	-0.282564	0	0.06399	1211	0.08	1619	0.078249	2490	0.072568	3670	0.059794	4711	0.053333	5030	0.05213	6027	0.052584	1415	-0.879701	1787	0.051403	2788	-0.878031	1585	0.05333	4759	-0.87469	1394	0.061914	6134	-0.874972	1468	0.070636	5842	-0.87126	1679	0.086175	5392
-0.491559	1	-0.85	373	-0.761475	125	-0.621592	63	-0.383144	66	-0.254183	31	-0.266938	19	0.079988	680	0.1	1685	0.09781	2395	0.090708	3443	0.074743	4493	0.066667	4692	0.065162	5262	0.06573	734	-0.849719	1761	0.064226	1350	-0.848088	1548	0.065972	2902	-0.84483	1465	0.075428	4802	-0.845092	1554	0.084598	5370	-0.84148	1659	0.101087	4428
-0.469918	1	-0.82	470	-0.732854	176	-0.596328	81	-0.362756	116	-0.237662	109	-0.251312	3	0.095986	448	0.12	1632	0.117371	2375	0.108849	3289	0.089691	4115	0.08	4460	0.078194	4597	0.078876	421	-0.819737	1648	0.07705	735	-0.818145	1619	0.078613	1600	-0.814971	1486	0.088943	3833	-0.815212	1393	0.09856	4158	-0.811699	1589	0.115999	5262
-0.448278	1	-0.79	530	-0.704233	212	-0.571064	96	-0.342368	125	-0.221141	238	-0.235686	10	0.111983	245	0.14	1652	0.136932	2369	0.12699	3127	0.104639	3659	0.093333	3798	0.091226	3961	0.092022	264	-0.789755	1511	0.089873	447	-0.788202	1672	0.091254	867	-0.785111	1474	0.102457	2792	-0.785331	1418	0.112523	3390	-0.781919	1435	0.130911	4068
-0.426637	3	-0.760001	568	-0.675612	267	-0.5458	101	-0.32198	233	-0.20462	289	-0.22006	9	0.127981	176	0.16	1735	0.156493	2366	0.14513	2962	0.119588	3293	0.106666	3325	0.104258	3410	0.105168	138	-0.759773	1528	0.102696	277	-0.758259	1505	0.103895	632	-0.755252	1452	0.115972	1809	-0.755451	1337	0.126485	3088	-0.752139	1299	0.145824	3896
-0.404996	3	-0.730001	636	-0.646991	377	-0.520536	189	-0.301592	389	-0.188099	535	-0.204435	30	0.143979	124	0.18	1653	0.176053	2308	0.163271	2784	0.134536	2817	0.119999	2702	0.11729	2602	0.118314	88	-0.729791	1445	0.115519	205	-0.728316	1427	0.116537	386	-0.725392	1445	0.129486	1403	-0.725571	1285	0.140447	2297	-0.722359	1214	0.160736	3115
-0.383356	3	-0.700001	645	-0.61837	354	-0.495272	267	-0.281204	489	-0.171577	888	-0.188809	123	0.159976	81	0.2	1628	0.195614	2292	0.181412	2650	0.149484	2586	0.133333	2461	0.130323	1830	0.13146	63	-0.699808	1411	0.128343	127	-0.698373	1434	0.129178	264	-0.695533	1379	0.143001	1040	-0.69569	1207	0.154409	1918	-0.692578	1268	0.175648	2431
-0.361715	0	-0.670001	725	-0.589749	435	-0.470008	315	-0.260816	631	-0.155056	1019	-0.173183	191	0.175974	59	0.22	1675	0.215175	2269	0.199552	2502	0.164433	2174	0.146666	1950	0.143355	1385	0.144606	36	-0.669826	1373	0.141166	76	-0.66843	1377	0.141819	146	-0.665673	1270	0.156515	844	-0.66581	1189	0.168372	1496	-0.662798	1378	0.19056	2020
-0.340074	4	-0.640001	768	-0.561129	497	-0.444744	441	-0.240428	907	-0.138535	1263	-0.157557	343	0.191971	47	0.24	1728	0.234736	2111	0.217693	2358	0.179381	1887	0.159999	1310	0.156387	782	0.157752	21	-0.639844	1310	0.153989	35	-0.638487	1231	0.154461	124	-0.635814	1265	0.17003	506	-0.63593	1140	0.182334	1055	-0.633018	1284	0.205472	1564
-0.318434	2	-0.610001	820	-0.532508	569	-0.419479	522	-0.22004	1264	-0.122014	1797	-0.141931	470	0.207969	49	0.26	1577	0.254297	2124	0.235834	2158	0.194329	1577	0.173332	1090	0.169419	601	0.170898	18	-0.609862	1230	0.166812	27	-0.608544	1206	0.167102	92	-0.605954	1181	0.183544	430	-0.606049	1146	0.196296	1052	-0.603238	1156	0.220384	1248
-0.296793	3	-0.580001	863	-0.503887	654	-0.394215	621	-0.199652	1365	-0.105492	2383	-0.126305	819	0.223967	24	0.28	1626	0.273857	2043	0.253975	1879	0.209278	1289	0.186666	784	0.182451	359	0.184044	15	-0.57988	1232	0.179635	20	-0.578601	1161	0.179743	63	-0.576095	1127	0.197059	391	-0.576169	1001	0.210258	960	-0.573457	1041	0.235297	1440
-0.275153	9	-0.550001	891	-0.475266	768	-0.368951	805	-0.179265	1560	-0.088971	2854	-0.11068	1282	0.239964	21	0.3	1617	0.293418	1886	0.272115	1820	0.224226	981	0.199999	684	0.195483	170	0.19719	5	-0.549898	1169	0.192459	11	-0.548658	1067	0.192385	37	-0.546235	1100	0.210573	219	-0.546289	968	0.22422	722	-0.543677	1077	0.250209	1296
-0.253512	13	-0.520001	943	-0.446645	845	-0.343687	872	-0.158877	1855	-0.07245	3213	-0.095054	1757	0.255962	12	0.32	1616	0.312979	1935	0.290256	1593	0.239174	796	0.213332	576	0.208515	123	0.210336	7	-0.519916	1112	0.205282	6	-0.518715	1173	0.205026	25	-0.516376	1124	0.224088	139	-0.516408	993	0.238183	445	-0.513897	975	0.265121	742
-0.231871	26	-0.490001	1058	-0.418024	934	-0.318423	1118	-0.138489	2247	-0.055929	3855	-0.079428	2565	0.27196	9	0.34	1660	0.33254	1859	0.308397	1445	0.254123	566	0.226665	387	0.221547	59	0.223482	6	-0.489934	1024	0.218105	10	-0.488772	1098	0.217667	3	-0.486516	1077	0.237602	61	-0.486528	991	0.252145	316	-0.484117	916	0.280033	553
-0.210231	24	-0.460001	1050	-0.389403	1099	-0.293159	1306	-0.118101	2644	-0.039407	4494	-0.063802	3602	0.287957	5	0.36	1553	0.352101	1796	0.326537	1314	0.269071	455	0.239998	203	0.234579	79	0.236628	5	-0.459951	964	0.230928	6	-0.458829	1032	0.230309	6	-0.456657	1051	0.251117	31	-0.456648	948	0.266107	236	-0.454337	937	0.294945	663
-0.18859	49	-0.430001	1093	-0.360782	1107	-0.267895	1483	-0.097713	2943	-0.022886	4766	-0.048176	4498	0.303955	3	0.38	1524	0.371661	1578	0.344678	1041	0.284019	422	0.253332	111	0.247611	99	0.249774	2	-0.429969	1005	0.243752	7	-0.428886	967	0.24295	14	-0.426797	1009	0.264631	32	-0.426767	919	0.280069	236	-0.424556	914	0.309857	486
-0.166949	75	-0.400001	1128	-0.332161	1224	-0.242631	1650	-0.077325	3421	-0.006365	4723	-0.032551	5267	0.319952	6	0.4	1547	0.391222	1423	0.362819	925	0.298968	335	0.266665	78	0.260643	14	0.26292	1	-0.399987	944	0.256575	4	-0.398943	1011	0.255591	4	-0.396938	916	0.278146	30	-0.396887	817	0.294032	159	-0.394776	784	0.32477	364
-0.145309	114	-0.370001	1159	-0.30354	1383	-0.217367	1745	-0.056937	3294	0.010156	4271	-0.016925	5990	0.33595	1	0.42	1555	0.410783	1378	0.380959	764	0.313916	220	0.279998	44	0.273675	9	0.276066	2	-0.370005	898	0.269398	3	-0.369	991	0.268233	0	-0.367078	867	0.29166	34	-0.367007	772	0.307994	109	-0.364996	875	0.339682	393
-0.123668	222	-0.340001	1180	-0.274919	1400	-0.192102	1834	-0.036549	3371	0.026678	3851	-0.001299	6062	0.351948	2	0.44	1427	0.430344	1215	0.3991	649	0.328864	177	0.293331	46	0.286707	6	0.289212	1	-0.340023	896	0.282221	1	-0.339057	1004	0.280874	0	-0.337219	847	0.305175	11	-0.337126	766	0.321956	59	-0.335216	892	0.354594	380
-0.102028	399	-0.310002	1270	-0.246298	1582	-0.166838	2091	-0.016161	3524	0.043199	3285	0.014327	5791	0.367945	5	0.46	1439	0.449905	1173	0.417241	587	0.343813	155	0.306665	26	0.299739	2	0.302358	1	-0.310041	845	0.295045	0	-0.309114	889	0.293515	0	-0.307359	904	0.318689	11	-0.307246	763	0.335918	42	-0.305435	792	0.369506	345
-0.080387	913	-0.280002	1240	-0.217677	1595	-0.141574	2214	0.004227	3632	0.05972	2921	0.029953	5275	0.383943	5	0.48	1388	0.469465	1036	0.435381	464	0.358761	72	0.319998	13	0.312771	0	0.315504	0	-0.280059	824	0.307868	0	-0.279171	897	0.306157	0	-0.2775	823	0.332204	9	-0.277366	759	0.34988	41	-0.275655	785	0.384418	231
-0.058746	2274	-0.250002	1275	-0.189057	1694	-0.11631	2366	0.024615	3447	0.076241	2706	0.045579	4536	0.399941	3	0.5	1310	0.489026	945	0.453522	395	0.373709	45	0.333331	0	0.325803	0	0.32865	0	-0.250077	800	0.320691	0	-0.249228	843	0.318798	0	-0.24764	831	0.345718	17	-0.247485	768	0.363843	31	-0.245875	798	0.39933	139
-0.037106	6875	-0.220002	1281	-0.160436	1795	-0.091046	2458	0.045003	3213	0.092763	2100	0.061204	3311	0.415938	3	0.52	1301	0.508587	846	0.471663	345	0.388658	32	0.346664	0	0.338835	0	0.341796	0	-0.220094	764	0.333514	0	-0.219285	804	0.331439	0	-0.217781	762	0.359233	2	-0.217605	759	0.377805	33	-0.216095	827	0.414243	51
-0.015465	29411	-0.190002	1336	-0.131815	1814	-0.065782	2622	0.065391	2820	0.109284	1472	0.07683	2107	0.431936	1	0.54	1208	0.528148	763	0.489803	303	0.403606	15	0.359998	0	0.351867	0	0.354942	0	-0.190112	774	0.346337	0	-0.189343	808	0.344081	0	-0.187922	755	0.372747	0	-0.187725	724	0.391767	47	-0.186314	763	0.429155	40
0.006176	10625	-0.160002	1341	-0.103194	2011	-0.040518	2537	0.085779	2640	0.125805	1143	0.092456	1498	0.447933	2	0.56	1123	0.547708	690	0.507944	218	0.418554	13	0.373331	0	0.364899	0	0.368088	0	-0.16013	731	0.359161	0	-0.1594	784	0.356722	0	-0.158062	790	0.386262	0	-0.157844	758	0.405729	19	-0.156534	778	0.444067	21
0.027816	3694	-0.130002	1370	-0.074573	2035	-0.015254	2573	0.106167	2424	0.142326	956	0.108082	972	0.463931	2	0.58	1076	0.567269	546	0.526085	123	0.433503	12	0.386664	0	0.377931	0	0.381234	0	-0.130148	756	0.371984	0	-0.129457	805	0.369363	0	-0.128203	725	0.399776	0	-0.127964	691	0.419691	0	-0.126754	760	0.458979	32
0.049457	1430	-0.100002	1365	-0.045952	2019	0.01001	2535	0.126555	1935	0.158847	725	0.123708	500	0.479929	0	0.6	1075	0.58683	518	0.544225	136	0.448451	6	0.399997	0	0.390963	0	0.39438	0	-0.100166	708	0.384807	0	-0.099514	762	0.382005	0	-0.098343	729	0.413291	0	-0.098084	737	0.433654	0	-0.096974	746	0.473891	32
0.071098	568	-0.070002	1410	-0.017331	2106	0.035275	2454	0.146943	1608	0.175369	507	0.139333	258	0.495926	0	0.62	956	0.606391	436	0.562366	99	0.463399	6	0.41333	0	0.403995	0	0.407527	0	-0.070184	729	0.39763	0	-0.069571	729	0.394646	0	-0.068484	708	0.426805	0	-0.068203	697	0.447616	0	-0.067194	677	0.488803	41
0.092738	319	-0.040002	1369	0.01129	1916	0.060539	2403	0.16733	1245	0.19189	394	0.154959	93	0.511924	1	0.64	917	0.625952	404	0.580507	69	0.478348	4	0.426664	0	0.417027	0	0.420673	0	-0.040202	709	0.410454	0	-0.039628	764	0.407287	0	-0.038624	734	0.44032	0	-0.038323	719	0.461578	0	-0.037413	732	0.503716	53
0.114379	153	-0.010002	1492	0.039911	1982	0.085803	2320	0.187718	993	0.208411	234	0.170585	46	0.527921	0	0.66	871	0.645512	305	0.598648	55	0.493296	1	0.439997	0	0.430059	0	0.433819	0	-0.010219	667	0.423277	0	-0.009685	794	0.419929	0	-0.008765	686	0.453834	0	-0.008443	735	0.47554	0	-0.007633	695	0.518628	0
0.136019	92	0.019998	1388	0.068532	1879	0.111067	2204	0.208106	754	0.224932	124	0.186211	12	0.543919	0	0.68	827	0.665073	292	0.616788	56	0.508244	0	0.45333	0	0.443091	0	0.446965	0	0.019763	698	0.4361	0	0.020258	738	0.43257	0	0.021095	664	0.467349	0	0.021438	697	0.489503	0	0.022147	653	0.53354	0
0.15766	59	0.049998	1342	0.097153	1839	0.136331	2151	0.228494	680	0.241454	112	0.201837	55	0.559917	1	0.7	707	0.684634	235	0.634929	27	0.523193	0	0.466663	0	0.456123	0	0.460111	0	0.049745	696	0.448923	0	0.050201	732	0.445211	0	0.050954	723	0.480863	0	0.051318	677	0.503465	0	0.051927	638	0.548452	0
0.179301	41	0.079998	1285	0.125774	1845	0.161595	1955	0.248882	507	0.257975	65	0.217462	1	0.575914	0	0.72	700	0.704195	157	0.65307	28	0.538141	0	0.479997	0	0.469155	0	0.473257	0	0.079727	636	0.461747	0	0.080144	718	0.457853	0	0.080814	646	0.494378	0	0.081198	697	0.517427	0	0.081708	623	0.563364	0
0.200941	34	0.109998	1317	0.154395	1792	0.186859	1674	0.26927	367	0.274496	51	0.233088	0	0.591912	1	0.74	726	0.723756	140	0.67121	24	0.55309	0	0.49333	0	0.482187	0	0.486403	0	0.109709	675	0.47457	0	0.110087	729	0.470494	0	0.110673	633	0.507892	0	0.111078	669	0.531389	0	0.111488	664	0.578276	0
0.222582	19	0.139997	1235	0.183015	1646	0.212123	1601	0.289658	258	0.291017	25	0.248714	0	0.60791	0	0.76	660	0.743316	127	0.689351	10	0.568038	0	0.506663	0	0.495219	0	0.499549	0	0.139691	653	0.487393	0	0.14003	692	0.483135	0	0.140533	682	0.521407	0	0.140959	674	0.545351	0	0.141268	635	0.593189	0
0.244223	12	0.169997	1214	0.211636	1697	0.237387	1350	0.310046	169	0.307539	1	0.26434	0	0.623907	0	0.78	617	0.762877	114	0.707492	2	0.582986	0	0.519996	0	0.508251	0	0.512695	0	0.169673	649	0.500216	0	0.169973	671	0.495777	0	0.170392	674	0.534921	0	0.170839	762	0.559314	0	0.171048	608	0.608101	0
0.265863	5	0.199997	1250	0.240257	1561	0.262652	1161	0.330434	113	0.32406	0	0.279966	0	0.639905	0	0.8	542	0.782438	75	0.725632	1	0.597935	0	0.533329	0	0.521283	0	0.525841	0	0.199655	640	0.513039	0	0.199916	676	0.508418	0	0.200252	685	0.548436	0	0.200719	699	0.573276	0	0.200829	585	0.623013	0
0.287504	6	0.229997	1206	0.268878	1425	0.287916	1004	0.350822	56	0.340581	0	0.295592	0	0.655902	0	0.82	517	0.801999	79	0.743773	3	0.612883	0	0.546663	0	0.534315	0	0.538987	0	0.229638	597	0.525863	0	0.229859	689	0.521059	0	0.230111	645	0.56195	0	0.2306	718	0.587238	0	0.230609	592	0.637925	0
0.309144	2	0.259997	1210	0.297499	1297	0.31318	863	0.37121	41	0.357102	0	0.311217	0	0.6719	0	0.84	459	0.82156	58	0.761914	0	0.627831	0	0.559996	0	0.547347	0	0.552133	0	0.25962	667	0.538686	0	0.259802	659	0.533701	0	0.259971	624	0.575465	0	0.26048	656	0.6012	0	0.260389	611	0.652837	0
0.330785	2	0.289997	1145	0.32612	1223	0.338444	703	0.391598	35	0.373624	0	0.326843	0	0.687898	0	0.86	370	0.84112	46	0.780054	0	0.64278	0	0.573329	0	0.560379	0	0.565279	0	0.289602	613	0.551509	0	0.289745	668	0.546342	0	0.28983	680	0.588979	0	0.29036	671	0.615162	0	0.290169	611	0.667749	0
0.352426	2	0.319997	1109	0.354741	1112	0.363708	551	0.411986	16	0.390145	0	0.342469	0	0.703895	0	0.88	393	0.860681	29	0.798195	1	0.657728	0	0.586662	0	0.573411	0	0.578425	0	0.319584	626	0.564332	0	0.319688	717	0.558983	0	0.31969	720	0.602494	0	0.320241	637	0.629125	0	0.319949	575	0.682661	0
0.374066	4	0.349997	1046	0.383362	980	0.388972	560	0.432374	8	0.406666	0	0.358095	0	0.719893	0	0.9	274	0.880242	14	0.816336	0	0.672676	0	0.599996	0	0.586443	0	0.591571	0	0.349566	607	0.577156	0	0.349631	656	0.571625	0	0.349549	632	0.616008	0	0.350121	619	0.643087	0	0.34973	593	0.697574	0
0.395707	3	0.379997	994	0.411983	909	0.414236	409	0.452762	2	0.423187	0	0.373721	0	0.735891	0	0.92	209	0.899803	9	0.834476	0	0.687625	0	0.613329	0	0.599475	0	0.604717	0	0.379548	675	0.589979	0	0.379574	688	0.584266	0	0.379409	718	0.629523	0	0.380001	657	0.657049	0	0.37951	569	0.712486	0
0.417348	0	0.409997	981	0.440604	850	0.4395	325	0.47315	0	0.439709	0	0.389346	0	0.751888	0	0.94	180	0.919364	2	0.852617	0	0.702573	0	0.626662	0	0.612507	0	0.617863	0	0.40953	610	0.602802	0	0.409517	676	0.596907	0	0.409268	673	0.643037	0	0.409882	621	0.671011	0	0.40929	629	0.727398	0
0.438988	0	0.439997	997	0.469225	725	0.464764	223	0.493537	2	0.45623	0	0.404972	0	0.767886	0	0.96	126	0.938924	10	0.870758	0	0.717521	0	0.639995	0	0.625539	0	0.631009	0	0.439513	593	0.615625	0	0.43946	656	0.609548	0	0.439128	699	0.656552	0	0.439762	618	0.684974	0	0.43907	617	0.74231	0
0.460629	2	0.469997	952	0.497846	622	0.490029	179	0.513925	1	0.472751	0	0.420598	0	0.783883	0	0.98	63	0.958485	0	0.888898	0	0.73247	0	0.653329	0	0.638571	0	0.644155	0	0.469495	609	0.628449	0	0.469403	736	0.62219	0	0.468987	724	0.670066	0	0.469642	630	0.698936	0	0.468851	635	0.757222	0
0.48227	0	0.499997	910	0.526467	509	0.515293	127	0.534313	1	0.489272	0	0.436224	0	0.799881	0	1	1	0.978046	0	0.907039	0	0.747418	0	0.666662	0	0.651603	0	0.657301	0	0.499477	616	0.641272	0	0.499346	693	0.634831	0	0.498847	682	0.683581	0	0.499523	672	0.712898	0	0.498631	726	0.772134	0
0.50391	0	0.529997	784	0.555087	468	0.540557	74	0.554701	0	0.505793	0	0.45185	0	0.815879	0	1.02	0	0.997607	0	0.92518	0	0.762366	0	0.679995	0	0.664635	0	0.670447	0	0.529459	648	0.654095	0	0.529289	669	0.647472	0	0.528706	675	0.697095	0	0.529403	699	0.72686	0	0.528411	762	0.787047	0
0.525551	0	0.559997	794	0.583708	415	0.565821	63	0.575089	0	0.522315	0	0.467476	0	0.831876	0	1.04	0	1.01717	0	0.943321	0	0.777315	0	0.693328	0	0.677667	0	0.683593	0	0.559441	583	0.666918	0	0.559232	669	0.660114	0	0.558566	717	0.71061	0	0.559283	721	0.740822	0	0.558191	650	0.801959	0
0.547191	1	0.589996	722	0.612329	347	0.591085	47	0.595477	0	0.538836	0	0.483101	0	0.847874	0	1.06	0	1.03673	0	0.961461	0	0.792263	0	0.706661	0	0.690699	0	0.696739	0	0.589423	613	0.679741	0	0.589175	718	0.672755	0	0.588425	711	0.724124	0	0.589164	771	0.754785	0	0.587972	696	0.816871	0
0.568832	0	0.619996	701	0.64095	269	0.616349	37	0.615865	0	0.555357	0	0.498727	0	0.863872	0	1.08	0	1.05629	0	0.979602	0	0.807211	0	0.719995	0	0.703731	0	0.709885	0	0.619405	579	0.692565	0	0.619118	697	0.685396	0	0.618285	672	0.737639	0	0.619044	755	0.768747	0	0.617752	719	0.831783	0
0.590473	0	0.649996	671	0.669571	224	0.641613	26	0.636253	0	0.571878	0	0.514353	0	0.879869	0	1.1	0	1.07585	0	0.997743	0	0.82216	0	0.733328	0	0.716763	0	0.723031	0	0.649387	613	0.705388	0	0.649061	686	0.698038	0	0.648144	693	0.751153	0	0.648924	793	0.782709	0	0.647532	739	0.846695	0
0.612113	0	0.679996	560	0.698192	199	0.666877	18	0.656641	0	0.5884	0	0.529979	0	0.895867	0	1.12	0	1.09541	0	1.01588	0	0.837108	0	0.746661	0	0.729795	0	0.736177	0	0.67937	630	0.718211	0	0.679004	660	0.710679	0	0.678004	742	0.764668	0	0.678805	811	0.796671	0	0.677312	661	0.861607	0
0.633754	0	0.709996	543	0.726813	161	0.692141	10	0.677029	0	0.604921	0	0.545605	0	0.911864	0	1.14	0	1.11497	0	1.03402	0	0.852056	0	0.759994	0	0.742827	0	0.749323	0	0.709352	562	0.731034	0	0.708946	670	0.72332	0	0.707863	777	0.778182	0	0.708685	830	0.810633	0	0.707092	713	0.87652	0
0.655395	0	0.739996	485	0.755434	125	0.717406	5	0.697417	0	0.621442	0	0.56123	0	0.927862	0	1.16	0	1.13453	0	1.05217	0	0.867005	0	0.773328	0	0.755859	0	0.762469	0	0.739334	577	0.743858	0	0.738889	667	0.735962	0	0.737723	789	0.791697	0	0.738565	713	0.824596	0	0.736873	653	0.891432	0
0.677035	0	0.769996	425	0.784055	76	0.74267	3	0.717805	0	0.637963	0	0.576856	0	0.94386	0	1.18	0	1.15409	0	1.07031	0	0.881953	0	0.786661	0	0.768891	0	0.775615	0	0.769316	557	0.756681	0	0.768832	624	0.748603	0	0.767582	741	0.805211	0	0.768446	794	0.838558	0	0.766653	703	0.906344	0
0.698676	0	0.799996	395	0.812676	46	0.767934	3	0.738193	0	0.654485	0	0.592482	0	0.959857	0	1.2	0	1.17365	0	1.08845	0	0.896901	0	0.799994	0	0.781923	0	0.788761	0	0.799298	588	0.769504	0	0.798775	587	0.761244	0	0.797442	734	0.818726	0	0.798326	948	0.85252	0	0.796433	801	0.921256	0
0.720317	0	0.829996	362	0.841297	45	0.793198	0	0.758581	0	0.671006	0	0.608108	0	0.975855	0	1.22	0	1.19321	0	1.10659	0	0.91185	0	0.813327	0	0.794955	0	0.801907	0	0.82928	525	0.782327	0	0.828718	534	0.773886	0	0.827301	773	0.83224	0	0.828206	930	0.866482	0	0.826213	851	0.936168	0
0.741957	0	0.859996	291	0.869918	16	0.818462	0	0.778969	0	0.687527	0	0.623734	0	0.991852	0	1.24	0	1.21277	0	1.12473	0	0.926798	0	0.826661	0	0.807987	0	0.815053	0	0.859262	564	0.795151	0	0.858661	507	0.786527	0	0.857161	739	0.845755	0	0.858087	928	0.880445	0	0.855994	812	0.95108	0
0.763598	0	0.889996	241	0.898539	10	0.843726	0	0.799357	0	0.704048	0	0.639359	0	1.00785	0	1.26	0	1.23234	0	1.14287	0	0.941746	0	0.839994	0	0.821019	0	0.828199	0	0.889244	522	0.807974	0	0.888604	436	0.799168	0	0.88702	681	0.859269	0	0.887967	876	0.894407	0	0.885774	627	0.965993	0
0.785238	0	0.919996	178	0.92716	7	0.86899	0	0.819744	0	0.72057	0	0.654985	0	1.02385	0	1.28	0	1.2519	0	1.16101	0	0.956695	0	0.853327	0	0.834051	0	0.841345	0	0.919227	413	0.820797	0	0.918547	371	0.81181	0	0.91688	616	0.872784	0	0.917847	789	0.908369	0	0.915554	639	0.980905	0
0.806879	0	0.949996	112	0.95578	1	0.894254	0	0.840132	0	0.737091	0	0.670611	0	1.03984	0	1.3	0	1.27146	0	1.17915	0	0.971643	0	0.86666	0	0.847083	0	0.854491	0	0.949209	284	0.83362	0	0.94849	166	0.824451	0	0.946739	367	0.886298	0	0.947728	625	0.922331	0	0.945334	432	0.995817	0
0.82852	0	0.979996	29	0.984401	0	0.919518	0	0.86052	0	0.753612	0	0.686237	0	1.05584	0	1.32	0	1.29102	0	1.19729	0	0.986591	0	0.879993	0	0.860115	0	0.867637	0	0.979191	107	0.846443	0	0.978433	33	0.837092	0	0.976599	67	0.899813	0	0.977608	166	0.936293	0	0.975115	102	1.01073	0
0.85016	0	1.01	0	1.01302	0	0.944783	0	0.880908	0	0.770133	0	0.701863	0	1.07184	0	1.34	0	1.31058	0	1.21543	0	1.00154	0	0.893327	0	0.873147	0	0.880783	0	1.00917	0	0.859267	0	1.00838	0	0.849734	0	1.00646	0	0.913327	0	1.00749	0	0.950256	0	1.0049	0	1.02564	0
0.871801	0	1.04	0	1.04164	0	0.970047	0	0.901296	0	0.786655	0	0.717489	0	1.08784	0	1.36	0	1.33014	0	1.23357	0	1.01649	0	0.90666	0	0.886179	0	0.893929	0	1.03916	0	0.87209	0	1.03832	0	0.862375	0	1.03632	0	0.926842	0	1.03737	0	0.964218	0	1.03468	0	1.04055	0
0.893442	0	1.07	0	1.07026	0	0.995311	0	0.921684	0	0.803176	0	0.733114	0	1.10384	0	1.38	0	1.3497	0	1.25171	0	1.03144	0	0.919993	0	0.899211	0	0.907075	0	1.06914	0	0.884913	0	1.06826	0	0.875016	0	1.06618	0	0.940356	0	1.06725	0	0.97818	0	1.06445	0	1.05547	0
0.915082	0	1.1	0	1.09888	0	1.02058	0	0.942072	0	0.819697	0	0.74874	0	1.11983	0	1.4	0	1.36926	0	1.26985	0	1.04638	0	0.933326	0	0.912243	0	0.920221	0	1.09912	0	0.897736	0	1.09821	0	0.887658	0	1.09604	0	0.953871	0	1.09713	0	0.992142	0	1.09424	0	1.07038	0
0.936723	0	1.13	0	1.12751	0	1.04584	0	0.96246	0	0.836218	0	0.764366	0	1.13583	0	1.42	0	1.38882	0	1.28799	0	1.06133	0	0.94666	0	0.925275	0	0.933367	0	1.1291	0	0.91056	0	1.12815	0	0.900299	0	1.1259	0	0.967385	0	1.12701	0	1.0061	0	1.12402	0	1.08529	0
0.958363	0	1.16	0	1.15613	0	1.0711	0	0.982848	0	0.852739	0	0.779992	0	1.15183	0	1.44	0	1.40838	0	1.30613	0	1.07628	0	0.959993	0	0.938307	0	0.946513	0	1.15908	0	0.923383	0	1.15809	0	0.91294	0	1.15576	0	0.980899	0	1.15689	0	1.02007	0	1.1538	0	1.1002	0
0.980004	0	1.18999	0	1.18475	0	1.09637	0	1.00324	0	0.869261	0	0.795618	0	1.16783	0	1.46	0	1.42794	0	1.32428	0	1.09123	0	0.973326	0	0.951339	0	0.959659	0	1.18907	0	0.936206	0	1.18803	0	0.925582	0	1.18562	0	0.994414	0	1.18677	0	1.03403	0	1.18358	0	1.11511	0
1.00164	0	1.21999	0	1.21337	0	1.12163	0	1.02362	0	0.885782	0	0.811243	0	1.18382	0	1.48	0	1.44751	0	1.34242	0	1.10618	0	0.986659	0	0.964371	0	0.972805	0	1.21905	0	0.949029	0	1.21798	0	0.938223	0	1.21547	0	1.00793	0	1.21665	0	1.04799	0	1.21336	0	1.13003	0
1.02329	0	1.24999	0	1.24199	0	1.14689	0	1.04401	0	0.902303	0	0.826869	0	1.19982	0	1.5	0	1.46707	0	1.36056	0	1.12113	0	0.999992	0	0.977403	0	0.985951	0	1.24903	0	0.961852	0	1.24792	0	0.950864	0	1.24533	0	1.02144	0	1.24653	0	1.06195	0	1.24314	0	1.14494	0
1.04493	0	1.27999	0	1.27061	0	1.17216	0	1.0644	0	0.918824	0	0.842495	0	1.21582	0	1.52	0	1.48663	0	1.3787	0	1.13607	0	1.01333	0	0.990436	0	0.999097	0	1.27901	0	0.974676	0	1.27786	0	0.963506	0	1.27519	0	1.03496	0	1.27641	0	1.07592	0	1.27292	0	1.15985	0
1.06657	0	1.31	0	1.29923	0	1.19742	0	1.08479	0	0.935346	0	0.858121	0	1.23182	0	1.54	0	1.50619	0	1.39684	0	1.15102	0	1.02666	0	1.00347	0	1.01224	0	1.30899	0	0.987499	0	1.30781	0	0.976147	0	1.30505	0	1.04847	0	1.30629	0	1.08988	0	1.3027	0	1.17476	0
1.08821	0	1.34	0	1.32785	0	1.22269	0	1.10518	0	0.951867	0	0.873747	0	1.24781	0	1.56	0	1.52575	0	1.41498	0	1.16597	0	1.03999	0	1.0165	0	1.02539	0	1.33898	0	1.00032	0	1.33775	0	0.988788	0	1.33491	0	1.06199	0	1.33617	0	1.10384	0	1.33248	0	1.18968	0
1.10985	0	1.37	0	1.35647	0	1.24795	0	1.12556	0	0.968388	0	0.889373	0	1.26381	0	1.58	0	1.54531	0	1.43312	0	1.18092	0	1.05333	0	1.02953	0	1.03853	0	1.36896	0	1.01314	0	1.36769	0	1.00143	0	1.36477	0	1.0755	0	1.36605	0	1.1178	0	1.36226	0	1.20459	0
1.13149	0	1.4	0	1.38509	0	1.27322	0	1.14595	0	0.984909	0	0.904998	0	1.27981	0	1.6	0	1.56487	0	1.45126	0	1.19587	0	1.06666	0	1.04256	0	1.05168	0	1.39894	0	1.02597	0	1.39763	0	1.01407	0	1.39463	0	1.08902	0	1.39593	0	1.13176	0	1.39204	0	1.2195	0
1.15313	0	1.42999	0	1.41372	0	1.29848	0	1.16634	0	1.00143	0	0.920624	0	1.29581	0	1.62	0	1.58443	0	1.4694	0	1.21082	0	1.07999	0	1.0556	0	1.06483	0	1.42892	0	1.03879	0	1.42758	0	1.02671	0	1.42449	0	1.10253	0	1.42581	0	1.14573	0	1.42182	0	1.23441	0
1.17477	0	1.45999	0	1.44234	0	1.32374	0	1.18673	0	1.01795	0	0.93625	0	1.31181	0	1.64	0	1.60399	0	1.48754	0	1.22576	0	1.09333	0	1.06863	0	1.07797	0	1.4589	0	1.05161	0	1.45752	0	1.03935	0	1.45435	0	1.11604	0	1.45569	0	1.15969	0	1.4516	0	1.24932	0
1.19641	0	1.48999	0	1.47096	0	1.34901	0	1.20711	0	1.03447	0	0.951876	0	1.3278	0	1.66	0	1.62355	0	1.50568	0	1.24071	0	1.10666	0	1.08166	0	1.09112	0	1.48889	0	1.06444	0	1.48746	0	1.052	0	1.48421	0	1.12956	0	1.48557	0	1.17365	0	1.48138	0	1.26424	0
1.21805	0	1.51999	0	1.49958	0	1.37427	0	1.2275	0	1.05099	0	0.967502	0	1.3438	0	1.68	0	1.64311	0	1.52382	0	1.25566	0	1.11999	0	1.09469	0	1.10427	0	1.51887	0	1.07726	0	1.51741	0	1.06464	0	1.51407	0	1.14307	0	1.51545	0	1.18761	0	1.51116	0	1.27915	0
1.23969	0	1.54999	0	1.5282	0	1.39954	0	1.24789	0	1.06752	0	0.983127	0	1.3598	0	1.7	0	1.66267	0	1.54196	0	1.27061	0	1.13332	0	1.10772	0	1.11741	0	1.54885	0	1.09008	0	1.54735	0	1.07728	0	1.54393	0	1.15659	0	1.54533	0	1.20158	0	1.54094	0	1.29406	0
1.26133	0	1.57999	0	1.55682	0	1.4248	0	1.26828	0	1.08404	0	0.998753	0	1.3758	0	1.72	0	1.68223	0	1.5601	0	1.28556	0	1.14666	0	1.12076	0	1.13056	0	1.57883	0	1.10291	0	1.57729	0	1.08992	0	1.57379	0	1.1701	0	1.57522	0	1.21554	0	1.57072	0	1.30897	0
1.28297	0	1.60999	0	1.58544	0	1.45006	0	1.28867	0	1.10056	0	1.01438	0	1.39179	0	1.74	0	1.70179	0	1.57824	0	1.30051	0	1.15999	0	1.13379	0	1.1437	0	1.60882	0	1.11573	0	1.60723	0	1.10256	0	1.60365	0	1.18362	0	1.60509	0	1.2295	0	1.6005	0	1.32388	0
1.30461	0	1.63999	0	1.61406	0	1.47533	0	1.30906	0	1.11708	0	1.03001	0	1.40779	0	1.76	0	1.72136	0	1.59638	0	1.31546	0	1.17332	0	1.14682	0	1.15685	0	1.6388	0	1.12855	0	1.63718	0	1.1152	0	1.63351	0	1.19713	0	1.63498	0	1.24346	0	1.63028	0	1.3388	0
1.32625	0	1.66999	0	1.64268	0	1.50059	0	1.32944	0	1.1336	0	1.04563	0	1.42379	0	1.78	0	1.74092	0	1.61453	0	1.3304	0	1.18666	0	1.15985	0	1.16999	0	1.66878	0	1.14138	0	1.66712	0	1.12784	0	1.66337	0	1.21065	0	1.66486	0	1.25742	0	1.66006	0	1.35371	0
1.3479	0	1.69999	0	1.6713	0	1.52586	0	1.34983	0	1.15012	0	1.06126	0	1.43979	0	1.8	0	1.76048	0	1.63267	0	1.34535	0	1.19999	0	1.17288	0	1.18314	0	1.69876	0	1.1542	0	1.69706	0	1.14048	0	1.69323	0	1.22416	0	1.69474	0	1.27139	0	1.68984	0	1.36862	0
1.36953	0	1.72999	0	1.69992	0	1.55112	0	1.37022	0	1.16664	0	1.07688	0	1.45578	0	1.82	0	1.78004	0	1.65081	0	1.3603	0	1.21332	0	1.18592	0	1.19629	0	1.72874	0	1.16702	0	1.72701	0	1.15312	0	1.72309	0	1.23768	0	1.72462	0	1.28535	0	1.71962	0	1.38353	0
1.39118	0	1.75999	0	1.72854	0	1.57638	0	1.39061	0	1.18316	0	1.09251	0	1.47178	0	1.84	0	1.7996	0	1.66895	0	1.37525	0	1.22666	0	1.19895	0	1.20943	0	1.75873	0	1.17985	0	1.75695	0	1.16577	0	1.75294	0	1.25119	0	1.7545	0	1.29931	0	1.7494	0	1.39844	0
1.41282	0	1.78999	0	1.75717	0	1.60165	0	1.41099	0	1.19968	0	1.10813	0	1.48778	0	1.86	0	1.81916	0	1.68709	0	1.3902	0	1.23999	0	1.21198	0	1.22258	0	1.78871	0	1.19267	0	1.78689	0	1.17841	0	1.7828	0	1.2647	0	1.78438	0	1.31327	0	1.77918	0	1.41336	0
1.43446	0	1.81999	0	1.78579	0	1.62691	0	1.43138	0	1.21621	0	1.12376	0	1.50378	0	1.88	0	1.83872	0	1.70523	0	1.40515	0	1.25332	0	1.22501	0	1.23573	0	1.81869	0	1.20549	0	1.81684	0	1.19105	0	1.81266	0	1.27822	0	1.81426	0	1.32723	0	1.80896	0	1.42827	0
1.4561	0	1.84999	0	1.81441	0	1.65218	0	1.45177	0	1.23273	0	1.13939	0	1.51977	0	1.9	0	1.85828	0	1.72337	0	1.42009	0	1.26666	0	1.23804	0	1.24887	0	1.84867	0	1.21832	0	1.84678	0	1.20369	0	1.84252	0	1.29173	0	1.84414	0	1.3412	0	1.83874	0	1.44318	0
1.47774	0	1.87999	0	1.84303	0	1.67744	0	1.47216	0	1.24925	0	1.15501	0	1.53577	0	1.92	0	1.87784	0	1.74151	0	1.43504	0	1.27999	0	1.25108	0	1.26202	0	1.87865	0	1.23114	0	1.87672	0	1.21633	0	1.87238	0	1.30525	0	1.87402	0	1.35516	0	1.86852	0	1.45809	0
1.49938	0	1.90999	0	1.87165	0	1.70271	0	1.49255	0	1.26577	0	1.17064	0	1.55177	0	1.94	0	1.8974	0	1.75965	0	1.44999	0	1.29332	0	1.26411	0	1.27516	0	1.90864	0	1.24396	0	1.90667	0	1.22897	0	1.90224	0	1.31876	0	1.9039	0	1.36912	0	1.8983	0	1.47301	0
1.52102	0	1.93999	0	1.90027	0	1.72797	0	1.51293	0	1.28229	0	1.18626	0	1.56777	0	1.96	0	1.91696	0	1.77779	0	1.46494	0	1.30666	0	1.27714	0	1.28831	0	1.93862	0	1.25679	0	1.93661	0	1.24161	0	1.9321	0	1.33228	0	1.93378	0	1.38308	0	1.92808	0	1.48792	0
1.54266	0	1.96999	0	1.92889	0	1.75323	0	1.53332	0	1.29881	0	1.20189	0	1.58376	0	1.98	0	1.93653	0	1.79593	0	1.47989	0	1.31999	0	1.29017	0	1.30146	0	1.9686	0	1.26961	0	1.96655	0	1.25426	0	1.96196	0	1.34579	0	1.96366	0	1.39705	0	1.95786	0	1.50283	0
0	7.5e-05	0	-0.013618	0	0.005793	0	-0.006432	0	-0.006806	0	-0.000838	0	0.001808	0	0.018983	0	0.372135	0.011701	0.258606	0	0.175461	0	0.101474	0	0.077385	0	0.064962	-0.010327	0.021474	0.018303	-0.221794	0	0.028243	0.001272	-0.183098	-0.026352	0.038665	0	-0.143108	-0.003145	0.066908	0.055643	-0.111008	-0.015849	0.096817	0.039269	-0.166706	-0.013232	0.13954
0	0.001171	0	0.193799	0	0.099693	0	0.04794	0	0.017238	0	0.007515	0	0.003579	0	0.00081	-0.016032	0.057541	-0.003004	0.032093	0	0.0162	0	0.005772	0	0.003261	0	0.002175	0.018834	0.00036	-0.005211	0.320794	0	0.000469	0	0.306656	0	0.000712	0	0.332297	-0.047072	0.001881	-0.052114	0.358418	-0.031277	0.003604	0	0.346301	-0.015885	0.00638
0	1815.23	0	2258.02	0	87.7503	0	509.37	0	776.429	0	6326	0	-9999.37	0	249357	0	23437.7	0	39006.6	0	49058.5	0.01548	55869.8	0.001689	50836.8	0.021387	48194.1	0	187568	-0.037397	27775.6	0	156596	-0.026776	22671.2	0	121326	0	19645.8	0	92976.1	0.029613	15307.3	0	79855.6	0.019817	21647	0	72069.2
0	1.47002e+06	0	128045	0	151550	0	161979	0	169150	0	179474	0	189348	0	2.23855e+06	0	130625	0.007987	167727	0.023016	193672	-0.019114	216032	0	197707	0	205568	-0.024676	1.30639e+06	0.004339	113879	0.01088	929670	0	109434	0.018157	575828	-0.004286	103944	-0.019506	377938	0	99172.6	0.083065	302713	-0.02673	104556	0.026127	268693
0	0	0	-0.018048	0	0.004154	0	-0.006573	0	-0.005643	0	-0.002854	0	0.003183	0	0.010159	-0.001449	0.346778	0	0.231668	0.009297	0.151198	0.026955	0.086127	0.014004	0.066655	0	0.057404	0.012956	0.016299	-0.025053	-0.351145	0.007446	0.022375	0.006819	-0.288158	-0.030811	0.031492	0.035448	-0.248678	-0.042417	0.054537	-0.106334	-0.194778	-0.03932	0.080774	0	-0.277871	-0.036686	0.121923
0	-0.046605	0	-0.732036	0	-0.520302	0	-0.365836	0	-0.223471	0	-0.143904	0	-0.099729	0	0	0.021145	0.033461	-0.021256	0.022221	-0.001365	0.014594	-0.016635	0.008162	0	0.006276	-0.016401	0.005197	0	0.00437	-0.006827	-0.929044	-0.019255	0.007471	0.001783	-0.902223	0	0.011672	-0.012068	-0.901468	0	0.020888	0	-0.909546	0.021471	0.031278	0	-0.920696	0	0.046963
0	-0.010205	0	-0.347895	0	-0.214426	0	-0.15695	0	-0.09475	0	-0.057619	0	-0.036601	0	0.000984	-0.005234	0.171998	0.010515	0.11134	-0.007923	0.073395	0.006492	0.041135	-0.004607	0.031411	-0.001763	0.026955	0.017636	0.009881	-0.022746	-0.721341	0	0.014409	-0.002393	-0.677453	0	0.020567	0	-0.662427	0	0.035664	-0.000854	-0.662107	-0.043679	0.052023	0.015345	-0.696355	-0.006853	0.079736
0	0.010123	0	0.317604	0	0.227576	0	0.144743	0	0.08185	0	0.055014	0	0.042653	0	0.024994	-0.01565	0.543329	0	0.374949	0	0.253985	-0.011532	0.146491	0.014169	0.112031	-0.000672	0.094632	0	0.02684	0	0.24033	0	0.035216	-0.004376	0.28073	-0.007183	0.048421	-0.022622	0.361138	-0.040973	0.086722	0	0.425104	0	0.126424	0	0.34797	0	0.176925
0	0.048382	0	0.719004	0	0.529154	0	0.356141	0	0.211602	0	0.147378	0	0.098303	0	0.067607	-0.000661	0.809279	0	0.593391	0.012911	0.419721	0	0.247534	0.010012	0.188022	0	0.150227	0	0.055192	0	0.805587	0	0.067948	-0.014305	0.788537	0.049417	0.089252	-0.001083	0.841193	0	0.154737	0.028055	0.874375	-0.015823	0.217329	-0.013599	0.847141	0	0.303234
MostSuccessfulParameters
Future		Reflexivity(%)		TradingWindow		Gesture		History		Epsilon		NEB
6	19	0.017267	25	5	52	0.200221	48	6	11	0.050409	78	0	1000
7.26	12	1.02259	18	6.29	26	0.218216	44	44.31	3	0.062401	61	0.01	0
8.52	4	2.02792	16	7.58	19	0.236211	36	82.62	10	0.074394	54	0.02	0
9.78	11	3.03324	17	8.87	64	0.254206	23	120.93	11	0.086386	51	0.03	0
11.04	6	4.03857	15	10.16	15	0.272202	25	159.24	12	0.098378	55	0.04	0
12.3	6	5.04389	24	11.45	17	0.290197	37	197.55	8	0.11037	57	0.05	0
13.56	9	6.04921	20	12.74	44	0.308192	26	235.86	15	0.122362	62	0.06	0
14.82	13	7.05454	25	14.03	23	0.326187	36	274.17	12	0.134354	68	0.07	0
16.08	8	8.05986	14	15.32	22	0.344182	32	312.48	18	0.146346	54	0.08	0
17.34	5	9.06519	17	16.61	19	0.362177	25	350.79	7	0.158338	75	0.09	0
18.6	10	10.0705	17	17.9	31	0.380172	33	389.1	12	0.17033	57	0.1	0
19.86	20	11.0758	25	19.19	20	0.398167	25	427.41	7	0.182322	55	0.11	0
21.12	15	12.0812	16	20.48	22	0.416162	24	465.72	14	0.194314	67	0.12	0
22.38	11	13.0865	14	21.77	36	0.434157	30	504.03	11	0.206306	46	0.13	0
23.64	7	14.0918	20	23.06	19	0.452152	24	542.34	6	0.218298	59	0.14	0
24.9	16	15.0971	20	24.35	16	0.470147	30	580.65	8	0.23029	60	0.15	0
26.16	9	16.1025	20	25.64	16	0.488142	27	618.96	7	0.242282	41	0.16	0
27.42	9	17.1078	19	26.93	28	0.506137	23	657.27	15	0.254274	0	0.17	0
28.68	8	18.1131	14	28.22	15	0.524132	28	695.58	4	0.266266	0	0.18	0
29.94	22	19.1184	17	29.51	13	0.542127	18	733.89	16	0.278258	0	0.19	0
31.2	7	20.1238	16	30.8	31	0.560123	19	772.2	12	0.29025	0	0.2	0
32.46	12	21.1291	16	32.09	7	0.578118	27	810.51	15	0.302242	0	0.21	0
33.72	4	22.1344	25	33.38	9	0.596113	17	848.82	9	0.314234	0	0.22	0
34.98	12	23.1397	20	34.67	10	0.614108	18	887.13	11	0.326226	0	0.23	0
36.24	7	24.1451	15	35.96	21	0.632103	24	925.44	7	0.338218	0	0.24	0
37.5	10	25.1504	18	37.25	11	0.650098	19	963.75	9	0.35021	0	0.25	0
38.76	10	26.1557	9	38.54	4	0.668093	22	1002.06	11	0.362203	0	0.26	0
40.02	5	27.161	12	39.83	17	0.686088	12	1040.37	13	0.374195	0	0.27	0
41.28	11	28.1664	17	41.12	9	0.704083	15	1078.68	9	0.386187	0	0.28	0
42.54	10	29.1717	16	42.41	7	0.722078	10	1116.99	5	0.398179	0	0.29	0
43.8	20	30.177	10	43.7	9	0.740073	14	1155.3	15	0.410171	0	0.3	0
45.06	6	31.1823	10	44.99	12	0.758068	26	1193.61	6	0.422163	0	0.31	0
46.32	6	32.1876	14	46.28	9	0.776063	15	1231.92	6	0.434155	0	0.32	0
47.58	5	33.193	17	47.57	9	0.794058	14	1270.23	10	0.446147	0	0.33	0
48.84	12	34.1983	15	48.86	12	0.812053	6	1308.54	4	0.458139	0	0.34	0
50.1	15	35.2036	13	50.15	10	0.830048	12	1346.85	6	0.470131	0	0.35	0
51.36	11	36.2089	15	51.44	2	0.848044	14	1385.16	7	0.482123	0	0.36	0
52.62	12	37.2143	12	52.73	12	0.866039	11	1423.47	9	0.494115	0	0.37	0
53.88	16	38.2196	11	54.02	11	0.884034	13	1461.78	10	0.506107	0	0.38	0
55.14	13	39.2249	6	55.31	12	0.902029	8	1500.09	13	0.518099	0	0.39	0
56.4	8	40.2302	8	56.6	9	0.920024	16	1538.4	6	0.530091	0	0.4	0
57.66	6	41.2356	20	57.89	9	0.938019	15	1576.71	5	0.542083	0	0.41	0
58.92	19	42.2409	8	59.18	6	0.956014	26	1615.02	12	0.554075	0	0.42	0
60.18	8	43.2462	9	60.47	9	0.974009	24	1653.33	10	0.566067	0	0.43	0
61.44	7	44.2515	8	61.76	9	0.992004	9	1691.64	8	0.578059	0	0.44	0
62.7	8	45.2569	15	63.05	9	1.01	0	1729.95	14	0.590051	0	0.45	0
63.96	13	46.2622	9	64.34	6	1.02799	0	1768.26	9	0.602043	0	0.46	0
65.22	10	47.2675	10	65.63	3	1.04599	0	1806.57	12	0.614035	0	0.47	0
66.48	7	48.2728	12	66.92	11	1.06398	0	1844.88	10	0.626027	0	0.48	0
67.74	4	49.2782	11	68.21	7	1.08198	0	1883.19	8	0.638019	0	0.49	0
69	12	50.2835	13	69.5	4	1.09997	0	1921.5	12	0.650011	0	0.5	0
70.26	6	51.2888	13	70.79	8	1.11797	0	1959.81	8	0.662004	0	0.51	0
71.52	2	52.2941	8	72.08	9	1.13596	0	1998.12	6	0.673996	0	0.52	0
72.78	15	53.2995	3	73.37	3	1.15396	0	2036.43	2	0.685988	0	0.53	0
74.04	4	54.3048	8	74.66	5	1.17196	0	2074.74	11	0.69798	0	0.54	0
75.3	8	55.3101	7	75.95	7	1.18995	0	2113.05	4	0.709972	0	0.55	0
76.56	9	56.3154	11	77.24	4	1.20795	0	2151.36	8	0.721964	0	0.56	0
77.82	16	57.3208	8	78.53	11	1.22594	0	2189.67	9	0.733956	0	0.57	0
79.08	8	58.3261	9	79.82	14	1.24394	0	2227.98	15	0.745948	0	0.58	0
80.34	10	59.3314	6	81.11	6	1.26193	0	2266.29	13	0.75794	0	0.59	0
81.6	7	60.3367	5	82.4	5	1.27992	0	2304.6	14	0.769932	0	0.6	0
82.86	18	61.3421	6	83.69	2	1.29792	0	2342.91	17	0.781924	0	0.61	0
84.12	10	62.3474	4	84.98	12	1.31591	0	2381.22	12	0.793916	0	0.62	0
85.38	6	63.3527	2	86.27	3	1.33391	0	2419.53	7	0.805908	0	0.63	0
86.64	7	64.358	6	87.56	1	1.3519	0	2457.84	11	0.8179	0	0.64	0
87.9	16	65.3634	9	88.85	7	1.3699	0	2496.15	9	0.829892	0	0.65	0
89.16	10	66.3687	3	90.14	5	1.3879	0	2534.46	9	0.841884	0	0.66	0
90.42	6	67.374	9	91.43	6	1.40589	0	2572.77	14	0.853876	0	0.67	0
91.68	6	68.3793	4	92.72	12	1.42389	0	2611.08	11	0.865868	0	0.68	0
92.94	15	69.3846	3	94.01	3	1.44188	0	2649.39	12	0.87786	0	0.69	0
94.2	9	70.39	7	95.3	5	1.45988	0	2687.7	10	0.889852	0	0.7	0
95.46	7	71.3953	4	96.59	2	1.47787	0	2726.01	11	0.901844	0	0.71	0
96.72	6	72.4006	5	97.88	7	1.49587	0	2764.32	12	0.913836	0	0.72	0
97.98	18	73.4059	3	99.17	1	1.51386	0	2802.63	5	0.925828	0	0.73	0
99.24	2	74.4113	4	100.46	3	1.53186	0	2840.94	13	0.93782	0	0.74	0
100.5	5	75.4166	2	101.75	1	1.54985	0	2879.25	13	0.949813	0	0.75	0
101.76	18	76.4219	3	103.04	3	1.56785	0	2917.56	11	0.961805	0	0.76	0
103.02	3	77.4272	1	104.33	2	1.58584	0	2955.87	13	0.973797	0	0.77	0
104.28	11	78.4326	3	105.62	3	1.60384	0	2994.18	11	0.985789	0	0.78	0
105.54	9	79.4379	2	106.91	3	1.62183	0	3032.49	17	0.997781	0	0.79	0
106.8	11	80.4432	6	108.2	3	1.63983	0	3070.8	13	1.00977	0	0.8	0
108.06	9	81.4485	4	109.49	2	1.65782	0	3109.11	16	1.02177	0	0.81	0
109.32	11	82.4539	4	110.78	4	1.67582	0	3147.42	12	1.03376	0	0.82	0
110.58	8	83.4592	3	112.07	0	1.69381	0	3185.73	10	1.04575	0	0.83	0
111.84	15	84.4645	6	113.36	2	1.71181	0	3224.04	11	1.05774	0	0.84	0
113.1	6	85.4698	4	114.65	0	1.7298	0	3262.35	7	1.06973	0	0.85	0
114.36	9	86.4752	1	115.94	1	1.7478	0	3300.66	9	1.08173	0	0.86	0
115.62	6	87.4805	3	117.23	0	1.76579	0	3338.97	8	1.09372	0	0.87	0
116.88	20	88.4858	2	118.52	0	1.78379	0	3377.28	14	1.10571	0	0.88	0
118.14	12	89.4911	4	119.81	0	1.80178	0	3415.59	6	1.1177	0	0.89	0
119.4	5	90.4965	1	121.1	1	1.81978	0	3453.9	8	1.12969	0	0.9	0
120.66	6	91.5018	5	122.39	1	1.83777	0	3492.21	5	1.14169	0	0.91	0
121.92	20	92.5071	1	123.68	0	1.85577	0	3530.52	11	1.15368	0	0.92	0
123.18	10	93.5124	4	124.97	2	1.87376	0	3568.83	8	1.16567	0	0.93	0
124.44	5	94.5178	2	126.26	3	1.89176	0	3607.14	16	1.17766	0	0.94	0
125.7	5	95.5231	3	127.55	1	1.90975	0	3645.45	8	1.18965	0	0.95	0
126.96	16	96.5284	1	128.84	1	1.92775	0	3683.76	11	1.20165	0	0.96	0
128.22	11	97.5337	3	130.13	0	1.94574	0	3722.07	5	1.21364	0	0.97	0
129.48	15	98.5391	1	131.42	1	1.96374	0	3760.38	4	1.22563	0	0.98	0
130.74	7	99.5444	1	132.71	2	1.98173	0	3798.69	10	1.23762	0	0.99	0
0	68.282	0	32.8386	0	39.062	0	0.529072	0	1925.76	0	0.149066	0	0
-2.68156e+154	1362.06	0	581.993	0	879.698	0	0.054224	0	1.2213e+06	0	0.003376	0	0
84.6273	43.8463	86.7443	750.525	89.4293	935.624	90.8155	442.811	92.1818	-63.1025	94.363	-10.7934	98.1223	nan
0	1768.93	0	2782.24	0	2992.09	0	2063.72	0	1752.97	0	1839.91	0	nan
0	66	0	27.9038	0	29	0	0.489148	0	1977	0	0.149857	0	0
85.166	12	87.2733	2.4658	89.4304	6	90.9113	0.219109	92.2547	211	94.6149	0.056563	98.1223	0
0	36	0	13.1572	0	15	0	0.330316	0	914	0	0.1008	0	0
0	101	0	48.6947	0	58	0	0.701604	0	2907	0	0.197915	0	0
85.9367	126	87.4252	82.1099	89.6482	96	91.0275	0.960315	92.3187	3631	95.4004	0.240808	98.1223	0
LessSuccessfulParameters
Future		Reflexivity(%)		TradingWindow		Gesture		History		Epsilon		NEB
6	17	0.010604	12	5	42	0.200114	18	16	16	0.050012	65	0	1000
7.26	9	1.01945	7	6.27	29	0.218109	19	54.28	10	0.062009	40	0.01	0
8.52	9	2.02829	4	7.54	29	0.236103	20	92.56	10	0.074006	53	0.02	0
9.78	13	3.03713	11	8.81	53	0.254098	15	130.84	16	0.086004	61	0.03	0
11.04	6	4.04598	3	10.08	28	0.272093	28	169.12	9	0.098001	61	0.04	0
12.3	9	5.05482	10	11.35	21	0.290087	16	207.4	9	0.109998	67	0.05	0
13.56	11	6.06366	7	12.62	22	0.308082	26	245.68	10	0.121996	60	0.06	0
14.82	14	7.0725	3	13.89	49	0.326077	21	283.96	7	0.133993	67	0.07	0
16.08	8	8.08135	5	15.16	25	0.344071	19	322.24	7	0.14599	53	0.08	0
17.34	7	9.09019	8	16.43	20	0.362066	20	360.52	12	0.157988	56	0.09	0
18.6	12	10.099	4	17.7	25	0.380061	22	398.8	7	0.169985	75	0.1	0
19.86	22	11.1079	7	18.97	37	0.398055	19	437.08	18	0.181982	60	0.11	0
21.12	8	12.1167	5	20.24	24	0.41605	16	475.36	9	0.19398	68	0.12	0
22.38	9	13.1256	8	21.51	13	0.434045	22	513.64	12	0.205977	57	0.13	0
23.64	16	14.1344	8	22.78	34	0.452039	15	551.92	8	0.217974	52	0.14	0
24.9	23	15.1432	15	24.05	14	0.470034	22	590.2	9	0.229972	72	0.15	0
26.16	8	16.1521	9	25.32	21	0.488028	12	628.48	11	0.241969	33	0.16	0
27.42	8	17.1609	12	26.59	16	0.506023	14	666.76	8	0.253967	0	0.17	0
28.68	7	18.1698	11	27.86	25	0.524018	17	705.04	7	0.265964	0	0.18	0
29.94	23	19.1786	8	29.13	13	0.542012	17	743.32	7	0.277961	0	0.19	0
31.2	10	20.1875	6	30.4	11	0.560007	13	781.6	8	0.289959	0	0.2	0
32.46	13	21.1963	8	31.67	16	0.578002	19	819.88	11	0.301956	0	0.21	0
33.72	16	22.2051	12	32.94	17	0.595996	27	858.16	13	0.313953	0	0.22	0
34.98	21	23.214	6	34.21	7	0.613991	15	896.44	8	0.325951	0	0.23	0
36.24	5	24.2228	10	35.48	8	0.631986	27	934.72	6	0.337948	0	0.24	0
37.5	8	25.2317	12	36.75	19	0.64998	21	973	9	0.349945	0	0.25	0
38.76	15	26.2405	12	38.02	5	0.667975	23	1011.28	13	0.361943	0	0.26	0
40.02	3	27.2494	9	39.29	10	0.68597	16	1049.56	15	0.37394	0	0.27	0
41.28	11	28.2582	10	40.56	5	0.703964	25	1087.84	14	0.385937	0	0.28	0
42.54	1	29.267	5	41.83	20	0.721959	25	1126.12	7	0.397935	0	0.29	0
43.8	14	30.2759	8	43.1	12	0.739953	21	1164.4	8	0.409932	0	0.3	0
45.06	7	31.2847	5	44.37	14	0.757948	20	1202.68	11	0.421929	0	0.31	0
46.32	7	32.2936	11	45.64	12	0.775943	24	1240.96	11	0.433927	0	0.32	0
47.58	7	33.3024	9	46.91	14	0.793937	21	1279.24	12	0.445924	0	0.33	0
48.84	12	34.3113	9	48.18	8	0.811932	29	1317.52	11	0.457921	0	0.34	0
50.1	7	35.3201	12	49.45	4	0.829927	26	1355.8	10	0.469919	0	0.35	0
51.36	9	36.3289	7	50.72	5	0.847921	27	1394.08	9	0.481916	0	0.36	0
52.62	6	37.3378	14	51.99	17	0.865916	32	1432.36	13	0.493914	0	0.37	0
53.88	16	38.3466	3	53.26	7	0.883911	29	1470.64	8	0.505911	0	0.38	0
55.14	8	39.3555	7	54.53	6	0.901905	27	1508.92	4	0.517908	0	0.39	0
56.4	8	40.3643	6	55.8	13	0.9199	44	1547.2	7	0.529906	0	0.4	0
57.66	6	41.3732	5	57.07	6	0.937895	27	1585.48	12	0.541903	0	0.41	0
58.92	16	42.382	10	58.34	9	0.955889	22	1623.76	10	0.5539	0	0.42	0
60.18	3	43.3908	9	59.61	7	0.973884	45	1662.04	12	0.565898	0	0.43	0
61.44	3	44.3997	8	60.88	12	0.991878	17	1700.32	5	0.577895	0	0.44	0
62.7	8	45.4085	9	62.15	6	1.00987	0	1738.6	6	0.589892	0	0.45	0
63.96	19	46.4174	10	63.42	4	1.02787	0	1776.88	13	0.60189	0	0.46	0
65.22	8	47.4262	6	64.69	3	1.04586	0	1815.16	14	0.613887	0	0.47	0
66.48	5	48.4351	12	65.96	15	1.06386	0	1853.44	11	0.625884	0	0.48	0
67.74	9	49.4439	11	67.23	4	1.08185	0	1891.72	15	0.637882	0	0.49	0
69	16	50.4527	10	68.5	3	1.09985	0	1930	11	0.649879	0	0.5	0
70.26	8	51.4616	11	69.77	13	1.11784	0	1968.28	11	0.661876	0	0.51	0
71.52	4	52.4704	13	71.04	7	1.13584	0	2006.56	10	0.673874	0	0.52	0
72.78	16	53.4793	7	72.31	7	1.15383	0	2044.84	9	0.685871	0	0.53	0
74.04	15	54.4881	8	73.58	8	1.17182	0	2083.12	11	0.697868	0	0.54	0
75.3	10	55.497	9	74.85	8	1.18982	0	2121.4	8	0.709866	0	0.55	0
76.56	8	56.5058	8	76.12	9	1.20781	0	2159.68	10	0.721863	0	0.56	0
77.82	14	57.5146	16	77.39	3	1.22581	0	2197.96	6	0.733861	0	0.57	0
79.08	9	58.5235	10	78.66	3	1.2438	0	2236.24	7	0.745858	0	0.58	0
80.34	7	59.5323	10	79.93	10	1.2618	0	2274.52	13	0.757855	0	0.59	0
81.6	10	60.5412	7	81.2	6	1.27979	0	2312.8	12	0.769853	0	0.6	0
82.86	25	61.55	23	82.47	3	1.29779	0	2351.08	10	0.78185	0	0.61	0
84.12	4	62.5589	12	83.74	2	1.31578	0	2389.36	12	0.793847	0	0.62	0
85.38	1	63.5677	10	85.01	1	1.33378	0	2427.64	8	0.805845	0	0.63	0
86.64	6	64.5765	11	86.28	2	1.35177	0	2465.92	13	0.817842	0	0.64	0
87.9	14	65.5854	11	87.55	5	1.36977	0	2504.2	11	0.829839	0	0.65	0
89.16	7	66.5942	10	88.82	8	1.38776	0	2542.48	10	0.841837	0	0.66	0
90.42	8	67.6031	11	90.09	1	1.40576	0	2580.76	8	0.853834	0	0.67	0
91.68	9	68.6119	11	91.36	2	1.42375	0	2619.04	8	0.865831	0	0.68	0
92.94	17	69.6208	9	92.63	4	1.44175	0	2657.32	7	0.877829	0	0.69	0
94.2	9	70.6296	14	93.9	9	1.45974	0	2695.6	14	0.889826	0	0.7	0
95.46	4	71.6384	14	95.17	4	1.47773	0	2733.88	10	0.901823	0	0.71	0
96.72	6	72.6473	13	96.44	2	1.49573	0	2772.16	19	0.913821	0	0.72	0
97.98	13	73.6561	19	97.71	1	1.51372	0	2810.44	13	0.925818	0	0.73	0
99.24	6	74.665	9	98.98	8	1.53172	0	2848.72	12	0.937815	0	0.74	0
100.5	10	75.6738	6	100.25	2	1.54971	0	2887	11	0.949813	0	0.75	0
101.76	9	76.6827	14	101.52	2	1.56771	0	2925.28	11	0.96181	0	0.76	0
103.02	6	77.6915	13	102.79	0	1.5857	0	2963.56	11	0.973807	0	0.77	0
104.28	4	78.7003	9	104.06	3	1.6037	0	3001.84	13	0.985805	0	0.78	0
105.54	8	79.7092	8	105.33	4	1.62169	0	3040.12	10	0.997802	0	0.79	0
106.8	29	80.718	14	106.6	1	1.63969	0	3078.4	7	1.0098	0	0.8	0
108.06	8	81.7269	8	107.87	3	1.65768	0	3116.68	10	1.0218	0	0.81	0
109.32	5	82.7357	11	109.14	2	1.67568	0	3154.96	5	1.03379	0	0.82	0
110.58	6	83.7446	12	110.41	0	1.69367	0	3193.24	20	1.04579	0	0.83	0
111.84	11	84.7534	11	111.68	6	1.71166	0	3231.52	3	1.05779	0	0.84	0
113.1	6	85.7622	15	112.95	6	1.72966	0	3269.8	7	1.06979	0	0.85	0
114.36	9	86.7711	17	114.22	0	1.74765	0	3308.08	8	1.08178	0	0.86	0
115.62	10	87.7799	12	115.49	2	1.76565	0	3346.36	8	1.09378	0	0.87	0
116.88	15	88.7888	10	116.76	1	1.78364	0	3384.64	9	1.10578	0	0.88	0
118.14	8	89.7976	14	118.03	1	1.80164	0	3422.92	6	1.11778	0	0.89	0
119.4	8	90.8065	18	119.3	0	1.81963	0	3461.2	7	1.12977	0	0.9	0
120.66	5	91.8153	12	120.57	0	1.83763	0	3499.48	11	1.14177	0	0.91	0
121.92	16	92.8242	10	121.84	0	1.85562	0	3537.76	9	1.15377	0	0.92	0
123.18	10	93.833	14	123.11	1	1.87362	0	3576.04	10	1.16576	0	0.93	0
124.44	6	94.8418	16	124.38	0	1.89161	0	3614.32	7	1.17776	0	0.94	0
125.7	7	95.8507	18	125.65	0	1.9096	0	3652.6	9	1.18976	0	0.95	0
126.96	13	96.8595	6	126.92	0	1.9276	0	3690.88	8	1.20176	0	0.96	0
128.22	4	97.8684	12	128.19	0	1.94559	0	3729.16	15	1.21375	0	0.97	0
129.48	10	98.8772	15	129.46	0	1.96359	0	3767.44	8	1.22575	0	0.98	0
130.74	11	99.886	1	130.73	1	1.98158	0	3805.72	6	1.23775	0	0.99	0
0	66.121	0	55.3121	0	37.128	0	0.642006	0	1897.85	0	0.151647	0	0
0	1358.35	0	815.657	0	796.992	0	0.058036	0	1.198e+06	0	0.00323	0	0
83.9685	94.5165	86.29	-228.298	88.2894	990.274	89.4084	-220.959	91.1271	-9.11854	93.3488	-43.0419	97.0917	nan
0	1755.69	0	1863.2	0	3095.72	0	1744.9	0	1830.65	0	1856.3	0	nan
0	66	0	58.5492	0	27	0	0.668145	0	1911	0	0.152648	0	0
84.1485	12	86.7413	6.60729	88.322	7	89.7204	0.24932	91.3953	168	93.7369	0.058436	97.0917	0
0	33	0	30.727	0	14	0	0.425079	0	978	0	0.104613	0	0
0	98	0	80.3941	0	54	0	0.86101	0	2825	0	0.199312	0	0
84.4082	125	87.0374	95.8645	88.7308	96	89.8108	0.979115	91.7751	3645	93.785	0.239214	97.0917	0
Pareto
NAV
0	2073
3324.55	728
6649.11	886
9973.66	888
13298.2	844
16622.8	711
19947.3	594
23271.9	524
26596.4	418
29921	373
33245.5	284
36570.1	251
39894.6	223
43219.2	179
46543.8	141
49868.3	118
53192.9	106
56517.4	82
59842	76
63166.5	61
66491.1	47
69815.6	75
73140.2	41
76464.7	41
79789.3	33
83113.9	23
86438.4	20
89763	12
93087.5	15
96412.1	15
99736.6	12
103061	16
106386	8
109710	14
113035	7
116359	13
119684	6
123009	4
126333	5
129658	8
132982	1
136307	2
139631	2
142956	1
146280	3
149605	1
152929	0
156254	3
159579	0
162903	3
166228	1
169552	1
172877	0
176201	1
179526	2
182850	0
186175	0
189500	0
192824	1
196149	0
199473	1
202798	0
206122	0
209447	0
212771	0
216096	0
219421	0
222745	0
226070	0
229394	0
232719	1
236043	0
239368	0
242692	0
246017	0
249342	0
252666	0
255991	0
259315	0
262640	0
265964	0
269289	0
272613	0
275938	0
279263	0
282587	0
285912	0
289236	0
292561	0
295885	0
299210	0
302534	0
305859	0
309184	0
312508	0
315833	0
319157	0
322482	0
325806	0
329131	1
0	20597.9
0	4.8993e+08
0	23921.9
0	142577
0	14966.2
0	0
0	5291.74
0	28606.3
0	63177
Systemics
Market($)		Biased/Pt(%)		True/Pt(%)		FormalSpread(%)		Return(%)		Volume(bsp)		Banruptcy(%)		MarketPerfYTD(%)		w-Volatility		m-Volatility		6m-Volatility		P[t-w,t]/P[t-2w,t-w](%)		Crash		TrendCounter		Hawkes
13.0699	5	0.726517	2525	0.000764	5018	0	5196	-45.1058	1	0	4315	0	90	nan	0	0	22103	0.002765	7030	0.014787	1863	-40.2432	2	0	57447	-90	2	nan	0
18.192	254	3.55638	10442	3.00082	5953	1.75777	6892	-43.8865	0	62.18	6573	0.648	1487	inf	0	0.013146	20518	0.015406	17515	0.028749	6930	-39.1606	0	0.02	0	-88.32	2	nan	0
23.314	871	6.38624	11332	6.00088	7099	3.51553	7587	-42.6672	0	124.36	7670	1.296	2200	inf	0	0.026292	8295	0.028048	13100	0.042712	8505	-38.078	0	0.04	0	-86.64	2	nan	0
28.4361	1614	9.2161	8872	9.00093	7692	5.2733	6880	-41.4479	1	186.54	7516	1.944	38	inf	0	0.039438	3341	0.040689	7931	0.056674	7081	-36.9954	0	0.06	0	-84.96	1	nan	0
33.5581	1881	12.046	6747	12.001	6872	7.03106	5922	-40.2287	0	248.72	6338	2.592	1481	inf	0	0.052584	1415	0.05333	4759	0.070636	5842	-35.9127	0	0.08	0	-83.28	2	nan	0
38.6802	1436	14.8758	4820	15.001	5797	8.78883	4846	-39.0094	1	310.9	5339	3.24	1152	inf	0	0.06573	734	0.065972	2902	0.084598	5370	-34.8301	0	0.1	0	-81.6	2	nan	0
43.8022	1403	17.7057	3579	18.0011	4373	10.5466	3959	-37.7901	0	373.08	4149	3.888	1061	inf	0	0.078876	421	0.078613	1600	0.09856	4158	-33.7475	2	0.12	0	-79.92	1	nan	0
48.9243	1346	20.5355	2559	21.0012	3330	12.3044	3147	-36.5708	1	435.26	3298	4.536	1376	inf	0	0.092022	264	0.091254	867	0.112523	3390	-32.6649	0	0.14	0	-78.24	2	nan	0
54.0463	1184	23.3654	1710	24.0012	2524	14.0621	2384	-35.3516	3	497.44	2623	5.184	1480	inf	0	0.105168	138	0.103895	632	0.126485	3088	-31.5822	1	0.16	0	-76.56	4	nan	0
59.1684	1123	26.1953	1283	27.0013	1908	15.8199	1889	-34.1323	1	559.62	2077	5.832	143	inf	0	0.118314	88	0.116537	386	0.140447	2297	-30.4996	3	0.18	0	-74.88	2	nan	0
64.2904	1104	29.0251	850	30.0013	1544	17.5777	1569	-32.913	3	621.8	1536	6.48	42	inf	0	0.13146	63	0.129178	264	0.154409	1918	-29.417	0	0.2	0	-73.2	4	nan	0
69.4125	1176	31.855	677	33.0014	1152	19.3354	1155	-31.6937	3	683.98	1286	7.128	1306	inf	0	0.144606	36	0.141819	146	0.168372	1496	-28.3344	2	0.22	0	-71.52	4	nan	0
74.5345	1253	34.6848	521	36.0014	886	21.0932	994	-30.4745	0	746.16	978	7.776	5434	inf	0	0.157752	21	0.154461	124	0.182334	1055	-27.2517	3	0.24	0	-69.84	2	nan	0
79.6566	1279	37.5147	374	39.0015	681	22.851	769	-29.2552	2	808.34	750	8.424	14	inf	0	0.170898	18	0.167102	92	0.196296	1052	-26.1691	5	0.26	0	-68.16	4	nan	0
84.7786	1462	40.3445	277	42.0016	541	24.6087	652	-28.0359	4	870.52	598	9.072	18	inf	0	0.184044	15	0.179743	63	0.210258	960	-25.0865	3	0.28	0	-66.48	7	nan	0
89.9007	1686	43.1744	184	45.0016	451	26.3665	562	-26.8166	0	932.7	460	9.72	122	inf	0	0.19719	5	0.192385	37	0.22422	722	-24.0039	3	0.3	0	-64.8	4	nan	0
95.0227	2048	46.0043	123	48.0017	338	28.1243	453	-25.5974	1	994.88	357	10.368	1517	inf	0	0.210336	7	0.205026	25	0.238183	445	-22.9212	12	0.32	0	-63.12	8	nan	0
100.145	1897	48.8341	93	51.0017	228	29.882	337	-24.3781	4	1057.06	299	11.016	15	inf	0	0.223482	6	0.217667	3	0.252145	316	-21.8386	9	0.34	0	-61.44	8	nan	0
105.267	1527	51.664	85	54.0018	175	31.6398	291	-23.1588	9	1119.24	235	11.664	264	inf	0	0.236628	5	0.230309	6	0.266107	236	-20.756	13	0.36	0	-59.76	5	nan	0
110.389	1387	54.4938	57	57.0018	132	33.3976	273	-21.9395	9	1181.42	191	12.312	1225	inf	0	0.249774	2	0.24295	14	0.280069	236	-19.6734	24	0.38	0	-58.08	10	nan	0
115.511	1468	57.3237	51	60.0019	128	35.1553	196	-20.7202	20	1243.6	155	12.96	71	inf	0	0.26292	1	0.255591	4	0.294032	159	-18.5907	34	0.4	0	-56.4	13	nan	0
120.633	1478	60.1536	46	63.0019	92	36.9131	183	-19.501	21	1305.78	110	13.608	86	inf	0	0.276066	2	0.268233	0	0.307994	109	-17.5081	31	0.42	0	-54.72	9	nan	0
125.755	1829	62.9834	24	66.002	69	38.6708	151	-18.2817	12	1367.96	112	14.256	226	inf	0	0.289212	1	0.280874	0	0.321956	59	-16.4255	42	0.44	0	-53.04	21	nan	0
130.877	1668	65.8133	26	69.0021	47	40.4286	127	-17.0624	37	1430.14	75	14.904	28	inf	0	0.302358	1	0.293515	0	0.335918	42	-15.3429	77	0.46	0	-51.36	26	nan	0
135.999	1518	68.6431	34	72.0021	45	42.1864	142	-15.8431	39	1492.32	72	15.552	134	inf	0	0.315504	0	0.306157	0	0.34988	41	-14.2602	77	0.48	0	-49.68	16	nan	0
141.121	1594	71.473	30	75.0022	43	43.9441	108	-14.6239	50	1554.5	66	16.2	42	inf	0	0.32865	0	0.318798	0	0.363843	31	-13.1776	118	0.5	0	-48	41	nan	0
146.243	1537	74.3029	20	78.0022	58	45.7019	86	-13.4046	69	1616.68	46	16.848	33	inf	0	0.341796	0	0.331439	0	0.377805	33	-12.095	170	0.52	0	-46.32	54	nan	0
151.365	1661	77.1327	19	81.0023	33	47.4597	78	-12.1853	106	1678.86	39	17.496	836	inf	0	0.354942	0	0.344081	0	0.391767	47	-11.0124	261	0.54	0	-44.64	62	nan	0
156.487	1380	79.9626	21	84.0023	28	49.2174	63	-10.966	152	1741.04	33	18.144	472	inf	0	0.368088	0	0.356722	0	0.405729	19	-9.92973	389	0.56	0	-42.96	41	nan	0
161.609	1175	82.7924	13	87.0024	37	50.9752	54	-9.74676	191	1803.22	25	18.792	679	inf	0	0.381234	0	0.369363	0	0.419691	0	-8.8471	544	0.58	0	-41.28	92	nan	0
166.731	1123	85.6223	9	90.0025	30	52.733	54	-8.52748	348	1865.4	20	19.44	444	inf	0	0.39438	0	0.382005	0	0.433654	0	-7.76448	869	0.6	0	-39.6	107	nan	0
171.853	1020	88.4522	14	93.0025	30	54.4907	44	-7.30821	551	1927.58	24	20.088	52	inf	0	0.407527	0	0.394646	0	0.447616	0	-6.68185	1228	0.62	0	-37.92	58	nan	0
176.975	849	91.282	13	96.0026	21	56.2485	47	-6.08893	919	1989.76	17	20.736	193	inf	0	0.420673	0	0.407287	0	0.461578	0	-5.59923	1936	0.64	0	-36.24	122	nan	0
182.098	797	94.1119	17	99.0026	15	58.0063	38	-4.86965	1569	2051.94	11	21.384	764	inf	0	0.433819	0	0.419929	0	0.47554	0	-4.5166	2848	0.66	0	-34.56	138	nan	0
187.22	693	96.9417	8	102.003	24	59.764	37	-3.65038	3102	2114.12	7	22.032	784	inf	0	0.446965	0	0.43257	0	0.489503	0	-3.43398	4235	0.68	0	-32.88	77	nan	0
192.342	632	99.7716	7	105.003	18	61.5218	21	-2.4311	5732	2176.3	9	22.68	660	inf	0	0.460111	0	0.445211	0	0.503465	0	-2.35135	6169	0.7	0	-31.2	183	nan	0
197.464	650	102.601	1	108.003	11	63.2796	23	-1.21182	23522	2238.48	8	23.328	2768	inf	0	0.473257	0	0.457853	0	0.517427	0	-1.26873	7808	0.72	0	-29.52	218	nan	0
202.586	563	105.431	7	111.003	3	65.0373	28	0.007451	7921	2300.66	7	23.976	5094	inf	0	0.486403	0	0.470494	0	0.531389	0	-0.186101	7935	0.74	0	-27.84	125	nan	0
207.708	581	108.261	3	114.003	8	66.7951	31	1.22673	5510	2362.84	9	24.624	2351	inf	0	0.499549	0	0.483135	0	0.545351	0	0.896525	6709	0.76	0	-26.16	281	nan	0
212.83	507	111.091	2	117.003	5	68.5529	28	2.446	3014	2425.02	7	25.272	30	inf	0	0.512695	0	0.495777	0	0.559314	0	1.97915	5193	0.78	0	-24.48	338	nan	0
217.952	484	113.921	2	120.003	6	70.3106	17	3.66528	1617	2487.2	5	25.92	3062	inf	0	0.525841	0	0.508418	0	0.573276	0	3.06177	3529	0.8	0	-22.8	202	nan	0
223.074	581	116.751	6	123.003	10	72.0684	19	4.88456	1026	2549.38	4	26.568	760	inf	0	0.538987	0	0.521059	0	0.587238	0	4.1444	2248	0.82	0	-21.12	473	nan	0
228.196	501	119.581	4	126.003	4	73.8262	12	6.10383	587	2611.56	5	27.216	65	inf	0	0.552133	0	0.533701	0	0.6012	0	5.22703	1567	0.84	0	-19.44	593	nan	0
233.318	460	122.41	1	129.003	6	75.5839	23	7.32311	339	2673.74	3	27.864	157	inf	0	0.565279	0	0.546342	0	0.615162	0	6.30965	1006	0.86	0	-17.76	348	nan	0
238.44	448	125.24	3	132.003	8	77.3417	5	8.54239	252	2735.92	3	28.512	2752	inf	0	0.578425	0	0.558983	0	0.629125	0	7.39228	656	0.88	0	-16.08	847	nan	0
243.562	385	128.07	0	135.003	4	79.0995	10	9.76166	187	2798.1	4	29.16	41	inf	0	0.591571	0	0.571625	0	0.643087	0	8.4749	499	0.9	0	-14.4	1090	nan	0
248.684	440	130.9	2	138.003	5	80.8572	8	10.9809	133	2860.28	3	29.808	22	inf	0	0.604717	0	0.584266	0	0.657049	0	9.55753	325	0.92	0	-12.72	642	nan	0
253.806	407	133.73	1	141.003	2	82.615	12	12.2002	76	2922.46	5	30.456	50	inf	0	0.617863	0	0.596907	0	0.671011	0	10.6402	230	0.94	0	-11.04	1560	nan	0
258.928	478	136.56	0	144.003	3	84.3728	10	13.4195	79	2984.64	3	31.104	42	inf	0	0.631009	0	0.609548	0	0.684974	0	11.7228	148	0.96	0	-9.36	2050	nan	0
264.05	444	139.39	0	147.004	3	86.1305	11	14.6388	43	3046.82	1	31.752	594	inf	0	0.644155	0	0.62219	0	0.698936	0	12.8054	123	0.98	0	-7.68	1295	nan	0
269.172	312	142.219	1	150.004	1	87.8883	8	15.858	41	3109	1	32.4	2604	inf	0	0.657301	0	0.634831	0	0.712898	0	13.888	98	1	53	-6	3402	nan	0
274.294	333	145.049	0	153.004	1	89.6461	7	17.0773	27	3171.18	2	33.048	35	inf	0	0.670447	0	0.647472	0	0.72686	0	14.9707	71	1.02	0	-4.32	4730	nan	0
279.416	271	147.879	0	156.004	2	91.4038	5	18.2966	31	3233.36	2	33.696	31	inf	0	0.683593	0	0.660114	0	0.740822	0	16.0533	48	1.04	0	-2.64	5674	nan	0
284.539	252	150.709	0	159.004	0	93.1616	11	19.5159	15	3295.54	0	34.344	27	inf	0	0.696739	0	0.672755	0	0.754785	0	17.1359	43	1.06	0	-0.96	6565	nan	0
289.661	234	153.539	0	162.004	0	94.9194	7	20.7352	24	3357.72	5	34.992	84	inf	0	0.709885	0	0.685396	0	0.768747	0	18.2185	30	1.08	0	0.72	5814	nan	0
294.783	174	156.369	0	165.004	1	96.6771	5	21.9544	11	3419.9	1	35.64	50	inf	0	0.723031	0	0.698038	0	0.782709	0	19.3012	18	1.1	0	2.4	4990	nan	0
299.905	151	159.199	0	168.004	0	98.4349	5	23.1737	19	3482.08	2	36.288	420	inf	0	0.736177	0	0.710679	0	0.796671	0	20.3838	15	1.12	0	4.08	2020	nan	0
305.027	135	162.029	1	171.004	1	100.193	2	24.393	11	3544.26	2	36.936	227	inf	0	0.749323	0	0.72332	0	0.810633	0	21.4664	12	1.14	0	5.76	3106	nan	0
310.149	139	164.858	0	174.004	0	101.95	2	25.6123	7	3606.44	0	37.584	905	inf	0	0.762469	0	0.735962	0	0.824596	0	22.549	15	1.16	0	7.44	2174	nan	0
315.271	132	167.688	0	177.004	0	103.708	3	26.8315	9	3668.62	0	38.232	29	inf	0	0.775615	0	0.748603	0	0.838558	0	23.6317	4	1.18	0	9.12	877	nan	0
320.393	144	170.518	0	180.004	0	105.466	2	28.0508	6	3730.8	1	38.88	35	inf	0	0.788761	0	0.761244	0	0.85252	0	24.7143	8	1.2	0	10.8	1451	nan	0
325.515	135	173.348	0	183.004	0	107.224	4	29.2701	5	3792.98	2	39.528	27	inf	0	0.801907	0	0.773886	0	0.866482	0	25.7969	3	1.22	0	12.48	1135	nan	0
330.637	151	176.178	0	186.004	0	108.981	2	30.4894	0	3855.16	1	40.176	1029	inf	0	0.815053	0	0.786527	0	0.880445	0	26.8795	3	1.24	0	14.16	460	nan	0
335.759	121	179.008	0	189.004	0	110.739	4	31.7086	5	3917.34	2	40.824	31	inf	0	0.828199	0	0.799168	0	0.894407	0	27.9622	9	1.26	0	15.84	778	nan	0
340.881	118	181.838	0	192.004	0	112.497	2	32.9279	2	3979.52	0	41.472	24	inf	0	0.841345	0	0.81181	0	0.908369	0	29.0448	6	1.28	0	17.52	615	nan	0
346.003	133	184.667	0	195.004	0	114.255	0	34.1472	3	4041.7	0	42.12	76	inf	0	0.854491	0	0.824451	0	0.922331	0	30.1274	7	1.3	0	19.2	249	nan	0
351.125	133	187.497	0	198.004	0	116.013	0	35.3665	1	4103.88	0	42.768	596	inf	0	0.867637	0	0.837092	0	0.936293	0	31.21	6	1.32	0	20.88	402	nan	0
356.247	154	190.327	0	201.005	0	117.77	2	36.5857	1	4166.06	1	43.416	10	inf	0	0.880783	0	0.849734	0	0.950256	0	32.2927	0	1.34	0	22.56	326	nan	0
361.369	98	193.157	0	204.005	0	119.528	0	37.805	1	4228.24	0	44.064	40	inf	0	0.893929	0	0.862375	0	0.964218	0	33.3753	1	1.36	0	24.24	137	nan	0
366.491	95	195.987	0	207.005	2	121.286	0	39.0243	1	4290.42	0	44.712	6	inf	0	0.907075	0	0.875016	0	0.97818	0	34.4579	1	1.38	0	25.92	237	nan	0
371.613	95	198.817	0	210.005	0	123.044	0	40.2436	1	4352.6	0	45.36	14	inf	0	0.920221	0	0.887658	0	0.992142	0	35.5405	0	1.4	0	27.6	201	nan	0
376.735	72	201.647	0	213.005	0	124.801	0	41.4629	1	4414.78	0	46.008	12	inf	0	0.933367	0	0.900299	0	1.0061	0	36.6232	1	1.42	0	29.28	86	nan	0
381.857	72	204.476	0	216.005	0	126.559	0	42.6821	1	4476.96	0	46.656	62	inf	0	0.946513	0	0.91294	0	1.02007	0	37.7058	1	1.44	0	30.96	147	nan	0
386.98	52	207.306	0	219.005	0	128.317	1	43.9014	0	4539.14	0	47.304	64	inf	0	0.959659	0	0.925582	0	1.03403	0	38.7884	1	1.46	0	32.64	126	nan	0
392.102	37	210.136	0	222.005	0	130.075	0	45.1207	1	4601.32	0	47.952	2570	inf	0	0.972805	0	0.938223	0	1.04799	0	39.871	3	1.48	0	34.32	54	nan	0
397.224	33	212.966	0	225.005	0	131.832	0	46.34	2	4663.5	1	48.6	45	inf	0	0.985951	0	0.950864	0	1.06195	0	40.9537	0	1.5	0	36	93	nan	0
402.346	35	215.796	0	228.005	0	133.59	0	47.5592	1	4725.68	0	49.248	11	inf	0	0.999097	0	0.963506	0	1.07592	0	42.0363	1	1.52	0	37.68	73	nan	0
407.468	19	218.626	0	231.005	0	135.348	0	48.7785	2	4787.86	0	49.896	3	inf	0	1.01224	0	0.976147	0	1.08988	0	43.1189	2	1.54	0	39.36	52	nan	0
412.59	10	221.456	0	234.005	0	137.106	1	49.9978	0	4850.04	0	50.544	20	inf	0	1.02539	0	0.988788	0	1.10384	0	44.2015	0	1.56	0	41.04	24	nan	0
417.712	5	224.285	1	237.005	0	138.863	0	51.2171	1	4912.22	0	51.192	122	inf	0	1.03853	0	1.00143	0	1.1178	0	45.2842	2	1.58	0	42.72	43	nan	0
422.834	8	227.115	1	240.005	1	140.621	0	52.4363	0	4974.4	0	51.84	50	inf	0	1.05168	0	1.01407	0	1.13176	0	46.3668	1	1.6	0	44.4	37	nan	0
427.956	12	229.945	0	243.005	0	142.379	0	53.6556	0	5036.58	0	52.488	204	inf	0	1.06483	0	1.02671	0	1.14573	0	47.4494	0	1.62	0	46.08	17	nan	0
433.078	22	232.775	1	246.005	0	144.137	0	54.8749	0	5098.76	0	53.136	48	inf	0	1.07797	0	1.03935	0	1.15969	0	48.532	0	1.64	0	47.76	30	nan	0
438.2	20	235.605	0	249.005	0	145.895	0	56.0942	0	5160.94	0	53.784	222	inf	0	1.09112	0	1.052	0	1.17365	0	49.6147	0	1.66	0	49.44	26	nan	0
443.322	14	238.435	0	252.005	0	147.652	1	57.3134	0	5223.12	0	54.432	18	inf	0	1.10427	0	1.06464	0	1.18761	0	50.6973	1	1.68	0	51.12	12	nan	0
448.444	13	241.265	0	255.006	0	149.41	0	58.5327	1	5285.3	0	55.08	17	inf	0	1.11741	0	1.07728	0	1.20158	0	51.7799	0	1.7	0	52.8	22	nan	0
453.566	23	244.094	0	258.006	0	151.168	0	59.752	1	5347.48	0	55.728	9	inf	0	1.13056	0	1.08992	0	1.21554	0	52.8625	0	1.72	0	54.48	20	nan	0
458.688	25	246.924	0	261.006	0	152.926	0	60.9713	0	5409.66	0	56.376	55	inf	0	1.1437	0	1.10256	0	1.2295	0	53.9452	0	1.74	0	56.16	8	nan	0
463.81	23	249.754	0	264.006	0	154.683	0	62.1906	0	5471.84	0	57.024	1320	inf	0	1.15685	0	1.1152	0	1.24346	0	55.0278	0	1.76	0	57.84	14	nan	0
468.932	24	252.584	0	267.006	0	156.441	0	63.4098	0	5534.02	0	57.672	5	inf	0	1.16999	0	1.12784	0	1.25742	0	56.1104	1	1.78	0	59.52	14	nan	0
474.054	20	255.414	0	270.006	0	158.199	0	64.6291	0	5596.2	0	58.32	22	inf	0	1.18314	0	1.14048	0	1.27139	0	57.193	1	1.8	0	61.2	6	nan	0
479.176	15	258.244	0	273.006	0	159.957	0	65.8484	0	5658.38	0	58.968	74	inf	0	1.19629	0	1.15312	0	1.28535	0	58.2757	0	1.82	0	62.88	11	nan	0
484.298	21	261.074	0	276.006	0	161.714	0	67.0677	0	5720.56	0	59.616	330	inf	0	1.20943	0	1.16577	0	1.29931	0	59.3583	0	1.84	0	64.56	10	nan	0
489.42	14	263.903	0	279.006	0	163.472	1	68.2869	0	5782.74	0	60.264	322	inf	0	1.22258	0	1.17841	0	1.31327	0	60.4409	0	1.86	0	66.24	5	nan	0
494.543	18	266.733	0	282.006	0	165.23	0	69.5062	0	5844.92	0	60.912	26	inf	0	1.23573	0	1.19105	0	1.32723	0	61.5235	0	1.88	0	67.92	8	nan	0
499.665	30	269.563	0	285.006	0	166.988	0	70.7255	0	5907.1	0	61.56	11	inf	0	1.24887	0	1.20369	0	1.3412	0	62.6062	0	1.9	0	69.6	8	nan	0
504.787	30	272.393	0	288.006	0	168.746	0	71.9448	0	5969.28	0	62.208	194	inf	0	1.26202	0	1.21633	0	1.35516	0	63.6888	0	1.92	0	71.28	3	nan	0
509.909	13	275.223	0	291.006	0	170.503	0	73.164	0	6031.46	0	62.856	420	inf	0	1.27516	0	1.22897	0	1.36912	0	64.7714	0	1.94	0	72.96	5	nan	0
515.031	16	278.053	0	294.006	0	172.261	0	74.3833	0	6093.64	0	63.504	1187	inf	0	1.28831	0	1.24161	0	1.38308	0	65.854	0	1.96	0	74.64	4	nan	0
520.153	7	280.883	1	297.006	1	174.019	2	75.6026	1	6155.82	1	64.152	0	inf	0	1.30146	0	1.25426	0	1.39705	0	66.9367	1	1.98	0	76.32	1	nan	0
0	137.555	0	13.2617	0	16.3624	0	10.4519	0	0.066323	0	347.219	0	23.2245	0	inf	0	0.021474	0	0.038665	0	0.096817	0	0.130352	0	0.000922	0	-0.013565	0	nan
0	6712.73	0	106.478	0	191.095	0	108.297	0	11.9215	0	87255.9	0	273.332	0	nan	0	0.00036	0	0.000712	0	0.003604	0	19.0243	0	0.000921	0	142.606	0	nan
0	65172.1	0	209191	0	159433	0	183156	0	75113.4	0	154140	0	38987.5	0	nan	0	187568	0	121326	0	79855.6	0	31613	0	1.89131e+06	0	-5864.45	0	nan
0	268730	0	2.1278e+06	0	1.15161e+06	0	1.2127e+06	0	1.73573e+06	0	1.10685e+06	0	162830	0	nan	0	1.30639e+06	0	575828	0	302713	0	668522	0	6.22671e+07	0	487744	0	nan
0	125.354	0	10.5485	0	13.2442	0	7.65934	0	0	0	274	0	24	0	101.188	0	0.016299	0	0.031492	0	0.080774	0	0.062463	0	0	0	0	0	1.0234
0	33.8006	0	3.68815	0	1.7917	0	1.04162	0	-4.55357	0	44	0	1.6	0	86.5067	0	0.00437	0	0.011672	0	0.031278	0	-6.4911	0	0	0	-19	0	0.039302
0	78.5171	0	6.72349	0	7.49323	0	4.04083	0	-1.01489	0	153	0	8.2	0	95.9873	0	0.009881	0	0.020567	0	0.052023	0	-2.07764	0	0	0	-5	0	0.306622
0	175.604	0	16.6633	0	21.2546	0	13.2839	0	1.01742	0	457	0	31.2	0	108.411	0	0.02684	0	0.048421	0	0.126424	0	2.26198	0	0	0	5	0	2.12665
0	293.339	0	31.4888	0	41.1472	0	28.9831	0	4.95714	0	887	0	57.2	0	141.532	0	0.055192	0	0.089252	0	0.217329	0	6.80515	0	0	0	18	0	4.13188
Moments
Log-return		AC-1w Log-return		AC-2w Log-return		AC-m Log-return		AC-3m Log-return		AC-6m Log-return		AC-y Log-return		Abs-log-return		AC-1w Abs-log-return		AC-2w Abs-log-return		AC-m Abs-log-return		AC-3m Abs-log-return		AC-6m Abs-log-return		AC-y Abs-log-return		w-Volatility		AC-w w-Volatility		2w-Volatility		AC-2w 2w-Volatility		m-Volatility		AC-m m-Volatility		3m-Volatility		AC-3m 3m-Volatility		6m-Volatility		AC-6m 6m-Volatility		y-Volatility
-0.864702	1	-0.996186	70	-0.939872	3	-0.818882	1	-0.570525	5	-0.324603	21	-0.262504	4	0	40417	0	1709	7e-06	2565	1.8e-05	3723	2e-06	5153	0	6314	2e-06	7469	0	27227	-0.999903	847	0	16901	-0.995457	409	0.001745	10362	-0.996158	487	0.005677	4535	-0.996435	702	0.009662	2617	-0.992202	787	0.017509	1043
-0.840611	0	-0.966224	131	-0.910748	4	-0.792483	5	-0.549859	3	-0.307215	9	-0.247424	3	0.018647	9176	0.02	1642	0.019559	2502	0.018585	3734	0.015426	5123	0.01411	6265	0.013841	7229	0.014005	17187	-0.969909	1588	0.013585	19461	-0.965535	1061	0.015042	17199	-0.966309	1235	0.019068	10155	-0.966559	1383	0.024454	7412	-0.962389	1159	0.032795	4198
-0.81652	0	-0.936262	214	-0.881624	17	-0.766083	13	-0.529193	14	-0.289827	23	-0.232344	3	0.037294	3732	0.04	1625	0.039111	2488	0.037153	3696	0.03085	4856	0.02822	5927	0.02768	7440	0.028011	6760	-0.939915	1868	0.02717	10001	-0.935613	1393	0.02834	11420	-0.936461	1488	0.032459	10477	-0.936682	1663	0.039246	8331	-0.932577	1173	0.048081	6133
-0.79243	0	-0.9063	327	-0.8525	36	-0.739684	14	-0.508526	5	-0.272439	121	-0.217265	6	0.055941	1702	0.06	1622	0.058663	2451	0.05572	3725	0.046274	4796	0.04233	5922	0.041519	6925	0.042016	2946	-0.909921	1910	0.040755	4986	-0.90569	1603	0.041637	6870	-0.906613	1485	0.04585	8054	-0.906805	1698	0.054039	7685	-0.902765	1457	0.063367	5293
-0.768339	0	-0.876338	359	-0.823376	58	-0.713285	17	-0.48786	11	-0.255051	174	-0.202185	30	0.074588	896	0.08	1666	0.078215	2441	0.074288	3533	0.061698	4563	0.05644	5425	0.055358	5842	0.056022	1480	-0.879927	1858	0.05434	2522	-0.875768	1652	0.054934	4215	-0.876765	1564	0.059242	5934	-0.876928	1688	0.068831	5411	-0.872953	1578	0.078653	5208
-0.744248	0	-0.846376	419	-0.794252	108	-0.686886	25	-0.467194	4	-0.237663	143	-0.187105	29	0.093235	512	0.1	1609	0.097767	2427	0.092855	3458	0.077122	4193	0.07055	4931	0.069197	4818	0.070027	773	-0.849933	1777	0.067925	1484	-0.845845	1671	0.068231	2821	-0.846917	1542	0.072633	4424	-0.847052	1595	0.083623	4821	-0.84314	1405	0.093939	5148
-0.720158	0	-0.816415	485	-0.765128	131	-0.660486	24	-0.446528	3	-0.220276	330	-0.172025	107	0.111882	340	0.12	1636	0.117319	2476	0.111423	3267	0.092547	3927	0.08466	4498	0.083036	3751	0.084033	419	-0.819939	1687	0.08151	812	-0.815923	1624	0.081529	1666	-0.817069	1563	0.086024	3428	-0.817175	1464	0.098415	4581	-0.813328	1380	0.109225	4578
-0.696067	0	-0.786453	524	-0.736004	159	-0.634087	19	-0.425862	9	-0.202888	513	-0.156946	267	0.130529	238	0.14	1709	0.136871	2341	0.12999	3183	0.107971	3739	0.09877	4026	0.096876	3211	0.098038	240	-0.789945	1630	0.095095	484	-0.786	1541	0.094826	1047	-0.78722	1501	0.099415	2547	-0.787298	1415	0.113208	3553	-0.783516	1309	0.124511	3971
-0.671976	0	-0.756491	574	-0.70688	205	-0.607688	66	-0.405196	31	-0.1855	637	-0.141866	601	0.149176	130	0.16	1653	0.156423	2292	0.148558	3000	0.123395	3306	0.11288	3301	0.110715	2753	0.112044	175	-0.759951	1530	0.10868	308	-0.756078	1507	0.108123	652	-0.757372	1406	0.112806	2206	-0.757421	1389	0.128	2421	-0.753704	1325	0.139797	3185
-0.647886	0	-0.726529	637	-0.677756	280	-0.581289	105	-0.384529	64	-0.168112	831	-0.126786	1248	0.167823	93	0.18	1605	0.175975	2342	0.167125	2902	0.138819	2837	0.12699	2787	0.124554	2203	0.126049	105	-0.729957	1431	0.122265	175	-0.726155	1495	0.12142	456	-0.727524	1322	0.126197	1416	-0.727544	1378	0.142792	1929	-0.723891	1284	0.155082	2869
-0.623795	0	-0.696567	713	-0.648632	351	-0.554889	139	-0.363863	94	-0.150724	1387	-0.111707	1321	0.18647	80	0.2	1661	0.195527	2278	0.185693	2788	0.154243	2644	0.1411	2228	0.138393	1622	0.140055	61	-0.699963	1415	0.13585	119	-0.696233	1405	0.134718	278	-0.697676	1277	0.139589	990	-0.697668	1330	0.157584	1858	-0.694079	1328	0.170368	2589
-0.599704	0	-0.666605	704	-0.619508	377	-0.52849	198	-0.343197	121	-0.133336	1732	-0.096627	2036	0.205117	39	0.22	1608	0.215079	2187	0.20426	2561	0.169667	2312	0.15521	1609	0.152232	1269	0.15406	43	-0.669969	1323	0.149435	94	-0.666311	1315	0.148015	175	-0.667828	1251	0.15298	623	-0.667791	1172	0.172377	1412	-0.664267	1201	0.185654	2075
-0.575614	0	-0.636643	780	-0.590384	456	-0.502091	227	-0.322531	164	-0.115948	2491	-0.081547	2991	0.223764	32	0.24	1753	0.234631	2186	0.222828	2275	0.185092	1948	0.16932	1027	0.166071	1127	0.168066	32	-0.639975	1247	0.16302	51	-0.636388	1222	0.161312	118	-0.63798	1183	0.166371	736	-0.637914	1056	0.187169	1092	-0.634454	1143	0.20094	1655
-0.551523	0	-0.606682	790	-0.56126	510	-0.475692	324	-0.301865	226	-0.098561	2705	-0.066467	3703	0.242411	29	0.26	1702	0.254183	2097	0.241395	2107	0.200516	1783	0.18343	971	0.17991	719	0.182071	17	-0.609981	1239	0.176605	31	-0.606466	1196	0.174609	80	-0.608131	1225	0.179762	567	-0.608037	1052	0.201961	809	-0.604642	996	0.216226	1386
-0.527432	1	-0.57672	844	-0.532136	657	-0.449292	388	-0.281199	374	-0.081173	3181	-0.051388	4583	0.261058	15	0.28	1690	0.273735	2091	0.259963	1979	0.21594	1391	0.19754	694	0.193749	432	0.196077	11	-0.579987	1199	0.19019	26	-0.576543	1178	0.187907	48	-0.578283	1099	0.193153	426	-0.578161	981	0.216754	670	-0.57483	1068	0.231512	1380
-0.503342	0	-0.546758	855	-0.503012	721	-0.422893	481	-0.260533	536	-0.063785	3817	-0.036308	5087	0.279705	18	0.3	1656	0.293287	2047	0.27853	1775	0.231364	1076	0.21165	377	0.207588	222	0.210082	6	-0.549993	1064	0.203775	16	-0.546621	1108	0.201204	18	-0.548435	1064	0.206544	260	-0.548284	981	0.231546	570	-0.545018	978	0.246798	1184
-0.479251	0	-0.516796	945	-0.473888	828	-0.396494	640	-0.239866	739	-0.046397	4639	-0.021228	5175	0.298352	12	0.32	1609	0.312839	1924	0.297098	1480	0.246788	920	0.22576	366	0.221427	130	0.224087	6	-0.519999	1052	0.21736	5	-0.516698	1059	0.214501	10	-0.518587	1002	0.219936	184	-0.518407	936	0.246338	639	-0.515205	1038	0.262084	1023
-0.45516	1	-0.486834	966	-0.444764	948	-0.370095	763	-0.2192	847	-0.029009	4941	-0.006149	5667	0.316999	8	0.34	1660	0.332391	1802	0.315665	1320	0.262212	701	0.23987	282	0.235266	45	0.238093	3	-0.490005	998	0.230945	2	-0.486776	1074	0.227798	14	-0.488739	993	0.233327	196	-0.48853	899	0.26113	485	-0.485393	1032	0.27737	1004
-0.43107	2	-0.456872	1003	-0.41564	974	-0.343695	1021	-0.198534	1218	-0.011621	4593	0.008931	5825	0.335646	10	0.36	1609	0.351943	1700	0.334233	1148	0.277636	553	0.25398	191	0.249105	57	0.252098	1	-0.460011	940	0.24453	4	-0.456853	1004	0.241096	13	-0.458891	945	0.246718	122	-0.458653	910	0.275923	269	-0.455581	951	0.292656	630
-0.406979	1	-0.42691	1049	-0.386516	1133	-0.317296	1119	-0.177868	1682	0.005767	4231	0.024011	4730	0.354293	5	0.38	1582	0.371495	1595	0.3528	1008	0.293061	459	0.26809	127	0.262944	46	0.266104	2	-0.430017	963	0.258115	4	-0.426931	1020	0.254393	5	-0.429042	928	0.260109	98	-0.428777	939	0.290715	282	-0.425769	870	0.307942	478
-0.382888	3	-0.396949	1128	-0.357392	1206	-0.290897	1373	-0.157202	1819	0.023155	4322	0.039091	3861	0.37294	1	0.4	1575	0.391047	1516	0.371368	860	0.308485	339	0.2822	88	0.276783	22	0.280109	1	-0.400023	888	0.2717	1	-0.397009	948	0.26769	7	-0.399194	900	0.2735	44	-0.3989	841	0.305507	273	-0.395956	881	0.323227	610
-0.358798	6	-0.366987	1177	-0.328268	1274	-0.264498	1544	-0.136536	2147	0.040542	3653	0.05417	2764	0.391587	4	0.42	1485	0.410599	1304	0.389935	719	0.323909	274	0.29631	39	0.290622	16	0.294115	1	-0.370029	889	0.285285	2	-0.367086	941	0.280988	9	-0.369346	860	0.286891	37	-0.369023	777	0.320299	193	-0.366144	811	0.338513	532
-0.334707	2	-0.337025	1146	-0.299144	1386	-0.238098	1738	-0.115869	2279	0.05793	2947	0.06925	2197	0.410234	3	0.44	1454	0.430151	1286	0.408503	641	0.339333	168	0.31042	21	0.304461	24	0.30812	2	-0.340035	856	0.29887	2	-0.337164	842	0.294285	8	-0.339498	828	0.300283	19	-0.339146	773	0.335092	68	-0.336332	804	0.353799	347
-0.310616	8	-0.307063	1202	-0.27002	1549	-0.211699	1881	-0.095203	2902	0.075318	2570	0.08433	1637	0.428881	2	0.46	1455	0.449703	1078	0.42707	504	0.354757	84	0.32453	27	0.3183	18	0.322126	0	-0.310041	856	0.312454	2	-0.307241	821	0.307582	4	-0.30965	858	0.313674	5	-0.30927	733	0.349884	33	-0.306519	817	0.369085	174
-0.286526	7	-0.277101	1295	-0.240896	1662	-0.1853	2010	-0.074537	3180	0.092706	1955	0.099409	1201	0.447528	1	0.48	1401	0.469255	1027	0.445638	424	0.370181	80	0.33864	31	0.332139	54	0.336131	0	-0.280047	790	0.326039	4	-0.277319	841	0.320879	5	-0.279802	862	0.327065	9	-0.279393	794	0.364676	25	-0.276707	783	0.384371	134
-0.262435	19	-0.247139	1297	-0.211772	1748	-0.158901	2244	-0.053871	3645	0.110094	1496	0.114489	1028	0.466175	0	0.5	1322	0.488807	931	0.464205	349	0.385606	69	0.352749	21	0.345978	47	0.350137	0	-0.250053	770	0.339624	1	-0.247396	792	0.334177	0	-0.249953	822	0.340456	8	-0.249516	767	0.379469	4	-0.246895	755	0.399657	128
-0.238345	21	-0.217177	1373	-0.182648	1799	-0.132501	2528	-0.033205	3840	0.127482	1286	0.129569	603	0.484822	1	0.52	1302	0.508359	819	0.482773	289	0.40103	66	0.366859	2	0.359817	4	0.364142	0	-0.220059	740	0.353209	2	-0.217474	822	0.347474	0	-0.220105	795	0.353847	0	-0.219639	743	0.394261	5	-0.217083	756	0.414943	97
-0.214254	35	-0.187216	1316	-0.153525	1891	-0.106102	2511	-0.012539	4015	0.14487	902	0.144648	285	0.503469	2	0.54	1155	0.527911	778	0.50134	219	0.416454	38	0.380969	2	0.373656	5	0.378148	1	-0.190065	721	0.366794	0	-0.187551	788	0.360771	0	-0.190257	751	0.367238	0	-0.189762	708	0.409053	5	-0.18727	793	0.430229	93
-0.190163	61	-0.157254	1305	-0.124401	1938	-0.079703	2680	0.008127	4026	0.162258	617	0.159728	173	0.522116	0	0.56	1202	0.547463	674	0.519908	169	0.431878	22	0.395079	0	0.387495	0	0.392153	1	-0.160071	731	0.380379	0	-0.157629	771	0.374068	0	-0.160409	713	0.38063	0	-0.159886	762	0.423845	6	-0.157458	767	0.445515	74
-0.166073	107	-0.127292	1406	-0.095277	1970	-0.053304	2744	0.028794	3722	0.179645	334	0.174808	121	0.540763	1	0.58	1095	0.567015	603	0.538475	144	0.447302	17	0.409189	1	0.401334	0	0.406159	0	-0.130077	717	0.393964	0	-0.127707	804	0.387366	0	-0.130561	699	0.394021	0	-0.130009	734	0.438638	8	-0.127646	803	0.460801	82
-0.141982	200	-0.09733	1474	-0.066153	2056	-0.026905	2681	0.04946	3444	0.197033	322	0.189888	111	0.559411	0	0.6	1010	0.586567	481	0.557043	109	0.462726	35	0.423299	0	0.415173	0	0.420164	0	-0.100083	717	0.407549	0	-0.097784	723	0.400663	0	-0.100713	706	0.407412	0	-0.100132	641	0.45343	9	-0.097833	753	0.476086	90
-0.117891	307	-0.067368	1450	-0.037029	2126	-0.000505	2566	0.070126	2871	0.214421	200	0.204967	81	0.578058	0	0.62	980	0.606119	471	0.57561	87	0.47815	16	0.437409	0	0.429013	0	0.434169	0	-0.070089	673	0.421134	0	-0.067862	737	0.41396	0	-0.070865	711	0.420803	0	-0.070255	641	0.468222	11	-0.068021	716	0.491372	47
-0.093801	609	-0.037406	1435	-0.007905	2035	0.025894	2700	0.090792	2638	0.231809	117	0.220047	18	0.596705	0	0.64	937	0.625671	411	0.594178	71	0.493575	6	0.451519	0	0.442852	0	0.448175	0	-0.040095	651	0.434719	0	-0.037939	741	0.427257	0	-0.041016	654	0.434194	0	-0.040378	636	0.483014	13	-0.038209	683	0.506658	14
-0.06971	1489	-0.007444	1561	0.021219	2036	0.052293	2584	0.111458	2357	0.249197	79	0.235127	4	0.615352	0	0.66	804	0.645223	360	0.612745	52	0.508999	4	0.465629	0	0.456691	0	0.46218	0	-0.010101	732	0.448304	0	-0.008017	686	0.440555	0	-0.011168	656	0.447585	0	-0.010502	633	0.497807	0	-0.008397	643	0.521944	20
-0.045619	4560	0.022517	1381	0.050343	2024	0.078692	2491	0.132124	1983	0.266585	58	0.250206	0	0.633999	0	0.68	797	0.664775	285	0.631313	36	0.524423	0	0.479739	0	0.47053	0	0.476186	0	0.019893	682	0.461889	0	0.021906	762	0.453852	0	0.01868	716	0.460977	0	0.019375	678	0.512599	0	0.021416	630	0.53723	28
-0.021529	30755	0.052479	1380	0.079467	1965	0.105092	2236	0.15279	1527	0.283973	22	0.265286	0	0.652646	0	0.7	732	0.684327	253	0.64988	32	0.539847	2	0.493849	0	0.484369	0	0.490191	0	0.049887	646	0.475474	0	0.051828	717	0.467149	0	0.048528	613	0.474368	0	0.049252	616	0.527391	0	0.051228	706	0.552516	0
0.002562	13269	0.082441	1360	0.108591	1853	0.131491	2061	0.173457	1231	0.30136	10	0.280366	0	0.671293	0	0.72	744	0.703879	193	0.668448	31	0.555271	0	0.507959	0	0.498208	0	0.504197	0	0.079881	623	0.489059	0	0.081751	721	0.480446	0	0.078376	698	0.487759	0	0.079129	564	0.542184	0	0.08104	674	0.567802	0
0.026653	3547	0.112403	1351	0.137715	1890	0.15789	1991	0.194123	1001	0.318748	11	0.295446	0	0.68994	0	0.74	688	0.723431	158	0.687015	26	0.570695	0	0.522069	0	0.512047	0	0.518202	0	0.109875	641	0.502644	0	0.111673	683	0.493744	0	0.108224	619	0.50115	0	0.109005	627	0.556976	0	0.110852	636	0.583088	0
0.050743	1243	0.142365	1300	0.166839	1773	0.184289	1735	0.214789	851	0.336136	23	0.310525	0	0.708587	0	0.76	584	0.742983	158	0.705583	17	0.58612	0	0.536179	0	0.525886	0	0.532208	0	0.139869	596	0.516229	0	0.141595	685	0.507041	0	0.138073	656	0.514541	0	0.138882	600	0.571768	0	0.140665	592	0.598374	0
0.074834	554	0.172327	1254	0.195963	1608	0.210689	1546	0.235455	549	0.353524	28	0.325605	0	0.727234	0	0.78	595	0.762535	125	0.72415	16	0.601544	0	0.550289	0	0.539725	0	0.546213	0	0.169863	614	0.529814	0	0.171518	667	0.520338	0	0.167921	670	0.527932	0	0.168759	606	0.58656	0	0.170477	641	0.61366	0
0.098925	267	0.202289	1190	0.225087	1503	0.237088	1458	0.256121	375	0.370912	18	0.340685	0	0.745881	0	0.8	520	0.782087	103	0.742718	15	0.616968	0	0.564399	0	0.553564	0	0.560219	0	0.199857	619	0.543399	0	0.20144	667	0.533635	0	0.197769	695	0.541324	0	0.198636	665	0.601353	0	0.200289	666	0.628946	0
0.123015	165	0.23225	1188	0.254211	1471	0.263487	1216	0.276787	319	0.3883	6	0.355764	0	0.764528	0	0.82	489	0.801639	75	0.761285	11	0.632392	0	0.578509	0	0.567403	0	0.574224	0	0.229851	652	0.556984	0	0.231363	707	0.546933	0	0.227617	705	0.554715	0	0.228513	618	0.616145	0	0.230102	726	0.644231	0
0.147106	73	0.262212	1161	0.283335	1280	0.289886	1019	0.297454	241	0.405688	5	0.370844	0	0.783175	0	0.84	435	0.821191	66	0.779853	9	0.647816	0	0.592619	0	0.581242	0	0.58823	0	0.259845	613	0.570569	0	0.261285	642	0.56023	0	0.257465	696	0.568106	0	0.258389	621	0.630937	0	0.259914	635	0.659517	0
0.171197	54	0.292174	1107	0.312459	1214	0.316286	861	0.31812	165	0.423076	0	0.385924	0	0.801822	0	0.86	409	0.840743	47	0.79842	0	0.66324	0	0.606729	0	0.595081	0	0.602235	0	0.289839	569	0.584154	0	0.291208	665	0.573527	0	0.287313	688	0.581497	0	0.288266	646	0.645729	0	0.289726	606	0.674803	0
0.195287	46	0.322136	1133	0.341583	1056	0.342685	729	0.338786	111	0.440463	0	0.401004	0	0.820469	0	0.88	329	0.860295	14	0.816988	4	0.678664	0	0.620839	0	0.60892	0	0.616241	0	0.319833	624	0.597739	0	0.32113	629	0.586824	0	0.317162	712	0.594888	0	0.318143	673	0.660522	0	0.319538	616	0.690089	0
0.219378	19	0.352098	1015	0.370707	988	0.369084	594	0.359452	59	0.457851	0	0.416083	0	0.839116	0	0.9	317	0.879847	24	0.835555	2	0.694089	0	0.634949	0	0.622759	0	0.630246	0	0.349827	647	0.611324	0	0.351053	676	0.600122	0	0.34701	688	0.60828	0	0.34802	675	0.675314	0	0.349351	597	0.705375	0
0.243469	21	0.38206	1054	0.399831	934	0.395483	491	0.380118	28	0.475239	0	0.431163	0	0.857763	1	0.92	228	0.899399	19	0.854123	2	0.709513	0	0.649059	0	0.636598	0	0.644251	0	0.379821	591	0.624909	0	0.380975	681	0.613419	0	0.376858	684	0.621671	0	0.377896	654	0.690106	0	0.379163	587	0.720661	0
0.267559	11	0.412022	933	0.428955	855	0.421883	369	0.400784	4	0.492627	0	0.446243	0	0.87641	0	0.94	215	0.918951	8	0.87269	0	0.724937	0	0.663169	0	0.650437	0	0.658257	0	0.409815	620	0.638494	0	0.410897	685	0.626716	0	0.406706	703	0.635062	0	0.407773	652	0.704899	0	0.408975	562	0.735947	0
0.29165	11	0.441983	890	0.458079	730	0.448282	347	0.42145	9	0.510015	0	0.461322	0	0.895057	0	0.96	146	0.938503	1	0.891258	0	0.740361	0	0.677279	0	0.664276	0	0.672262	0	0.439809	631	0.652079	0	0.44082	671	0.640013	0	0.436554	690	0.648453	0	0.43765	675	0.719691	0	0.438788	619	0.751233	0
0.315741	11	0.471945	919	0.487203	647	0.474681	269	0.442117	5	0.527403	0	0.476402	0	0.913704	0	0.98	85	0.958055	0	0.909825	0	0.755785	0	0.691389	0	0.678115	0	0.686268	0	0.469803	614	0.665664	0	0.470742	662	0.653311	0	0.466402	748	0.661844	0	0.467527	695	0.734483	0	0.4686	621	0.766519	0
0.339831	4	0.501907	816	0.516327	572	0.50108	184	0.462783	4	0.544791	0	0.491482	0	0.932351	0	1	4	0.977607	0	0.928393	0	0.771209	0	0.705499	0	0.691954	0	0.700273	0	0.499797	606	0.679249	0	0.500665	687	0.666608	0	0.496251	714	0.675235	0	0.497404	732	0.749275	0	0.498412	659	0.781805	0
0.363922	1	0.531869	766	0.545451	542	0.52748	145	0.483449	3	0.562179	0	0.506562	0	0.950998	0	1.02	0	0.997159	0	0.94696	0	0.786634	0	0.719608	0	0.705793	0	0.714279	0	0.529791	621	0.692834	0	0.530587	712	0.679905	0	0.526099	697	0.688627	0	0.52728	741	0.764068	0	0.528224	616	0.797091	0
0.388013	3	0.561831	763	0.574575	433	0.553879	112	0.504115	0	0.579566	0	0.521641	0	0.969645	0	1.04	0	1.01671	0	0.965528	0	0.802058	0	0.733718	0	0.719632	0	0.728284	0	0.559785	595	0.706419	0	0.56051	683	0.693202	0	0.555947	700	0.702018	0	0.557157	705	0.77886	0	0.558037	633	0.812376	0
0.412103	2	0.591793	667	0.603699	366	0.580278	83	0.524781	0	0.596954	0	0.536721	0	0.988292	0	1.06	0	1.03626	0	0.984095	0	0.817482	0	0.747828	0	0.733471	0	0.74229	0	0.589779	599	0.720004	0	0.590432	712	0.7065	0	0.585795	769	0.715409	0	0.587034	704	0.793652	0	0.587849	633	0.827662	0
0.436194	1	0.621755	626	0.632823	286	0.606677	59	0.545447	0	0.614342	0	0.551801	0	1.00694	0	1.08	0	1.05581	0	1.00266	0	0.832906	0	0.761938	0	0.74731	0	0.756295	0	0.619773	624	0.733589	0	0.620355	692	0.719797	0	0.615643	798	0.7288	0	0.616911	734	0.808444	0	0.617661	655	0.842948	0
0.460285	0	0.651716	673	0.661947	221	0.633077	54	0.566114	0	0.63173	0	0.56688	0	1.02559	0	1.1	0	1.07537	0	1.02123	0	0.84833	0	0.776048	0	0.761149	0	0.770301	0	0.649767	635	0.747174	0	0.650277	673	0.733094	0	0.645491	713	0.742191	0	0.646787	737	0.823237	0	0.647473	672	0.858234	0
0.484375	2	0.681678	597	0.691071	178	0.659476	38	0.58678	0	0.649118	0	0.58196	0	1.04423	0	1.12	0	1.09492	0	1.0398	0	0.863754	0	0.790158	0	0.774989	0	0.784306	0	0.679761	581	0.760759	0	0.680199	652	0.746391	0	0.67534	727	0.755582	0	0.676664	702	0.838029	0	0.677286	739	0.87352	0
0.508466	0	0.71164	518	0.720195	135	0.685875	22	0.607446	0	0.666506	0	0.59704	0	1.06288	0	1.14	0	1.11447	0	1.05837	0	0.879179	0	0.804268	0	0.788828	0	0.798312	0	0.709755	567	0.774344	0	0.710122	661	0.759689	0	0.705188	671	0.768974	0	0.706541	734	0.852821	0	0.707098	845	0.888806	0
0.532557	1	0.741602	490	0.749319	110	0.712274	8	0.628112	0	0.683894	0	0.61212	0	1.08153	0	1.16	0	1.13402	0	1.07693	0	0.894603	0	0.818378	0	0.802667	0	0.812317	0	0.739749	602	0.787929	0	0.740044	701	0.772986	0	0.735036	764	0.782365	0	0.736418	702	0.867614	0	0.73691	819	0.904092	0
0.556647	0	0.771564	496	0.778443	75	0.738674	4	0.648778	0	0.701281	0	0.627199	0	1.10017	0	1.18	0	1.15358	0	1.0955	0	0.910027	0	0.832488	0	0.816506	0	0.826323	0	0.769743	604	0.801514	0	0.769967	646	0.786283	0	0.764884	761	0.795756	0	0.766295	780	0.882406	0	0.766723	938	0.919378	0
0.580738	0	0.801526	388	0.807567	76	0.765073	2	0.669444	0	0.718669	0	0.642279	0	1.11882	0	1.2	0	1.17313	0	1.11407	0	0.925451	0	0.846598	0	0.830345	0	0.840328	0	0.799737	596	0.815099	0	0.799889	649	0.79958	0	0.794732	769	0.809147	0	0.796171	804	0.897198	0	0.796535	866	0.934664	0
0.604829	0	0.831488	343	0.836691	39	0.791472	1	0.69011	0	0.736057	0	0.657359	0	1.13747	0	1.22	0	1.19268	0	1.13264	0	0.940875	0	0.860708	0	0.844184	0	0.854334	0	0.829731	551	0.828684	0	0.829812	646	0.812878	0	0.82458	740	0.822538	0	0.826048	971	0.91199	0	0.826347	957	0.94995	0
0.628919	0	0.861449	276	0.865815	16	0.817871	2	0.710777	0	0.753445	0	0.672438	0	1.15612	0	1.24	0	1.21223	0	1.1512	0	0.956299	0	0.874818	0	0.858023	0	0.868339	0	0.859725	529	0.842269	0	0.859734	569	0.826175	0	0.854429	721	0.835929	0	0.855925	879	0.926783	0	0.856159	1062	0.965235	0
0.65301	0	0.891411	235	0.894939	17	0.844271	0	0.731443	0	0.770833	0	0.687518	0	1.17476	0	1.26	0	1.23178	0	1.16977	0	0.971723	0	0.888928	0	0.871862	0	0.882344	0	0.889719	532	0.855854	0	0.889657	471	0.839472	0	0.884277	654	0.849321	0	0.885802	834	0.941575	0	0.885972	1008	0.980521	0
0.677101	0	0.921373	152	0.924063	6	0.87067	0	0.752109	0	0.788221	0	0.702598	0	1.19341	0	1.28	0	1.25134	0	1.18834	0	0.987148	0	0.903038	0	0.885701	0	0.89635	0	0.919713	459	0.869439	0	0.919579	408	0.852769	0	0.914125	529	0.862712	0	0.915679	803	0.956367	0	0.915784	1044	0.995807	0
0.701191	0	0.951335	93	0.953187	5	0.897069	0	0.772775	0	0.805609	0	0.717678	0	1.21206	0	1.3	0	1.27089	0	1.2069	0	1.00257	0	0.917148	0	0.89954	0	0.910355	0	0.949707	376	0.883024	0	0.949501	199	0.866067	0	0.943973	364	0.876103	0	0.945555	673	0.971159	0	0.945596	820	1.01109	0
0.725282	0	0.981297	31	0.982311	0	0.923468	0	0.793441	0	0.822997	0	0.732757	0	1.2307	0	1.32	0	1.29044	0	1.22547	0	1.018	0	0.931258	0	0.913379	0	0.924361	0	0.979701	144	0.896609	0	0.979424	25	0.879364	0	0.973821	53	0.889494	0	0.975432	186	0.985952	0	0.975409	193	1.02638	0
0.749373	0	1.01126	0	1.01144	0	0.949868	0	0.814107	0	0.840384	0	0.747837	0	1.24935	0	1.34	0	1.30999	0	1.24404	0	1.03342	0	0.945368	0	0.927218	0	0.938366	0	1.0097	0	0.910194	0	1.00935	0	0.892661	0	1.00367	0	0.902885	0	1.00531	0	1.00074	0	1.00522	0	1.04167	0
0.773463	0	1.04122	0	1.04056	0	0.976267	0	0.834774	0	0.857772	0	0.762917	0	1.268	0	1.36	0	1.32954	0	1.26261	0	1.04884	0	0.959478	0	0.941057	0	0.952372	0	1.03969	0	0.923778	0	1.03927	0	0.905958	0	1.03352	0	0.916276	0	1.03519	0	1.01554	0	1.03503	0	1.05695	0
0.797554	0	1.07118	0	1.06968	0	1.00267	0	0.85544	0	0.87516	0	0.777996	0	1.28664	0	1.38	0	1.34909	0	1.28117	0	1.06427	0	0.973588	0	0.954896	0	0.966377	0	1.06968	0	0.937363	0	1.06919	0	0.919256	0	1.06337	0	0.929668	0	1.06506	0	1.03033	0	1.06485	0	1.07224	0
0.821645	0	1.10114	0	1.09881	0	1.02906	0	0.876106	0	0.892548	0	0.793076	0	1.30529	0	1.4	0	1.36865	0	1.29974	0	1.07969	0	0.987698	0	0.968735	0	0.980383	0	1.09968	0	0.950948	0	1.09911	0	0.932553	0	1.09321	0	0.943059	0	1.09494	0	1.04512	0	1.09466	0	1.08752	0
0.845735	0	1.13111	0	1.12793	0	1.05547	0	0.896772	0	0.909936	0	0.808156	0	1.32394	0	1.42	0	1.3882	0	1.31831	0	1.09512	0	1.00181	0	0.982574	0	0.994388	0	1.12967	0	0.964533	0	1.12904	0	0.94585	0	1.12306	0	0.95645	0	1.12482	0	1.05991	0	1.12447	0	1.10281	0
0.869826	0	1.16107	0	1.15705	0	1.08186	0	0.917438	0	0.927324	0	0.823235	0	1.34258	0	1.44	0	1.40775	0	1.33688	0	1.11054	0	1.01592	0	0.996413	0	1.00839	0	1.15966	0	0.978118	0	1.15896	0	0.959147	0	1.15291	0	0.969841	0	1.15469	0	1.07471	0	1.15428	0	1.1181	0
0.893917	0	1.19103	0	1.18618	0	1.10826	0	0.938104	0	0.944712	0	0.838315	0	1.36123	0	1.46	0	1.4273	0	1.35545	0	1.12597	0	1.03003	0	1.01025	0	1.0224	0	1.18966	0	0.991703	0	1.18888	0	0.972445	0	1.18276	0	0.983232	0	1.18457	0	1.0895	0	1.18409	0	1.13338	0
0.918007	0	1.22099	0	1.2153	0	1.13466	0	0.95877	0	0.9621	0	0.853395	0	1.37988	0	1.48	0	1.44686	0	1.37401	0	1.14139	0	1.04414	0	1.02409	0	1.03641	0	1.21965	0	1.00529	0	1.2188	0	0.985742	0	1.21261	0	0.996623	0	1.21445	0	1.10429	0	1.21391	0	1.14867	0
0.942098	0	1.25095	0	1.24443	0	1.16106	0	0.979437	0	0.979487	0	0.868475	0	1.39853	0	1.5	0	1.46641	0	1.39258	0	1.15681	0	1.05825	0	1.03793	0	1.05041	0	1.24965	0	1.01887	0	1.24873	0	0.999039	0	1.24246	0	1.01002	0	1.24432	0	1.11908	0	1.24372	0	1.16395	0
0.966189	0	1.28092	0	1.27355	0	1.18746	0	1.0001	0	0.996875	0	0.883554	0	1.41717	0	1.52	0	1.48596	0	1.41115	0	1.17224	0	1.07236	0	1.05177	0	1.06442	0	1.27964	0	1.03246	0	1.27865	0	1.01234	0	1.2723	0	1.02341	0	1.2742	0	1.13387	0	1.27353	0	1.17924	0
0.990279	0	1.31088	0	1.30268	0	1.21386	0	1.02077	0	1.01426	0	0.898634	0	1.43582	0	1.54	0	1.50551	0	1.42972	0	1.18766	0	1.08647	0	1.06561	0	1.07842	0	1.30964	0	1.04604	0	1.30857	0	1.02563	0	1.30215	0	1.0368	0	1.30408	0	1.14867	0	1.30334	0	1.19452	0
1.01437	0	1.34084	0	1.3318	0	1.24026	0	1.04144	0	1.03165	0	0.913714	0	1.45447	0	1.56	0	1.52506	0	1.44828	0	1.20309	0	1.10058	0	1.07945	0	1.09243	0	1.33963	0	1.05963	0	1.33849	0	1.03893	0	1.332	0	1.05019	0	1.33395	0	1.16346	0	1.33316	0	1.20981	0
1.03846	0	1.3708	0	1.36092	0	1.26666	0	1.0621	0	1.04904	0	0.928793	0	1.47311	0	1.58	0	1.54462	0	1.46685	0	1.21851	0	1.11469	0	1.09329	0	1.10643	0	1.36962	0	1.07321	0	1.36842	0	1.05223	0	1.36185	0	1.06358	0	1.36383	0	1.17825	0	1.36297	0	1.2251	0
1.06255	0	1.40076	0	1.39005	0	1.29306	0	1.08277	0	1.06643	0	0.943873	0	1.49176	0	1.6	0	1.56417	0	1.48542	0	1.23393	0	1.1288	0	1.10712	0	1.12044	0	1.39962	0	1.0868	0	1.39834	0	1.06553	0	1.3917	0	1.07697	0	1.39371	0	1.19304	0	1.39278	0	1.24038	0
1.08664	0	1.43073	0	1.41917	0	1.31946	0	1.10343	0	1.08381	0	0.958953	0	1.51041	0	1.62	0	1.58372	0	1.50398	0	1.24936	0	1.14291	0	1.12096	0	1.13444	0	1.42961	0	1.10038	0	1.42826	0	1.07882	0	1.42154	0	1.09036	0	1.42358	0	1.20784	0	1.42259	0	1.25567	0
1.11073	0	1.46069	0	1.4483	0	1.34586	0	1.1241	0	1.1012	0	0.974033	0	1.52906	0	1.64	0	1.60327	0	1.52255	0	1.26478	0	1.15702	0	1.1348	0	1.14845	0	1.45961	0	1.11397	0	1.45818	0	1.09212	0	1.45139	0	1.10375	0	1.45346	0	1.22263	0	1.4524	0	1.27095	0
1.13482	0	1.49065	0	1.47742	0	1.37226	0	1.14477	0	1.11859	0	0.989112	0	1.5477	0	1.66	0	1.62282	0	1.54112	0	1.28021	0	1.17113	0	1.14864	0	1.16245	0	1.4896	0	1.12755	0	1.48811	0	1.10542	0	1.48124	0	1.11714	0	1.48334	0	1.23742	0	1.48222	0	1.28624	0
1.15891	0	1.52061	0	1.50654	0	1.39865	0	1.16543	0	1.13598	0	1.00419	0	1.56635	0	1.68	0	1.64237	0	1.55969	0	1.29563	0	1.18524	0	1.16248	0	1.17646	0	1.51959	0	1.14114	0	1.51803	0	1.11871	0	1.51109	0	1.13054	0	1.51321	0	1.25221	0	1.51203	0	1.30153	0
1.183	0	1.55057	0	1.53567	0	1.42505	0	1.1861	0	1.15337	0	1.01927	0	1.585	0	1.7	0	1.66193	0	1.57825	0	1.31106	0	1.19935	0	1.17632	0	1.19047	0	1.54959	0	1.15472	0	1.54795	0	1.13201	0	1.54094	0	1.14393	0	1.54309	0	1.267	0	1.54184	0	1.31681	0
1.2071	0	1.58053	0	1.56479	0	1.45145	0	1.20676	0	1.17075	0	1.03435	0	1.60364	0	1.72	0	1.68148	0	1.59682	0	1.32648	0	1.21346	0	1.19016	0	1.20447	0	1.57958	0	1.16831	0	1.57787	0	1.14531	0	1.57079	0	1.15732	0	1.57297	0	1.2818	0	1.57165	0	1.3321	0
1.23119	0	1.6105	0	1.59391	0	1.47785	0	1.22743	0	1.18814	0	1.04943	0	1.62229	0	1.74	0	1.70103	0	1.61539	0	1.3419	0	1.22757	0	1.204	0	1.21848	0	1.60957	0	1.18189	0	1.6078	0	1.15861	0	1.60063	0	1.17071	0	1.60284	0	1.29659	0	1.60147	0	1.34738	0
1.25528	0	1.64046	0	1.62304	0	1.50425	0	1.2481	0	1.20553	0	1.06451	0	1.64094	0	1.76	0	1.72058	0	1.63396	0	1.35733	0	1.24168	0	1.21784	0	1.23248	0	1.63957	0	1.19548	0	1.63772	0	1.1719	0	1.63048	0	1.1841	0	1.63272	0	1.31138	0	1.63128	0	1.36267	0
1.27937	0	1.67042	0	1.65216	0	1.53065	0	1.26876	0	1.22292	0	1.07959	0	1.65959	0	1.78	0	1.74013	0	1.65253	0	1.37275	0	1.25579	0	1.23168	0	1.24649	0	1.66956	0	1.20906	0	1.66764	0	1.1852	0	1.66033	0	1.19749	0	1.6626	0	1.32617	0	1.66109	0	1.37796	0
1.30346	0	1.70038	0	1.68129	0	1.55705	0	1.28943	0	1.2403	0	1.09467	0	1.67823	0	1.8	0	1.75969	0	1.67109	0	1.38818	0	1.2699	0	1.24552	0	1.26049	0	1.69956	0	1.22265	0	1.69756	0	1.1985	0	1.69018	0	1.21088	0	1.69247	0	1.34097	0	1.6909	0	1.39324	0
1.32755	0	1.73034	0	1.71041	0	1.58345	0	1.3101	0	1.25769	0	1.10975	0	1.69688	0	1.82	0	1.77924	0	1.68966	0	1.4036	0	1.28401	0	1.25936	0	1.2745	0	1.72955	0	1.23623	0	1.72748	0	1.21179	0	1.72002	0	1.22427	0	1.72235	0	1.35576	0	1.72071	0	1.40853	0
1.35164	0	1.76031	0	1.73954	0	1.60985	0	1.33076	0	1.27508	0	1.12483	0	1.71553	0	1.84	0	1.79879	0	1.70823	0	1.41902	0	1.29812	0	1.27319	0	1.2885	0	1.75954	0	1.24982	0	1.75741	0	1.22509	0	1.74987	0	1.23767	0	1.75223	0	1.37055	0	1.75053	0	1.42381	0
1.37573	0	1.79027	0	1.76866	0	1.63625	0	1.35143	0	1.29247	0	1.13991	0	1.73417	0	1.86	0	1.81834	0	1.7268	0	1.43445	0	1.31223	0	1.28703	0	1.30251	0	1.78954	0	1.2634	0	1.78733	0	1.23839	0	1.77972	0	1.25106	0	1.78211	0	1.38534	0	1.78034	0	1.4391	0
1.39982	0	1.82023	0	1.79778	0	1.66265	0	1.37209	0	1.30986	0	1.15499	0	1.75282	0	1.88	0	1.8379	0	1.74536	0	1.44987	0	1.32634	0	1.30087	0	1.31651	0	1.81953	0	1.27699	0	1.81725	0	1.25169	0	1.80957	0	1.26445	0	1.81198	0	1.40013	0	1.81015	0	1.45438	0
1.42391	0	1.85019	0	1.82691	0	1.68905	0	1.39276	0	1.32725	0	1.17007	0	1.77147	0	1.9	0	1.85745	0	1.76393	0	1.4653	0	1.34045	0	1.31471	0	1.33052	0	1.84953	0	1.29057	0	1.84718	0	1.26498	0	1.83942	0	1.27784	0	1.84186	0	1.41493	0	1.83997	0	1.46967	0
1.448	0	1.88015	0	1.85603	0	1.71545	0	1.41343	0	1.34463	0	1.18515	0	1.79011	0	1.92	0	1.877	0	1.7825	0	1.48072	0	1.35456	0	1.32855	0	1.34452	0	1.87952	0	1.30416	0	1.8771	0	1.27828	0	1.86927	0	1.29123	0	1.87174	0	1.42972	0	1.86978	0	1.48496	0
1.47209	0	1.91011	0	1.88515	0	1.74185	0	1.43409	0	1.36202	0	1.20023	0	1.80876	0	1.94	0	1.89655	0	1.80106	0	1.49615	0	1.36867	0	1.34239	0	1.35853	0	1.90952	0	1.31774	0	1.90702	0	1.29158	0	1.89911	0	1.30462	0	1.90161	0	1.44451	0	1.89959	0	1.50024	0
1.49618	0	1.94008	0	1.91428	0	1.76824	0	1.45476	0	1.37941	0	1.21531	0	1.82741	0	1.96	0	1.9161	0	1.81963	0	1.51157	0	1.38278	0	1.35623	0	1.37254	0	1.93951	0	1.33133	0	1.93694	0	1.30488	0	1.92896	0	1.31801	0	1.93149	0	1.4593	0	1.9294	0	1.51553	0
1.52027	0	1.97004	0	1.9434	0	1.79464	0	1.47542	0	1.3968	0	1.23039	0	1.84606	0	1.98	0	1.93565	0	1.8382	0	1.52699	0	1.39689	0	1.37007	0	1.38654	0	1.9695	0	1.34491	0	1.96687	0	1.31817	0	1.95881	0	1.3314	0	1.96137	0	1.4741	0	1.95921	0	1.53081	0
0	5.7e-05	0	-0.016924	0	-0.003282	0	-0.004744	0	0.001229	0	-0.005619	0	-0.001379	0	0.018078	139.138	0.372735	139.998	0.260897	142.538	0.174956	146.302	0.108782	146.302	0.078271	87.3113	0.066626	94.6373	0.021033	0	-0.224698	0	0.027833	0	-0.181293	0	0.037957	0	-0.152006	0	0.064902	0	-0.137276	0	0.094353	0	-0.106266	0	0.136824
0	0.001212	0	0.192506	0	0.09936	0	0.049183	0	0.015989	0	0.008031	0	0.003998	0	0.000885	0	0.057282	0	0.032664	0	0.016597	0	0.006615	0	0.003342	85.2282	0.002677	92.44	0.000438	0	0.330701	0	0.000588	0	0.317055	0	0.000876	0	0.337035	0	0.002174	0	0.366928	0	0.004208	0	0.366437	0	0.00735
0	6969.24	0	2146.78	0	1686.68	0	3856.71	0	-1660.23	0	7564.69	0	11363.3	0	270904	0	24112.6	0	39654.5	0	54401.2	0	55576.2	118.559	57631.5	89.2879	70419.7	94.2319	186369	0	28249.2	0	159948	0	22653.2	0	125694	0	18759.6	0	93979.8	0	17864	0	84402.4	0	16480.2	0	73124.1
0	1.84257e+06	0	130044	0	151983	0	168612	0	182200	0	198363	0	180186	0	2.66037e+06	139.171	133105	140.294	168906	142.606	219318	146.302	220881	0	235235	89.8652	297210	91.2829	1.29057e+06	0	112975	0	994055	0	107916	0	640957	0	102543	0	359230	0	99449.4	0	313014	0	99553.5	0	269064
0	0	0	-0.020933	0	-0.005453	0	-0.007953	0	0.001583	0	-0.007688	0	-0.001806	0	0.008304	0	0.347331	0	0.234254	0	0.151116	0	0.09276	0	0.067723	90.9587	0.054716	0	0.014816	0	-0.359102	0	0.020772	0	-0.288949	0	0.02946	0	-0.25467	0	0.051355	0	-0.241912	0	0.075259	0	-0.199712	0	0.115152
0	-0.045653	0	-0.736778	0	-0.523793	0	-0.363142	0	-0.207783	0	-0.149607	0	-0.104497	0	0	0	0.034207	0	0.022135	0	0.014586	0	0.00869	107.855	0.006246	91.2316	0.005463	0	0.003222	0	-0.932462	0	0.005616	0	-0.905521	0	0.00881	0	-0.913506	0	0.016046	0	-0.92253	0	0.025388	0	-0.908126	0	0.039834
0	-0.0084	0	-0.344846	0	-0.223188	0	-0.15599	0	-0.080824	0	-0.063441	0	-0.044518	0	0.000944	139.434	0.174487	141.357	0.113396	142.726	0.0718	146.302	0.043895	91.4921	0.032551	93.5738	0.027095	0	0.008182	0	-0.736255	0	0.012219	0	-0.687368	0	0.017825	0	-0.6794	0	0.03212	0	-0.697643	0	0.046972	0	-0.659778	0	0.072611
0	0.008226	0	0.307614	0	0.213131	0	0.14461	0	0.083927	0	0.051099	0	0.037941	0	0.022471	0	0.54225	0	0.377373	0	0.25275	0	0.157863	91.6954	0.112246	93.1493	0.095635	0	0.026383	0	0.248841	0	0.035315	0	0.294494	0	0.049035	0	0.35994	0	0.084688	0	0.411402	0	0.121586	0	0.44002	0	0.179549
0	0.046561	0	0.720279	0	0.526342	0	0.364653	0	0.211348	0	0.143082	0	0.109294	0	0.068934	0	0.810458	0	0.601375	0	0.419257	0	0.263615	92.399	0.188508	92.5806	0.16719	0	0.060204	0	0.81529	0	0.07403	0	0.80391	0	0.095531	0	0.832669	0	0.16263	0	0.872861	0	0.231918	0	0.891188	0	0.309872
MostSuccessfulParameters
Future		Reflexivity(%)		TradingWindow		Gesture		History		Epsilon		NEB
6	34	0.200665	27	5	79	0.200975	28	9	10	0.050045	59	0	1000
7.26	16	1.20819	22	6.26	48	0.21895	22	47.34	9	0.062044	58	0.01	0
8.52	13	2.21571	20	7.52	46	0.236924	26	85.68	12	0.074043	59	0.02	0
9.78	31	3.22324	11	8.78	74	0.254898	29	124.02	12	0.086042	61	0.03	0
11.04	17	4.23076	17	10.04	42	0.272873	21	162.36	13	0.09804	68	0.04	0
12.3	13	5.23829	22	11.3	28	0.290847	26	200.7	7	0.110039	60	0.05	0
13.56	15	6.24581	28	12.56	31	0.308822	30	239.04	18	0.122038	62	0.06	0
14.82	20	7.25334	15	13.82	40	0.326796	17	277.38	16	0.134037	48	0.07	0
16.08	13	8.26086	26	15.08	24	0.34477	25	315.72	11	0.146035	58	0.08	0
17.34	11	9.26839	13	16.34	20	0.362745	25	354.06	11	0.158034	67	0.09	0
18.6	12	10.2759	14	17.6	14	0.380719	27	392.4	10	0.170033	71	0.1	0
19.86	27	11.2834	22	18.86	24	0.398693	16	430.74	12	0.182032	61	0.11	0
21.12	12	12.291	17	20.12	17	0.416668	18	469.08	13	0.19403	55	0.12	0
22.38	11	13.2985	11	21.38	13	0.434642	20	507.42	5	0.206029	64	0.13	0
23.64	8	14.306	15	22.64	15	0.452617	28	545.76	10	0.218028	67	0.14	0
24.9	11	15.3135	18	23.9	29	0.470591	21	584.1	20	0.230027	52	0.15	0
26.16	6	16.3211	15	25.16	9	0.488565	18	622.44	11	0.242025	30	0.16	0
27.42	7	17.3286	18	26.42	14	0.50654	27	660.78	10	0.254024	0	0.17	0
28.68	5	18.3361	22	27.68	15	0.524514	28	699.12	7	0.266023	0	0.18	0
29.94	10	19.3436	15	28.94	25	0.542488	14	737.46	6	0.278022	0	0.19	0
31.2	5	20.3512	14	30.2	11	0.560463	27	775.8	6	0.29002	0	0.2	0
32.46	5	21.3587	21	31.46	9	0.578437	29	814.14	8	0.302019	0	0.21	0
33.72	9	22.3662	18	32.72	9	0.596412	26	852.48	12	0.314018	0	0.22	0
34.98	15	23.3737	18	33.98	21	0.614386	25	890.82	10	0.326016	0	0.23	0
36.24	10	24.3813	18	35.24	7	0.63236	23	929.16	6	0.338015	0	0.24	0
37.5	5	25.3888	11	36.5	9	0.650335	23	967.5	10	0.350014	0	0.25	0
38.76	16	26.3963	15	37.76	17	0.668309	21	1005.84	6	0.362013	0	0.26	0
40.02	6	27.4038	16	39.02	9	0.686283	31	1044.18	7	0.374011	0	0.27	0
41.28	6	28.4114	13	40.28	5	0.704258	26	1082.52	7	0.38601	0	0.28	0
42.54	7	29.4189	13	41.54	6	0.722232	19	1120.86	12	0.398009	0	0.29	0
43.8	11	30.4264	19	42.8	14	0.740207	25	1159.2	11	0.410008	0	0.3	0
45.06	9	31.4339	16	44.06	8	0.758181	19	1197.54	12	0.422006	0	0.31	0
46.32	9	32.4415	10	45.32	10	0.776155	14	1235.88	7	0.434005	0	0.32	0
47.58	9	33.449	14	46.58	6	0.79413	23	1274.22	9	0.446004	0	0.33	0
48.84	9	34.4565	16	47.84	15	0.812104	16	1312.56	5	0.458003	0	0.34	0
50.1	14	35.464	13	49.1	3	0.830079	24	1350.9	10	0.470001	0	0.35	0
51.36	10	36.4716	11	50.36	10	0.848053	14	1389.24	10	0.482	0	0.36	0
52.62	8	37.4791	10	51.62	12	0.866027	22	1427.58	7	0.493999	0	0.37	0
53.88	13	38.4866	12	52.88	7	0.884002	16	1465.92	9	0.505998	0	0.38	0
55.14	9	39.4941	7	54.14	9	0.901976	28	1504.26	12	0.517996	0	0.39	0
56.4	7	40.5017	9	55.4	8	0.91995	14	1542.6	11	0.529995	0	0.4	0
57.66	6	41.5092	13	56.66	10	0.937925	22	1580.94	8	0.541994	0	0.41	0
58.92	10	42.5167	9	57.92	10	0.955899	17	1619.28	11	0.553993	0	0.42	0
60.18	10	43.5242	11	59.18	3	0.973874	22	1657.62	12	0.565991	0	0.43	0
61.44	2	44.5318	7	60.44	1	0.991848	8	1695.96	14	0.57799	0	0.44	0
62.7	5	45.5393	9	61.7	10	1.00982	0	1734.3	13	0.589989	0	0.45	0
63.96	14	46.5468	5	62.96	8	1.0278	0	1772.64	11	0.601987	0	0.46	0
65.22	7	47.5543	8	64.22	5	1.04577	0	1810.98	11	0.613986	0	0.47	0
66.48	6	48.5619	12	65.48	3	1.06374	0	1849.32	13	0.625985	0	0.48	0
67.74	10	49.5694	12	66.74	6	1.08172	0	1887.66	8	0.637984	0	0.49	0
69	20	50.5769	11	68	8	1.09969	0	1926	10	0.649982	0	0.5	0
70.26	7	51.5844	9	69.26	4	1.11767	0	1964.34	11	0.661981	0	0.51	0
71.52	10	52.592	7	70.52	10	1.13564	0	2002.68	10	0.67398	0	0.52	0
72.78	13	53.5995	6	71.78	6	1.15362	0	2041.02	13	0.685979	0	0.53	0
74.04	8	54.607	8	73.04	1	1.17159	0	2079.36	14	0.697977	0	0.54	0
75.3	7	55.6145	6	74.3	4	1.18957	0	2117.7	8	0.709976	0	0.55	0
76.56	5	56.6221	6	75.56	6	1.20754	0	2156.04	5	0.721975	0	0.56	0
77.82	21	57.6296	7	76.82	4	1.22551	0	2194.38	15	0.733974	0	0.57	0
79.08	0	58.6371	5	78.08	7	1.24349	0	2232.72	11	0.745972	0	0.58	0
80.34	5	59.6446	6	79.34	5	1.26146	0	2271.06	7	0.757971	0	0.59	0
81.6	7	60.6521	12	80.6	0	1.27944	0	2309.4	13	0.76997	0	0.6	0
82.86	8	61.6597	11	81.86	5	1.29741	0	2347.74	11	0.781969	0	0.61	0
84.12	7	62.6672	3	83.12	3	1.31539	0	2386.08	12	0.793967	0	0.62	0
85.38	7	63.6747	5	84.38	3	1.33336	0	2424.42	11	0.805966	0	0.63	0
86.64	1	64.6822	6	85.64	4	1.35133	0	2462.76	8	0.817965	0	0.64	0
87.9	6	65.6898	8	86.9	2	1.36931	0	2501.1	13	0.829964	0	0.65	0
89.16	11	66.6973	4	88.16	3	1.38728	0	2539.44	12	0.841962	0	0.66	0
90.42	12	67.7048	5	89.42	1	1.40526	0	2577.78	4	0.853961	0	0.67	0
91.68	7	68.7123	5	90.68	5	1.42323	0	2616.12	10	0.86596	0	0.68	0
92.94	16	69.7199	4	91.94	5	1.44121	0	2654.46	7	0.877958	0	0.69	0
94.2	9	70.7274	5	93.2	4	1.45918	0	2692.8	11	0.889957	0	0.7	0
95.46	4	71.7349	2	94.46	2	1.47716	0	2731.14	20	0.901956	0	0.71	0
96.72	9	72.7424	3	95.72	1	1.49513	0	2769.48	7	0.913955	0	0.72	0
97.98	15	73.75	6	96.98	4	1.5131	0	2807.82	12	0.925953	0	0.73	0
99.24	12	74.7575	5	98.24	4	1.53108	0	2846.16	12	0.937952	0	0.74	0
100.5	3	75.765	7	99.5	0	1.54905	0	2884.5	13	0.949951	0	0.75	0
101.76	15	76.7725	5	100.76	3	1.56703	0	2922.84	11	0.96195	0	0.76	0
103.02	6	77.7801	9	102.02	1	1.585	0	2961.18	11	0.973948	0	0.77	0
104.28	9	78.7876	1	103.28	2	1.60298	0	2999.52	8	0.985947	0	0.78	0
105.54	7	79.7951	5	104.54	1	1.62095	0	3037.86	9	0.997946	0	0.79	0
106.8	12	80.8026	4	105.8	1	1.63893	0	3076.2	9	1.00995	0	0.8	0
108.06	8	81.8102	2	107.06	2	1.6569	0	3114.54	6	1.02194	0	0.81	0
109.32	6	82.8177	6	108.32	2	1.67487	0	3152.88	7	1.03394	0	0.82	0
110.58	6	83.8252	2	109.58	0	1.69285	0	3191.22	9	1.04594	0	0.83	0
111.84	14	84.8327	9	110.84	5	1.71082	0	3229.56	10	1.05794	0	0.84	0
113.1	8	85.8403	2	112.1	2	1.7288	0	3267.9	9	1.06994	0	0.85	0
114.36	9	86.8478	3	113.36	1	1.74677	0	3306.24	8	1.08194	0	0.86	0
115.62	4	87.8553	4	114.62	3	1.76475	0	3344.58	6	1.09394	0	0.87	0
116.88	12	88.8628	3	115.88	2	1.78272	0	3382.92	9	1.10593	0	0.88	0
118.14	11	89.8704	7	117.14	0	1.80069	0	3421.26	8	1.11793	0	0.89	0
119.4	8	90.8779	2	118.4	1	1.81867	0	3459.6	6	1.12993	0	0.9	0
120.66	10	91.8854	5	119.66	2	1.83664	0	3497.94	10	1.14193	0	0.91	0
121.92	18	92.8929	1	120.92	1	1.85462	0	3536.28	6	1.15393	0	0.92	0
123.18	5	93.9005	4	122.18	0	1.87259	0	3574.62	12	1.16593	0	0.93	0
124.44	7	94.908	2	123.44	0	1.89057	0	3612.96	7	1.17793	0	0.94	0
125.7	8	95.9155	4	124.7	0	1.90854	0	3651.3	10	1.18993	0	0.95	0
126.96	20	96.923	5	125.96	0	1.92652	0	3689.64	14	1.20192	0	0.96	0
128.22	7	97.9306	2	127.22	1	1.94449	0	3727.98	11	1.21392	0	0.97	0
129.48	4	98.9381	2	128.48	0	1.96246	0	3766.32	9	1.22592	0	0.98	0
130.74	2	99.9456	1	129.74	1	1.98044	0	3804.66	4	1.23792	0	0.99	0
0	62.416	0	34.2399	0	32.442	0	0.582566	0	1872.08	0	0.149359	0	0
0	1497.61	0	654.588	0	768.277	0	0.052144	0	1.20782e+06	0	0.003239	0	0
120.381	138.256	119.189	721.08	119.189	1219.02	117.129	72.4162	114.53	7.97258	110.736	-6.74269	103.866	nan
0	1696.99	0	2588.84	0	3740.6	0	1857.57	0	1834.23	0	1804.04	0	nan
0	61	0	28.5124	0	23	0	0.581134	0	1884	0	0.152684	0	0
120.332	9	119.189	2.29606	119.189	6	116.551	0.237359	114.331	181	109.016	0.060342	103.866	0
0	24	0	13.1346	0	11	0	0.382181	0	902	0	0.100612	0	0
0	97	0	50.7182	0	48	0	0.766021	0	2788	0	0.199081	0	0
119.189	124	119.189	85.5075	119.189	92	116.547	0.95324	114.077	3629	103.934	0.237168	103.866	0
LessSuccessfulParameters
Future		Reflexivity(%)		TradingWindow		Gesture		History		Epsilon		NEB
6	19	0.385737	6	5	74	0.200703	16	12	17	0.050126	49	0	1000
7.26	8	1.39179	7	6.25	37	0.218693	21	50.34	14	0.062122	61	0.01	0
8.52	13	2.39784	6	7.5	41	0.236683	10	88.68	10	0.074119	57	0.02	0
9.78	18	3.40388	8	8.75	27	0.254672	16	127.02	10	0.086115	46	0.03	0
11.04	7	4.40993	4	10	60	0.272662	15	165.36	8	0.098112	66	0.04	0
12.3	11	5.41598	5	11.25	20	0.290652	24	203.7	12	0.110108	61	0.05	0
13.56	8	6.42203	3	12.5	23	0.308642	9	242.04	11	0.122105	70	0.06	0
14.82	24	7.42808	11	13.75	23	0.326631	10	280.38	11	0.134101	60	0.07	0
16.08	12	8.43413	9	15	42	0.344621	16	318.72	7	0.146098	70	0.08	0
17.34	3	9.44018	8	16.25	20	0.362611	19	357.06	11	0.158095	62	0.09	0
18.6	9	10.4462	10	17.5	17	0.380601	22	395.4	13	0.170091	60	0.1	0
19.86	19	11.4523	4	18.75	17	0.398591	11	433.74	18	0.182088	59	0.11	0
21.12	6	12.4583	7	20	34	0.41658	16	472.08	10	0.194084	56	0.12	0
22.38	8	13.4644	6	21.25	17	0.43457	19	510.42	12	0.206081	69	0.13	0
23.64	10	14.4704	8	22.5	10	0.45256	20	548.76	17	0.218077	62	0.14	0
24.9	23	15.4765	13	23.75	15	0.47055	15	587.1	10	0.230074	61	0.15	0
26.16	9	16.4825	8	25	25	0.48854	15	625.44	11	0.24207	31	0.16	0
27.42	12	17.4886	4	26.25	18	0.506529	25	663.78	15	0.254067	0	0.17	0
28.68	12	18.4946	10	27.5	19	0.524519	15	702.12	9	0.266063	0	0.18	0
29.94	19	19.5007	6	28.75	13	0.542509	14	740.46	10	0.27806	0	0.19	0
31.2	7	20.5067	9	30	24	0.560499	12	778.8	12	0.290056	0	0.2	0
32.46	5	21.5128	8	31.25	9	0.578488	25	817.14	10	0.302053	0	0.21	0
33.72	17	22.5188	11	32.5	8	0.596478	21	855.48	8	0.31405	0	0.22	0
34.98	14	23.5249	6	33.75	7	0.614468	22	893.82	6	0.326046	0	0.23	0
36.24	6	24.5309	6	35	17	0.632458	31	932.16	10	0.338043	0	0.24	0
37.5	11	25.537	7	36.25	14	0.650448	16	970.5	11	0.350039	0	0.25	0
38.76	14	26.543	8	37.5	11	0.668437	24	1008.84	13	0.362036	0	0.26	0
40.02	8	27.5491	11	38.75	6	0.686427	22	1047.18	13	0.374032	0	0.27	0
41.28	9	28.5551	5	40	17	0.704417	27	1085.52	12	0.386029	0	0.28	0
42.54	9	29.5612	4	41.25	6	0.722407	21	1123.86	9	0.398025	0	0.29	0
43.8	14	30.5672	9	42.5	7	0.740396	29	1162.2	21	0.410022	0	0.3	0
45.06	7	31.5733	8	43.75	9	0.758386	26	1200.54	4	0.422018	0	0.31	0
46.32	5	32.5793	5	45	26	0.776376	27	1238.88	8	0.434015	0	0.32	0
47.58	8	33.5854	7	46.25	12	0.794366	31	1277.22	10	0.446011	0	0.33	0
48.84	8	34.5914	6	47.5	7	0.812356	16	1315.56	11	0.458008	0	0.34	0
50.1	5	35.5975	5	48.75	8	0.830345	25	1353.9	6	0.470004	0	0.35	0
51.36	6	36.6035	5	50	10	0.848335	37	1392.24	13	0.482001	0	0.36	0
52.62	9	37.6096	10	51.25	9	0.866325	26	1430.58	7	0.493998	0	0.37	0
53.88	21	38.6156	6	52.5	12	0.884315	34	1468.92	11	0.505994	0	0.38	0
55.14	9	39.6217	12	53.75	5	0.902305	38	1507.26	8	0.517991	0	0.39	0
56.4	8	40.6277	8	55	18	0.920294	31	1545.6	10	0.529987	0	0.4	0
57.66	9	41.6338	10	56.25	4	0.938284	35	1583.94	8	0.541984	0	0.41	0
58.92	14	42.6398	12	57.5	7	0.956274	43	1622.28	14	0.55398	0	0.42	0
60.18	5	43.6458	15	58.75	5	0.974264	30	1660.62	10	0.565977	0	0.43	0
61.44	7	44.6519	3	60	15	0.992253	23	1698.96	5	0.577973	0	0.44	0
62.7	7	45.6579	8	61.25	4	1.01024	0	1737.3	7	0.58997	0	0.45	0
63.96	12	46.664	9	62.5	10	1.02823	0	1775.64	6	0.601966	0	0.46	0
65.22	9	47.67	7	63.75	5	1.04622	0	1813.98	10	0.613963	0	0.47	0
66.48	10	48.6761	4	65	9	1.06421	0	1852.32	13	0.625959	0	0.48	0
67.74	10	49.6821	13	66.25	5	1.0822	0	1890.66	7	0.637956	0	0.49	0
69	20	50.6882	11	67.5	4	1.10019	0	1929	7	0.649953	0	0.5	0
70.26	10	51.6942	12	68.75	5	1.11818	0	1967.34	9	0.661949	0	0.51	0
71.52	6	52.7003	10	70	6	1.13617	0	2005.68	7	0.673946	0	0.52	0
72.78	18	53.7063	11	71.25	5	1.15416	0	2044.02	13	0.685942	0	0.53	0
74.04	7	54.7124	11	72.5	5	1.17215	0	2082.36	12	0.697939	0	0.54	0
75.3	6	55.7184	14	73.75	4	1.19014	0	2120.7	11	0.709935	0	0.55	0
76.56	10	56.7245	8	75	11	1.20813	0	2159.04	9	0.721932	0	0.56	0
77.82	12	57.7305	5	76.25	3	1.22612	0	2197.38	7	0.733928	0	0.57	0
79.08	4	58.7366	16	77.5	5	1.24411	0	2235.72	15	0.745925	0	0.58	0
80.34	12	59.7426	4	78.75	5	1.2621	0	2274.06	8	0.757921	0	0.59	0
81.6	11	60.7487	13	80	9	1.28009	0	2312.4	11	0.769918	0	0.6	0
82.86	21	61.7547	11	81.25	2	1.29808	0	2350.74	9	0.781914	0	0.61	0
84.12	6	62.7608	16	82.5	3	1.31607	0	2389.08	11	0.793911	0	0.62	0
85.38	7	63.7668	7	83.75	4	1.33406	0	2427.42	14	0.805907	0	0.63	0
86.64	10	64.7729	12	85	7	1.35205	0	2465.76	7	0.817904	0	0.64	0
87.9	13	65.7789	10	86.25	3	1.37004	0	2504.1	10	0.829901	0	0.65	0
89.16	7	66.785	22	87.5	3	1.38803	0	2542.44	15	0.841897	0	0.66	0
90.42	8	67.791	15	88.75	3	1.40602	0	2580.78	8	0.853894	0	0.67	0
91.68	8	68.7971	6	90	5	1.42401	0	2619.12	12	0.86589	0	0.68	0
92.94	15	69.8031	5	91.25	0	1.442	0	2657.46	10	0.877887	0	0.69	0
94.2	3	70.8092	12	92.5	1	1.45999	0	2695.8	11	0.889883	0	0.7	0
95.46	9	71.8152	11	93.75	2	1.47798	0	2734.14	9	0.90188	0	0.71	0
96.72	5	72.8213	10	95	4	1.49597	0	2772.48	5	0.913876	0	0.72	0
97.98	14	73.8273	17	96.25	2	1.51396	0	2810.82	8	0.925873	0	0.73	0
99.24	8	74.8334	11	97.5	3	1.53195	0	2849.16	10	0.937869	0	0.74	0
100.5	6	75.8394	18	98.75	1	1.54994	0	2887.5	10	0.949866	0	0.75	0
101.76	26	76.8455	20	100	5	1.56793	0	2925.84	7	0.961862	0	0.76	0
103.02	3	77.8515	15	101.25	5	1.58592	0	2964.18	6	0.973859	0	0.77	0
104.28	11	78.8576	16	102.5	3	1.60391	0	3002.52	12	0.985855	0	0.78	0
105.54	7	79.8636	11	103.75	5	1.6219	0	3040.86	12	0.997852	0	0.79	0
106.8	19	80.8697	13	105	1	1.63989	0	3079.2	12	1.00985	0	0.8	0
108.06	5	81.8757	11	106.25	0	1.65787	0	3117.54	8	1.02184	0	0.81	0
109.32	10	82.8818	19	107.5	1	1.67586	0	3155.88	11	1.03384	0	0.82	0
110.58	5	83.8878	10	108.75	1	1.69386	0	3194.22	6	1.04584	0	0.83	0
111.84	17	84.8939	13	110	4	1.71185	0	3232.56	16	1.05784	0	0.84	0
113.1	7	85.8999	16	111.25	0	1.72983	0	3270.9	7	1.06983	0	0.85	0
114.36	3	86.906	7	112.5	2	1.74782	0	3309.24	9	1.08183	0	0.86	0
115.62	9	87.912	10	113.75	1	1.76581	0	3347.58	6	1.09382	0	0.87	0
116.88	11	88.9181	10	115	3	1.7838	0	3385.92	16	1.10582	0	0.88	0
118.14	3	89.9241	17	116.25	0	1.80179	0	3424.26	7	1.11782	0	0.89	0
119.4	6	90.9302	14	117.5	1	1.81978	0	3462.6	9	1.12981	0	0.9	0
120.66	6	91.9362	13	118.75	1	1.83777	0	3500.94	7	1.14181	0	0.91	0
121.92	14	92.9423	13	120	2	1.85576	0	3539.28	9	1.15381	0	0.92	0
123.18	10	93.9483	22	121.25	0	1.87375	0	3577.62	9	1.1658	0	0.93	0
124.44	3	94.9544	11	122.5	1	1.89174	0	3615.96	8	1.1778	0	0.94	0
125.7	6	95.9604	13	123.75	0	1.90973	0	3654.3	11	1.1898	0	0.95	0
126.96	11	96.9665	17	125	0	1.92772	0	3692.64	6	1.20179	0	0.96	0
128.22	6	97.9725	14	126.25	0	1.94571	0	3730.98	11	1.21379	0	0.97	0
129.48	6	98.9785	16	127.5	0	1.9637	0	3769.32	7	1.22579	0	0.98	0
130.74	7	99.9846	1	128.75	1	1.98169	0	3807.66	1	1.23778	0	0.99	0
0	64.592	0	57.7705	0	34.791	102.526	0.667719	105.516	1823.81	107.33	0.15131	109.119	0
0	1311.08	0	798.419	0	763.787	0	0.053737	0	1.2246e+06	0	0.003167	0	0
101.881	91.3217	100.334	-346.049	99.3631	1052.37	0	-368.83	0	75.5245	0	-24.0743	0	nan
0	1795.1	0	1949.06	0	3341.89	103.355	1941.24	105.95	1768.76	108.467	1856.35	109.285	nan
0	65	0	62.2731	0	26	0	0.70437	0	1816	0	0.151734	0	0
100.803	11	99.9449	8.47973	99.3378	6	0	0.258669	0	165	0	0.062296	0	0
0	32	0	35.3598	0	12	104.473	0.482183	106.63	830	108.509	0.105889	109.609	0
0	96	0	81.6481	0	52	0	0.872889	0	2765	0	0.199881	0	0
100.803	123	99.9094	96.9252	98.6986	93	0	0.9781	0	3586	0	0.238813	0	0
Pareto
NAV
0	1860
2245.11	477
4490.22	646
6735.33	677
8980.43	667
11225.5	638
13470.7	610
15715.8	541
17960.9	491
20206	401
22451.1	356
24696.2	296
26941.3	292
29186.4	231
31431.5	195
33676.6	188
35921.7	161
38166.8	131
40412	116
42657.1	106
44902.2	107
47147.3	68
49392.4	81
51637.5	57
53882.6	53
56127.7	44
58372.8	52
60617.9	26
62863	42
65108.1	26
67353.3	27
69598.4	32
71843.5	28
74088.6	20
76333.7	18
78578.8	23
80823.9	18
83069	16
85314.1	12
87559.2	11
89804.3	11
92049.4	18
94294.6	11
96539.7	8
98784.8	6
101030	9
103275	6
105520	10
107765	4
110010	4
112255	6
114501	7
116746	8
118991	2
121236	2
123481	1
125726	4
127971	3
130216	2
132461	4
134707	0
136952	2
139197	1
141442	2
143687	2
145932	3
148177	1
150422	0
152667	0
154912	4
157158	2
159403	0
161648	0
163893	2
166138	0
168383	2
170628	2
172873	1
175118	0
177364	0
179609	0
181854	0
184099	3
186344	1
188589	0
190834	0
193079	0
195324	0
197570	1
199815	0
202060	0
204305	0
206550	0
208795	0
211040	0
213285	0
215530	1
217776	0
220021	0
222266	3
0	19032.6
0	4.56281e+08
33.8642	26773.2
0	149662
0	13579.9
34.3061	0
0	5084.23
0	25690.5
34.3061	58837.6
Systemics
Market($)		Biased/Pt(%)		True/Pt(%)		FormalSpread(%)		Return(%)		Volume(bsp)		Banruptcy(%)		MarketPerfYTD(%)		w-Volatility		m-Volatility		6m-Volatility		P[t-w,t]/P[t-2w,t-w](%)		Crash		TrendCounter		Hawkes
12.1513	6	0.741595	5224	0.001946	4371	0	17761	-57.8823	1	0	5193	0	9322	nan	0	0	27227	0.001745	10362	0.009662	2617	-45.195	2	0	57406	-89	2	0	4377
16.9724	64	3.26282	12196	1.91	5355	3.25716	14169	-56.5699	0	54.33	5841	0.586	1358	inf	0	0.014005	17187	0.015042	17199	0.024454	7412	-43.8587	1	0.02	0	-87.22	2	0.11	3683
21.7934	382	5.78404	9592	3.81805	5870	6.51431	8794	-55.2576	0	108.66	6689	1.172	1057	inf	0	0.028011	6760	0.02834	11420	0.039246	8331	-42.5224	0	0.04	0	-85.44	2	0.22	4104
26.6145	1154	8.30526	7185	5.7261	5747	9.77147	5295	-53.9453	0	162.99	6749	1.758	106	inf	0	0.042016	2946	0.041637	6870	0.054039	7685	-41.1862	0	0.06	0	-83.66	2	0.33	3191
31.4356	2238	10.8265	5606	7.63416	4973	13.0286	3299	-52.6329	0	217.32	5915	2.344	1638	inf	0	0.056022	1480	0.054934	4215	0.068831	5411	-39.8499	0	0.08	0	-81.88	1	0.44	3162
36.2566	2234	13.3477	4010	9.54221	4549	16.2858	2183	-51.3206	0	271.65	5161	2.93	96	inf	0	0.070027	773	0.068231	2821	0.083623	4821	-38.5136	0	0.1	0	-80.1	2	0.55	2382
41.0777	2283	15.8689	2948	11.4503	3960	19.5429	1549	-50.0083	0	325.98	4357	3.516	1684	inf	0	0.084033	419	0.081529	1666	0.098415	4581	-37.1773	1	0.12	0	-78.32	2	0.66	2177
45.8988	2317	18.3901	2409	13.3583	3441	22.8001	1040	-48.6959	0	380.31	3353	4.102	167	inf	0	0.098038	240	0.094826	1047	0.113208	3553	-35.841	0	0.14	0	-76.54	2	0.77	2055
50.7198	2221	20.9114	1829	15.2664	2934	26.0573	767	-47.3836	0	434.64	2718	4.688	325	inf	0	0.112044	175	0.108123	652	0.128	2421	-34.5047	0	0.16	0	-74.76	2	0.88	1875
55.5409	2001	23.4326	1315	17.1744	2485	29.3144	548	-46.0713	0	488.97	2222	5.274	25	inf	0	0.126049	105	0.12142	456	0.142792	1929	-33.1684	1	0.18	0	-72.98	2	0.99	1731
60.362	1781	25.9538	1091	19.0825	2075	32.5716	442	-44.7589	0	543.3	1753	5.86	37	inf	0	0.140055	61	0.134718	278	0.157584	1858	-31.8321	2	0.2	0	-71.2	4	1.1	1638
65.1831	1819	28.475	847	20.9905	1600	35.8287	319	-43.4466	0	597.63	1361	6.446	3961	inf	0	0.15406	43	0.148015	175	0.172377	1412	-30.4958	4	0.22	0	-69.42	4	1.21	1623
70.0041	1830	30.9963	663	22.8986	1361	39.0859	238	-42.1343	0	651.96	1127	7.032	5258	inf	0	0.168066	32	0.161312	118	0.187169	1092	-29.1596	2	0.24	0	-67.64	4	1.32	1556
74.8252	1677	33.5175	521	24.8066	1208	42.343	223	-40.8219	1	706.29	875	7.618	691	inf	0	0.182071	17	0.174609	80	0.201961	809	-27.8233	9	0.26	0	-65.86	2	1.43	1498
79.6463	1776	36.0387	446	26.7147	1014	45.6002	161	-39.5096	0	760.62	714	8.204	130	inf	0	0.196077	11	0.187907	48	0.216754	670	-26.487	9	0.28	0	-64.08	6	1.54	1427
84.4673	1730	38.5599	293	28.6227	883	48.8573	148	-38.1973	0	814.95	554	8.79	20	inf	0	0.210082	6	0.201204	18	0.231546	570	-25.1507	15	0.3	0	-62.3	7	1.65	1348
89.2884	2123	41.0812	294	30.5308	784	52.1145	81	-36.8849	1	869.28	492	9.376	554	inf	0	0.224087	6	0.214501	10	0.246338	639	-23.8144	7	0.32	0	-60.52	9	1.76	1239
94.1095	1823	43.6024	253	32.4388	653	55.3717	101	-35.5726	0	923.61	373	9.962	62	inf	0	0.238093	3	0.227798	14	0.26113	485	-22.4781	19	0.34	0	-58.74	10	1.87	1185
98.9305	1730	46.1236	159	34.3469	536	58.6288	59	-34.2602	3	977.94	310	10.548	18	inf	0	0.252098	1	0.241096	13	0.275923	269	-21.1418	23	0.36	0	-56.96	6	1.98	1129
103.752	1605	48.6448	120	36.255	473	61.886	51	-32.9479	0	1032.27	238	11.134	160	inf	0	0.266104	2	0.254393	5	0.290715	282	-19.8055	30	0.38	0	-55.18	13	2.09	1059
108.573	1441	51.166	84	38.163	415	65.1431	36	-31.6356	2	1086.6	213	11.72	770	inf	0	0.280109	1	0.26769	7	0.305507	273	-18.4692	39	0.4	0	-53.4	18	2.2	1046
113.394	1156	53.6873	65	40.0711	355	68.4003	24	-30.3232	4	1140.93	186	12.306	181	inf	0	0.294115	1	0.280988	9	0.320299	193	-17.133	57	0.42	0	-51.62	24	2.31	997
118.215	1433	56.2085	49	41.9791	342	71.6574	30	-29.0109	3	1195.26	140	12.892	2804	inf	0	0.30812	2	0.294285	8	0.335092	68	-15.7967	101	0.44	0	-49.84	13	2.42	991
123.036	1329	58.7297	55	43.8872	255	74.9146	26	-27.6986	2	1249.59	119	13.478	25	inf	0	0.322126	0	0.307582	4	0.349884	33	-14.4604	126	0.46	0	-48.06	31	2.53	956
127.857	1061	61.2509	37	45.7952	220	78.1718	20	-26.3862	7	1303.92	114	14.064	33	inf	0	0.336131	0	0.320879	5	0.364676	25	-13.1241	187	0.48	0	-46.28	36	2.64	939
132.678	1092	63.7722	36	47.7033	205	81.4289	20	-25.0739	4	1358.25	108	14.65	59	inf	0	0.350137	0	0.334177	0	0.379469	4	-11.7878	298	0.5	0	-44.5	40	2.75	848
137.499	986	66.2934	25	49.6113	170	84.6861	10	-23.7616	8	1412.58	93	15.236	349	inf	0	0.364142	0	0.347474	0	0.394261	5	-10.4515	400	0.52	0	-42.72	45	2.86	832
142.32	1006	68.8146	16	51.5194	183	87.9432	16	-22.4492	16	1466.91	56	15.822	631	inf	0	0.378148	1	0.360771	0	0.409053	5	-9.11522	645	0.54	0	-40.94	25	2.97	763
147.141	1244	71.3358	25	53.4274	125	91.2004	8	-21.1369	15	1521.24	51	16.408	5	inf	0	0.392153	1	0.374068	0	0.423845	6	-7.77893	1063	0.56	0	-39.16	62	3.08	654
151.962	1385	73.857	17	55.3355	115	94.4575	12	-19.8246	12	1575.57	46	16.994	344	inf	0	0.406159	0	0.387366	0	0.438638	8	-6.44264	1708	0.58	0	-37.38	70	3.19	652
156.783	1115	76.3783	12	57.2435	131	97.7147	9	-18.5122	29	1629.9	36	17.58	1141	inf	0	0.420164	0	0.400663	0	0.45343	9	-5.10635	2757	0.6	0	-35.6	90	3.3	554
161.604	1096	78.8995	11	59.1516	115	100.972	5	-17.1999	44	1684.23	41	18.166	477	inf	0	0.434169	0	0.41396	0	0.468222	11	-3.77006	4440	0.62	0	-33.82	57	3.41	526
166.426	988	81.4207	8	61.0596	70	104.229	6	-15.8876	48	1738.56	39	18.752	125	inf	0	0.448175	0	0.427257	0	0.483014	13	-2.43377	7424	0.64	0	-32.04	132	3.52	485
171.247	804	83.9419	8	62.9677	70	107.486	5	-14.5752	73	1792.89	26	19.338	392	inf	0	0.46218	0	0.440555	0	0.497807	0	-1.09748	11266	0.66	0	-30.26	171	3.63	457
176.068	745	86.4632	6	64.8758	67	110.743	6	-13.2629	119	1847.22	21	19.924	96	inf	0	0.476186	0	0.453852	0	0.512599	0	0.238805	9886	0.68	0	-28.48	211	3.74	441
180.889	736	88.9844	8	66.7838	51	114	8	-11.9505	137	1901.55	21	20.51	814	inf	0	0.490191	0	0.467149	0	0.527391	0	1.57509	6210	0.7	0	-26.7	255	3.85	378
185.71	569	91.5056	4	68.6919	42	117.258	3	-10.6382	180	1955.88	17	21.096	40	inf	0	0.504197	0	0.480446	0	0.542184	0	2.91138	3870	0.72	0	-24.92	151	3.96	400
190.531	546	94.0268	7	70.5999	43	120.515	2	-9.32587	265	2010.21	27	21.682	1764	inf	0	0.518202	0	0.493744	0	0.556976	0	4.24767	2390	0.74	0	-23.14	356	4.07	325
195.352	462	96.548	3	72.508	24	123.772	3	-8.01354	428	2064.54	12	22.268	21	inf	0	0.532208	0	0.507041	0	0.571768	0	5.58396	1497	0.76	0	-21.36	472	4.18	314
200.173	318	99.0693	0	74.416	18	127.029	1	-6.7012	704	2118.87	9	22.854	37	inf	0	0.546213	0	0.520338	0	0.58656	0	6.92025	914	0.78	0	-19.58	613	4.29	300
204.994	203	101.59	0	76.3241	23	130.286	1	-5.38887	1218	2173.2	14	23.44	61	inf	0	0.560219	0	0.533635	0	0.601353	0	8.25654	628	0.8	0	-17.8	365	4.4	225
209.815	137	104.112	2	78.2321	16	133.543	2	-4.07653	2271	2227.53	18	24.026	39	inf	0	0.574224	0	0.546933	0	0.616145	0	9.59283	412	0.82	0	-16.02	878	4.51	246
214.636	110	106.633	4	80.1402	21	136.801	1	-2.7642	4698	2281.86	12	24.612	13	inf	0	0.58823	0	0.56023	0	0.630937	0	10.9291	275	0.84	0	-14.24	1076	4.62	198
219.457	116	109.154	4	82.0482	14	140.058	1	-1.45186	11353	2336.19	13	25.198	116	inf	0	0.602235	0	0.573527	0	0.645729	0	12.2654	188	0.86	0	-12.46	1420	4.73	200
224.278	131	111.675	2	83.9563	19	143.315	4	-0.139528	23839	2390.52	8	25.784	833	inf	0	0.616241	0	0.586824	0	0.660522	0	13.6017	139	0.88	0	-10.68	1901	4.84	152
229.099	110	114.197	0	85.8643	9	146.572	0	1.17281	5401	2444.85	9	26.37	967	inf	0	0.630246	0	0.600122	0	0.675314	0	14.938	116	0.9	0	-8.9	1181	4.95	146
233.921	149	116.718	1	87.7724	12	149.829	2	2.48514	2632	2499.18	6	26.956	165	inf	0	0.644251	0	0.613419	0	0.690106	0	16.2743	73	0.92	0	-7.12	2976	5.06	124
238.742	129	119.239	0	89.6804	10	153.086	1	3.79748	1413	2553.51	3	27.542	185	inf	0	0.658257	0	0.626716	0	0.704899	0	17.6106	54	0.94	0	-5.34	4212	5.17	106
243.563	115	121.76	0	91.5885	9	156.344	2	5.10981	815	2607.84	5	28.128	664	inf	0	0.672262	0	0.640013	0	0.719691	0	18.9469	46	0.96	0	-3.56	5339	5.28	85
248.384	167	124.281	1	93.4965	7	159.601	1	6.42215	497	2662.17	2	28.714	626	inf	0	0.686268	0	0.653311	0	0.734483	0	20.2831	32	0.98	0	-1.78	2988	5.39	96
253.205	148	126.803	0	95.4046	9	162.858	1	7.73448	336	2716.5	2	29.3	4184	inf	0	0.700273	0	0.666608	0	0.749275	0	21.6194	31	1	94	0	9560	5.5	87
258.026	127	129.324	0	97.3127	3	166.115	2	9.04682	217	2770.83	3	29.886	194	inf	0	0.714279	0	0.679905	0	0.764068	0	22.9557	16	1.02	0	1.78	5436	5.61	74
262.847	152	131.845	0	99.2207	7	169.372	0	10.3592	157	2825.16	3	30.472	45	inf	0	0.728284	0	0.693202	0	0.77886	0	24.292	8	1.04	0	3.56	4435	5.72	71
267.668	149	134.366	0	101.129	4	172.629	0	11.6715	116	2879.49	2	31.058	1600	inf	0	0.74229	0	0.7065	0	0.793652	0	25.6283	16	1.06	0	5.34	3133	5.83	66
272.489	98	136.888	1	103.037	4	175.886	0	12.9838	92	2933.82	1	31.644	153	inf	0	0.756295	0	0.719797	0	0.808444	0	26.9646	11	1.08	0	7.12	1207	5.94	51
277.31	74	139.409	0	104.945	3	179.144	1	14.2962	69	2988.15	2	32.23	68	inf	0	0.770301	0	0.733094	0	0.823237	0	28.3009	7	1.1	0	8.9	1919	6.05	54
282.131	94	141.93	2	106.853	5	182.401	0	15.6085	37	3042.48	6	32.816	123	inf	0	0.784306	0	0.746391	0	0.838029	0	29.6372	6	1.12	0	10.68	1419	6.16	37
286.952	154	144.451	2	108.761	3	185.658	1	16.9208	35	3096.81	4	33.402	215	inf	0	0.798312	0	0.759689	0	0.852821	0	30.9735	2	1.14	0	12.46	1055	6.27	42
291.773	97	146.972	0	110.669	0	188.915	0	18.2332	28	3151.14	0	33.988	338	inf	0	0.812317	0	0.772986	0	0.867614	0	32.3097	3	1.16	0	14.24	821	6.38	24
296.594	93	149.494	0	112.577	4	192.172	0	19.5455	23	3205.47	0	34.574	9	inf	0	0.826323	0	0.786283	0	0.882406	0	33.646	5	1.18	0	16.02	348	6.49	32
301.415	138	152.015	0	114.485	4	195.429	0	20.8578	29	3259.8	1	35.16	9	inf	0	0.840328	0	0.79958	0	0.897198	0	34.9823	6	1.2	0	17.8	572	6.6	15
306.237	215	154.536	0	116.393	3	198.687	0	22.1702	18	3314.13	2	35.746	2	inf	0	0.854334	0	0.812878	0	0.91199	0	36.3186	2	1.22	0	19.58	462	6.71	13
311.058	199	157.057	0	118.301	4	201.944	0	23.4825	15	3368.46	0	36.332	7	inf	0	0.868339	0	0.826175	0	0.926783	0	37.6549	2	1.24	0	21.36	373	6.82	10
315.879	160	159.579	0	120.209	2	205.201	0	24.7948	8	3422.79	0	36.918	7	inf	0	0.882344	0	0.839472	0	0.941575	0	38.9912	2	1.26	0	23.14	153	6.93	10
320.7	168	162.1	0	122.117	0	208.458	1	26.1072	8	3477.12	0	37.504	15	inf	0	0.89635	0	0.852769	0	0.956367	0	40.3275	0	1.28	0	24.92	257	7.04	7
325.521	116	164.621	0	124.025	2	211.715	0	27.4195	8	3531.45	0	38.09	16	inf	0	0.910355	0	0.866067	0	0.971159	0	41.6638	2	1.3	0	26.7	212	7.15	6
330.342	91	167.142	0	125.933	0	214.972	0	28.7318	12	3585.78	1	38.676	164	inf	0	0.924361	0	0.879364	0	0.985952	0	43.0001	1	1.32	0	28.48	164	7.26	5
335.163	71	169.663	1	127.842	0	218.229	0	30.0442	6	3640.11	1	39.262	209	inf	0	0.938366	0	0.892661	0	1.00074	0	44.3363	1	1.34	0	30.26	128	7.37	3
339.984	96	172.185	0	129.75	1	221.487	0	31.3565	2	3694.44	1	39.848	1115	inf	0	0.952372	0	0.905958	0	1.01554	0	45.6726	4	1.36	0	32.04	55	7.48	3
344.805	102	174.706	1	131.658	2	224.744	0	32.6689	6	3748.77	1	40.434	937	inf	0	0.966377	0	0.919256	0	1.03033	0	47.0089	2	1.38	0	33.82	94	7.59	2
349.626	100	177.227	0	133.566	0	228.001	0	33.9812	2	3803.1	0	41.02	13	inf	0	0.980383	0	0.932553	0	1.04512	0	48.3452	1	1.4	0	35.6	76	7.7	2
354.447	80	179.748	0	135.474	0	231.258	0	35.2935	6	3857.43	1	41.606	2	inf	0	0.994388	0	0.94585	0	1.05991	0	49.6815	0	1.42	0	37.38	62	7.81	2
359.268	68	182.27	0	137.382	1	234.515	0	36.6059	5	3911.76	1	42.192	1830	inf	0	1.00839	0	0.959147	0	1.07471	0	51.0178	0	1.44	0	39.16	28	7.92	1
364.089	50	184.791	0	139.29	1	237.772	0	37.9182	3	3966.09	0	42.778	35	inf	0	1.0224	0	0.972445	0	1.0895	0	52.3541	0	1.46	0	40.94	49	8.03	0
368.91	89	187.312	0	141.198	0	241.03	0	39.2305	5	4020.42	0	43.364	453	inf	0	1.03641	0	0.985742	0	1.10429	0	53.6904	0	1.48	0	42.72	35	8.14	0
373.732	78	189.833	0	143.106	0	244.287	0	40.5429	1	4074.75	0	43.95	23	inf	0	1.05041	0	0.999039	0	1.11908	0	55.0267	1	1.5	0	44.5	27	8.25	0
378.553	70	192.354	0	145.014	0	247.544	0	41.8552	3	4129.08	1	44.536	73	inf	0	1.06442	0	1.01234	0	1.13387	0	56.3629	0	1.52	0	46.28	18	8.36	0
383.374	53	194.876	0	146.922	1	250.801	0	43.1675	0	4183.41	1	45.122	1814	inf	0	1.07842	0	1.02563	0	1.14867	0	57.6992	0	1.54	0	48.06	7	8.47	0
388.195	19	197.397	0	148.83	2	254.058	0	44.4799	0	4237.74	0	45.708	23	inf	0	1.09243	0	1.03893	0	1.16346	0	59.0355	0	1.56	0	49.84	12	8.58	0
393.016	19	199.918	0	150.738	0	257.315	0	45.7922	1	4292.07	1	46.294	45	inf	0	1.10643	0	1.05223	0	1.17825	0	60.3718	0	1.58	0	51.62	11	8.69	0
397.837	37	202.439	0	152.646	2	260.573	0	47.1045	0	4346.4	0	46.88	9	inf	0	1.12044	0	1.06553	0	1.19304	0	61.7081	1	1.6	0	53.4	10	8.8	0
402.658	34	204.961	0	154.554	1	263.83	0	48.4169	3	4400.73	0	47.466	0	inf	0	1.13444	0	1.07882	0	1.20784	0	63.0444	1	1.62	0	55.18	5	8.91	0
407.479	49	207.482	0	156.462	0	267.087	0	49.7292	0	4455.06	0	48.052	2	inf	0	1.14845	0	1.09212	0	1.22263	0	64.3807	0	1.64	0	56.96	10	9.02	0
412.3	56	210.003	0	158.37	0	270.344	0	51.0416	1	4509.39	0	48.638	1	inf	0	1.16245	0	1.10542	0	1.23742	0	65.717	0	1.66	0	58.74	7	9.13	0
417.121	66	212.524	0	160.278	0	273.601	0	52.3539	0	4563.72	1	49.224	9	inf	0	1.17646	0	1.11871	0	1.25221	0	67.0533	0	1.68	0	60.52	4	9.24	0
421.942	57	215.045	0	162.186	0	276.858	0	53.6662	1	4618.05	1	49.81	6	inf	0	1.19047	0	1.13201	0	1.267	0	68.3895	0	1.7	0	62.3	4	9.35	1
426.763	52	217.567	0	164.095	0	280.115	0	54.9786	0	4672.38	0	50.396	0	inf	0	1.20447	0	1.14531	0	1.2818	0	69.7258	0	1.72	0	64.08	2	9.46	0
431.584	43	220.088	0	166.003	0	283.373	0	56.2909	1	4726.71	1	50.982	3	inf	0	1.21848	0	1.15861	0	1.29659	0	71.0621	0	1.74	0	65.86	4	9.57	0
436.405	25	222.609	0	167.911	0	286.63	0	57.6032	0	4781.04	0	51.568	6	inf	0	1.23248	0	1.1719	0	1.31138	0	72.3984	1	1.76	0	67.64	2	9.68	0
441.227	13	225.13	0	169.819	0	289.887	0	58.9156	0	4835.37	0	52.154	8	inf	0	1.24649	0	1.1852	0	1.32617	0	73.7347	0	1.78	0	69.42	2	9.79	0
446.048	20	227.652	0	171.727	0	293.144	0	60.2279	0	4889.7	1	52.74	12	inf	0	1.26049	0	1.1985	0	1.34097	0	75.071	0	1.8	0	71.2	1	9.9	6
450.869	22	230.173	1	173.635	0	296.401	0	61.5402	1	4944.03	0	53.326	13	inf	0	1.2745	0	1.21179	0	1.35576	0	76.4073	0	1.82	0	72.98	2	10.01	0
455.69	24	232.694	0	175.543	0	299.658	0	62.8526	0	4998.36	0	53.912	25	inf	0	1.2885	0	1.22509	0	1.37055	0	77.7436	0	1.84	0	74.76	2	10.12	0
460.511	18	235.215	0	177.451	0	302.916	0	64.1649	0	5052.69	0	54.498	98	inf	0	1.30251	0	1.23839	0	1.38534	0	79.0799	0	1.86	0	76.54	3	10.23	0
465.332	20	237.736	0	179.359	0	306.173	0	65.4772	1	5107.02	0	55.084	869	inf	0	1.31651	0	1.25169	0	1.40013	0	80.4162	1	1.88	0	78.32	4	10.34	0
470.153	13	240.258	0	181.267	0	309.43	0	66.7896	0	5161.35	0	55.67	107	inf	0	1.33052	0	1.26498	0	1.41493	0	81.7524	0	1.9	0	80.1	2	10.45	0
474.974	42	242.779	0	183.175	0	312.687	0	68.1019	0	5215.68	0	56.256	117	inf	0	1.34452	0	1.27828	0	1.42972	0	83.0887	0	1.92	0	81.88	4	10.56	0
479.795	29	245.3	0	185.083	1	315.944	0	69.4142	0	5270.01	0	56.842	142	inf	0	1.35853	0	1.29158	0	1.44451	0	84.425	0	1.94	0	83.66	4	10.67	0
484.616	26	247.821	0	186.991	0	319.201	0	70.7266	0	5324.34	0	57.428	1906	inf	0	1.37254	0	1.30488	0	1.4593	0	85.7613	0	1.96	0	85.44	4	10.78	0
489.437	13	250.343	1	188.899	3	322.458	1	72.0389	1	5378.67	1	58.014	0	inf	0	1.38654	0	1.31817	0	1.4741	0	87.0976	1	1.98	0	87.22	4	10.89	0
																													574.99
0	115.791	0	12.0513	0	14.1429	-0.050094	8.9133	0.025885	0.066667	-0.016607	329.519	0.043866	18.4197	-0.018994	inf	-0.029886	0.021033	0.03962	0.037957	0.044491	0.094353	-0.026405	0.134647	0.005384	0.001635	-0.023643	-0.026122	0.023136	nan
0	6060.35	0	109.552	0	171.615	-0.051626	118.904	0.015824	12.4386	-0.022185	90545.2	0.045699	285.719	-0.017982	nan	-0.029903	0.000438	0.061807	0.000876	0.044297	0.004208	-0.02638	21.0051	0.007745	0.001632	-0.01354	125.613	0.027231	nan
0	99570.4	0	167488	-0.030923	135729	-0.053898	246777	0.015941	95960.9	-0.021494	164804	0.040943	41866.4	-0.018437	nan	-0.033908	186369	-0.001935	125694	0.038455	84402.4	-0.020296	51006.9	0.007679	1.41864e+06	-0.000606	-1512.03	0.004375	nan
0	385355	0	1.35483e+06	-0.030593	764929	-0.052991	2.48001e+06	0.015941	2.023e+06	-0.022001	1.17172e+06	0.057688	139731	-0.018437	nan	-0.026768	1.29057e+06	-0.000706	640957	0.038576	313014	-0.020251	1.00832e+06	0.01001	3.5058e+07	0.013558	526122	0.003354	nan
0	96.9467	0	8.85869	-0.02959	10.5396	-0.055614	5.63494	0.017544	0	-0.022204	256	0.057464	13	-0.018437	100.744	-0.001111	0.014816	-3.2e-05	0.02946	0.036594	0.075259	-0.019897	0.022568	0.010063	0	-0.004228	0	0.003354	1.10046
0	34.3276	0	2.71625	-0.033277	1.28188	-0.047897	0.519612	0.018597	-4.46269	-0.022204	25	0.058266	0.2	-0.019417	86.0916	0.033024	0.003222	0.000562	0.00881	0.02172	0.025388	-0.019388	-6.60271	0.010072	0	-0.008581	-18	0.00129	0.051228
0	59.0047	0	5.105	-0.029489	5.32909	-0.048167	2.63072	0.021295	-0.835991	-0.022144	135	0.058327	4	-0.017601	96.531	0.033546	0.008182	0.003451	0.017825	0.017793	0.046972	-0.020189	-1.9162	0.009971	0	-0.008514	-5	-0.012989	0.394095
0	150.452	0	15.381	-0.034431	18.6162	-0.029073	11.0634	0.004022	0.825862	-0.024604	432	0.052505	29.6	-0.016974	106.834	0.033679	0.026383	0.001937	0.049035	0.003994	0.121586	-0.021287	2.0551	0.009812	0	-0.013382	5	-0.011753	2.27042
0	290.603	0	32.3354	-0.03569	39.7715	-0.030056	28.2388	-0.002302	4.76581	-0.028133	873	-0.02028	55.2	-0.017107	126.322	0.032797	0.060204	7.1e-05	0.095531	-0.009124	0.231918	-0.015012	7.09604	0.000594	0	-0.009611	18	-0.010094	4.15863
Moments
Log-return		AC-1w Log-return		AC-2w Log-return		AC-m Log-return		AC-3m Log-return		AC-6m Log-return		AC-y Log-return		Abs-log-return		AC-1w Abs-log-return		AC-2w Abs-log-return		AC-m Abs-log-return		AC-3m Abs-log-return		AC-6m Abs-log-return		AC-y Abs-log-return		w-Volatility		AC-w w-Volatility		2w-Volatility		AC-2w 2w-Volatility		m-Volatility		AC-m m-Volatility		3m-Volatility		AC-3m 3m-Volatility		6m-Volatility		AC-6m 6m-Volatility		y-Volatility
-0.961098	1	-1	113	-0.997112	1	-0.789193	3	-0.455155	15	-0.347848	22	-0.256097	3	0	40797	0	2161	0	2781	0	3853	0	5359	2e-06	6341	0	7320	0	25809	-0.999408	984	0	14896	-0.99382	390	0	7343	-0.99477	426	0	1343	-0.992926	594	0.008275	2586	-0.985245	927	0.012205	807
-0.935415	0	-0.97	153	-0.967298	2	-0.762895	14	-0.436487	28	-0.33118	17	-0.240687	18	0.019611	8532	0.02	1598	0.019977	2518	0.018819	3711	0.015177	5214	0.013896	6421	0.013164	7538	0.014369	16747	-0.969424	1702	0.013494	18335	-0.963882	1089	0.013513	16128	-0.964822	1060	0.013559	9219	-0.963092	1090	0.023154	6972	-0.955484	1247	0.026982	3857
-0.909732	0	-0.94	228	-0.937484	2	-0.736598	17	-0.417819	26	-0.314511	25	-0.225277	101	0.039222	3667	0.04	1616	0.039954	2538	0.037639	3773	0.030354	5392	0.027791	6047	0.026328	7190	0.028738	7135	-0.93944	1891	0.026989	10095	-0.933944	1473	0.027025	11711	-0.934874	1360	0.027118	9495	-0.933258	1385	0.038033	7799	-0.925724	1269	0.041759	4336
-0.88405	0	-0.91	279	-0.907669	24	-0.7103	25	-0.399151	50	-0.297842	62	-0.209867	62	0.058833	1850	0.06	1619	0.059931	2541	0.056458	3646	0.045531	4921	0.041685	5716	0.039492	7183	0.043107	3549	-0.909456	1817	0.040483	5684	-0.904006	1520	0.040538	7521	-0.904927	1533	0.040677	8771	-0.903424	1625	0.052911	7240	-0.895963	1329	0.056536	5012
-0.858367	0	-0.88	368	-0.877855	28	-0.684002	32	-0.380483	88	-0.281173	96	-0.194458	38	0.078444	894	0.08	1622	0.079909	2512	0.075277	3628	0.060709	4747	0.05558	5398	0.052656	6285	0.057476	1731	-0.879472	1833	0.053977	3405	-0.874068	1622	0.054051	5087	-0.874979	1585	0.054236	6485	-0.87359	1679	0.06779	5688	-0.866203	1582	0.071313	6204
-0.832684	0	-0.85	407	-0.848041	29	-0.657704	56	-0.361814	94	-0.264504	201	-0.179048	119	0.098055	601	0.1	1561	0.099886	2525	0.094096	3539	0.075886	4560	0.069474	5101	0.065819	5357	0.071845	955	-0.849489	1722	0.067471	1817	-0.844129	1631	0.067563	3495	-0.845031	1625	0.067796	5184	-0.843756	1501	0.082669	5232	-0.836442	1585	0.08609	5352
-0.807001	0	-0.82	474	-0.818227	80	-0.631406	66	-0.343146	105	-0.247836	229	-0.163638	149	0.117666	342	0.12	1610	0.119863	2442	0.112916	3395	0.091063	4125	0.083369	4722	0.078983	4846	0.086214	561	-0.819505	1780	0.080966	1161	-0.814191	1672	0.081076	2036	-0.815083	1628	0.081355	4121	-0.813922	1618	0.097548	4285	-0.806682	1515	0.100867	4356
-0.781319	0	-0.79	462	-0.788413	94	-0.605108	98	-0.324478	163	-0.231167	224	-0.148229	324	0.137277	225	0.14	1596	0.13984	2641	0.131735	3254	0.10624	3613	0.097263	3872	0.092147	3363	0.100583	323	-0.789521	1537	0.09446	650	-0.784253	1577	0.094589	1400	-0.785136	1535	0.094914	2985	-0.784088	1569	0.112427	3328	-0.776921	1604	0.115644	4059
-0.755636	0	-0.76	559	-0.758599	126	-0.57881	142	-0.30581	214	-0.214498	394	-0.132819	389	0.156888	162	0.16	1720	0.159817	2486	0.150554	3220	0.121417	3221	0.111158	3280	0.105311	2486	0.114952	223	-0.759537	1531	0.107954	434	-0.754315	1493	0.108101	915	-0.755188	1526	0.108473	2488	-0.754254	1462	0.127306	2751	-0.747161	1205	0.130422	3357
-0.729953	0	-0.73	609	-0.728785	216	-0.552512	174	-0.287142	272	-0.197829	503	-0.117409	796	0.176499	116	0.18	1733	0.179794	2489	0.169373	2992	0.136594	2809	0.125052	2767	0.118475	1878	0.129321	125	-0.729553	1408	0.121448	325	-0.724376	1418	0.121614	582	-0.72524	1425	0.122032	1955	-0.72442	1427	0.142184	2154	-0.717401	1208	0.145199	2813
-0.70427	1	-0.7	632	-0.698971	219	-0.526214	225	-0.268474	392	-0.18116	675	-0.102	1660	0.19611	74	0.2	1630	0.199771	2407	0.188193	2604	0.151772	2654	0.138947	2219	0.131639	1459	0.14369	76	-0.699569	1374	0.134943	200	-0.694438	1403	0.135127	372	-0.695293	1345	0.135591	1476	-0.694586	1314	0.157063	1977	-0.68764	1301	0.159976	2192
-0.678587	2	-0.67	689	-0.669157	254	-0.499917	313	-0.249805	638	-0.164492	1108	-0.08659	2942	0.215721	54	0.22	1663	0.219748	2414	0.207012	2372	0.166949	2089	0.152841	1582	0.144802	1039	0.158059	69	-0.669585	1332	0.148437	114	-0.6645	1384	0.148639	240	-0.665345	1234	0.14915	1027	-0.664752	1280	0.171942	1673	-0.65788	1100	0.174753	1886
-0.652905	0	-0.64	742	-0.639343	326	-0.473619	399	-0.231137	665	-0.147823	1413	-0.07118	3663	0.235332	40	0.24	1705	0.239726	2332	0.225831	2189	0.182126	1727	0.166736	1195	0.157966	580	0.172428	36	-0.639601	1250	0.161931	84	-0.634562	1250	0.162152	138	-0.635397	1225	0.162709	790	-0.634919	1220	0.186821	1134	-0.628119	1161	0.18953	2396
-0.627222	0	-0.61	775	-0.609529	399	-0.447321	394	-0.212469	889	-0.131154	1541	-0.05577	4064	0.254943	30	0.26	1699	0.259703	2190	0.24465	2045	0.197303	1504	0.180631	893	0.17113	308	0.186797	45	-0.609618	1249	0.175425	56	-0.604624	1246	0.175665	127	-0.60545	1158	0.176268	600	-0.605085	1161	0.2017	1270	-0.598359	1100	0.204307	1763
-0.601539	0	-0.58	872	-0.579715	473	-0.421023	510	-0.193801	1109	-0.114485	1958	-0.040361	5099	0.274554	23	0.28	1745	0.27968	2108	0.26347	1908	0.21248	1163	0.194525	631	0.184294	194	0.201166	31	-0.579634	1118	0.18892	56	-0.574685	1156	0.189177	93	-0.575502	1178	0.189828	491	-0.575251	998	0.216579	960	-0.568598	1009	0.219084	1409
-0.575856	2	-0.55	863	-0.5499	592	-0.394725	652	-0.175133	1581	-0.097817	2885	-0.024951	5067	0.294165	22	0.3	1764	0.299657	1989	0.282289	1703	0.227657	915	0.20842	387	0.197458	154	0.215535	22	-0.54965	1128	0.202414	37	-0.544747	1068	0.20269	82	-0.545554	1012	0.203387	377	-0.545417	1004	0.231457	685	-0.538838	983	0.233861	1442
-0.550174	0	-0.52	918	-0.520086	596	-0.368427	826	-0.156465	1844	-0.081148	3363	-0.009541	5845	0.313776	9	0.32	1685	0.319634	1842	0.301108	1475	0.242834	801	0.222314	267	0.210622	83	0.229904	17	-0.519666	1014	0.215908	40	-0.514809	1046	0.216203	51	-0.515606	1028	0.216946	216	-0.515583	1014	0.246336	575	-0.509077	944	0.248638	1009
-0.524491	2	-0.49	914	-0.490272	765	-0.342129	1048	-0.137796	2195	-0.064479	3812	0.005868	5489	0.333387	14	0.34	1667	0.339611	1671	0.319927	1276	0.258012	701	0.236209	185	0.223785	84	0.244273	16	-0.489682	1064	0.229402	24	-0.484871	1040	0.229715	55	-0.485659	991	0.230505	137	-0.485749	975	0.261215	454	-0.479317	909	0.263415	742
-0.498808	0	-0.46	1044	-0.460458	827	-0.315831	1137	-0.119128	2420	-0.04781	4053	0.021278	4921	0.352998	7	0.36	1575	0.359588	1625	0.338747	1127	0.273189	486	0.250103	108	0.236949	28	0.258642	7	-0.459698	957	0.242897	24	-0.454933	940	0.243228	46	-0.455711	909	0.244064	65	-0.455915	970	0.276094	224	-0.449557	927	0.278192	752
-0.473125	2	-0.43	1081	-0.430644	953	-0.289534	1326	-0.10046	2716	-0.031141	4248	0.036688	5014	0.372609	12	0.38	1669	0.379565	1506	0.357566	1020	0.288366	374	0.263998	78	0.250113	38	0.273011	6	-0.429714	955	0.256391	16	-0.424994	1017	0.25674	22	-0.425763	931	0.257623	68	-0.426081	874	0.290973	170	-0.419796	879	0.29297	695
-0.447442	3	-0.4	1052	-0.40083	1084	-0.263236	1376	-0.081792	2749	-0.014473	4285	0.052097	4276	0.39222	4	0.4	1559	0.399543	1405	0.376385	899	0.303543	255	0.277892	72	0.263277	20	0.28738	6	-0.39973	904	0.269885	16	-0.395056	929	0.270253	16	-0.395816	932	0.271182	76	-0.396247	877	0.305852	111	-0.390036	944	0.307747	524
-0.42176	1	-0.37	1189	-0.371016	1164	-0.236938	1490	-0.063124	2810	0.002196	4318	0.067507	3076	0.411831	3	0.42	1576	0.41952	1297	0.395205	714	0.31872	205	0.291787	49	0.276441	48	0.301749	1	-0.369747	834	0.283379	10	-0.365118	911	0.283766	11	-0.365868	854	0.284741	39	-0.366413	871	0.32073	73	-0.360275	863	0.322524	494
-0.396077	5	-0.34	1194	-0.341202	1223	-0.21064	1795	-0.044456	3077	0.018865	4086	0.082917	1929	0.431442	4	0.44	1396	0.439497	1159	0.414024	602	0.333897	200	0.305681	68	0.289605	13	0.316118	1	-0.339763	858	0.296874	5	-0.33518	950	0.297278	6	-0.33592	864	0.298301	32	-0.336579	802	0.335609	24	-0.330515	864	0.337301	326
-0.370394	7	-0.31	1281	-0.311388	1329	-0.184342	1963	-0.025787	3596	0.035534	3532	0.098327	1022	0.451053	4	0.46	1462	0.459474	1009	0.432843	470	0.349075	138	0.319576	28	0.302768	4	0.330487	2	-0.309779	790	0.310368	8	-0.305242	873	0.310791	12	-0.305973	827	0.31186	10	-0.306745	818	0.350488	44	-0.300754	845	0.352078	366
-0.344711	8	-0.28	1261	-0.281574	1457	-0.158044	2069	-0.007119	3830	0.052203	2811	0.113736	547	0.470664	1	0.48	1310	0.479451	956	0.451662	388	0.364252	83	0.333471	15	0.315932	2	0.344856	1	-0.279795	794	0.323862	4	-0.275303	860	0.324304	7	-0.276025	818	0.325419	18	-0.276911	754	0.365367	23	-0.270994	762	0.366855	268
-0.319028	11	-0.25	1310	-0.25176	1546	-0.131746	2369	0.011549	3582	0.068871	2689	0.129146	372	0.490274	2	0.5	1283	0.499428	807	0.470482	298	0.379429	62	0.347365	38	0.329096	0	0.359225	2	-0.249811	747	0.337356	4	-0.245365	842	0.337816	4	-0.246077	781	0.338978	30	-0.247077	738	0.380246	16	-0.241233	771	0.381632	377
-0.293346	13	-0.22	1449	-0.221946	1655	-0.105448	2535	0.030217	3202	0.08554	2282	0.144556	164	0.509885	3	0.52	1220	0.519405	739	0.489301	272	0.394606	52	0.36126	3	0.34226	0	0.373594	1	-0.219827	739	0.350851	0	-0.215427	784	0.351329	0	-0.21613	776	0.352537	2	-0.217243	773	0.395125	6	-0.211473	759	0.396409	276
-0.267663	20	-0.19	1394	-0.192131	1811	-0.079151	2734	0.048885	2751	0.102209	1991	0.159965	142	0.529496	0	0.54	1137	0.539382	640	0.50812	215	0.409783	43	0.375154	16	0.355424	0	0.387963	2	-0.189843	722	0.364345	0	-0.185489	764	0.364842	0	-0.186182	736	0.366096	0	-0.187409	666	0.410003	3	-0.181713	697	0.411186	263
-0.24198	37	-0.16	1376	-0.162317	1828	-0.052853	2891	0.067553	2506	0.118878	1427	0.175375	127	0.549107	2	0.56	1119	0.55936	543	0.526939	191	0.42496	34	0.389049	1	0.368588	0	0.402332	0	-0.159859	737	0.377839	0	-0.155551	710	0.378354	0	-0.156234	745	0.379655	0	-0.157575	724	0.424882	5	-0.151952	667	0.425963	26
-0.216297	46	-0.13	1438	-0.132503	1988	-0.026555	2884	0.086222	2379	0.135547	1004	0.190785	33	0.568718	0	0.58	1046	0.579337	537	0.545759	120	0.440137	28	0.402943	0	0.381751	0	0.416701	0	-0.129876	722	0.391333	0	-0.125612	769	0.391867	0	-0.126286	794	0.393214	0	-0.127741	717	0.439761	9	-0.122192	711	0.44074	24
-0.190615	81	-0.1	1456	-0.102689	2070	-0.000257	2972	0.10489	2212	0.152215	601	0.206194	30	0.588329	2	0.6	972	0.599314	444	0.564578	143	0.455315	11	0.416838	0	0.394915	0	0.43107	1	-0.099892	705	0.404828	0	-0.095674	721	0.40538	0	-0.096339	754	0.406773	0	-0.097907	750	0.45464	9	-0.092431	688	0.455518	51
-0.164932	128	-0.07	1508	-0.072875	2206	0.026041	2718	0.123558	1812	0.168884	443	0.221604	10	0.60794	0	0.62	931	0.619291	397	0.583397	117	0.470492	9	0.430732	0	0.408079	0	0.445439	0	-0.069908	679	0.418322	0	-0.065736	765	0.418892	0	-0.066391	725	0.420333	0	-0.068073	673	0.469519	8	-0.062671	677	0.470295	56
-0.139249	235	-0.04	1524	-0.043061	2177	0.052339	2630	0.142226	1560	0.185553	298	0.237014	2	0.627551	0	0.64	828	0.639268	389	0.602216	73	0.485669	0	0.444627	0	0.421243	0	0.459808	0	-0.039924	684	0.431816	0	-0.035798	763	0.432405	0	-0.036443	729	0.433892	0	-0.038239	642	0.484397	12	-0.03291	724	0.485072	10
-0.113566	447	-0.01	1917	-0.013247	2471	0.078637	2476	0.160894	1440	0.202222	338	0.252424	1	0.647162	2	0.66	782	0.659245	291	0.621036	43	0.500846	0	0.458521	0	0.434407	0	0.474177	0	-0.00994	844	0.44531	0	-0.00586	797	0.445918	0	-0.006496	724	0.447451	0	-0.008405	661	0.499276	0	-0.00315	676	0.499849	0
-0.087883	910	0.02	1376	0.016567	2297	0.104935	2310	0.179562	1190	0.21889	337	0.267833	5	0.666773	0	0.68	777	0.679222	241	0.639855	43	0.516023	5	0.472416	0	0.447571	0	0.488546	0	0.020044	620	0.458805	0	0.024079	734	0.45943	0	0.023452	666	0.46101	0	0.021429	636	0.514155	0	0.026611	688	0.514626	0
-0.062201	2383	0.05	1364	0.046381	2142	0.131232	2135	0.198231	905	0.235559	160	0.283243	1	0.686384	1	0.7	712	0.699199	209	0.658674	40	0.5312	0	0.48631	0	0.460734	0	0.502915	0	0.050028	631	0.472299	0	0.054017	721	0.472943	0	0.0534	697	0.474569	0	0.051263	689	0.529034	0	0.056371	705	0.529403	0
-0.036518	8078	0.08	1423	0.076195	2059	0.15753	2001	0.216899	599	0.252228	38	0.298653	0	0.705995	0	0.72	649	0.719177	181	0.677493	35	0.546378	0	0.500205	0	0.473898	0	0.517284	0	0.080012	656	0.485793	0	0.083955	708	0.486456	0	0.083347	708	0.488128	0	0.081097	659	0.543913	0	0.086131	675	0.54418	0
-0.010835	34732	0.11	1339	0.106009	1940	0.183828	1859	0.235567	513	0.268897	7	0.314062	0	0.725606	0	0.74	640	0.739154	150	0.696313	41	0.561555	0	0.5141	0	0.487062	0	0.531653	0	0.109995	657	0.499287	0	0.113893	670	0.499968	0	0.113295	690	0.501687	0	0.110931	645	0.558792	0	0.115892	676	0.558957	0
0.014848	6272	0.14	1297	0.135823	1840	0.210126	1482	0.254235	378	0.285566	20	0.329472	0	0.745217	0	0.76	668	0.759131	131	0.715132	17	0.576732	0	0.527994	0	0.500226	0	0.546022	0	0.139979	620	0.512782	0	0.143831	700	0.513481	0	0.143243	636	0.515246	0	0.140765	671	0.57367	0	0.145652	746	0.573734	0
0.04053	2166	0.17	1332	0.165638	1734	0.236424	1247	0.272903	319	0.302234	3	0.344882	0	0.764828	0	0.78	571	0.779108	110	0.733951	7	0.591909	0	0.541889	0	0.51339	0	0.560391	0	0.169963	596	0.526276	0	0.17377	708	0.526994	0	0.173191	701	0.528805	0	0.170599	626	0.588549	0	0.175413	716	0.588511	0
0.066213	868	0.2	1240	0.195452	1602	0.262722	1112	0.291571	241	0.318903	1	0.360291	0	0.784439	0	0.8	508	0.799085	79	0.752771	5	0.607086	0	0.555783	0	0.526554	0	0.57476	0	0.199947	572	0.53977	0	0.203708	689	0.540506	0	0.203138	611	0.542365	0	0.200432	610	0.603428	0	0.205173	687	0.603288	0
0.091896	432	0.23	1201	0.225266	1569	0.28902	1018	0.31024	126	0.335572	0	0.375701	0	0.80405	0	0.82	515	0.819062	67	0.77159	4	0.622263	0	0.569678	0	0.539717	0	0.589129	0	0.229931	654	0.553264	0	0.233646	678	0.554019	0	0.233086	708	0.555924	0	0.230266	649	0.618307	0	0.234934	719	0.618066	0
0.117579	227	0.26	1084	0.25508	1419	0.315318	816	0.328908	78	0.352241	0	0.391111	0	0.823661	0	0.84	423	0.839039	35	0.790409	13	0.63744	0	0.583572	0	0.552881	0	0.603498	0	0.259915	612	0.566759	0	0.263584	701	0.567532	0	0.263034	664	0.569483	0	0.2601	633	0.633186	0	0.264694	662	0.632843	0
0.143262	135	0.29	1130	0.284894	1292	0.341615	715	0.347576	86	0.36891	0	0.406521	0	0.843272	0	0.86	369	0.859016	41	0.809228	12	0.652618	0	0.597467	0	0.566045	0	0.617867	0	0.289899	596	0.580253	0	0.293522	635	0.581044	0	0.292981	713	0.583042	0	0.289934	610	0.648065	0	0.294455	629	0.64762	0
0.168944	82	0.32	1016	0.314708	1194	0.367913	534	0.366244	34	0.385578	0	0.42193	0	0.862883	0	0.88	345	0.878994	30	0.828048	3	0.667795	0	0.611361	0	0.579209	0	0.632236	0	0.319883	631	0.593747	0	0.323461	666	0.594557	0	0.322929	700	0.596601	0	0.319768	692	0.662943	0	0.324215	634	0.662397	0
0.194627	44	0.35	985	0.344522	1122	0.394211	421	0.384912	20	0.402247	0	0.43734	0	0.882494	0	0.9	274	0.898971	20	0.846867	2	0.682972	0	0.625256	0	0.592373	0	0.646605	0	0.349866	590	0.607241	0	0.353399	641	0.60807	0	0.352877	685	0.61016	0	0.349602	623	0.677822	0	0.353975	709	0.677174	0
0.22031	33	0.38	944	0.374336	1004	0.420509	370	0.40358	1	0.418916	0	0.45275	0	0.902105	0	0.92	241	0.918948	17	0.865686	3	0.698149	0	0.63915	0	0.605537	0	0.660974	0	0.37985	583	0.620736	0	0.383337	677	0.621582	0	0.382824	679	0.623719	0	0.379436	706	0.692701	0	0.383736	604	0.691951	0
0.245993	19	0.41	904	0.40415	920	0.446807	271	0.422249	0	0.435585	0	0.468159	0	0.921716	0	0.94	221	0.938925	12	0.884505	0	0.713326	0	0.653045	0	0.6187	0	0.675343	0	0.409834	632	0.63423	0	0.413275	671	0.635095	0	0.412772	639	0.637278	0	0.40927	652	0.70758	0	0.413496	663	0.706728	0
0.271675	21	0.44	876	0.433964	783	0.473105	200	0.440917	0	0.452253	0	0.483569	0	0.941327	0	0.96	166	0.958902	5	0.903325	0	0.728503	0	0.666939	0	0.631864	0	0.689712	0	0.439818	622	0.647724	0	0.443213	657	0.648608	0	0.44272	651	0.650838	0	0.439104	680	0.722459	0	0.443257	708	0.721505	0
0.297358	15	0.47	862	0.463778	749	0.499403	176	0.459585	0	0.468922	0	0.498979	0	0.960938	1	0.98	155	0.978879	2	0.922144	0	0.743681	0	0.680834	0	0.645028	0	0.704081	0	0.469802	628	0.661218	0	0.473152	699	0.66212	0	0.472667	672	0.664397	0	0.468938	641	0.737338	0	0.473017	768	0.736282	0
0.323041	4	0.5	778	0.493592	685	0.525701	141	0.478253	0	0.485591	0	0.514389	0	0.980549	0	1	7	0.998856	0	0.940963	0	0.758858	0	0.694729	0	0.658192	0	0.71845	0	0.499786	556	0.674713	0	0.50309	690	0.675633	0	0.502615	730	0.677956	0	0.498772	637	0.752216	0	0.502778	667	0.751059	0
0.348724	6	0.53	708	0.523407	631	0.551998	76	0.496921	0	0.50226	0	0.529798	0	1.00016	0	1.02	0	1.01883	0	0.959782	0	0.774035	0	0.708623	0	0.671356	0	0.732819	0	0.52977	581	0.688207	0	0.533028	689	0.689145	0	0.532563	685	0.691515	0	0.528606	656	0.767095	0	0.532538	760	0.765836	0
0.374407	8	0.56	758	0.553221	522	0.578296	64	0.515589	0	0.518929	0	0.545208	0	1.01977	0	1.04	0	1.03881	0	0.978602	0	0.789212	0	0.722518	0	0.68452	0	0.747188	0	0.559753	594	0.701701	0	0.562966	702	0.702658	0	0.562511	676	0.705074	0	0.55844	690	0.781974	0	0.562299	698	0.780614	0
0.400089	2	0.59	644	0.583035	428	0.604594	51	0.534258	0	0.535597	0	0.560618	0	1.03938	0	1.06	0	1.05879	0	0.997421	0	0.804389	0	0.736412	0	0.697684	0	0.761557	0	0.589737	607	0.715195	0	0.592904	663	0.716171	0	0.592458	744	0.718633	0	0.588274	652	0.796853	0	0.592059	650	0.795391	0
0.425772	3	0.62	598	0.612849	334	0.630892	23	0.552926	0	0.552266	0	0.576027	0	1.05899	0	1.08	0	1.07876	0	1.01624	0	0.819566	0	0.750307	0	0.710847	0	0.775926	0	0.619721	624	0.72869	0	0.622843	669	0.729683	0	0.622406	710	0.732192	0	0.618108	705	0.811732	0	0.621819	665	0.810168	0
0.451455	2	0.65	583	0.642663	296	0.65719	18	0.571594	0	0.568935	0	0.591437	0	1.0786	0	1.1	0	1.09874	0	1.03506	0	0.834744	0	0.764201	0	0.724011	0	0.790295	0	0.649705	565	0.742184	0	0.652781	691	0.743196	0	0.652354	733	0.745751	0	0.647942	689	0.826611	0	0.65158	726	0.824945	0
0.477138	2	0.68	544	0.672477	264	0.683488	17	0.590262	0	0.585604	0	0.606847	0	1.09821	0	1.12	0	1.11872	0	1.05388	0	0.849921	0	0.778096	0	0.737175	0	0.804664	0	0.679689	609	0.755678	0	0.682719	672	0.756709	0	0.682301	783	0.75931	0	0.677776	757	0.841489	0	0.68134	809	0.839722	0
0.50282	2	0.71	482	0.702291	171	0.709786	24	0.60893	0	0.602273	0	0.622256	0	1.11783	0	1.14	0	1.1387	0	1.0727	0	0.865098	0	0.79199	0	0.750339	0	0.819033	0	0.709673	566	0.769172	0	0.712657	664	0.770221	0	0.712249	761	0.77287	0	0.70761	759	0.856368	0	0.711101	736	0.854499	0
0.528503	0	0.74	497	0.732105	167	0.736084	28	0.627598	0	0.618941	0	0.637666	0	1.13744	0	1.16	0	1.15867	0	1.09152	0	0.880275	0	0.805885	0	0.763503	0	0.833402	0	0.739657	597	0.782667	0	0.742595	638	0.783734	0	0.742197	752	0.786429	0	0.737444	835	0.871247	0	0.740861	840	0.869276	0
0.554186	0	0.77	394	0.761919	105	0.762381	11	0.646266	0	0.63561	0	0.653076	0	1.15705	0	1.18	0	1.17865	0	1.11034	0	0.895452	0	0.819779	0	0.776667	0	0.847771	0	0.769641	644	0.796161	0	0.772534	692	0.797247	0	0.772144	693	0.799988	0	0.767278	759	0.886126	0	0.770622	829	0.884053	0
0.579869	1	0.8	385	0.791733	85	0.788679	15	0.664935	0	0.652279	0	0.668486	0	1.17666	0	1.2	0	1.19863	0	1.12916	0	0.910629	0	0.833674	0	0.78983	0	0.86214	0	0.799624	621	0.809655	0	0.802472	590	0.810759	0	0.802092	746	0.813547	0	0.797112	781	0.901005	0	0.800382	785	0.89883	0
0.605552	1	0.83	303	0.821547	52	0.814977	6	0.683603	0	0.668948	0	0.683895	0	1.19627	0	1.22	0	1.2186	0	1.14797	0	0.925806	0	0.847568	0	0.802994	0	0.876509	0	0.829608	561	0.823149	0	0.83241	555	0.824272	0	0.83204	691	0.827106	0	0.826946	793	0.915884	0	0.830143	789	0.913607	0
0.631234	0	0.86	296	0.851362	37	0.841275	0	0.702271	0	0.685617	0	0.699305	0	1.21588	0	1.24	0	1.23858	0	1.16679	0	0.940984	0	0.861463	0	0.816158	0	0.890878	0	0.859592	534	0.836644	0	0.862348	523	0.837785	0	0.861988	710	0.840665	0	0.85678	868	0.930762	0	0.859903	867	0.928384	0
0.656917	0	0.89	247	0.881176	31	0.867573	0	0.720939	0	0.702285	0	0.714715	0	1.23549	0	1.26	0	1.25856	0	1.18561	0	0.956161	0	0.875358	0	0.829322	0	0.905247	0	0.889576	563	0.850138	0	0.892286	498	0.851297	0	0.891935	614	0.854224	0	0.886614	818	0.945641	0	0.889663	875	0.943162	0
0.6826	0	0.92	191	0.91099	6	0.893871	0	0.739607	0	0.718954	0	0.730124	0	1.2551	0	1.28	0	1.27854	0	1.20443	0	0.971338	0	0.889252	0	0.842486	0	0.919616	0	0.91956	491	0.863632	0	0.922225	396	0.86481	0	0.921883	495	0.867783	0	0.916448	727	0.96052	0	0.919424	802	0.957939	0
0.708283	0	0.95	117	0.940804	4	0.920169	0	0.758275	0	0.735623	0	0.745534	0	1.27471	0	1.3	0	1.29851	0	1.22325	0	0.986515	0	0.903147	0	0.85565	0	0.933985	0	0.949544	361	0.877126	0	0.952163	260	0.878323	0	0.951831	330	0.881342	0	0.946282	542	0.975399	0	0.949184	489	0.972716	0
0.733965	0	0.98	71	0.970618	1	0.946467	0	0.776944	0	0.752292	0	0.760944	0	1.29432	0	1.32	0	1.31849	0	1.24207	0	1.00169	0	0.917041	0	0.868813	0	0.948354	0	0.979528	121	0.890621	0	0.982101	80	0.891835	0	0.981778	54	0.894902	0	0.976116	184	0.990278	0	0.978945	92	0.987493	0
0.759648	0	1.01	0	1.00043	0	0.972764	0	0.795612	0	0.76896	0	0.776353	0	1.31394	0	1.34	0	1.33847	0	1.26089	0	1.01687	0	0.930936	0	0.881977	0	0.962723	0	1.00951	0	0.904115	0	1.01204	0	0.905348	0	1.01173	0	0.908461	0	1.00595	0	1.00516	0	1.0087	0	1.00227	0
0.785331	0	1.04	0	1.03025	0	0.999062	0	0.81428	0	0.785629	0	0.791763	0	1.33355	0	1.36	0	1.35844	0	1.27971	0	1.03205	0	0.94483	0	0.895141	0	0.977092	0	1.0395	0	0.917609	0	1.04198	0	0.918861	0	1.04167	0	0.92202	0	1.03578	0	1.02004	0	1.03847	0	1.01705	0
0.811014	0	1.07	0	1.06006	0	1.02536	0	0.832948	0	0.802298	0	0.807173	0	1.35316	0	1.38	0	1.37842	0	1.29853	0	1.04722	0	0.958725	0	0.908305	0	0.991461	0	1.06948	0	0.931104	0	1.07192	0	0.932373	0	1.07162	0	0.935579	0	1.06562	0	1.03491	0	1.06823	0	1.03182	0
0.836697	0	1.1	0	1.08987	0	1.05166	0	0.851616	0	0.818967	0	0.822583	0	1.37277	0	1.4	0	1.3984	0	1.31735	0	1.0624	0	0.972619	0	0.921469	0	1.00583	0	1.09946	0	0.944598	0	1.10185	0	0.945886	0	1.10157	0	0.949138	0	1.09545	0	1.04979	0	1.09799	0	1.0466	0
0.862379	0	1.13	0	1.11969	0	1.07796	0	0.870284	0	0.835636	0	0.837992	0	1.39238	0	1.42	0	1.41838	0	1.33617	0	1.07758	0	0.986514	0	0.934633	0	1.0202	0	1.12945	0	0.958092	0	1.13179	0	0.959399	0	1.13152	0	0.962697	0	1.12529	0	1.06467	0	1.12775	0	1.06138	0
0.888062	0	1.16	0	1.1495	0	1.10425	0	0.888953	0	0.852304	0	0.853402	0	1.41199	0	1.44	0	1.43835	0	1.35499	0	1.09275	0	1.00041	0	0.947796	0	1.03457	0	1.15943	0	0.971586	0	1.16173	0	0.972911	0	1.16146	0	0.976256	0	1.15512	0	1.07955	0	1.15751	0	1.07615	0
0.913745	0	1.19	0	1.17932	0	1.13055	0	0.907621	0	0.868973	0	0.868812	0	1.4316	0	1.46	0	1.45833	0	1.37381	0	1.10793	0	1.0143	0	0.96096	0	1.04894	0	1.18941	0	0.985081	0	1.19167	0	0.986424	0	1.19141	0	0.989815	0	1.18495	0	1.09443	0	1.18727	0	1.09093	0
0.939428	0	1.22	0	1.20913	0	1.15685	0	0.926289	0	0.885642	0	0.884221	0	1.45121	0	1.48	0	1.47831	0	1.39263	0	1.12311	0	1.0282	0	0.974124	0	1.06331	0	1.2194	0	0.998575	0	1.22161	0	0.999937	0	1.22136	0	1.00337	0	1.21479	0	1.10931	0	1.21703	0	1.10571	0
0.965111	0	1.25	0	1.23894	0	1.18315	0	0.944957	0	0.902311	0	0.899631	0	1.47082	0	1.5	0	1.49828	0	1.41145	0	1.13829	0	1.04209	0	0.987288	0	1.07767	0	1.24938	0	1.01207	0	1.25154	0	1.01345	0	1.25131	0	1.01693	0	1.24462	0	1.12419	0	1.24679	0	1.12049	0
0.990793	0	1.28	0	1.26876	0	1.20945	0	0.963625	0	0.91898	0	0.915041	0	1.49043	0	1.52	0	1.51826	0	1.43026	0	1.15346	0	1.05599	0	1.00045	0	1.09204	0	1.27937	0	1.02556	0	1.28148	0	1.02696	0	1.28126	0	1.03049	0	1.27445	0	1.13907	0	1.27655	0	1.13526	0
1.01648	0	1.31	0	1.29857	0	1.23574	0	0.982293	0	0.935648	0	0.93045	0	1.51005	0	1.54	0	1.53824	0	1.44908	0	1.16864	0	1.06988	0	1.01362	0	1.10641	0	1.30935	0	1.03906	0	1.31142	0	1.04048	0	1.3112	0	1.04405	0	1.30429	0	1.15394	0	1.30631	0	1.15004	0
1.04216	0	1.34	0	1.32839	0	1.26204	0	1.00096	0	0.952317	0	0.94586	0	1.52966	0	1.56	0	1.55822	0	1.4679	0	1.18382	0	1.08378	0	1.02678	0	1.12078	0	1.33933	0	1.05255	0	1.34136	0	1.05399	0	1.34115	0	1.05761	0	1.33412	0	1.16882	0	1.33607	0	1.16482	0
1.06784	0	1.37	0	1.3582	0	1.28834	0	1.01963	0	0.968986	0	0.96127	0	1.54927	0	1.58	0	1.57819	0	1.48672	0	1.199	0	1.09767	0	1.03994	0	1.13515	0	1.36932	0	1.06605	0	1.3713	0	1.0675	0	1.3711	0	1.07117	0	1.36396	0	1.1837	0	1.36583	0	1.17959	0
1.09352	0	1.4	0	1.38801	0	1.31464	0	1.0383	0	0.985655	0	0.97668	0	1.56888	0	1.6	0	1.59817	0	1.50554	0	1.21417	0	1.11156	0	1.05311	0	1.14952	0	1.3993	0	1.07954	0	1.40124	0	1.08101	0	1.40105	0	1.08473	0	1.39379	0	1.19858	0	1.39559	0	1.19437	0
1.11921	0	1.43	0	1.41783	0	1.34093	0	1.05697	0	1.00232	0	0.992089	0	1.58849	0	1.62	0	1.61815	0	1.52436	0	1.22935	0	1.12546	0	1.06627	0	1.16389	0	1.42929	0	1.09303	0	1.43117	0	1.09452	0	1.43099	0	1.09829	0	1.42362	0	1.21346	0	1.42535	0	1.20915	0
1.14489	0	1.46	0	1.44764	0	1.36723	0	1.07563	0	1.01899	0	1.0075	0	1.6081	0	1.64	0	1.63812	0	1.54318	0	1.24453	0	1.13935	0	1.07943	0	1.17826	0	1.45927	0	1.10653	0	1.46111	0	1.10804	0	1.46094	0	1.11185	0	1.45346	0	1.22834	0	1.45511	0	1.22393	0
1.17057	0	1.49	0	1.47746	0	1.39353	0	1.0943	0	1.03566	0	1.02291	0	1.62771	0	1.66	0	1.6581	0	1.562	0	1.2597	0	1.15325	0	1.0926	0	1.19263	0	1.48925	0	1.12002	0	1.49105	0	1.12155	0	1.49089	0	1.12541	0	1.48329	0	1.24322	0	1.48487	0	1.2387	0
1.19626	0	1.52	0	1.50727	0	1.41983	0	1.11297	0	1.05233	0	1.03832	0	1.64732	0	1.68	0	1.67808	0	1.58082	0	1.27488	0	1.16714	0	1.10576	0	1.207	0	1.51924	0	1.13352	0	1.52099	0	1.13506	0	1.52084	0	1.13897	0	1.51313	0	1.2581	0	1.51463	0	1.25348	0
1.22194	0	1.55	0	1.53709	0	1.44613	0	1.13164	0	1.069	0	1.05373	0	1.66693	0	1.7	0	1.69806	0	1.59964	0	1.29006	0	1.18104	0	1.11893	0	1.22137	0	1.54922	0	1.14701	0	1.55093	0	1.14858	0	1.55079	0	1.15253	0	1.54296	0	1.27297	0	1.54439	0	1.26826	0
1.24762	0	1.58	0	1.5669	0	1.47242	0	1.15031	0	1.08567	0	1.06914	0	1.68654	0	1.72	0	1.71803	0	1.61846	0	1.30523	0	1.19493	0	1.13209	0	1.23573	0	1.5792	0	1.16051	0	1.58086	0	1.16209	0	1.58073	0	1.16608	0	1.57279	0	1.28785	0	1.57415	0	1.28303	0
1.2733	0	1.61	0	1.59671	0	1.49872	0	1.16898	0	1.10234	0	1.08455	0	1.70616	0	1.74	0	1.73801	0	1.63728	0	1.32041	0	1.20883	0	1.14525	0	1.2501	0	1.60919	0	1.174	0	1.6108	0	1.1756	0	1.61068	0	1.17964	0	1.60263	0	1.30273	0	1.60391	0	1.29781	0
1.29899	0	1.64	0	1.62653	0	1.52502	0	1.18764	0	1.11901	0	1.09996	0	1.72577	0	1.76	0	1.75799	0	1.6561	0	1.33559	0	1.22272	0	1.15842	0	1.26447	0	1.63917	0	1.18749	0	1.64074	0	1.18911	0	1.64063	0	1.1932	0	1.63246	0	1.31761	0	1.63367	0	1.31259	0
1.32467	0	1.67	0	1.65634	0	1.55132	0	1.20631	0	1.13567	0	1.11537	0	1.74538	0	1.78	0	1.77796	0	1.67491	0	1.35077	0	1.23662	0	1.17158	0	1.27884	0	1.66916	0	1.20099	0	1.67068	0	1.20263	0	1.67057	0	1.20676	0	1.6623	0	1.33249	0	1.66343	0	1.32737	0
1.35035	0	1.7	0	1.68616	0	1.57762	0	1.22498	0	1.15234	0	1.13078	0	1.76499	0	1.8	0	1.79794	0	1.69373	0	1.36594	0	1.25051	0	1.18474	0	1.29321	0	1.69914	0	1.21448	0	1.70062	0	1.21614	0	1.70052	0	1.22032	0	1.69213	0	1.34737	0	1.6932	0	1.34214	0
1.37603	0	1.73	0	1.71597	0	1.60391	0	1.24365	0	1.16901	0	1.14619	0	1.7846	0	1.82	0	1.81792	0	1.71255	0	1.38112	0	1.26441	0	1.19791	0	1.30758	0	1.72913	0	1.22798	0	1.73056	0	1.22965	0	1.73047	0	1.23388	0	1.72196	0	1.36225	0	1.72296	0	1.35692	0
1.40172	0	1.76	0	1.74578	0	1.63021	0	1.26232	0	1.18568	0	1.1616	0	1.80421	0	1.84	0	1.8379	0	1.73137	0	1.3963	0	1.2783	0	1.21107	0	1.32195	0	1.75911	0	1.24147	0	1.76049	0	1.24316	0	1.76042	0	1.24744	0	1.7518	0	1.37713	0	1.75272	0	1.3717	0
1.4274	0	1.79	0	1.7756	0	1.65651	0	1.28098	0	1.20235	0	1.17701	0	1.82382	0	1.86	0	1.85787	0	1.75019	0	1.41148	0	1.29219	0	1.22424	0	1.33632	0	1.78909	0	1.25497	0	1.79043	0	1.25668	0	1.79037	0	1.261	0	1.78163	0	1.39201	0	1.78248	0	1.38647	0
1.45308	0	1.82	0	1.80541	0	1.68281	0	1.29965	0	1.21902	0	1.19242	0	1.84343	0	1.88	0	1.87785	0	1.76901	0	1.42665	0	1.30609	0	1.2374	0	1.35069	0	1.81908	0	1.26846	0	1.82037	0	1.27019	0	1.82031	0	1.27456	0	1.81147	0	1.40688	0	1.81224	0	1.40125	0
1.47877	0	1.85	0	1.83523	0	1.70911	0	1.31832	0	1.23569	0	1.20782	0	1.86304	0	1.9	0	1.89783	0	1.78783	0	1.44183	0	1.31998	0	1.25056	0	1.36505	0	1.84906	0	1.28195	0	1.85031	0	1.2837	0	1.85026	0	1.28812	0	1.8413	0	1.42176	0	1.842	0	1.41603	0
1.50445	0	1.88	0	1.86504	0	1.7354	0	1.33699	0	1.25236	0	1.22324	0	1.88265	0	1.92	0	1.9178	0	1.80665	0	1.45701	0	1.33388	0	1.26373	0	1.37942	0	1.87904	0	1.29545	0	1.88025	0	1.29722	0	1.88021	0	1.30167	0	1.87113	0	1.43664	0	1.87176	0	1.43081	0
1.53013	0	1.91	0	1.89485	0	1.7617	0	1.35566	0	1.26902	0	1.23864	0	1.90227	0	1.94	0	1.93778	0	1.82547	0	1.47218	0	1.34777	0	1.27689	0	1.39379	0	1.90903	0	1.30894	0	1.91019	0	1.31073	0	1.91016	0	1.31523	0	1.90097	0	1.45152	0	1.90152	0	1.44558	0
1.55581	0	1.94	0	1.92467	0	1.788	0	1.37433	0	1.28569	0	1.25405	0	1.92188	0	1.96	0	1.95776	0	1.84429	0	1.48736	0	1.36167	0	1.29006	0	1.40816	0	1.93901	0	1.32244	0	1.94012	0	1.32424	0	1.9401	0	1.32879	0	1.9308	0	1.4664	0	1.93128	0	1.46036	0
1.5815	0	1.97	0	1.95448	0	1.8143	0	1.39299	0	1.30236	0	1.26946	0	1.94149	0	1.98	0	1.97774	0	1.86311	0	1.50254	0	1.37556	0	1.30322	0	1.42253	0	1.969	0	1.33593	0	1.97006	0	1.33775	0	1.97005	0	1.34235	0	1.96064	0	1.48128	0	1.96104	0	1.47514	0
0	0.000118	0	-0.023497	0	0.003156	0.014278	-0.009877	-0.010577	-0.002713	0.010175	-0.006888	0.017047	0.001135	-0.014458	0.019158	-0.009863	0.368183	0	0.255659	0.036629	0.175518	0.013161	0.102407	0	0.076115	0	0.059643	-0.006207	0.023617	0	-0.225593	0.003897	0.031559	0	-0.179754	0	0.042261	0.001352	-0.154001	0.002652	0.067604	0.001843	-0.141323	0	0.095221	0	-0.121746	-0.001779	0.134973
-0.00103	0.001502	-0.022693	0.188733	-0.048502	0.098899	0	0.048961	0	0.01613	0.048606	0.008386	0.016912	0.003615	0.018714	0.001135	-0.017554	0.057874	-0.001546	0.032253	0.025904	0.017111	0	0.006081	0.025213	0.003146	0	0.001907	-0.010051	0.000624	0	0.332089	0	0.000846	0.002571	0.31643	0	0.00117	0.044703	0.333478	0.002901	0.002289	0.003787	0.353186	-0.008255	0.004064	-0.009138	0.351437	0.001129	0.00739
0	-14340	-0.002149	3465.09	0	1790.72	0	-656.064	0.098315	-1260.59	0	-2298.34	0	-3539.25	-0.054602	296082	0	26040.7	0.019713	44190.1	-0.008895	57205.5	-0.003209	61098.6	0	59459.1	0.020636	61680.2	0.063925	205368	-0.000735	28300.4	0	169285	0.005234	22798.7	0	132031	-0.007966	19897.6	0	87173	0.005024	19599.5	0.005799	73257	0	16343.6	0.000741	68774
0	2.24564e+06	-0.008975	134972	-0.015791	156332	0	178589	-0.119202	172291	0	184084	0	190973	-0.037717	3.14204e+06	-0.01621	136741	0	182153	-0.000815	228226	0.009417	237139	0	253445	-0.006641	263802	0.013542	1.49299e+06	-0.018912	113169	0	1.01542e+06	0	108609	0	667523	0.005683	103893	0	341490	0.002806	101726	-0.010853	277210	0	100372	0	239966
-0.001906	0	-0.031875	-0.026659	-0.00297	0	0	-0.00781	-0.062028	-0.001956	-0.037843	-0.007282	0.005249	0.001844	0	0.007747	0	0.340238	-0.014535	0.226978	0.000129	0.1503	0.014698	0.086137	0.010737	0.066428	-0.004578	0.051576	-0.000665	0.016141	0.000667	-0.362063	0.000289	0.022946	0.013251	-0.286937	0	0.032536	-0.001069	-0.255853	-0.017886	0.0541	-0.009088	-0.25228	0.016514	0.077772	-0.004977	-0.214509	0	0.111616
-0.012042	-0.049143	-0.009061	-0.73871	-0.009518	-0.519186	-0.021554	-0.378228	0.095609	-0.209875	-0.038175	-0.157508	0.009089	-0.092497	0.032871	0	0.017811	0.029148	-0.028351	0.020733	0	0.014063	0	0.008282	-0.002042	0.00631	0	0.005358	-0.009995	0.003009	0.006149	-0.936128	0	0.005731	-0.045224	-0.905766	0	0.009217	0.004312	-0.904404	0	0.016894	0.015338	-0.907294	-0.002533	0.023784	0	-0.909587	0.00752	0.035864
0	-0.008104	-0.000244	-0.341234	-0.013471	-0.211618	0.086805	-0.154009	-0.015419	-0.089442	0.126668	-0.066166	0.047231	-0.040179	0.071138	0.000204	0.041473	0.171548	0	0.111398	-0.017034	0.072054	0.020694	0.040944	-0.040804	0.031321	-0.009072	0.025526	0	0.008765	0.004741	-0.738971	0	0.013195	0.02093	-0.683675	0.012422	0.019112	-0.001505	-0.679847	-0.013071	0.032247	0.003152	-0.684796	0	0.047503	0	-0.666981	0.004806	0.072114
0	0.007312	-0.010058	0.288051	-0.010169	0.216187	-0.078887	0.136894	0.085756	0.08232	-0.070081	0.052624	-0.00427	0.043993	0.035279	0.02339	0	0.535153	0.010686	0.368186	0.011045	0.252964	0.003965	0.147055	-0.000203	0.109062	-0.006552	0.084533	-0.021387	0.029533	-0.004493	0.246359	0.021876	0.04011	0.016257	0.291363	-0.004936	0.054965	0.015159	0.346187	-0.001158	0.089358	0	0.385575	-0.010003	0.127278	0.004279	0.405034	-0.005755	0.180696
-0.00979	0.051709	0	0.71625	-0.006336	0.535635	-0.009338	0.351136	-0.04999	0.206619	0	0.142095	-0.03126	0.094361	-0.000702	0.075025	0	0.81416	0	0.597883	-0.008332	0.422408	0	0.254284	0	0.180059	-0.022863	0.14216	0.008005	0.068194	0	0.818489	0	0.084946	0.014032	0.804097	0.05069	0.107005	-0.004669	0.832682	0	0.163931	0.007111	0.866335	0.029662	0.224283	0	0.867954	-0.004907	0.31275
MostSuccessfulParameters
Future		Reflexivity(%)		TradingWindow		Gesture		History		Epsilon		NEB
6	24	0.074893	21	5	83	0.200556	26	11	9	0.050013	59	0	1000
7.26	10	1.07315	20	6.3	32	0.218544	33	48.98	13	0.062012	62	0.01	0
8.52	10	2.0714	19	7.6	35	0.236532	27	86.96	5	0.074011	56	0.02	0
9.78	28	3.06966	18	8.9	69	0.25452	28	124.94	18	0.08601	52	0.03	0
11.04	10	4.06792	21	10.2	27	0.272509	27	162.92	10	0.098009	65	0.04	0
12.3	8	5.06617	21	11.5	29	0.290497	28	200.9	5	0.110008	63	0.05	0
13.56	10	6.06443	21	12.8	51	0.308485	23	238.88	17	0.122008	67	0.06	0
14.82	23	7.06268	26	14.1	25	0.326474	20	276.86	8	0.134007	59	0.07	0
16.08	14	8.06094	15	15.4	27	0.344462	23	314.84	10	0.146006	63	0.08	0
17.34	9	9.05919	22	16.7	10	0.36245	21	352.82	12	0.158005	62	0.09	0
18.6	13	10.0574	10	18	31	0.380439	24	390.8	6	0.170004	52	0.1	0
19.86	23	11.0557	18	19.3	9	0.398427	17	428.78	6	0.182004	59	0.11	0
21.12	17	12.054	26	20.6	21	0.416415	23	466.76	13	0.194003	71	0.12	0
22.38	14	13.0522	19	21.9	45	0.434403	29	504.74	10	0.206002	62	0.13	0
23.64	10	14.0505	16	23.2	14	0.452392	20	542.72	11	0.218001	58	0.14	0
24.9	15	15.0487	13	24.5	18	0.47038	19	580.7	17	0.23	52	0.15	0
26.16	11	16.047	15	25.8	23	0.488368	24	618.68	8	0.241999	38	0.16	0
27.42	6	17.0452	20	27.1	18	0.506357	21	656.66	9	0.253999	0	0.17	0
28.68	10	18.0435	15	28.4	18	0.524345	24	694.64	11	0.265998	0	0.18	0
29.94	16	19.0417	21	29.7	9	0.542333	24	732.62	14	0.277997	0	0.19	0
31.2	11	20.04	13	31	19	0.560322	26	770.6	10	0.289996	0	0.2	0
32.46	7	21.0383	15	32.3	12	0.57831	17	808.58	12	0.301995	0	0.21	0
33.72	13	22.0365	14	33.6	16	0.596298	21	846.56	8	0.313994	0	0.22	0
34.98	18	23.0348	8	34.9	20	0.614286	24	884.54	11	0.325994	0	0.23	0
36.24	8	24.033	15	36.2	9	0.632275	25	922.52	17	0.337993	0	0.24	0
37.5	8	25.0313	18	37.5	12	0.650263	19	960.5	7	0.349992	0	0.25	0
38.76	20	26.0295	19	38.8	24	0.668251	21	998.48	12	0.361991	0	0.26	0
40.02	9	27.0278	15	40.1	8	0.68624	21	1036.46	14	0.37399	0	0.27	0
41.28	10	28.026	15	41.4	5	0.704228	14	1074.44	15	0.38599	0	0.28	0
42.54	12	29.0243	18	42.7	9	0.722216	19	1112.42	10	0.397989	0	0.29	0
43.8	16	30.0226	14	44	17	0.740205	28	1150.4	13	0.409988	0	0.3	0
45.06	6	31.0208	5	45.3	10	0.758193	21	1188.38	8	0.421987	0	0.31	0
46.32	14	32.0191	15	46.6	5	0.776181	25	1226.36	7	0.433986	0	0.32	0
47.58	3	33.0173	10	47.9	11	0.794169	19	1264.34	7	0.445985	0	0.33	0
48.84	20	34.0156	11	49.2	7	0.812158	21	1302.32	4	0.457985	0	0.34	0
50.1	5	35.0138	5	50.5	6	0.830146	24	1340.3	8	0.469984	0	0.35	0
51.36	8	36.0121	15	51.8	17	0.848134	16	1378.28	6	0.481983	0	0.36	0
52.62	12	37.0103	8	53.1	5	0.866123	17	1416.26	17	0.493982	0	0.37	0
53.88	17	38.0086	12	54.4	8	0.884111	20	1454.24	14	0.505981	0	0.38	0
55.14	5	39.0069	8	55.7	9	0.902099	16	1492.22	7	0.517981	0	0.39	0
56.4	12	40.0051	8	57	7	0.920088	23	1530.2	14	0.52998	0	0.4	0
57.66	11	41.0034	18	58.3	4	0.938076	23	1568.18	14	0.541979	0	0.41	0
58.92	15	42.0016	5	59.6	6	0.956064	23	1606.16	7	0.553978	0	0.42	0
60.18	10	42.9999	15	60.9	15	0.974052	27	1644.14	11	0.565977	0	0.43	0
61.44	6	43.9981	11	62.2	2	0.992041	9	1682.12	12	0.577976	0	0.44	0
62.7	10	44.9964	10	63.5	6	1.01003	0	1720.1	7	0.589976	0	0.45	0
63.96	11	45.9946	6	64.8	10	1.02802	0	1758.08	3	0.601975	0	0.46	0
65.22	4	46.9929	8	66.1	5	1.04601	0	1796.06	14	0.613974	0	0.47	0
66.48	5	47.9912	13	67.4	2	1.06399	0	1834.04	7	0.625973	0	0.48	0
67.74	6	48.9894	7	68.7	4	1.08198	0	1872.02	10	0.637972	0	0.49	0
69	12	49.9877	10	70	11	1.09997	0	1910	8	0.649971	0	0.5	0
70.26	6	50.9859	5	71.3	6	1.11796	0	1947.98	8	0.661971	0	0.51	0
71.52	7	51.9842	3	72.6	3	1.13595	0	1985.96	11	0.67397	0	0.52	0
72.78	20	52.9824	9	73.9	7	1.15393	0	2023.94	9	0.685969	0	0.53	0
74.04	9	53.9807	9	75.2	5	1.17192	0	2061.92	10	0.697968	0	0.54	0
75.3	6	54.9789	9	76.5	2	1.18991	0	2099.9	10	0.709967	0	0.55	0
76.56	9	55.9772	7	77.8	8	1.2079	0	2137.88	11	0.721967	0	0.56	0
77.82	4	56.9755	6	79.1	4	1.22589	0	2175.86	10	0.733966	0	0.57	0
79.08	14	57.9737	5	80.4	2	1.24388	0	2213.84	12	0.745965	0	0.58	0
80.34	5	58.972	7	81.7	1	1.26187	0	2251.82	9	0.757964	0	0.59	0
81.6	6	59.9702	10	83	6	1.27985	0	2289.8	15	0.769963	0	0.6	0
82.86	23	60.9685	4	84.3	1	1.29784	0	2327.78	8	0.781962	0	0.61	0
84.12	3	61.9667	10	85.6	4	1.31583	0	2365.76	11	0.793962	0	0.62	0
85.38	5	62.965	6	86.9	4	1.33382	0	2403.74	15	0.805961	0	0.63	0
86.64	7	63.9632	4	88.2	3	1.35181	0	2441.72	8	0.81796	0	0.64	0
87.9	13	64.9615	8	89.5	2	1.3698	0	2479.7	9	0.829959	0	0.65	0
89.16	7	65.9598	5	90.8	4	1.38778	0	2517.68	8	0.841958	0	0.66	0
90.42	9	66.958	6	92.1	3	1.40577	0	2555.66	8	0.853957	0	0.67	0
91.68	6	67.9563	7	93.4	0	1.42376	0	2593.64	12	0.865957	0	0.68	0
92.94	18	68.9545	3	94.7	1	1.44175	0	2631.62	7	0.877956	0	0.69	0
94.2	7	69.9528	4	96	6	1.45974	0	2669.6	11	0.889955	0	0.7	0
95.46	5	70.951	5	97.3	2	1.47772	0	2707.58	14	0.901954	0	0.71	0
96.72	7	71.9493	2	98.6	3	1.49571	0	2745.56	9	0.913953	0	0.72	0
97.98	15	72.9475	7	99.9	3	1.5137	0	2783.54	11	0.925953	0	0.73	0
99.24	5	73.9458	7	101.2	2	1.53169	0	2821.52	12	0.937952	0	0.74	0
100.5	6	74.9441	7	102.5	0	1.54968	0	2859.5	8	0.949951	0	0.75	0
101.76	17	75.9423	5	103.8	3	1.56767	0	2897.48	4	0.96195	0	0.76	0
103.02	9	76.9406	5	105.1	0	1.58566	0	2935.46	10	0.973949	0	0.77	0
104.28	4	77.9388	2	106.4	0	1.60364	0	2973.44	11	0.985948	0	0.78	0
105.54	3	78.9371	4	107.7	1	1.62163	0	3011.42	5	0.997948	0	0.79	0
106.8	10	79.9353	4	109	3	1.63962	0	3049.4	7	1.00995	0	0.8	0
108.06	7	80.9336	5	110.3	0	1.65761	0	3087.38	3	1.02195	0	0.81	0
109.32	6	81.9318	6	111.6	1	1.6756	0	3125.36	6	1.03394	0	0.82	0
110.58	4	82.9301	7	112.9	5	1.69358	0	3163.34	11	1.04594	0	0.83	0
111.84	8	83.9284	3	114.2	0	1.71157	0	3201.32	6	1.05794	0	0.84	0
113.1	3	84.9266	4	115.5	2	1.72956	0	3239.3	14	1.06994	0	0.85	0
114.36	7	85.9249	6	116.8	1	1.74755	0	3277.28	7	1.08194	0	0.86	0
115.62	6	86.9231	2	118.1	0	1.76554	0	3315.26	12	1.09394	0	0.87	0
116.88	14	87.9214	10	119.4	2	1.78353	0	3353.24	9	1.10594	0	0.88	0
118.14	4	88.9196	1	120.7	0	1.80151	0	3391.22	10	1.11794	0	0.89	0
119.4	8	89.9179	3	122	0	1.8195	0	3429.2	6	1.12994	0	0.9	0
120.66	10	90.9161	4	123.3	2	1.83749	0	3467.18	7	1.14194	0	0.91	0
121.92	7	91.9144	2	124.6	0	1.85548	0	3505.16	13	1.15394	0	0.92	0
123.18	7	92.9127	2	125.9	0	1.87347	0	3543.14	12	1.16594	0	0.93	0
124.44	4	93.9109	6	127.2	1	1.89146	0	3581.12	6	1.17793	0	0.94	0
125.7	5	94.9092	6	128.5	0	1.90944	0	3619.1	13	1.18993	0	0.95	0
126.96	16	95.9074	7	129.8	1	1.92743	0	3657.08	17	1.20193	0	0.96	0
128.22	7	96.9057	2	131.1	0	1.94542	0	3695.06	11	1.21393	0	0.97	0
129.48	4	97.9039	8	132.4	0	1.96341	0	3733.04	11	1.22593	0	0.98	0
130.74	3	98.9022	0	133.7	1	1.9814	0	3771.02	7	1.23793	0	0.99	0
0	60.173	0	34.9337	0	32.676	0	0.583821	0	1864.35	0	0.149659	0	0
0	1311.58	0	703.659	0	716.347	0	0.055703	0	1.21457e+06	0	0.003244	0	0
95.423	274.747	96.3522	700.66	97.9433	1256.13	100.233	79.6055	101.168	79.3409	103.529	-3.33196	105.728	nan
0	1873.64	0	2471.01	0	4055.36	0	1783.69	0	1810.12	0	1820.75	0	nan
0	56	0	28.3837	0	24	0	0.572388	0	1832	0	0.149046	0	0
95.423	10	96.671	2.37031	98.4621	6	100.821	0.230608	101.657	180	103.898	0.059495	106.968	0
0	28	0	12.7387	0	12	0	0.375682	0	911	0	0.101235	0	0
0	91	0	53.0326	0	46	0	0.785932	0	2781	0	0.199133	0	0
95.423	122	97.0651	88.2111	98.6824	89	100.845	0.961053	101.991	3642	104.395	0.239179	107.947	0
LessSuccessfulParameters
Future		Reflexivity(%)		TradingWindow		Gesture		History		Epsilon		NEB
6	18	0.003755	8	5	52	0.200345	15	5	4	0.050198	62	0	1000
7.26	4	1.01366	3	6.27	27	0.218329	11	43.48	7	0.062194	56	0.01	0
8.52	7	2.02357	7	7.54	40	0.236312	7	81.96	10	0.074191	67	0.02	0
9.78	16	3.03348	6	8.81	42	0.254296	17	120.44	6	0.086188	64	0.03	0
11.04	9	4.04339	6	10.08	25	0.27228	8	158.92	11	0.098184	52	0.04	0
12.3	8	5.0533	7	11.35	27	0.290264	13	197.4	13	0.110181	43	0.05	0
13.56	8	6.0632	8	12.62	22	0.308247	12	235.88	10	0.122177	43	0.06	0
14.82	23	7.07311	6	13.89	37	0.326231	11	274.36	7	0.134174	65	0.07	0
16.08	8	8.08302	7	15.16	28	0.344215	19	312.84	11	0.146171	63	0.08	0
17.34	7	9.09293	1	16.43	20	0.362199	9	351.32	12	0.158167	69	0.09	0
18.6	8	10.1028	6	17.7	16	0.380182	17	389.8	10	0.170164	58	0.1	0
19.86	20	11.1127	6	18.97	39	0.398166	15	428.28	12	0.18216	66	0.11	0
21.12	6	12.1227	7	20.24	20	0.41615	18	466.76	2	0.194157	58	0.12	0
22.38	9	13.1326	8	21.51	18	0.434134	16	505.24	11	0.206154	61	0.13	0
23.64	10	14.1425	4	22.78	38	0.452117	28	543.72	11	0.21815	66	0.14	0
24.9	13	15.1524	5	24.05	10	0.470101	22	582.2	12	0.230147	71	0.15	0
26.16	14	16.1623	5	25.32	19	0.488085	22	620.68	13	0.242144	36	0.16	0
27.42	11	17.1722	4	26.59	15	0.506069	13	659.16	10	0.25414	0	0.17	0
28.68	7	18.1821	3	27.86	20	0.524052	20	697.64	16	0.266137	0	0.18	0
29.94	16	19.192	9	29.13	9	0.542036	23	736.12	7	0.278133	0	0.19	0
31.2	9	20.2019	7	30.4	6	0.56002	18	774.6	12	0.29013	0	0.2	0
32.46	5	21.2118	6	31.67	9	0.578004	16	813.08	14	0.302127	0	0.21	0
33.72	7	22.2217	2	32.94	18	0.595987	23	851.56	9	0.314123	0	0.22	0
34.98	17	23.2316	6	34.21	8	0.613971	30	890.04	14	0.32612	0	0.23	0
36.24	9	24.2416	5	35.48	3	0.631955	22	928.52	11	0.338116	0	0.24	0
37.5	12	25.2515	6	36.75	34	0.649938	33	967	6	0.350113	0	0.25	0
38.76	13	26.2614	10	38.02	12	0.667922	28	1005.48	9	0.36211	0	0.26	0
40.02	7	27.2713	5	39.29	13	0.685906	21	1043.96	12	0.374106	0	0.27	0
41.28	15	28.2812	9	40.56	12	0.70389	16	1082.44	9	0.386103	0	0.28	0
42.54	13	29.2911	5	41.83	13	0.721873	24	1120.92	5	0.398099	0	0.29	0
43.8	17	30.301	11	43.1	12	0.739857	30	1159.4	10	0.410096	0	0.3	0
45.06	13	31.3109	7	44.37	7	0.757841	25	1197.88	13	0.422093	0	0.31	0
46.32	3	32.3208	8	45.64	9	0.775825	25	1236.36	8	0.434089	0	0.32	0
47.58	8	33.3307	10	46.91	26	0.793808	29	1274.84	12	0.446086	0	0.33	0
48.84	15	34.3406	8	48.18	8	0.811792	23	1313.32	5	0.458083	0	0.34	0
50.1	7	35.3505	4	49.45	9	0.829776	39	1351.8	8	0.470079	0	0.35	0
51.36	4	36.3604	6	50.72	10	0.84776	27	1390.28	10	0.482076	0	0.36	0
52.62	8	37.3704	7	51.99	15	0.865743	28	1428.76	10	0.494072	0	0.37	0
53.88	13	38.3803	7	53.26	6	0.883727	41	1467.24	7	0.506069	0	0.38	0
55.14	8	39.3902	9	54.53	2	0.901711	30	1505.72	9	0.518066	0	0.39	0
56.4	5	40.4001	10	55.8	16	0.919695	33	1544.2	11	0.530062	0	0.4	0
57.66	6	41.41	6	57.07	6	0.937678	46	1582.68	15	0.542059	0	0.41	0
58.92	16	42.4199	12	58.34	8	0.955662	30	1621.16	12	0.554055	0	0.42	0
60.18	8	43.4298	10	59.61	4	0.973646	35	1659.64	13	0.566052	0	0.43	0
61.44	11	44.4397	9	60.88	12	0.99163	12	1698.12	11	0.578049	0	0.44	0
62.7	11	45.4496	10	62.15	8	1.00961	0	1736.6	15	0.590045	0	0.45	0
63.96	6	46.4595	7	63.42	4	1.0276	0	1775.08	13	0.602042	0	0.46	0
65.22	8	47.4694	7	64.69	7	1.04558	0	1813.56	13	0.614038	0	0.47	0
66.48	5	48.4793	8	65.96	14	1.06357	0	1852.04	12	0.626035	0	0.48	0
67.74	9	49.4893	10	67.23	5	1.08155	0	1890.52	13	0.638032	0	0.49	0
69	18	50.4992	8	68.5	7	1.09953	0	1929	11	0.650028	0	0.5	0
70.26	8	51.5091	7	69.77	7	1.11752	0	1967.48	9	0.662025	0	0.51	0
71.52	11	52.519	6	71.04	6	1.1355	0	2005.96	4	0.674022	0	0.52	0
72.78	20	53.5289	11	72.31	4	1.15348	0	2044.44	13	0.686018	0	0.53	0
74.04	7	54.5388	16	73.58	5	1.17147	0	2082.92	14	0.698015	0	0.54	0
75.3	8	55.5487	7	74.85	8	1.18945	0	2121.4	11	0.710011	0	0.55	0
76.56	10	56.5586	10	76.12	12	1.20744	0	2159.88	16	0.722008	0	0.56	0
77.82	16	57.5685	14	77.39	2	1.22542	0	2198.36	9	0.734005	0	0.57	0
79.08	8	58.5784	10	78.66	4	1.2434	0	2236.84	10	0.746001	0	0.58	0
80.34	12	59.5883	10	79.93	12	1.26139	0	2275.32	11	0.757998	0	0.59	0
81.6	7	60.5982	8	81.2	2	1.27937	0	2313.8	11	0.769994	0	0.6	0
82.86	14	61.6082	12	82.47	2	1.29735	0	2352.28	13	0.781991	0	0.61	0
84.12	10	62.6181	5	83.74	8	1.31534	0	2390.76	13	0.793988	0	0.62	0
85.38	7	63.628	14	85.01	3	1.33332	0	2429.24	21	0.805984	0	0.63	0
86.64	7	64.6379	10	86.28	6	1.3513	0	2467.72	4	0.817981	0	0.64	0
87.9	16	65.6478	15	87.55	3	1.36929	0	2506.2	15	0.829977	0	0.65	0
89.16	8	66.6577	12	88.82	10	1.38727	0	2544.68	12	0.841974	0	0.66	0
90.42	7	67.6676	10	90.09	1	1.40526	0	2583.16	7	0.853971	0	0.67	0
91.68	5	68.6775	9	91.36	2	1.42324	0	2621.64	4	0.865967	0	0.68	0
92.94	15	69.6874	18	92.63	3	1.44122	0	2660.12	12	0.877964	0	0.69	0
94.2	6	70.6973	9	93.9	3	1.45921	0	2698.6	8	0.889961	0	0.7	0
95.46	7	71.7072	13	95.17	4	1.47719	0	2737.08	5	0.901957	0	0.71	0
96.72	9	72.7171	9	96.44	4	1.49517	0	2775.56	10	0.913954	0	0.72	0
97.98	15	73.7271	13	97.71	4	1.51316	0	2814.04	7	0.92595	0	0.73	0
99.24	9	74.737	15	98.98	4	1.53114	0	2852.52	16	0.937947	0	0.74	0
100.5	5	75.7469	12	100.25	1	1.54913	0	2891	3	0.949944	0	0.75	0
101.76	9	76.7568	9	101.52	2	1.56711	0	2929.48	11	0.96194	0	0.76	0
103.02	12	77.7667	19	102.79	2	1.58509	0	2967.96	10	0.973937	0	0.77	0
104.28	8	78.7766	15	104.06	3	1.60308	0	3006.44	12	0.985933	0	0.78	0
105.54	10	79.7865	16	105.33	4	1.62106	0	3044.92	10	0.99793	0	0.79	0
106.8	16	80.7964	18	106.6	3	1.63905	0	3083.4	13	1.00993	0	0.8	0
108.06	4	81.8063	15	107.87	3	1.65703	0	3121.88	7	1.02192	0	0.81	0
109.32	12	82.8162	8	109.14	3	1.67501	0	3160.36	12	1.03392	0	0.82	0
110.58	7	83.8261	23	110.41	1	1.693	0	3198.84	11	1.04592	0	0.83	0
111.84	17	84.836	14	111.68	1	1.71098	0	3237.32	5	1.05791	0	0.84	0
113.1	11	85.8459	20	112.95	1	1.72896	0	3275.8	15	1.06991	0	0.85	0
114.36	9	86.8559	19	114.22	0	1.74695	0	3314.28	6	1.08191	0	0.86	0
115.62	5	87.8658	8	115.49	2	1.76493	0	3352.76	6	1.0939	0	0.87	0
116.88	12	88.8757	21	116.76	0	1.78292	0	3391.24	5	1.1059	0	0.88	0
118.14	7	89.8856	18	118.03	4	1.8009	0	3429.72	11	1.1179	0	0.89	0
119.4	6	90.8955	22	119.3	3	1.81888	0	3468.2	8	1.12989	0	0.9	0
120.66	6	91.9054	16	120.57	0	1.83687	0	3506.68	13	1.14189	0	0.91	0
121.92	16	92.9153	16	121.84	0	1.85485	0	3545.16	8	1.15389	0	0.92	0
123.18	8	93.9252	17	123.11	0	1.87283	0	3583.64	5	1.16588	0	0.93	0
124.44	7	94.9351	14	124.38	0	1.89082	0	3622.12	6	1.17788	0	0.94	0
125.7	9	95.945	17	125.65	0	1.9088	0	3660.6	10	1.18988	0	0.95	0
126.96	13	96.9549	17	126.92	0	1.92678	0	3699.08	10	1.20187	0	0.96	0
128.22	9	97.9648	21	128.19	0	1.94477	0	3737.56	9	1.21387	0	0.97	0
129.48	4	98.9748	10	129.46	0	1.96275	0	3776.04	9	1.22587	0	0.98	0
130.74	8	99.9847	1	130.73	1	1.98074	0	3814.52	3	1.23786	0	0.99	0
0	66.752	0	60.8215	0	37.323	0	0.675052	0	1891.05	0	0.152056	0	0
-2.31584e+77	1313.85	0	779.82	0	792.635	0	0.048287	0	1.12381e+06	0	0.003431	0	0
141.607	59.4546	137.724	-502.82	133.577	943.029	133.577	-381.372	152.745	34.7585	158.664	-61.8914	165.359	nan
0	1792.5	0	2117.56	0	3045.85	0	2037.66	0	1883.04	0	1772.2	0	nan
0	67	0	66.3827	0	28	0	0.699943	0	1885	0	0.155048	0	0
139.071	12	135.251	7.75974	133.577	6	133.577	0.273933	153.193	235	158.727	0.060288	166.658	0
0	36	0	39.8381	0	14	0	0.49843	0	942	0	0.098298	0	0
0	98	0	84.9542	0	54	-2	0.871675	0	2779	0	0.202281	0	0
138.884	125	134.8	96.9	133.577	96	142.564	0.972305	153.59	3587	159.443	0.240344	168.221	0
Pareto
NAV
0	2116
2133.52	359
4267.04	477
6400.56	644
8534.08	675
10667.6	655
12801.1	634
14934.6	565
17068.2	490
19201.7	426
21335.2	390
23468.7	337
25602.3	270
27735.8	251
29869.3	206
32002.8	170
34136.3	170
36269.9	125
38403.4	95
40536.9	92
42670.4	83
44803.9	76
46937.5	74
49071	58
51204.5	60
53338	59
55471.5	34
57605.1	46
59738.6	25
61872.1	32
64005.6	29
66139.1	18
68272.7	15
70406.2	33
72539.7	16
74673.2	20
76806.8	20
78940.3	11
81073.8	12
83207.3	16
85340.8	7
87474.4	7
89607.9	6
91741.4	14
93874.9	7
96008.4	8
98142	3
100275	6
102409	5
104543	3
106676	4
108810	2
110943	5
113077	1
115210	1
117344	2
119477	0
121611	3
123744	4
125878	3
128011	1
130145	0
132278	1
134412	1
136545	3
138679	0
140812	0
142946	3
145079	2
147213	1
149346	0
151480	0
153614	0
155747	1
157881	0
160014	2
162148	0
164281	1
166415	0
168548	2
170682	0
172815	2
174949	0
177082	2
179216	0
181349	1
183483	0
185616	0
187750	0
189883	0
192017	0
194150	0
196284	0
198417	0
200551	0
202684	0
204818	0
206952	0
209085	0
211219	2
0	17505.2
0	3.69102e+08
144.503	25600.1
0	145222
0	13004.9
145.12	0
0	4399.72
0	23875.2
151.102	53484.1
Systemics
Market($)		Biased/Pt(%)		True/Pt(%)		FormalSpread(%)		Return(%)		Volume(bsp)		Banruptcy(%)		MarketPerfYTD(%)		w-Volatility		m-Volatility		6m-Volatility		P[t-w,t]/P[t-2w,t-w](%)		Crash		TrendCounter		Hawkes
7.64664	2	0.920362	10481	3e-06	8739	0	20372	-61.7527	1	0	12864	0	6494	nan	0	0	25809	0	7343	0.008275	2586	-42.8245	3	0	57306	-62	2	0	1952
13.2707	22	4.61453	12998	3.69243	9325	3.03735	13104	-60.29	0	58.12	8829	0.646	3003	inf	0	0.014369	16747	0.013513	16128	0.023154	6972	-41.4832	1	0.02	0	-60.76	1	0.11	2572
18.8948	128	8.30869	9316	7.38486	8648	6.0747	7803	-58.8272	0	116.24	8008	1.292	130	inf	0	0.028738	7135	0.027025	11711	0.038033	7799	-40.1419	5	0.04	0	-59.52	1	0.22	3371
24.5189	535	12.0029	6468	11.0773	7015	9.11205	4859	-57.3644	0	174.36	6582	1.938	137	inf	0	0.043107	3549	0.040538	7521	0.052911	7240	-38.8006	4	0.06	0	-58.28	2	0.33	2334
30.143	1606	15.697	4664	14.7697	5367	12.1494	3212	-55.9016	0	232.48	5166	2.584	424	inf	0	0.057476	1731	0.054051	5087	0.06779	5688	-37.4593	3	0.08	0	-57.04	9	0.44	2998
35.7671	1897	19.3912	3349	18.4622	3965	15.1868	2134	-54.4389	0	290.6	3844	3.23	1053	inf	0	0.071845	955	0.067563	3495	0.082669	5232	-36.118	4	0.1	0	-55.8	5	0.55	2776
41.3912	1897	23.0853	2463	22.1546	3089	18.2241	1459	-52.9761	0	348.72	2865	3.876	7	inf	0	0.086214	561	0.081076	2036	0.097548	4285	-34.7767	3	0.12	0	-54.56	7	0.66	2655
47.0152	1866	26.7795	1769	25.847	2219	21.2615	929	-51.5133	0	406.84	2115	4.522	2979	inf	0	0.100583	323	0.094589	1400	0.112427	3328	-33.4353	7	0.14	0	-53.32	8	0.77	2523
52.6393	1883	30.4737	1324	29.5394	1787	24.2988	755	-50.0505	1	464.96	1621	5.168	383	inf	0	0.114952	223	0.108101	915	0.127306	2751	-32.094	9	0.16	0	-52.08	17	0.88	2373
58.2634	1984	34.1678	911	33.2319	1461	27.3362	565	-48.5877	2	523.08	1151	5.814	709	inf	0	0.129321	125	0.121614	582	0.142184	2154	-30.7527	6	0.18	0	-50.84	10	0.99	2192
63.8875	2278	37.862	835	36.9243	1053	30.3735	467	-47.125	0	581.2	878	6.46	769	inf	0	0.14369	76	0.135127	372	0.157063	1977	-29.4114	8	0.2	0	-49.6	10	1.1	2182
69.5116	2433	41.5562	717	40.6167	973	33.4109	328	-45.6622	0	639.32	669	7.106	167	inf	0	0.158059	69	0.148639	240	0.171942	1673	-28.0701	10	0.22	0	-48.36	11	1.21	2074
75.1357	2428	45.2503	533	44.3092	888	36.4482	289	-44.1994	1	697.44	538	7.752	52	inf	0	0.172428	36	0.162152	138	0.186821	1134	-26.7288	13	0.24	0	-47.12	23	1.32	2051
80.7598	3200	48.9445	380	48.0016	658	39.4856	200	-42.7366	1	755.56	438	8.398	508	inf	0	0.186797	45	0.175665	127	0.2017	1270	-25.3875	25	0.26	0	-45.88	13	1.43	1897
86.3838	3310	52.6387	334	51.694	571	42.5229	159	-41.2739	1	813.68	318	9.044	3108	inf	0	0.201166	31	0.189177	93	0.216579	960	-24.0462	21	0.28	0	-44.64	13	1.54	1810
92.0079	3191	56.3328	233	55.3865	348	45.5603	163	-39.8111	1	871.8	247	9.69	81	inf	0	0.215535	22	0.20269	82	0.231457	685	-22.7049	36	0.3	0	-43.4	15	1.65	1796
97.632	3206	60.027	173	59.0789	337	48.5976	108	-38.3483	2	929.92	209	10.336	1933	inf	0	0.229904	17	0.216203	51	0.246336	575	-21.3636	34	0.32	0	-42.16	35	1.76	1640
103.256	2502	63.7212	64	62.7713	249	51.635	95	-36.8855	0	988.04	202	10.982	582	inf	0	0.244273	16	0.229715	55	0.261215	454	-20.0222	54	0.34	0	-40.92	20	1.87	1574
108.88	2397	67.4153	61	66.4637	126	54.6723	77	-35.4228	3	1046.16	130	11.628	97	inf	0	0.258642	7	0.243228	46	0.276094	224	-18.6809	73	0.36	0	-39.68	25	1.98	1467
114.504	1770	71.1095	70	70.1562	104	57.7097	75	-33.96	2	1104.28	111	12.274	54	inf	0	0.273011	6	0.25674	22	0.290973	170	-17.3396	110	0.38	0	-38.44	28	2.09	1326
120.128	1363	74.8037	72	73.8486	130	60.747	59	-32.4972	4	1162.4	106	12.92	268	inf	0	0.28738	6	0.270253	16	0.305852	111	-15.9983	116	0.4	0	-37.2	61	2.2	1274
125.752	1399	78.4978	79	77.541	98	63.7844	38	-31.0344	5	1220.52	90	13.566	281	inf	0	0.301749	1	0.283766	11	0.32073	73	-14.657	190	0.42	0	-35.96	35	2.31	1189
131.377	980	82.192	71	81.2335	65	66.8217	32	-29.5717	8	1278.64	77	14.212	249	inf	0	0.316118	1	0.297278	6	0.335609	24	-13.3157	269	0.44	0	-34.72	45	2.42	1099
137.001	783	85.8861	48	84.9259	58	69.8591	17	-28.1089	5	1336.76	65	14.858	2958	inf	0	0.330487	2	0.310791	12	0.350488	44	-11.9744	297	0.46	0	-33.48	48	2.53	1031
142.625	753	89.5803	17	88.6183	73	72.8964	21	-26.6461	8	1394.88	36	15.504	5008	inf	0	0.344856	1	0.324304	7	0.365367	23	-10.6331	528	0.48	0	-32.24	51	2.64	953
148.249	765	93.2745	8	92.3108	32	75.9338	29	-25.1833	9	1453	37	16.15	1167	inf	0	0.359225	2	0.337816	4	0.380246	16	-9.29176	744	0.5	0	-31	121	2.75	872
153.873	727	96.9686	5	96.0032	21	78.9711	13	-23.7206	17	1511.12	48	16.796	1994	inf	0	0.373594	1	0.351329	0	0.395125	6	-7.95045	1120	0.52	0	-29.76	74	2.86	828
159.497	746	100.663	5	99.6956	11	82.0085	19	-22.2578	18	1569.24	36	17.442	17	inf	0	0.387963	2	0.364842	0	0.410003	3	-6.60914	1730	0.54	0	-28.52	80	2.97	736
165.121	651	104.357	6	103.388	10	85.0458	14	-20.795	28	1627.36	37	18.088	17	inf	0	0.402332	0	0.378354	0	0.424882	5	-5.26783	2533	0.56	0	-27.28	94	3.08	693
170.745	682	108.051	2	107.08	16	88.0832	13	-19.3322	35	1685.48	13	18.734	17	inf	0	0.416701	0	0.391867	0	0.439761	9	-3.92651	4089	0.58	0	-26.04	229	3.19	621
176.369	570	111.745	7	110.773	6	91.1205	17	-17.8694	52	1743.6	27	19.38	280	inf	0	0.43107	1	0.40538	0	0.45464	9	-2.5852	6997	0.6	0	-24.8	129	3.3	526
181.993	530	115.439	2	114.465	5	94.1579	10	-16.4067	57	1801.72	24	20.026	60	inf	0	0.445439	0	0.418892	0	0.469519	8	-1.24389	10599	0.62	0	-23.56	139	3.41	486
187.617	434	119.134	2	118.158	9	97.1952	5	-14.9439	85	1859.84	19	20.672	222	inf	0	0.459808	0	0.432405	0	0.484397	12	0.097417	9334	0.64	0	-22.32	158	3.52	428
193.241	411	122.828	1	121.85	7	100.233	11	-13.4811	116	1917.96	13	21.318	64	inf	0	0.474177	0	0.445918	0	0.499276	0	1.43873	6322	0.66	0	-21.08	413	3.63	413
198.866	366	126.522	5	125.543	3	103.27	11	-12.0183	163	1976.08	9	21.964	1991	inf	0	0.488546	0	0.45943	0	0.514155	0	2.78004	3846	0.68	0	-19.84	247	3.74	343
204.49	345	130.216	3	129.235	5	106.307	1	-10.5556	269	2034.2	13	22.61	63	inf	0	0.502915	0	0.472943	0	0.529034	0	4.12135	2449	0.7	0	-18.6	277	3.85	340
210.114	390	133.91	0	132.927	1	109.345	5	-9.09279	369	2092.32	9	23.256	31	inf	0	0.517284	0	0.486456	0	0.543913	0	5.46266	1672	0.72	0	-17.36	312	3.96	271
215.738	468	137.604	1	136.62	0	112.382	5	-7.63002	618	2150.44	7	23.902	992	inf	0	0.531653	0	0.499968	0	0.558792	0	6.80397	1142	0.74	0	-16.12	761	4.07	277
221.362	483	141.299	1	140.312	5	115.419	2	-6.16724	1087	2208.56	8	24.548	52	inf	0	0.546022	0	0.513481	0	0.57367	0	8.14528	826	0.76	0	-14.88	470	4.18	215
226.986	497	144.993	4	144.005	5	118.457	4	-4.70446	1938	2266.68	5	25.194	39	inf	0	0.560391	0	0.526994	0	0.588549	0	9.48659	571	0.78	0	-13.64	552	4.29	212
232.61	395	148.687	1	147.697	2	121.494	1	-3.24169	3925	2324.8	3	25.84	799	inf	0	0.57476	0	0.540506	0	0.603428	0	10.8279	418	0.8	0	-12.4	652	4.4	157
238.234	291	152.381	0	151.39	0	124.531	1	-1.77891	10156	2382.92	2	26.486	1227	inf	0	0.589129	0	0.554019	0	0.618307	0	12.1692	280	0.82	0	-11.16	1590	4.51	165
243.858	375	156.075	2	155.082	0	127.569	2	-0.316137	26493	2441.04	3	27.132	1311	inf	0	0.603498	0	0.567532	0	0.633186	0	13.5105	209	0.84	0	-9.92	1002	4.62	117
249.482	284	159.769	2	158.775	0	130.606	0	1.14664	5297	2499.16	6	27.778	210	inf	0	0.617867	0	0.581044	0	0.648065	0	14.8518	147	0.86	0	-8.68	1195	4.73	112
255.106	284	163.464	0	162.467	1	133.643	0	2.60941	2564	2557.28	5	28.424	68	inf	0	0.632236	0	0.594557	0	0.662943	0	16.1931	128	0.88	0	-7.44	1413	4.84	87
260.731	229	167.158	0	166.159	0	136.681	1	4.07219	1449	2615.4	0	29.07	255	inf	0	0.646605	0	0.60807	0	0.677822	0	17.5345	97	0.9	0	-6.2	3754	4.95	98
266.355	195	170.852	0	169.852	3	139.718	3	5.53497	878	2673.52	1	29.716	687	inf	0	0.660974	0	0.621582	0	0.692701	0	18.8758	60	0.92	0	-4.96	2417	5.06	80
271.979	157	174.546	1	173.544	0	142.755	0	6.99774	542	2731.64	2	30.362	18	inf	0	0.675343	0	0.635095	0	0.70758	0	20.2171	58	0.94	0	-3.72	2680	5.17	77
277.603	134	178.24	1	177.237	0	145.793	0	8.46052	309	2789.76	2	31.008	130	inf	0	0.689712	0	0.648608	0	0.722459	0	21.5584	48	0.96	0	-2.48	2903	5.28	57
283.227	134	181.934	0	180.929	1	148.83	1	9.92329	231	2847.88	1	31.654	315	inf	0	0.704081	0	0.66212	0	0.737338	0	22.8997	55	0.98	0	-1.24	3186	5.39	40
288.851	85	185.629	0	184.622	1	151.868	1	11.3861	175	2906	1	32.3	12	inf	0	0.71845	0	0.675633	0	0.752216	0	24.241	34	1	194	0	9923	5.5	32
294.475	144	189.323	0	188.314	0	154.905	1	12.8488	117	2964.12	0	32.946	18	inf	0	0.732819	0	0.689145	0	0.767095	0	25.5823	26	1.02	0	1.24	2944	5.61	25
300.099	121	193.017	0	192.006	1	157.942	0	14.3116	99	3022.24	1	33.592	1074	inf	0	0.747188	0	0.702658	0	0.781974	0	26.9236	20	1.04	0	2.48	2723	5.72	14
305.723	160	196.711	1	195.699	0	160.98	1	15.7744	57	3080.36	2	34.238	11	inf	0	0.761557	0	0.716171	0	0.796853	0	28.2649	21	1.06	0	3.72	2496	5.83	16
311.347	140	200.405	0	199.391	0	164.017	0	17.2372	64	3138.48	1	34.884	15	inf	0	0.775926	0	0.729683	0	0.811732	0	29.6062	11	1.08	0	4.96	3943	5.94	10
316.971	178	204.099	0	203.084	0	167.054	1	18.7	44	3196.6	2	35.53	52	inf	0	0.790295	0	0.743196	0	0.826611	0	30.9476	9	1.1	0	6.2	1490	6.05	8
322.595	144	207.794	0	206.776	0	170.092	0	20.1627	33	3254.72	0	36.176	473	inf	0	0.804664	0	0.756709	0	0.841489	0	32.2889	6	1.12	0	7.44	1215	6.16	8
328.22	109	211.488	3	210.469	0	173.129	0	21.6255	21	3312.84	2	36.822	1428	inf	0	0.819033	0	0.770221	0	0.856368	0	33.6302	3	1.14	0	8.68	1035	6.27	3
333.844	115	215.182	1	214.161	0	176.166	1	23.0883	20	3370.96	0	37.468	13	inf	0	0.833402	0	0.783734	0	0.871247	0	34.9715	5	1.16	0	9.92	1628	6.38	2
339.468	96	218.876	0	217.853	3	179.204	1	24.5511	16	3429.08	0	38.114	479	inf	0	0.847771	0	0.797247	0	0.886126	0	36.3128	9	1.18	0	11.16	622	6.49	4
345.092	73	222.57	0	221.546	1	182.241	0	26.0138	13	3487.2	1	38.76	24	inf	0	0.86214	0	0.810759	0	0.901005	0	37.6541	2	1.2	0	12.4	526	6.6	1
350.716	70	226.264	1	225.238	0	185.278	0	27.4766	11	3545.32	0	39.406	3	inf	0	0.876509	0	0.824272	0	0.915884	0	38.9954	1	1.22	0	13.64	448	6.71	3
356.34	93	229.959	0	228.931	0	188.316	0	28.9394	10	3603.44	0	40.052	7	inf	0	0.890878	0	0.837785	0	0.930762	0	40.3367	7	1.24	0	14.88	733	6.82	2
361.964	84	233.653	0	232.623	0	191.353	1	30.4022	8	3661.56	0	40.698	19	inf	0	0.905247	0	0.851297	0	0.945641	0	41.678	3	1.26	0	16.12	312	6.93	0
367.588	78	237.347	0	236.316	1	194.39	0	31.8649	9	3719.68	0	41.344	4	inf	0	0.919616	0	0.86481	0	0.96052	0	43.0194	3	1.28	0	17.36	252	7.04	1
373.212	122	241.041	1	240.008	1	197.428	1	33.3277	8	3777.8	0	41.99	47	inf	0	0.933985	0	0.878323	0	0.975399	0	44.3607	2	1.3	0	18.6	216	7.15	0
378.836	112	244.735	0	243.7	0	200.465	1	34.7905	6	3835.92	0	42.636	31	inf	0	0.948354	0	0.891835	0	0.990278	0	45.702	7	1.32	0	19.84	350	7.26	0
384.46	109	248.429	0	247.393	0	203.502	0	36.2533	5	3894.04	0	43.282	41	inf	0	0.962723	0	0.905348	0	1.00516	0	47.0433	1	1.34	0	21.08	146	7.37	0
390.084	74	252.124	0	251.085	0	206.54	0	37.716	4	3952.16	0	43.928	121	inf	0	0.977092	0	0.918861	0	1.02004	0	48.3846	2	1.36	0	22.32	139	7.48	0
395.709	58	255.818	0	254.778	0	209.577	2	39.1788	2	4010.28	0	44.574	735	inf	0	0.991461	0	0.932373	0	1.03491	0	49.7259	2	1.38	0	23.56	113	7.59	0
401.333	42	259.512	0	258.47	0	212.615	0	40.6416	3	4068.4	0	45.22	34	inf	0	1.00583	0	0.945886	0	1.04979	0	51.0672	2	1.4	0	24.8	181	7.7	0
406.957	54	263.206	0	262.163	0	215.652	0	42.1044	2	4126.52	0	45.866	50	inf	0	1.0202	0	0.959399	0	1.06467	0	52.4085	1	1.42	0	26.04	73	7.81	0
412.581	26	266.9	0	265.855	0	218.689	0	43.5671	1	4184.64	0	46.512	223	inf	0	1.03457	0	0.972911	0	1.07955	0	53.7498	3	1.44	0	27.28	68	7.92	0
418.205	50	270.594	0	269.547	0	221.727	0	45.0299	4	4242.76	0	47.158	1374	inf	0	1.04894	0	0.986424	0	1.09443	0	55.0911	0	1.46	0	28.52	60	8.03	0
423.829	41	274.289	0	273.24	0	224.764	0	46.4927	4	4300.88	0	47.804	11	inf	0	1.06331	0	0.999937	0	1.10931	0	56.4325	2	1.48	0	29.76	53	8.14	0
429.453	61	277.983	0	276.932	0	227.801	0	47.9555	2	4359	0	48.45	32	inf	0	1.07767	0	1.01345	0	1.12419	0	57.7738	0	1.5	0	31	98	8.25	0
435.077	53	281.677	0	280.625	0	230.839	0	49.4182	0	4417.12	0	49.096	19	inf	0	1.09204	0	1.02696	0	1.13907	0	59.1151	1	1.52	0	32.24	35	8.36	0
440.701	72	285.371	0	284.317	0	233.876	0	50.881	1	4475.24	0	49.742	61	inf	0	1.10641	0	1.04048	0	1.15394	0	60.4564	1	1.54	0	33.48	34	8.47	0
446.325	50	289.065	0	288.01	0	236.913	0	52.3438	0	4533.36	0	50.388	276	inf	0	1.12078	0	1.05399	0	1.16882	0	61.7977	0	1.56	0	34.72	31	8.58	0
451.949	67	292.759	0	291.702	0	239.951	0	53.8066	1	4591.48	0	51.034	1601	inf	0	1.13515	0	1.0675	0	1.1837	0	63.139	2	1.58	0	35.96	56	8.69	0
457.574	80	296.454	0	295.394	0	242.988	0	55.2694	2	4649.6	0	51.68	44	inf	0	1.14952	0	1.08101	0	1.19858	0	64.4803	1	1.6	0	37.2	26	8.8	0
463.198	62	300.148	1	299.087	0	246.025	0	56.7321	2	4707.72	0	52.326	472	inf	0	1.16389	0	1.09452	0	1.21346	0	65.8216	4	1.62	0	38.44	24	8.91	0
468.822	43	303.842	0	302.779	0	249.063	0	58.1949	0	4765.84	0	52.972	50	inf	0	1.17826	0	1.10804	0	1.22834	0	67.1629	0	1.64	0	39.68	21	9.02	0
474.446	40	307.536	0	306.472	0	252.1	0	59.6577	0	4823.96	0	53.618	116	inf	0	1.19263	0	1.12155	0	1.24322	0	68.5043	0	1.66	0	40.92	36	9.13	0
480.07	41	311.23	0	310.164	0	255.137	0	61.1205	1	4882.08	0	54.264	815	inf	0	1.207	0	1.13506	0	1.2581	0	69.8456	0	1.68	0	42.16	12	9.24	0
485.694	23	314.924	1	313.857	0	258.175	0	62.5832	0	4940.2	0	54.91	51	inf	0	1.22137	0	1.14858	0	1.27297	0	71.1869	1	1.7	0	43.4	12	9.35	0
491.318	36	318.619	1	317.549	0	261.212	0	64.046	1	4998.32	0	55.556	248	inf	0	1.23573	0	1.16209	0	1.28785	0	72.5282	0	1.72	0	44.64	8	9.46	0
496.942	13	322.313	0	321.241	0	264.249	0	65.5088	1	5056.44	0	56.202	21	inf	0	1.2501	0	1.1756	0	1.30273	0	73.8695	0	1.74	0	45.88	14	9.57	0
502.566	23	326.007	0	324.934	0	267.287	0	66.9716	0	5114.56	0	56.848	6	inf	0	1.26447	0	1.18911	0	1.31761	0	75.2108	1	1.76	0	47.12	7	9.68	0
508.19	24	329.701	0	328.626	2	270.324	0	68.4343	1	5172.68	0	57.494	670	inf	0	1.27884	0	1.20263	0	1.33249	0	76.5521	1	1.78	0	48.36	6	9.79	0
513.814	32	333.395	0	332.319	0	273.362	0	69.8971	0	5230.8	0	58.14	34	inf	0	1.29321	0	1.21614	0	1.34737	0	77.8934	0	1.8	0	49.6	5	9.9	10
519.438	13	337.089	0	336.011	0	276.399	0	71.3599	0	5288.92	0	58.786	8	inf	0	1.30758	0	1.22965	0	1.36225	0	79.2347	0	1.82	0	50.84	10	10.01	0
525.063	7	340.783	0	339.704	0	279.436	0	72.8227	0	5347.04	0	59.432	11	inf	0	1.32195	0	1.24316	0	1.37713	0	80.576	0	1.84	0	52.08	5	10.12	0
530.687	10	344.478	0	343.396	0	282.474	0	74.2854	0	5405.16	0	60.078	25	inf	0	1.33632	0	1.25668	0	1.39201	0	81.9174	1	1.86	0	53.32	5	10.23	0
536.311	9	348.172	0	347.088	0	285.511	0	75.7482	0	5463.28	0	60.724	7	inf	0	1.35069	0	1.27019	0	1.40688	0	83.2587	0	1.88	0	54.56	5	10.34	0
541.935	3	351.866	0	350.781	0	288.548	0	77.211	0	5521.4	0	61.37	99	inf	0	1.36505	0	1.2837	0	1.42176	0	84.6	0	1.9	0	55.8	10	10.45	0
547.559	0	355.56	0	354.473	0	291.586	0	78.6738	0	5579.52	0	62.016	1930	inf	0	1.37942	0	1.29722	0	1.43664	0	85.9413	1	1.92	0	57.04	4	10.56	0
553.183	1	359.254	0	358.166	0	294.623	0	80.1365	1	5637.64	0	62.662	165	inf	0	1.39379	0	1.31073	0	1.45152	0	87.2826	0	1.94	0	58.28	2	10.67	0
558.807	0	362.948	0	361.858	0	297.66	0	81.5993	0	5695.76	0	63.308	980	inf	0	1.40816	0	1.32424	0	1.4664	0	88.6239	0	1.96	0	59.52	1	10.78	0
564.431	3	366.643	1	365.551	1	300.698	1	83.0621	1	5753.88	1	63.954	0	inf	0	1.42253	0	1.33775	0	1.48128	0	89.9652	1	1.98	0	60.76	1	10.89	0
0	121.754	0	14.5671	0	16.7133	0	8.14451	0	0.087042	0	234.563	0	21.1011	0	inf	0	0.023617	0	0.042261	0	0.095221	0	0.207907	0	0.003374	0	-0.135443	0	nan
0	6935.96	0	188.917	0	256.107	0	117.217	0	15.3558	0	66141	0	351.168	0	nan	0	0.000624	0	0.00117	0	0.004064	0	29.8123	0	0.003363	0	98.8279	0	nan
0	112031	144.37	196670	145.873	150584	148.199	255679	153.059	103108	155.13	173132	156.991	48813.6	158.679	nan	161.575	205368	165.845	132031	166.443	73257	169.663	67145	177.052	984905	181.169	-7351.33	181.169	nan
0	424273	0	2.08718e+06	0	1.22908e+06	0	2.55248e+06	0	2.35501e+06	0	1.21073e+06	0	150224	0	nan	0	1.49299e+06	0	667523	0	277210	0	1.13214e+06	0	1.69277e+07	0	425724	0	nan
0	97.8312	0	10.2397	0	12.0879	0	4.78098	0	0	0	167	0	15.8	0	101.313	0	0.016141	0	0.032536	0	0.077772	0	0	0	0	0	0	0	1.25306
140.807	37.4027	145.101	2.82995	147.309	1.2843	149.183	0.24976	153.506	-4.79547	155.586	0	157.338	0	159.472	89.3936	163.725	0.003009	166.183	0.009217	166.763	0.023784	169.984	-7.55063	181.169	0	181.169	-16	181.169	0.136463
0	70.0753	0	5.59954	0	5.87508	0	2.00056	0	-0.806921	0	69	0	5.2	0	97.129	0	0.008765	0	0.019112	0	0.047503	0	-2.05817	0	0	0	-4	0	0.59507
0	142.929	0	18.6786	0	22.2226	0	10.1159	0	0.733359	0	314	0	31.4	0	107.796	0	0.029533	0	0.054965	0	0.127278	0	2.24229	0	0	0	4	0	2.16332
141.558	301.915	145.31	41.8057	147.368	48.4807	149.769	27.3312	153.534	5.30693	156.134	701	157.497	62.2	159.618	131.445	164.023	0.068194	166.328	0.107005	166.825	0.224283	170.182	8.46303	181.169	0	181.169	15	181.169	3.71705
Moments
Log-return		AC-1w Log-return		AC-2w Log-return		AC-m Log-return		AC-3m Log-return		AC-6m Log-return		AC-y Log-return		Abs-log-return		AC-1w Abs-log-return		AC-2w Abs-log-return		AC-m Abs-log-return		AC-3m Abs-log-return		AC-6m Abs-log-return		AC-y Abs-log-return		w-Volatility		AC-w w-Volatility		2w-Volatility		AC-2w 2w-Volatility		m-Volatility		AC-m m-Volatility		3m-Volatility		AC-3m 3m-Volatility		6m-Volatility		AC-6m 6m-Volatility		y-Volatility
-2.30997	1	-1	152	-1	32	-1	2	-0.446184	5	-0.425009	4	-0.289604	6	0	54872	0	5743	0	5866	0	6540	0	8539	0	8685	0	10629	0	47185	-1	1181	0	45976	-0.995391	416	0	43413	-0.994896	478	0	26212	-0.989316	697	0	16040	-0.996459	705	0	3602
-2.21597	0	-0.97	168	-0.970005	14	-0.970889	0	-0.423267	10	-0.406638	0	-0.272491	33	0.070894	1912	0.02	1396	0.02	2323	0.02	3714	0.018462	6569	0.013926	6311	0.013948	8576	0.03206	7350	-0.97	1986	0.040627	8396	-0.965437	1155	0.04935	10195	-0.964947	1012	0.042263	17677	-0.959423	1273	0.041372	18380	-0.966494	1044	0.028572	10895
-2.12198	0	-0.94	232	-0.94001	9	-0.941778	2	-0.400351	26	-0.388267	13	-0.255377	43	0.141787	443	0.04	1502	0.04	2361	0.04	3904	0.036925	6164	0.027851	6226	0.027897	7529	0.06412	1677	-0.94	2054	0.081254	1866	-0.935483	1550	0.098699	2475	-0.934999	1458	0.084526	7529	-0.92953	1722	0.082745	10459	-0.93653	1373	0.057144	10015
-2.02799	0	-0.91	267	-0.910016	29	-0.912667	3	-0.377435	49	-0.369896	5	-0.238264	37	0.212681	132	0.06	1458	0.06	2327	0.06	3854	0.055387	5696	0.041777	5864	0.041845	6963	0.09618	606	-0.91	2004	0.121882	633	-0.905529	1760	0.148049	671	-0.90505	1613	0.126789	3063	-0.899637	1596	0.124117	5847	-0.906565	1341	0.085716	7879
-1.93399	0	-0.88	293	-0.880021	37	-0.883556	4	-0.354518	73	-0.351525	22	-0.221151	81	0.283575	51	0.08	1529	0.08	2424	0.08	3772	0.07385	5434	0.055703	5338	0.055794	6295	0.12824	286	-0.88	1834	0.162509	215	-0.875575	1799	0.197398	300	-0.875101	1761	0.169052	1265	-0.869744	1613	0.16549	2738	-0.876601	1401	0.114287	7054
-1.84	0	-0.85	390	-0.850026	54	-0.854445	21	-0.331602	126	-0.333154	29	-0.204038	231	0.354468	23	0.1	1449	0.1	2520	0.1	3700	0.092312	5118	0.069629	4641	0.069742	4725	0.1603	119	-0.85	1844	0.203136	113	-0.845622	1784	0.246748	111	-0.845152	1694	0.211315	654	-0.839851	1550	0.206862	1413	-0.846636	1253	0.142859	5210
-1.74601	0	-0.82	393	-0.820031	83	-0.825334	2	-0.308685	218	-0.314783	23	-0.186924	280	0.425362	13	0.12	1446	0.12	2495	0.12	3408	0.110775	4222	0.083554	4153	0.083691	3574	0.19236	67	-0.82	1574	0.243763	79	-0.815668	1648	0.296098	115	-0.815203	1560	0.253578	401	-0.809957	1495	0.248235	940	-0.816671	1392	0.171431	3374
-1.65201	0	-0.79	446	-0.790036	139	-0.796223	3	-0.285769	399	-0.296411	25	-0.169811	258	0.496256	12	0.14	1480	0.14	2477	0.14	3305	0.129237	3458	0.09748	3504	0.097639	2965	0.22442	46	-0.79	1548	0.284391	53	-0.785714	1550	0.345447	80	-0.785254	1457	0.295841	231	-0.780064	1583	0.289607	564	-0.786707	1358	0.200003	2443
-1.55802	0	-0.76	498	-0.760041	105	-0.767113	10	-0.262852	439	-0.27804	64	-0.152698	562	0.56715	9	0.16	1487	0.16	2493	0.16	3058	0.1477	2905	0.111406	3055	0.111588	2391	0.25648	37	-0.76	1501	0.325018	56	-0.75576	1478	0.394797	26	-0.755305	1358	0.338104	93	-0.750171	1534	0.33098	383	-0.756742	1353	0.228575	1386
-1.46403	0	-0.73	572	-0.730047	153	-0.738002	9	-0.239936	722	-0.259669	93	-0.135585	816	0.638043	17	0.18	1693	0.18	2352	0.18	2937	0.166162	2392	0.125331	2523	0.125536	1340	0.28854	30	-0.73	1369	0.365645	24	-0.725806	1416	0.444146	23	-0.725356	1297	0.380368	48	-0.720278	1345	0.372352	161	-0.726778	1327	0.257147	1483
-1.37003	0	-0.7	531	-0.700052	200	-0.708891	23	-0.217019	904	-0.241298	211	-0.118472	1035	0.708937	2	0.2	1660	0.2	2334	0.2	2641	0.184625	1854	0.139257	2139	0.139485	780	0.3206	15	-0.7	1325	0.406272	25	-0.695852	1267	0.493496	17	-0.695407	1261	0.422631	59	-0.690385	1330	0.413725	166	-0.696813	1191	0.285719	1323
-1.27604	2	-0.67	590	-0.670057	248	-0.67978	59	-0.194103	1228	-0.222927	391	-0.101358	1481	0.779831	0	0.22	1597	0.22	2232	0.22	2427	0.203087	1324	0.153183	1444	0.153433	545	0.35266	19	-0.67	1230	0.446899	8	-0.665898	1246	0.542846	13	-0.665458	1235	0.464894	49	-0.660492	1212	0.455097	58	-0.666848	1158	0.314291	826
-1.18205	0	-0.64	664	-0.640062	298	-0.650669	54	-0.171186	1618	-0.204556	553	-0.084245	2756	0.850724	1	0.24	1620	0.24	2112	0.24	2212	0.22155	1039	0.167109	963	0.167382	441	0.38472	15	-0.64	1169	0.487527	12	-0.635944	1217	0.592195	3	-0.635509	1170	0.507157	33	-0.630598	1138	0.49647	9	-0.636884	1063	0.342862	430
-1.08805	0	-0.61	755	-0.610067	404	-0.621558	61	-0.14827	1788	-0.186185	779	-0.067132	3796	0.921618	2	0.26	1571	0.26	2095	0.26	1936	0.240012	793	0.181034	670	0.18133	275	0.416779	8	-0.61	1069	0.528154	3	-0.60599	1118	0.641545	9	-0.60556	1044	0.54942	18	-0.600705	1063	0.537842	9	-0.606919	1088	0.371434	294
-0.99406	1	-0.58	737	-0.580072	438	-0.592447	74	-0.125353	2208	-0.167814	928	-0.050019	4809	0.992512	2	0.28	1677	0.28	2015	0.28	1599	0.258475	543	0.19496	464	0.195279	166	0.448839	3	-0.58	1007	0.568781	12	-0.576036	1057	0.690895	7	-0.575611	1029	0.591683	11	-0.570812	1045	0.579215	15	-0.576955	1015	0.400006	259
-0.900067	1	-0.55	804	-0.550078	493	-0.563336	141	-0.102437	2782	-0.149443	1231	-0.032905	5619	1.0634	1	0.3	1840	0.3	1914	0.3	1439	0.276937	400	0.208886	452	0.209227	87	0.480899	5	-0.55	1006	0.609408	6	-0.546082	1065	0.740244	10	-0.545662	996	0.633946	10	-0.540919	955	0.620587	13	-0.54699	952	0.428578	162
-0.806073	1	-0.52	825	-0.520083	589	-0.534225	191	-0.07952	3186	-0.131072	1792	-0.015792	7640	1.1343	2	0.32	1571	0.32	1790	0.32	1169	0.295399	334	0.222811	267	0.223175	54	0.512959	5	-0.52	899	0.650036	3	-0.516129	1082	0.789594	5	-0.515713	916	0.676209	12	-0.511026	907	0.66196	13	-0.517025	966	0.45715	74
-0.71208	16	-0.49	882	-0.490088	673	-0.505114	268	-0.056604	3963	-0.112701	2189	0.001321	5848	1.20519	2	0.34	1641	0.34	1633	0.34	1017	0.313862	202	0.236737	198	0.237124	54	0.545019	3	-0.49	920	0.690663	3	-0.486175	950	0.838943	4	-0.485764	928	0.718472	5	-0.481133	946	0.703332	38	-0.487061	861	0.485722	46
-0.618086	6	-0.46	939	-0.460093	827	-0.476003	332	-0.033688	4570	-0.09433	2746	0.018434	5121	1.27609	0	0.36	1581	0.36	1592	0.36	862	0.332324	154	0.250663	111	0.251072	51	0.577079	8	-0.46	854	0.73129	5	-0.456221	968	0.888293	3	-0.455815	889	0.760735	6	-0.451239	930	0.744705	21	-0.457096	853	0.514294	58
-0.524093	8	-0.43	948	-0.430098	781	-0.446892	384	-0.010771	7559	-0.075959	3217	0.035547	4881	1.34698	0	0.38	1571	0.38	1435	0.38	659	0.350787	110	0.264588	87	0.265021	31	0.609139	2	-0.43	848	0.771917	0	-0.426267	862	0.937643	2	-0.425866	818	0.802998	11	-0.421346	894	0.786077	16	-0.427132	866	0.542865	72
-0.4301	19	-0.4	996	-0.400103	932	-0.417781	480	0.012145	4078	-0.057588	3796	0.052661	3402	1.41787	0	0.4	1433	0.4	1206	0.4	597	0.369249	72	0.278514	64	0.278969	18	0.641199	1	-0.4	787	0.812545	1	-0.396313	864	0.986992	2	-0.395917	888	0.845261	15	-0.391453	821	0.827449	15	-0.397167	803	0.571437	88
-0.336106	52	-0.37	1060	-0.370109	1037	-0.38867	591	0.035062	3808	-0.039217	4552	0.069774	2741	1.48877	0	0.42	1457	0.42	1162	0.42	463	0.387712	39	0.29244	57	0.292918	4	0.673259	1	-0.37	820	0.853172	0	-0.366359	855	1.03634	1	-0.365968	810	0.887524	13	-0.36156	862	0.868822	13	-0.367203	800	0.600009	68
-0.242113	211	-0.34	1109	-0.340114	1166	-0.35956	856	0.057978	3378	-0.020846	5423	0.086887	2030	1.55966	0	0.44	1396	0.44	1052	0.44	367	0.406174	30	0.306366	32	0.306866	0	0.705319	2	-0.34	790	0.893799	1	-0.336405	766	1.08569	3	-0.336019	804	0.929787	13	-0.331667	787	0.910194	13	-0.337238	755	0.628581	31
-0.14812	1594	-0.31	1174	-0.310119	1354	-0.330449	1006	0.080895	3153	-0.002475	7183	0.104	1338	1.63055	0	0.46	1324	0.46	910	0.46	308	0.424637	30	0.320291	92	0.320815	1	0.737379	0	-0.31	679	0.934426	1	-0.306451	771	1.13504	2	-0.30607	764	0.97205	8	-0.301774	785	0.951567	11	-0.307273	715	0.657153	23
-0.054126	52405	-0.28	1259	-0.280124	1416	-0.301338	1127	0.103811	2502	0.015896	4615	0.121114	888	1.70145	1	0.48	1241	0.48	876	0.48	243	0.443099	13	0.334217	95	0.334763	0	0.769439	3	-0.28	696	0.975053	0	-0.276497	746	1.18439	1	-0.276121	780	1.01431	4	-0.27188	747	0.992939	11	-0.277309	697	0.685725	26
0.039867	2776	-0.25	1237	-0.250129	1484	-0.272227	1345	0.126728	2030	0.034267	4133	0.138227	447	1.77234	0	0.5	1186	0.5	773	0.5	240	0.461562	5	0.348143	36	0.348712	0	0.801499	1	-0.25	691	1.01568	2	-0.246543	762	1.23374	0	-0.246172	771	1.05658	4	-0.241987	769	1.03431	13	-0.247344	741	0.714297	27
0.13386	292	-0.22	1436	-0.220134	1637	-0.243116	1644	0.149644	1787	0.052638	3426	0.15534	457	1.84324	0	0.52	1084	0.52	621	0.52	168	0.480024	4	0.362068	18	0.36266	0	0.833559	0	-0.22	635	1.05631	0	-0.216589	741	1.28309	1	-0.216223	744	1.09884	10	-0.212094	708	1.07568	28	-0.21738	746	0.742869	21
0.227854	66	-0.19	1328	-0.19014	1761	-0.214005	1763	0.172561	1243	0.071009	2530	0.172453	336	1.91413	0	0.54	1082	0.54	559	0.54	162	0.498487	15	0.375994	6	0.376609	5	0.865619	0	-0.19	631	1.09693	0	-0.186636	679	1.33244	0	-0.186274	724	1.1411	11	-0.182201	702	1.11706	6	-0.187415	713	0.77144	12
0.321847	17	-0.16	1289	-0.160145	1889	-0.184894	2083	0.195477	1010	0.08938	1922	0.189567	147	1.98502	1	0.56	1019	0.56	478	0.56	120	0.516949	14	0.38992	5	0.390557	1	0.897679	1	-0.16	653	1.13756	1	-0.156682	699	1.38179	0	-0.156325	757	1.18337	4	-0.152308	668	1.15843	6	-0.15745	755	0.800012	9
0.415841	9	-0.13	1365	-0.13015	1927	-0.155783	2305	0.218394	713	0.107751	1595	0.20668	204	2.05592	0	0.58	935	0.58	392	0.58	115	0.535412	25	0.403846	0	0.404506	0	0.929739	0	-0.13	617	1.17819	2	-0.126728	664	1.43114	1	-0.126376	670	1.22563	6	-0.122415	655	1.1998	7	-0.127486	703	0.828584	11
0.509834	7	-0.1	1397	-0.100155	2157	-0.126672	2471	0.24131	629	0.126122	1330	0.223793	65	2.12681	0	0.6	870	0.6	376	0.6	120	0.553874	1	0.417771	0	0.418454	0	0.961799	1	-0.1	570	1.21882	0	-0.096774	658	1.48049	0	-0.096428	691	1.26789	1	-0.092521	653	1.24117	5	-0.097521	749	0.857156	9
0.603827	6	-0.07	1453	-0.07016	2114	-0.097561	2698	0.264227	458	0.144493	918	0.240906	21	2.19771	0	0.62	837	0.62	329	0.62	87	0.572336	0	0.431697	0	0.432402	0	0.993859	1	-0.07	560	1.25944	0	-0.06682	623	1.52984	0	-0.066479	692	1.31015	1	-0.062628	646	1.28255	5	-0.067557	754	0.885728	10
0.697821	1	-0.04	1447	-0.040165	2296	-0.06845	3085	0.287143	318	0.162864	668	0.258019	28	2.2686	1	0.64	764	0.64	283	0.64	62	0.590799	1	0.445623	0	0.446351	0	1.02592	0	-0.04	557	1.30007	1	-0.036866	637	1.57919	1	-0.03653	654	1.35242	1	-0.032735	606	1.32392	5	-0.037592	636	0.9143	10
0.791814	0	-0.01	5736	-0.010171	5836	-0.039339	3249	0.310059	212	0.181235	334	0.275133	9	2.33949	0	0.66	711	0.66	228	0.66	62	0.609261	0	0.459548	0	0.460299	0	1.05798	0	-0.01	2346	1.3407	0	-0.006912	1098	1.62854	0	-0.006581	2667	1.39468	1	-0.002842	2448	1.36529	5	-0.007627	2289	0.942872	9
0.885807	2	0.02	1342	0.019824	2176	-0.010228	6453	0.332976	134	0.199606	277	0.292246	43	2.41039	0	0.68	676	0.68	212	0.68	52	0.627724	0	0.473474	0	0.474248	0	1.09004	0	0.02	542	1.38133	0	0.023042	643	1.67789	0	0.023368	679	1.43694	0	0.027051	651	1.40666	5	0.022337	684	0.971443	8
0.979801	1	0.05	1372	0.049819	2058	0.018883	3418	0.355892	85	0.217977	180	0.309359	4	2.48128	0	0.7	607	0.7	209	0.7	34	0.646186	0	0.4874	0	0.488196	0	1.1221	0	0.05	592	1.42195	0	0.052996	628	1.72724	0	0.053317	621	1.47921	1	0.056944	667	1.44804	4	0.052302	727	1.00002	11
1.07379	2	0.08	1346	0.079814	2031	0.047994	2946	0.378809	40	0.236348	115	0.326472	0	2.55217	0	0.72	555	0.72	204	0.72	33	0.664649	0	0.501326	0	0.502145	0	1.15416	1	0.08	525	1.46258	0	0.08295	651	1.77659	1	0.083266	637	1.52147	1	0.086838	598	1.48941	7	0.082266	708	1.02859	9
1.16779	1	0.11	1301	0.109809	1884	0.077104	2592	0.401725	13	0.254719	67	0.343586	1	2.62307	0	0.74	555	0.74	150	0.74	20	0.683111	0	0.515251	0	0.516093	0	1.18622	0	0.11	569	1.50321	0	0.112904	634	1.82594	0	0.113215	626	1.56373	1	0.116731	618	1.53078	7	0.112231	695	1.05716	8
1.26178	0	0.14	1345	0.139804	1822	0.106215	2393	0.424642	6	0.27309	43	0.360699	0	2.69396	0	0.76	511	0.76	124	0.76	16	0.701574	0	0.529177	0	0.530042	0	1.21828	0	0.14	575	1.54384	0	0.142858	636	1.87529	1	0.143164	649	1.606	1	0.146624	634	1.57215	8	0.142195	652	1.08573	8
1.35577	0	0.17	1241	0.169798	1522	0.135326	2184	0.447558	7	0.291461	16	0.377812	0	2.76485	0	0.78	499	0.78	110	0.78	9	0.720036	0	0.543103	0	0.54399	0	1.25034	0	0.17	564	1.58446	0	0.172811	561	1.92464	0	0.173113	628	1.64826	0	0.176517	605	1.61353	6	0.17216	669	1.1143	8
1.44977	0	0.2	1218	0.199793	1454	0.164437	1822	0.470475	0	0.309832	24	0.394925	5	2.83575	0	0.8	447	0.8	89	0.8	10	0.738499	0	0.557028	0	0.557939	0	1.2824	0	0.2	486	1.62509	1	0.202765	607	1.97398	0	0.203062	641	1.69052	1	0.20641	582	1.6549	6	0.202125	625	1.14288	8
1.54376	0	0.23	1112	0.229788	1398	0.193548	1561	0.493391	0	0.328203	18	0.412038	1	2.90664	0	0.82	441	0.82	67	0.82	28	0.756961	0	0.570954	0	0.571887	0	1.31446	0	0.23	538	1.66572	0	0.232719	617	2.02333	0	0.233011	664	1.73279	0	0.236303	608	1.69627	1	0.232089	684	1.17145	16
1.63775	0	0.26	1091	0.259783	1302	0.222659	1430	0.516308	1	0.346574	9	0.429152	0	2.97754	0	0.84	434	0.84	53	0.84	9	0.775424	0	0.58488	0	0.585836	0	1.34652	0	0.26	513	1.70634	0	0.262673	589	2.07268	1	0.26296	648	1.77505	1	0.266197	580	1.73764	1	0.262054	653	1.20002	14
1.73175	1	0.29	1005	0.289778	1179	0.25177	1124	0.539224	0	0.364945	3	0.446265	0	3.04843	0	0.86	376	0.86	77	0.86	2	0.793886	0	0.598806	0	0.599784	0	1.37858	1	0.29	496	1.74697	0	0.292627	631	2.12203	0	0.292909	590	1.81731	1	0.29609	559	1.77902	2	0.292018	597	1.22859	16
1.82574	0	0.32	923	0.319773	1058	0.280881	1027	0.562141	21	0.383316	2	0.463378	0	3.11932	0	0.88	329	0.88	42	0.88	11	0.812349	0	0.612731	0	0.613732	0	1.41064	0	0.32	551	1.7876	0	0.322581	608	2.17138	0	0.322858	615	1.85957	0	0.325983	636	1.82039	1	0.321983	633	1.25716	12
1.91973	0	0.35	902	0.349767	979	0.309992	841	0.585057	0	0.401687	6	0.480491	0	3.19022	0	0.9	278	0.9	36	0.9	7	0.830811	1	0.626657	0	0.627681	0	1.4427	0	0.35	545	1.82822	0	0.352535	594	2.22073	0	0.352807	633	1.90184	1	0.355876	594	1.86176	1	0.351948	650	1.28573	18
2.01373	1	0.38	832	0.379762	878	0.339103	684	0.607974	0	0.420058	0	0.497605	0	3.26111	0	0.92	273	0.92	22	0.92	0	0.849274	0	0.640583	0	0.641629	0	1.47476	0	0.38	493	1.86885	0	0.382489	614	2.27008	0	0.382756	630	1.9441	0	0.385769	596	1.90313	1	0.381912	644	1.31431	7
2.10772	0	0.41	811	0.409757	769	0.368214	571	0.63089	0	0.438429	0	0.514718	0	3.332	0	0.94	227	0.94	23	0.94	0	0.867736	0	0.654508	0	0.655578	0	1.50682	0	0.41	533	1.90948	0	0.412443	599	2.31943	0	0.412705	614	1.98636	1	0.415662	613	1.94451	1	0.411877	568	1.34288	8
2.20171	0	0.44	737	0.439752	689	0.397325	427	0.653806	0	0.4568	0	0.531831	0	3.4029	0	0.96	201	0.96	20	0.96	0	0.886198	0	0.668434	0	0.669526	0	1.53888	0	0.44	526	1.95011	0	0.442397	578	2.36878	0	0.442654	635	2.02863	0	0.445556	586	1.98588	1	0.441841	607	1.37145	8
2.29571	0	0.47	717	0.469747	675	0.426436	398	0.676723	0	0.475171	0	0.548944	0	3.47379	0	0.98	227	0.98	18	0.98	2	0.904661	0	0.68236	0	0.683475	0	1.57094	0	0.47	573	1.99073	0	0.472351	634	2.41813	1	0.472603	587	2.07089	0	0.475449	589	2.02725	1	0.471806	630	1.40002	5
2.3897	0	0.5	726	0.499742	560	0.455547	336	0.699639	0	0.493542	0	0.566058	0	3.54468	0	1	13	1	9	1	0	0.923123	0	0.696285	0	0.697423	0	1.603	0	0.5	505	2.03136	0	0.502304	576	2.46748	0	0.502552	685	2.11315	1	0.505342	606	2.06862	1	0.501771	682	1.42859	8
2.48369	0	0.53	631	0.529736	460	0.484657	248	0.722556	0	0.511913	0	0.583171	0	3.61558	0	1.02	0	1.02	0	1.02	0	0.941586	0	0.710211	0	0.711372	0	1.63506	0	0.53	546	2.07199	1	0.532258	608	2.51683	0	0.532501	648	2.15542	0	0.535235	618	2.11	1	0.531735	707	1.45717	10
2.57769	0	0.56	637	0.559731	401	0.513768	184	0.745472	0	0.530284	0	0.600284	0	3.68647	0	1.04	0	1.04	0	1.04	0	0.960048	0	0.724137	0	0.72532	0	1.66712	0	0.56	548	2.11262	0	0.562212	640	2.56618	0	0.56245	664	2.19768	1	0.565128	664	2.15137	1	0.5617	758	1.48574	10
2.67168	0	0.59	601	0.589726	351	0.542879	127	0.768389	0	0.548655	0	0.617397	0	3.75737	0	1.06	0	1.06	0	1.06	0	0.978511	0	0.738063	0	0.739269	0	1.69918	0	0.59	557	2.15324	0	0.592166	662	2.61553	0	0.592399	658	2.23994	0	0.595021	670	2.19274	1	0.591664	745	1.51431	7
2.76567	0	0.62	541	0.619721	262	0.57199	81	0.791305	0	0.567026	0	0.63451	0	3.82826	0	1.08	0	1.08	0	1.08	0	0.996973	0	0.751988	0	0.753217	0	1.73124	0	0.62	551	2.19387	0	0.62212	643	2.66488	0	0.622348	671	2.2822	0	0.624914	666	2.23411	1	0.621629	868	1.54288	7
2.85967	0	0.65	501	0.649716	219	0.601101	71	0.814222	0	0.585397	0	0.651624	0	3.89915	0	1.1	0	1.1	0	1.1	0	1.01544	0	0.765914	0	0.767166	0	1.7633	0	0.65	540	2.2345	0	0.652074	635	2.71423	0	0.652297	680	2.32447	1	0.654808	776	2.27549	0	0.651593	864	1.57145	7
2.95366	0	0.68	477	0.679711	174	0.630212	61	0.837138	1	0.603768	0	0.668737	0	3.97005	0	1.12	0	1.12	0	1.12	0	1.0339	0	0.77984	0	0.781114	0	1.79536	0	0.68	594	2.27513	0	0.682028	646	2.76358	0	0.682246	725	2.36673	0	0.684701	745	2.31686	1	0.681558	839	1.60003	10
3.04765	0	0.71	431	0.709705	140	0.659323	67	0.860055	0	0.622139	0	0.68585	0	4.04094	0	1.14	0	1.14	0	1.14	0	1.05236	0	0.793765	0	0.795063	0	1.82742	0	0.71	559	2.31575	0	0.711982	608	2.81293	0	0.712195	699	2.40899	0	0.714594	740	2.35823	1	0.711523	993	1.6286	4
3.14165	0	0.74	387	0.7397	121	0.688434	42	0.882971	0	0.64051	0	0.702963	0	4.11183	0	1.16	0	1.16	0	1.16	0	1.07082	0	0.807691	0	0.809011	0	1.85948	0	0.74	575	2.35638	0	0.741936	615	2.86228	0	0.742143	709	2.45126	1	0.744487	805	2.3996	0	0.741487	902	1.65717	3
3.23564	0	0.77	392	0.769695	98	0.717545	25	0.905888	0	0.658881	0	0.720077	0	4.18273	0	1.18	0	1.18	0	1.18	0	1.08929	0	0.821617	0	0.822959	0	1.89154	0	0.77	558	2.39701	0	0.77189	631	2.91163	1	0.772092	687	2.49352	0	0.77438	735	2.44098	2	0.771452	815	1.68574	3
3.32964	0	0.8	312	0.79969	63	0.746656	13	0.928804	0	0.677252	0	0.73719	0	4.25362	0	1.2	0	1.2	0	1.2	0	1.10775	0	0.835543	0	0.836908	0	1.9236	0	0.8	598	2.43763	0	0.801844	627	2.96098	0	0.802041	734	2.53578	0	0.804273	799	2.48235	0	0.801416	786	1.71431	4
3.42363	0	0.83	329	0.829685	69	0.775767	4	0.951721	0	0.695623	0	0.754303	0	4.32451	0	1.22	0	1.22	0	1.22	0	1.12621	0	0.849468	0	0.850856	0	1.95566	0	0.83	580	2.47826	0	0.831797	634	3.01033	0	0.83199	726	2.57805	0	0.834167	705	2.52372	1	0.831381	775	1.74288	7
3.51762	0	0.86	254	0.85968	35	0.804878	7	0.974637	0	0.713994	0	0.771416	0	4.39541	0	1.24	0	1.24	0	1.24	0	1.14467	0	0.863394	0	0.864805	0	1.98772	0	0.86	548	2.51889	0	0.861751	605	3.05968	0	0.861939	708	2.62031	1	0.86406	647	2.56509	2	0.861346	766	1.77146	3
3.61162	0	0.89	216	0.889674	39	0.833989	1	0.997553	0	0.732365	0	0.788529	0	4.4663	0	1.26	0	1.26	0	1.26	0	1.16314	0	0.87732	0	0.878753	0	2.01978	0	0.89	497	2.55952	0	0.891705	519	3.10902	0	0.891888	638	2.66257	0	0.893953	639	2.60647	0	0.89131	852	1.80003	6
3.70561	0	0.92	156	0.919669	15	0.8631	13	1.02047	0	0.750736	0	0.805643	0	4.5372	0	1.28	0	1.28	0	1.28	0	1.1816	0	0.891245	0	0.892702	0	2.05184	0	0.92	502	2.60014	0	0.921659	430	3.15837	0	0.921837	502	2.70484	0	0.923846	492	2.64784	1	0.921275	691	1.8286	7
3.7996	0	0.95	128	0.949664	6	0.892211	3	1.04339	0	0.769107	0	0.822756	0	4.60809	0	1.3	0	1.3	0	1.3	0	1.20006	0	0.905171	0	0.90665	0	2.0839	0	0.95	439	2.64077	0	0.951613	228	3.20772	0	0.951786	322	2.7471	0	0.953739	341	2.68921	0	0.951239	382	1.85717	1
3.89359	0	0.98	114	0.979659	1	0.921321	0	1.0663	0	0.787478	0	0.839869	0	4.67898	0	1.32	0	1.32	0	1.32	0	1.21852	0	0.919097	0	0.920599	0	2.11596	0	0.98	1928	2.6814	0	0.981567	2418	3.25707	0	0.981735	557	2.78936	1	0.983632	451	2.73058	1	0.981204	233	1.88574	0
3.98759	0	1.01	0	1.00965	0	0.950432	0	1.08922	0	0.805849	0	0.856982	0	4.74988	0	1.34	0	1.34	0	1.34	0	1.23699	0	0.933023	0	0.934547	0	2.14802	0	1.01	0	2.72202	0	1.01152	0	3.30642	0	1.01168	0	2.83162	0	1.01353	0	2.77196	0	1.01117	0	1.91431	0
4.08158	0	1.04	0	1.03965	0	0.979543	0	1.11214	0	0.82422	0	0.874096	0	4.82077	0	1.36	0	1.36	0	1.36	0	1.25545	0	0.946948	0	0.948496	0	2.18008	1	1.04	0	2.76265	0	1.04147	0	3.35577	0	1.04163	0	2.87389	0	1.04342	0	2.81333	1	1.04113	0	1.94289	0
4.17558	0	1.07	0	1.06964	0	1.00865	0	1.13505	0	0.842591	0	0.891209	0	4.89166	0	1.38	0	1.38	0	1.38	0	1.27391	0	0.960874	0	0.962444	0	2.21214	0	1.07	0	2.80328	0	1.07143	0	3.40512	0	1.07158	0	2.91615	1	1.07331	0	2.8547	0	1.0711	0	1.97146	0
4.26957	0	1.1	0	1.09964	0	1.03777	0	1.15797	0	0.860962	0	0.908322	0	4.96256	0	1.4	0	1.4	0	1.4	0	1.29237	0	0.9748	0	0.976393	0	2.2442	0	1.1	0	2.84391	0	1.10138	0	3.45447	0	1.10153	0	2.95841	1	1.1032	0	2.89607	2	1.10106	0	2.00003	0
4.36356	0	1.13	0	1.12963	0	1.06688	0	1.18088	0	0.879333	0	0.925435	0	5.03345	0	1.42	0	1.42	0	1.42	0	1.31083	0	0.988725	0	0.990341	0	2.27626	0	1.13	0	2.88453	0	1.13134	0	3.50382	0	1.13148	0	3.00068	1	1.1331	0	2.93745	0	1.13103	0	2.0286	0
4.45756	0	1.16	0	1.15963	0	1.09599	0	1.2038	0	0.897704	0	0.942548	0	5.10435	0	1.44	0	1.44	0	1.44	0	1.3293	0	1.00265	0	1.00429	0	2.30832	0	1.16	0	2.92516	0	1.16129	0	3.55317	0	1.16143	0	3.04294	0	1.16299	0	2.97882	1	1.16099	0	2.05717	0
4.55155	0	1.19	0	1.18962	0	1.1251	0	1.22672	0	0.916075	0	0.959662	0	5.17524	0	1.46	0	1.46	0	1.46	0	1.34776	0	1.01658	0	1.01824	0	2.34038	0	1.19	0	2.96579	0	1.19124	0	3.60252	0	1.19138	0	3.0852	0	1.19288	0	3.02019	0	1.19096	0	2.08575	0
4.64554	0	1.22	0	1.21962	0	1.15421	0	1.24964	0	0.934446	0	0.976775	0	5.24613	0	1.48	0	1.48	0	1.48	0	1.36622	0	1.0305	0	1.03219	0	2.37244	0	1.22	0	3.00642	0	1.2212	0	3.65187	0	1.22133	0	3.12747	1	1.22278	0	3.06156	1	1.22092	0	2.11432	0
4.73954	0	1.25	0	1.24961	0	1.18332	0	1.27255	0	0.952817	0	0.993888	0	5.31703	0	1.5	0	1.5	0	1.5	0	1.38468	0	1.04443	0	1.04614	0	2.4045	0	1.25	0	3.04704	1	1.25115	0	3.70122	0	1.25128	0	3.16973	1	1.25267	0	3.10293	2	1.25089	0	2.14289	0
4.83353	0	1.28	0	1.27961	0	1.21243	0	1.29547	0	0.971188	0	1.011	0	5.38792	0	1.52	0	1.52	0	1.52	0	1.40315	0	1.05835	0	1.06008	0	2.43656	0	1.28	0	3.08767	0	1.28111	0	3.75057	0	1.28123	0	3.21199	1	1.28256	0	3.14431	0	1.28085	0	2.17146	0
4.92752	0	1.31	0	1.3096	0	1.24154	0	1.31838	0	0.989559	0	1.02811	0	5.45881	0	1.54	0	1.54	0	1.54	0	1.42161	0	1.07228	0	1.07403	0	2.46862	0	1.31	0	3.1283	0	1.31106	0	3.79992	0	1.31117	0	3.25426	0	1.31246	0	3.18568	0	1.31081	0	2.20003	0
5.02151	0	1.34	0	1.3396	0	1.27065	0	1.3413	0	1.00793	0	1.04523	0	5.52971	0	1.56	0	1.56	0	1.56	0	1.44007	0	1.08621	0	1.08798	0	2.50068	0	1.34	0	3.16892	0	1.34101	0	3.84927	0	1.34112	0	3.29652	0	1.34235	0	3.22705	0	1.34078	0	2.22861	0
5.11551	0	1.37	0	1.36959	0	1.29976	0	1.36422	0	1.0263	0	1.06234	0	5.6006	0	1.58	0	1.58	0	1.58	0	1.45853	0	1.10013	0	1.10193	0	2.53274	0	1.37	0	3.20955	0	1.37097	0	3.89862	1	1.37107	0	3.33878	0	1.37224	0	3.26843	0	1.37074	0	2.25718	0
5.2095	0	1.4	0	1.39959	0	1.32888	0	1.38713	0	1.04467	0	1.07945	0	5.6715	0	1.6	0	1.6	0	1.6	0	1.477	0	1.11406	0	1.11588	0	2.5648	0	1.4	0	3.25018	0	1.40092	0	3.94797	0	1.40102	0	3.38104	0	1.40214	0	3.3098	0	1.40071	0	2.28575	0
5.3035	0	1.43	0	1.42958	0	1.35798	0	1.41005	0	1.06304	0	1.09657	0	5.74239	0	1.62	0	1.62	0	1.62	0	1.49546	0	1.12798	0	1.12983	0	2.59686	0	1.43	0	3.29081	0	1.43088	0	3.99732	0	1.43097	0	3.42331	0	1.43203	0	3.35117	0	1.43067	0	2.31432	0
5.39749	0	1.46	0	1.45958	0	1.3871	0	1.43297	0	1.08141	0	1.11368	0	5.81328	0	1.64	0	1.64	0	1.64	0	1.51392	0	1.14191	0	1.14377	0	2.62892	0	1.46	0	3.33143	0	1.46083	0	4.04667	0	1.46092	0	3.46557	0	1.46192	0	3.39254	0	1.46064	0	2.34289	0
5.49148	0	1.49	0	1.48957	0	1.41621	0	1.45588	0	1.09979	0	1.13079	0	5.88418	0	1.66	0	1.66	0	1.66	0	1.53239	0	1.15583	0	1.15772	0	2.66098	0	1.49	0	3.37206	0	1.49078	0	4.09602	0	1.49087	0	3.50783	0	1.49182	0	3.43391	0	1.4906	0	2.37147	0
5.58548	0	1.52	0	1.51957	0	1.44532	0	1.4788	0	1.11816	0	1.14791	0	5.95507	0	1.68	0	1.68	0	1.68	0	1.55085	0	1.16976	0	1.17167	0	2.69304	0	1.52	0	3.41269	0	1.52074	0	4.14537	0	1.52082	0	3.5501	0	1.52171	0	3.47529	0	1.52057	0	2.40004	0
5.67947	0	1.55	0	1.54956	0	1.47443	0	1.50172	0	1.13653	0	1.16502	0	6.02596	1	1.7	0	1.7	0	1.7	0	1.56931	0	1.18369	0	1.18562	0	2.7251	0	1.55	0	3.45331	0	1.55069	0	4.19472	0	1.55077	0	3.59236	0	1.5516	0	3.51666	0	1.55053	0	2.42861	0
5.77346	0	1.58	0	1.57956	0	1.50354	0	1.52463	0	1.1549	0	1.18213	0	6.09686	0	1.72	0	1.72	0	1.72	0	1.58777	0	1.19761	0	1.19957	0	2.75716	0	1.58	0	3.49394	0	1.58065	0	4.24407	0	1.58071	0	3.63462	0	1.5815	0	3.55803	0	1.5805	0	2.45718	0
5.86746	0	1.61	0	1.60955	0	1.53265	0	1.54755	0	1.17327	0	1.19925	0	6.16775	0	1.74	0	1.74	0	1.74	0	1.60624	0	1.21154	0	1.21352	0	2.78922	0	1.61	0	3.53457	0	1.6106	0	4.29342	0	1.61066	0	3.67689	0	1.61139	0	3.5994	0	1.61046	0	2.48575	0
5.96145	0	1.64	0	1.63955	0	1.56176	0	1.57046	0	1.19164	0	1.21636	0	6.23864	0	1.76	0	1.76	0	1.76	0	1.6247	0	1.22546	0	1.22747	0	2.82128	0	1.64	0	3.5752	0	1.64055	0	4.34277	0	1.64061	0	3.71915	0	1.64128	0	3.64078	0	1.64043	0	2.51432	0
6.05544	1	1.67	0	1.66954	0	1.59087	0	1.59338	0	1.21001	0	1.23347	0	6.30954	0	1.78	0	1.78	0	1.78	0	1.64316	0	1.23939	0	1.24141	0	2.85334	0	1.67	0	3.61582	0	1.67051	0	4.39212	0	1.67056	0	3.76141	0	1.67118	0	3.68215	0	1.67039	0	2.5429	0
6.14944	0	1.7	0	1.69954	0	1.61998	0	1.6163	0	1.22838	0	1.25059	0	6.38043	0	1.8	0	1.8	0	1.8	0	1.66162	0	1.25331	0	1.25536	0	2.8854	0	1.7	0	3.65645	0	1.70046	0	4.44146	0	1.70051	0	3.80368	0	1.70107	0	3.72352	0	1.70035	0	2.57147	0
6.24343	0	1.73	0	1.72953	0	1.64909	0	1.63922	0	1.24675	0	1.2677	0	6.45133	0	1.82	0	1.82	0	1.82	0	1.68009	0	1.26724	0	1.26931	0	2.91746	0	1.73	0	3.69708	0	1.73042	0	4.49081	0	1.73046	0	3.84594	0	1.73096	0	3.7649	0	1.73032	0	2.60004	0
6.33742	0	1.76	0	1.75952	0	1.67821	0	1.66213	0	1.26512	0	1.28481	0	6.52222	0	1.84	0	1.84	0	1.84	0	1.69855	0	1.28117	0	1.28326	0	2.94952	0	1.76	0	3.73771	0	1.76037	0	4.54016	0	1.76041	0	3.8882	0	1.76086	0	3.80627	0	1.76028	0	2.62861	0
6.43142	0	1.79	0	1.78952	0	1.70732	0	1.68505	0	1.2835	0	1.30193	0	6.59311	0	1.86	0	1.86	0	1.86	0	1.71701	0	1.29509	0	1.29721	0	2.98158	0	1.79	0	3.77833	0	1.79032	0	4.58951	0	1.79036	0	3.93046	0	1.79075	0	3.84764	0	1.79025	0	2.65718	0
6.52541	0	1.82	0	1.81951	0	1.73643	0	1.70796	0	1.30187	0	1.31904	0	6.66401	0	1.88	0	1.88	0	1.88	0	1.73547	0	1.30902	0	1.31116	0	3.01364	0	1.82	0	3.81896	0	1.82028	0	4.63886	0	1.82031	0	3.97273	0	1.82064	0	3.88901	0	1.82021	0	2.68575	0
6.6194	0	1.85	0	1.84951	0	1.76554	0	1.73088	0	1.32024	0	1.33615	0	6.7349	0	1.9	0	1.9	0	1.9	0	1.75393	0	1.32294	0	1.3251	0	3.0457	0	1.85	0	3.85959	0	1.85023	0	4.68821	0	1.85025	0	4.01499	0	1.85053	0	3.93038	0	1.85018	0	2.71433	0
6.7134	0	1.88	0	1.8795	0	1.79465	0	1.7538	0	1.33861	0	1.35327	0	6.80579	0	1.92	0	1.92	0	1.92	0	1.7724	0	1.33687	0	1.33905	0	3.07776	0	1.88	0	3.90021	0	1.88018	0	4.73756	0	1.8802	0	4.05725	0	1.88043	0	3.97176	0	1.88014	0	2.7429	0
6.80739	0	1.91	0	1.9095	0	1.82376	0	1.77671	0	1.35698	0	1.37038	0	6.87669	0	1.94	0	1.94	0	1.94	0	1.79086	0	1.35079	0	1.353	0	3.10982	0	1.91	0	3.94084	0	1.91014	0	4.78691	0	1.91015	0	4.09952	0	1.91032	0	4.01313	0	1.91011	0	2.77147	0
6.90138	0	1.94	0	1.93949	0	1.85287	0	1.79963	0	1.37535	0	1.38749	0	6.94758	0	1.96	0	1.96	0	1.96	0	1.80932	0	1.36472	0	1.36695	0	3.14188	0	1.94	0	3.98147	0	1.94009	0	4.83626	0	1.9401	0	4.14178	0	1.94021	0	4.0545	0	1.94007	0	2.80004	0
6.99538	0	1.97	0	1.96949	0	1.88198	0	1.82255	0	1.39372	0	1.40461	0	7.01848	0	1.98	0	1.98	0	1.98	0	1.82778	0	1.37864	0	1.3809	0	3.17394	0	1.97	0	4.0221	0	1.97005	0	4.88561	0	1.97005	0	4.18404	0	1.97011	0	4.09588	0	1.97003	0	2.82862	0
0	0.000221	0	-0.024017	0	-0.00526	0	-0.002525	0	0.006212	0	-0.004376	0	0.003276	0	0.015968	105.818	0.344297	105.818	0.239793	105.818	0.164919	105.818	0.094267	105.818	0.071668	105.818	0.054342	105.177	0.021154	103.846	-0.20159	101.75	0.029145	96.1964	-0.14669	0	0.04032	0	-0.145236	0	0.066116	0	-0.153987	10.066	0.092591	35.8977	-0.104504	80.2925	0.129334
0	0.002511	0	0.172492	0	0.090401	0	0.045439	0	0.014641	0	0.007732	0	0.004856	0	0.002256	105.818	0.062393	105.818	0.034247	105.818	0.017905	105.818	0.005762	105.818	0.003371	105.807	0.001915	105.081	0.001186	103.839	0.374504	101.153	0.001889	94.6967	0.370366	0	0.00322	0	0.33821	0	0.007294	0	0.343571	11.0923	0.01272	37.356	0.347888	82.7287	0.016725
0	1.79658e+06	0	2989.17	0	927.523	0	3540.12	0	5357.81	0	-1877.69	0	7058.36	0	2.60497e+06	105.818	28630.5	105.818	49420.6	105.818	68505.6	105.818	68461.3	105.818	70050.9	105.781	67727.9	104.94	751440	103.827	28583	101.096	862185	91.5412	23882.9	0	944056	0	19401.5	0	682071	0	20665.1	13.0378	517961	39.3951	13295.5	83.9368	298851
0	2.30476e+08	0	149586	0	178597	0	209539	0	199683	0	211665	0	239139	0	2.82009e+08	105.818	140575	105.818	201407	105.818	283108	105.818	295702	105.818	296250	105.766	285163	104.837	2.61137e+07	103.825	112581	100.511	3.63085e+07	90.8501	106928	0	4.01369e+07	0	106414	0	1.67654e+07	0	105725	15.1001	8.6504e+06	40.6514	100654	85.9546	2.82592e+06
0	0	0	0	0	0	0	0	0	0	0	-8.1e-05	0	0	0	0.003936	105.818	0.316013	105.818	0.209066	105.818	0.139118	105.818	0.079961	105.818	0.059873	105.727	0.045931	104.742	0.012686	103.762	-0.343248	100.365	0.018784	90.7347	-0.272325	0	0.027068	0	-0.218195	0	0.046461	0	-0.244921	16.3386	0.066851	42.1316	-0.149893	87.9658	0.099839
0	-0.040535	0	-0.727956	0	-0.512385	0	-0.353478	0	-0.196405	0	-0.154043	0	-0.109599	0	0	105.818	0	105.818	0	105.818	0.000156	105.818	0.001303	105.818	0.001523	105.691	0.001617	104.659	0	103.659	-0.944417	100.079	0	89.701	-0.910017	0	0.003222	0	-0.906419	0	0.009	0	-0.91245	17.063	0.016078	47.5523	-0.911666	95.3161	0.025255
0	-0.004254	0	-0.306781	0	-0.194574	0	-0.132137	0	-0.065971	0	-0.057286	0	-0.0389	0	0	105.818	0.138016	105.818	0.092993	105.818	0.061253	105.818	0.034771	105.818	0.026411	105.69	0.019915	104.648	0.005914	103.65	-0.753872	99.6452	0.009955	88.606	-0.699894	0	0.015221	0	-0.679558	0	0.02616	0	-0.691139	19.1489	0.038486	48.6289	-0.650571	97.4195	0.056752
0	0.003566	0	0.245871	0	0.179526	0	0.122579	0	0.080795	0	0.048506	0	0.044129	0	0.016969	105.818	0.512297	105.818	0.352	105.818	0.238761	105.818	0.13625	105.818	0.104856	105.672	0.078312	104.632	0.025093	103.536	0.287953	98.9578	0.03493	87.6132	0.371045	0	0.048724	0	0.339086	0	0.082051	0	0.341227	21.3808	0.115545	52.4395	0.416621	97.442	0.159872
0	0.043018	0	0.699408	0	0.506125	0	0.359332	0	0.21195	0	0.141079	0	0.118058	0	0.067298	105.818	0.816502	105.818	0.58994	105.818	0.416549	105.818	0.238181	105.818	0.17752	105.657	0.135094	104.626	0.065279	103.334	0.919815	98.9314	0.084672	0	0.93476	0	0.112585	0	0.855872	0	0.172146	0	0.851255	22.0341	0.239482	54.4806	0.863351	97.8744	0.312963
MostSuccessfulParameters
Future		Reflexivity(%)		TradingWindow		Gesture		History		Epsilon		NEB
6	18	0.003952	20	5	79	0.200372	29	10	8	0.050259	57	0	1000
7.26	16	1.01263	12	6.31	36	0.218359	37	48.4	15	0.062255	66	0.01	0
8.52	7	2.02131	14	7.62	31	0.236347	41	86.8	7	0.074251	55	0.02	0
9.78	26	3.02999	17	8.93	48	0.254334	28	125.2	11	0.086247	57	0.03	0
11.04	12	4.03866	18	10.24	20	0.272322	40	163.6	9	0.098243	62	0.04	0
12.3	14	5.04734	17	11.55	33	0.290309	25	202	6	0.110239	50	0.05	0
13.56	8	6.05602	20	12.86	51	0.308297	19	240.4	8	0.122235	77	0.06	0
14.82	21	7.0647	17	14.17	22	0.326284	21	278.8	8	0.134231	55	0.07	0
16.08	8	8.07338	19	15.48	23	0.344272	26	317.2	9	0.146227	65	0.08	0
17.34	11	9.08206	17	16.79	41	0.362259	20	355.6	8	0.158223	46	0.09	0
18.6	4	10.0907	20	18.1	10	0.380247	22	394	7	0.170219	62	0.1	0
19.86	21	11.0994	15	19.41	24	0.398235	28	432.4	7	0.182215	60	0.11	0
21.12	14	12.1081	11	20.72	30	0.416222	21	470.8	16	0.194211	61	0.12	0
22.38	14	13.1168	15	22.03	23	0.43421	18	509.2	11	0.206206	44	0.13	0
23.64	11	14.1254	25	23.34	13	0.452197	19	547.6	9	0.218202	64	0.14	0
24.9	10	15.1341	15	24.65	19	0.470185	13	586	7	0.230198	73	0.15	0
26.16	7	16.1428	15	25.96	28	0.488172	25	624.4	9	0.242194	46	0.16	0
27.42	9	17.1515	17	27.27	14	0.50616	27	662.8	15	0.25419	0	0.17	0
28.68	5	18.1602	20	28.58	19	0.524147	27	701.2	13	0.266186	0	0.18	0
29.94	14	19.1688	12	29.89	34	0.542135	19	739.6	14	0.278182	0	0.19	0
31.2	3	20.1775	15	31.2	13	0.560122	17	778	7	0.290178	0	0.2	0
32.46	13	21.1862	10	32.51	12	0.57811	26	816.4	13	0.302174	0	0.21	0
33.72	10	22.1949	13	33.82	15	0.596097	23	854.8	12	0.31417	0	0.22	0
34.98	21	23.2036	7	35.13	7	0.614085	24	893.2	8	0.326166	0	0.23	0
36.24	2	24.2122	13	36.44	13	0.632073	21	931.6	11	0.338162	0	0.24	0
37.5	6	25.2209	16	37.75	15	0.65006	21	970	11	0.350158	0	0.25	0
38.76	19	26.2296	14	39.06	10	0.668048	19	1008.4	9	0.362154	0	0.26	0
40.02	8	27.2383	13	40.37	8	0.686035	23	1046.8	13	0.37415	0	0.27	0
41.28	8	28.2469	15	41.68	8	0.704023	20	1085.2	13	0.386146	0	0.28	0
42.54	9	29.2556	11	42.99	13	0.72201	19	1123.6	13	0.398142	0	0.29	0
43.8	15	30.2643	15	44.3	9	0.739998	21	1162	13	0.410138	0	0.3	0
45.06	9	31.273	14	45.61	4	0.757985	13	1200.4	9	0.422134	0	0.31	0
46.32	9	32.2817	12	46.92	13	0.775973	19	1238.8	7	0.43413	0	0.32	0
47.58	9	33.2903	9	48.23	8	0.79396	15	1277.2	9	0.446126	0	0.33	0
48.84	12	34.299	17	49.54	8	0.811948	15	1315.6	8	0.458122	0	0.34	0
50.1	4	35.3077	12	50.85	13	0.829935	24	1354	9	0.470117	0	0.35	0
51.36	8	36.3164	13	52.16	3	0.847923	21	1392.4	12	0.482113	0	0.36	0
52.62	11	37.3251	7	53.47	15	0.865911	20	1430.8	8	0.494109	0	0.37	0
53.88	15	38.3337	10	54.78	18	0.883898	28	1469.2	10	0.506105	0	0.38	0
55.14	7	39.3424	12	56.09	15	0.901886	20	1507.6	11	0.518101	0	0.39	0
56.4	6	40.3511	13	57.4	2	0.919873	11	1546	7	0.530097	0	0.4	0
57.66	8	41.3598	10	58.71	11	0.937861	18	1584.4	14	0.542093	0	0.41	0
58.92	15	42.3684	14	60.02	5	0.955848	24	1622.8	7	0.554089	0	0.42	0
60.18	5	43.3771	11	61.33	4	0.973836	22	1661.2	11	0.566085	0	0.43	0
61.44	3	44.3858	12	62.64	5	0.991823	11	1699.6	12	0.578081	0	0.44	0
62.7	12	45.3945	9	63.95	7	1.00981	0	1738	7	0.590077	0	0.45	0
63.96	9	46.4032	10	65.26	5	1.0278	0	1776.4	8	0.602073	0	0.46	0
65.22	4	47.4118	7	66.57	2	1.04579	0	1814.8	8	0.614069	0	0.47	0
66.48	7	48.4205	10	67.88	6	1.06377	0	1853.2	8	0.626065	0	0.48	0
67.74	11	49.4292	15	69.19	9	1.08176	0	1891.6	11	0.638061	0	0.49	0
69	11	50.4379	12	70.5	7	1.09975	0	1930	13	0.650057	0	0.5	0
70.26	7	51.4465	8	71.81	12	1.11774	0	1968.4	11	0.662053	0	0.51	0
71.52	7	52.4552	6	73.12	4	1.13572	0	2006.8	8	0.674049	0	0.52	0
72.78	20	53.4639	13	74.43	2	1.15371	0	2045.2	10	0.686045	0	0.53	0
74.04	14	54.4726	6	75.74	9	1.1717	0	2083.6	9	0.698041	0	0.54	0
75.3	3	55.4813	8	77.05	2	1.18969	0	2122	4	0.710037	0	0.55	0
76.56	11	56.4899	9	78.36	1	1.20767	0	2160.4	12	0.722033	0	0.56	0
77.82	16	57.4986	12	79.67	7	1.22566	0	2198.8	13	0.734028	0	0.57	0
79.08	5	58.5073	7	80.98	9	1.24365	0	2237.2	15	0.746024	0	0.58	0
80.34	12	59.516	11	82.29	3	1.26164	0	2275.6	11	0.75802	0	0.59	0
81.6	7	60.5247	8	83.6	3	1.27962	0	2314	14	0.770016	0	0.6	0
82.86	16	61.5333	9	84.91	6	1.29761	0	2352.4	8	0.782012	0	0.61	0
84.12	7	62.542	5	86.22	3	1.3156	0	2390.8	11	0.794008	0	0.62	0
85.38	8	63.5507	6	87.53	5	1.33359	0	2429.2	9	0.806004	0	0.63	0
86.64	7	64.5594	7	88.84	7	1.35157	0	2467.6	6	0.818	0	0.64	0
87.9	21	65.568	6	90.15	1	1.36956	0	2506	10	0.829996	0	0.65	0
89.16	7	66.5767	3	91.46	3	1.38755	0	2544.4	8	0.841992	0	0.66	0
90.42	6	67.5854	6	92.77	6	1.40554	0	2582.8	15	0.853988	0	0.67	0
91.68	7	68.5941	8	94.08	4	1.42352	0	2621.2	11	0.865984	0	0.68	0
92.94	12	69.6028	4	95.39	1	1.44151	0	2659.6	12	0.87798	0	0.69	0
94.2	2	70.6114	6	96.7	6	1.4595	0	2698	12	0.889976	0	0.7	0
95.46	6	71.6201	3	98.01	1	1.47749	0	2736.4	8	0.901972	0	0.71	0
96.72	14	72.6288	5	99.32	2	1.49547	0	2774.8	15	0.913968	0	0.72	0
97.98	16	73.6375	11	100.63	0	1.51346	0	2813.2	13	0.925964	0	0.73	0
99.24	2	74.6462	10	101.94	2	1.53145	0	2851.6	14	0.93796	0	0.74	0
100.5	9	75.6548	3	103.25	3	1.54944	0	2890	6	0.949956	0	0.75	0
101.76	15	76.6635	3	104.56	0	1.56742	0	2928.4	10	0.961952	0	0.76	0
103.02	9	77.6722	7	105.87	1	1.58541	0	2966.8	12	0.973948	0	0.77	0
104.28	10	78.6809	4	107.18	0	1.6034	0	3005.2	16	0.985944	0	0.78	0
105.54	9	79.6895	5	108.49	2	1.62139	0	3043.6	4	0.997939	0	0.79	0
106.8	20	80.6982	7	109.8	1	1.63938	0	3082	8	1.00994	0	0.8	0
108.06	5	81.7069	5	111.11	2	1.65736	0	3120.4	13	1.02193	0	0.81	0
109.32	8	82.7156	4	112.42	3	1.67535	0	3158.8	10	1.03393	0	0.82	0
110.58	7	83.7243	4	113.73	2	1.69334	0	3197.2	7	1.04592	0	0.83	0
111.84	20	84.7329	3	115.04	1	1.71132	0	3235.6	7	1.05792	0	0.84	0
113.1	7	85.7416	4	116.35	0	1.72931	0	3274	5	1.06991	0	0.85	0
114.36	10	86.7503	4	117.66	1	1.7473	0	3312.4	10	1.08191	0	0.86	0
115.62	10	87.759	4	118.97	1	1.76529	0	3350.8	6	1.09391	0	0.87	0
116.88	15	88.7677	2	120.28	0	1.78327	0	3389.2	14	1.1059	0	0.88	0
118.14	4	89.7763	3	121.59	0	1.80126	0	3427.6	10	1.1179	0	0.89	0
119.4	4	90.785	8	122.9	0	1.81925	0	3466	11	1.1299	0	0.9	0
120.66	6	91.7937	4	124.21	0	1.83724	0	3504.4	11	1.14189	0	0.91	0
121.92	14	92.8024	6	125.52	1	1.85522	0	3542.8	15	1.15389	0	0.92	0
123.18	8	93.811	2	126.83	0	1.87321	0	3581.2	12	1.16588	0	0.93	0
124.44	4	94.8197	6	128.14	0	1.8912	0	3619.6	11	1.17788	0	0.94	0
125.7	2	95.8284	5	129.45	0	1.90919	0	3658	10	1.18988	0	0.95	0
126.96	15	96.8371	6	130.76	1	1.92718	0	3696.4	9	1.20187	0	0.96	0
128.22	6	97.8458	8	132.07	0	1.94516	0	3734.8	7	1.21387	0	0.97	0
129.48	4	98.8544	8	133.38	0	1.96315	0	3773.2	5	1.22586	0	0.98	0
130.74	7	99.8631	1	134.69	1	1.98114	0	3811.6	3	1.23786	0	0.99	0
0	64.62	0	37.8744	0	33.972	0	0.568376	0	1920.95	0	0.151353	0	0
3.10504e+231	1366.66	0	729.178	0	724.337	0	0.057223	0	1.17846e+06	0	0.003403	0	0
117.783	66.1089	118.513	574.636	121.731	1113.17	123.117	147.342	124.338	-6.45289	128.181	3.49615	130.875	nan
0	1743.84	0	2329.79	0	3539.96	0	1776.49	0	1803.07	0	1781.93	0	nan
0	64	0	32.8293	0	25	0	0.557855	0	1942	0	0.150343	0	0
117.783	10	119.342	3.49318	122.018	6	123.352	0.226159	124.946	204	128.327	0.060821	130.875	0
0	32	0	14.9571	0	13	0	0.350481	0	984	0	0.100587	0	0
0	97	0	56.725	0	50	0	0.775626	0	2838	0	0.20137	0	0
117.966	123	120.318	91.4416	122.4	89	123.895	0.964505	126.176	3612	130.493	0.24151	130.875	0
LessSuccessfulParameters
[truncated: 887 more rows]
[truncated: 166 more columns]
