# Supplementary material for: Mesoscale effects of trader learning behaviors in financial markets: A multi-agent reinforcement learning study
Source: PLoS One. 2024 Apr 1;19(4):e0301141. doi: 10.1371/journal.pone.0301141 (PMC10984546; doi:10.1371/journal.pone.0301141)
Supplement: S1 Data — (ZIP) [file pone.0301141.s001.zip › herding_worst_agent_distributions.xlsx]

## Sheet: JointDistributions
Moments
Log-return		AC-1w Log-return		AC-2w Log-return		AC-m Log-return		AC-3m Log-return		AC-6m Log-return		AC-y Log-return		Abs-log-return		AC-1w Abs-log-return		AC-2w Abs-log-return		AC-m Abs-log-return		AC-3m Abs-log-return		AC-6m Abs-log-return		AC-y Abs-log-return		w-Volatility		AC-w w-Volatility		2w-Volatility		AC-2w 2w-Volatility		m-Volatility		AC-m m-Volatility		3m-Volatility		AC-3m 3m-Volatility		6m-Volatility		AC-6m 6m-Volatility		y-Volatility
-1.28087	0.0622084	-1	83.3904	-1	6.00311	-1	1.27527	-0.767274	0.0933126	-0.606078	0.0933126	-0.372317	0.466563	0	46396.1	0	4191.98	0	3779.28	0	4703.64	0	7895.09	0	10361.1	0	13668.8	0	40291.8	-1	1241.4	0	33710.1	-1	411.664	0	22927.6	-0.998376	402.83	0	11665.6	-0.997767	420.778	0	6172.01	-0.99773	390.482	0	5644.79
-1.24436	0.0622084	-0.97	130.855	-0.97	6.09642	-0.97	0.342146	-0.740341	0.0311042	-0.584123	0	-0.35486	0.404355	0.023705	7437.29	0.02	1529.89	0.02	2500.12	0.02	3845.26	0.019272	6472.38	0.016445	7558.76	0.014071	8254.81	0.019712	11862.1	-0.97	1954.96	0.021805	15617.8	-0.97	1183.83	0.022667	20187.5	-0.968392	1088.49	0.027522	21299.8	-0.96779	1021.34	0.028399	16423.3	-0.967782	911.166	0.025943	6148.86
-1.20784	0	-0.94	199.72	-0.94	8.77138	-0.94	0.0933126	-0.713409	0.746501	-0.562168	0	-0.337404	0.995334	0.047411	2047.19	0.04	1536.58	0.04	2462.18	0.04	3863.55	0.038544	6294.96	0.032891	7102.92	0.028141	7694.87	0.039423	3095.55	-0.94	1968.27	0.04361	4570.05	-0.94	1624.07	0.045334	7449.33	-0.938408	1448.27	0.055044	11090	-0.937812	1276.36	0.056798	12884.9	-0.937833	1151.29	0.051885	10000.1
-1.17133	0.0311042	-0.91	263.173	-0.91	17.014	-0.91	0.777605	-0.686476	0.0622084	-0.540212	0.0933126	-0.319948	0.715397	0.071116	761.555	0.06	1550.39	0.06	2466.44	0.06	3849.42	0.057816	5894.81	0.049336	6577.33	0.042212	6676.73	0.059135	1114.31	-0.91	1946.31	0.065415	1759.25	-0.91	1792.85	0.068001	3148.71	-0.908424	1696.14	0.082567	5500.44	-0.907834	1425.41	0.085197	7625.57	-0.907885	1252.69	0.077828	8775.61
-1.13481	0	-0.88	327.154	-0.88	27.6205	-0.88	2.27061	-0.659544	0.622084	-0.518257	0.279938	-0.302491	0.902022	0.094822	356.983	0.08	1561.03	0.08	2557.67	0.08	3803.17	0.077088	5496.8	0.065781	5759.41	0.056283	5619.6	0.078846	493.717	-0.88	1812.22	0.087221	794.961	-0.88	1835.37	0.090667	1560.37	-0.878441	1765.51	0.110089	2918.51	-0.877857	1528.49	0.113595	4650.61	-0.877937	1336.27	0.10377	6487.47
-1.0983	0.0933126	-0.85	383.453	-0.85	44.7278	-0.85	3.04821	-0.632611	0.808709	-0.496301	0.466563	-0.285035	4.26128	0.118527	177.387	0.1	1573.69	0.1	2472.88	0.1	3684.29	0.09636	4961.59	0.082227	4867.84	0.070353	4455.3	0.098558	255.552	-0.85	1726.97	0.109026	401.897	-0.85	1792.38	0.113334	818.942	-0.848457	1761.99	0.137611	1658.82	-0.847879	1537.67	0.141994	2860.47	-0.847989	1295.99	0.129713	4645.19
-1.06178	0	-0.82	445.163	-0.82	67.9316	-0.82	3.98134	-0.605678	1.08865	-0.474346	2.67496	-0.267578	4.01244	0.142233	105.537	0.12	1559.28	0.12	2515.96	0.12	3551.17	0.115632	4310.08	0.098672	4029.58	0.084424	3432.16	0.118269	136.05	-0.82	1632.41	0.130831	234.308	-0.82	1716.55	0.136001	482.146	-0.818473	1700.81	0.165133	1033.25	-0.817901	1544.23	0.170393	1848.09	-0.81804	1269.14	0.155656	3435.77
-1.02527	0.0311042	-0.79	526.19	-0.79	92.6905	-0.79	3.7325	-0.578746	0.933126	-0.452391	2.27061	-0.250122	8.83359	0.165938	62.9549	0.14	1566.35	0.14	2556.95	0.14	3393.28	0.134904	3639.81	0.115117	3151.57	0.098494	2527.65	0.137981	78.1337	-0.79	1536.36	0.152636	135.925	-0.79	1638.38	0.158668	292.411	-0.788489	1628.27	0.192655	674.184	-0.787924	1523.33	0.198792	1287.4	-0.788092	1283.83	0.181598	2539.72
-0.988757	0.0311042	-0.76	561.4	-0.76	133.375	-0.76	7.65163	-0.551813	1.27527	-0.430435	1.67963	-0.232666	28.1804	0.189644	40.7776	0.16	1567.56	0.16	2453.34	0.16	3195.71	0.154176	2978.07	0.131562	2392.69	0.112565	1750.76	0.157693	54.4012	-0.76	1457.33	0.174441	83.6703	-0.76	1525.01	0.181335	185.163	-0.758506	1549.02	0.220178	462.053	-0.757946	1468.21	0.227191	935.272	-0.758144	1227.53	0.207541	1938.1
-0.952243	0.0933126	-0.73	614.619	-0.73	168.896	-0.73	11.4152	-0.524881	4.10575	-0.40848	3.01711	-0.215209	48.4603	0.213349	29.4246	0.18	1890.08	0.18	2452.38	0.18	2990.98	0.173448	2388.86	0.148008	1769.86	0.126636	1199.5	0.177404	34.5568	-0.73	1395.77	0.196246	55.8942	-0.73	1452.72	0.204002	124.572	-0.728522	1459.63	0.2477	318.569	-0.727968	1404.67	0.25559	664.292	-0.728196	1179.22	0.233484	1542.24
-0.915729	0.0933126	-0.7	661.773	-0.7	222.862	-0.7	19.098	-0.497948	9.95334	-0.386525	2.67496	-0.197753	87.3095	0.237055	18.1337	0.2	1591.91	0.2	2340.28	0.2	2752.1	0.19272	1873.5	0.164453	1266.25	0.140706	794.401	0.197116	22.0218	-0.7	1322.43	0.218051	36.1742	-0.7	1369.83	0.226669	85.9098	-0.698538	1380	0.275222	234.526	-0.697991	1323.58	0.283988	483.173	-0.698247	1130.39	0.259426	1220.53
-0.879215	0.0933126	-0.67	709.611	-0.67	281.835	-0.67	32.0995	-0.471015	11.3219	-0.364569	7.02955	-0.180297	194.152	0.26076	12.8149	0.22	1577.23	0.22	2295.71	0.22	2508.68	0.211992	1412.47	0.180898	870.855	0.154777	513.188	0.216827	15.521	-0.67	1246.25	0.239856	24.3857	-0.67	1315.37	0.249335	61.804	-0.668554	1289.14	0.302744	159.969	-0.668013	1256.42	0.312387	390.109	-0.668299	1110.2	0.285369	953.002
-0.8427	0.124417	-0.64	779.005	-0.64	341.524	-0.64	46.0342	-0.444083	18.5381	-0.342614	11.6952	-0.16284	372.224	0.284466	11.6641	0.24	1613.16	0.24	2195.21	0.24	2269.55	0.231264	1064.6	0.197344	584.386	0.168848	309.798	0.236539	10.451	-0.64	1209.89	0.261662	17.4184	-0.64	1237.76	0.272002	41.0575	-0.638571	1223.36	0.330266	125.848	-0.638035	1197.36	0.340786	284.168	-0.638351	1056.98	0.311311	744.914
-0.806186	0.0933126	-0.61	818.725	-0.61	407.683	-0.61	75.1166	-0.41715	31.5397	-0.320659	18.0404	-0.145384	645.63	0.308171	8.1182	0.26	1599.1	0.26	2127.53	0.26	1988.12	0.250536	783.39	0.213789	382.426	0.182918	206.314	0.25625	7.77605	-0.61	1136.64	0.283467	12.9393	-0.61	1172.5	0.294669	30.14	-0.608587	1160.68	0.357789	91.5708	-0.608058	1148.43	0.369185	212.628	-0.608403	1001.21	0.337254	628.678
-0.769672	0.217729	-0.58	852.317	-0.58	488.212	-0.58	113.344	-0.390218	61.6174	-0.298703	33.4681	-0.127927	1071.6	0.331876	6.12753	0.28	1691.07	0.28	2009.02	0.28	1748.21	0.269808	567.589	0.230234	266.905	0.196989	141.213	0.275962	5.69207	-0.58	1072.63	0.305272	9.42457	-0.58	1125.88	0.317336	23.2659	-0.578603	1112.32	0.385311	65.5988	-0.57808	1101.93	0.397584	159.285	-0.578455	966.19	0.363197	504.199
-0.733158	0.342146	-0.55	912.224	-0.55	581.804	-0.55	161.68	-0.363285	110.327	-0.276748	61.4308	-0.110471	1660	0.355582	5.28771	0.3	1810.08	0.3	1919.78	0.3	1527.9	0.28908	405.972	0.24668	162.271	0.21106	83.8258	0.295674	4.4479	-0.55	1027.15	0.327077	6.22084	-0.55	1072.88	0.340003	19.098	-0.548619	1062.92	0.412833	45.1011	-0.548102	1048.37	0.425983	137.387	-0.548506	924.666	0.389139	397.387
-0.696644	0.466563	-0.52	951.602	-0.52	670.669	-0.52	219.098	-0.336353	174.837	-0.254793	114.339	-0.093015	2466.91	0.379287	2.67496	0.32	1514.99	0.32	1803.83	0.32	1332.88	0.308352	300.467	0.263125	121.213	0.22513	57.8538	0.315385	3.04821	-0.52	982.83	0.348882	7.27838	-0.52	1040.68	0.36267	13.2193	-0.518636	1025.66	0.440355	35.1788	-0.518125	1005.54	0.454381	112.566	-0.518558	901.12	0.415082	337.978
-0.66013	0.404355	-0.49	988.771	-0.49	763.235	-0.49	299.658	-0.30942	296.547	-0.232837	193.81	-0.075558	3341.77	0.402993	3.54588	0.34	1527.47	0.34	1687.65	0.34	1134.25	0.327624	205.443	0.27957	83.3593	0.239201	37.2628	0.335097	2.79938	-0.49	952.317	0.370687	5.00778	-0.49	1001.34	0.385337	10.2333	-0.488652	976.796	0.467877	27.776	-0.488147	964.417	0.48278	84.2302	-0.48861	869.891	0.441025	257.978
-0.623615	0.404355	-0.46	1030.58	-0.46	851.26	-0.46	394.868	-0.282487	472.815	-0.210882	346.065	-0.058102	4336.21	0.426698	2.55054	0.36	1481.96	0.36	1561.4	0.36	956.547	0.346896	150.513	0.296016	60.2799	0.253272	21.3686	0.354808	2.55054	-0.46	941.586	0.392492	3.79471	-0.46	952.504	0.408003	7.09176	-0.458668	940.249	0.495399	19.3468	-0.458169	910.7	0.511179	58.4759	-0.458662	835.023	0.466967	201.306
-0.587101	0.746501	-0.43	1073.62	-0.43	956.081	-0.43	529.176	-0.255555	722.177	-0.188927	602.053	-0.040646	5366.28	0.450404	2.02177	0.38	1503.7	0.38	1469.21	0.38	812.784	0.366168	105.879	0.312461	37.5739	0.267342	17.3872	0.37452	1.74184	-0.43	882.022	0.414298	2.79938	-0.43	921.026	0.43067	5.31882	-0.428684	913.841	0.522922	16.5785	-0.428192	901.306	0.539578	51.2908	-0.428713	801.68	0.49291	177.667
-0.550587	0.839813	-0.4	1102.58	-0.4	1063.33	-0.4	684.541	-0.228622	1065.85	-0.166971	944.448	-0.023189	5827.9	0.474109	1.52411	0.4	1453.47	0.4	1333.62	0.4	673.748	0.38544	71.7885	0.328906	25.7543	0.281413	13.4992	0.394232	1.52411	-0.4	840.062	0.436103	1.61742	-0.4	888.771	0.453337	5.22551	-0.3987	878.351	0.550444	13.5303	-0.398214	867.185	0.567977	39.3779	-0.398765	776.236	0.518852	153.219
-0.514073	1.39969	-0.37	1128.65	-0.37	1176.08	-0.37	843.981	-0.20169	1502.77	-0.145016	1471.82	-0.005733	11034.8	0.497815	1.493	0.42	1421	0.42	1235.61	0.42	567.309	0.404712	53.6236	0.345351	15.3966	0.295483	8.30482	0.413943	1.18196	-0.37	820.653	0.457908	1.4619	-0.37	865.941	0.476004	4.26128	-0.368717	854.526	0.577966	11.8507	-0.368236	833.313	0.596376	26.8118	-0.368817	765.008	0.544795	129.362
-0.477559	1.71073	-0.34	1219.75	-0.34	1285.41	-0.34	1043.02	-0.174757	2043.11	-0.123061	2113.19	0.011724	5359.13	0.52152	1.27527	0.44	1405.91	0.44	1115.77	0.44	460.529	0.423984	38.7869	0.361797	15.6765	0.309554	4.85226	0.433655	0.528771	-0.34	820.871	0.479713	1.18196	-0.34	829.549	0.498671	3.04821	-0.338733	823.701	0.605488	7.12286	-0.338259	810.513	0.624774	21.493	-0.338869	750.451	0.570738	98.2271
-0.441045	2.42613	-0.31	1254.99	-0.31	1393.84	-0.31	1255.18	-0.147824	2637.26	-0.101105	2868.46	0.02918	4712.29	0.545226	1.08865	0.46	1339.35	0.46	1026.5	0.46	374.028	0.443256	31.042	0.378242	10.0156	0.323625	4.63453	0.453366	0.684292	-0.31	778.289	0.501518	1.02644	-0.31	811.851	0.521338	2.36392	-0.308749	793.935	0.63301	4.54121	-0.308281	793.313	0.653173	16.5163	-0.30892	736.143	0.59668	91.6952
-0.40453	2.55054	-0.28	1210.11	-0.28	1503.86	-0.28	1466.28	-0.120892	3360.19	-0.07915	3727.65	0.046636	3598.23	0.568931	0.839813	0.48	1297.23	0.48	923.733	0.48	301.96	0.462528	19.409	0.394687	8.27372	0.337695	3.79471	0.473078	0.528771	-0.28	748.149	0.523323	0.870918	-0.28	794.93	0.544005	2.11509	-0.278765	779.782	0.660533	4.85226	-0.278303	766.407	0.681572	14.1213	-0.278972	723.67	0.622623	76.112
-0.368016	4.94557	-0.25	1234.31	-0.25	1601.99	-0.25	1732.69	-0.093959	4051.07	-0.057195	4592.88	0.064093	2684.04	0.592637	0.559876	0.5	1190.11	0.5	840.591	0.5	248.212	0.4818	16.5785	0.411133	3.91913	0.351766	0.96423	0.492789	0.559876	-0.25	731.882	0.545128	0.466563	-0.25	776.89	0.566671	1.52411	-0.248782	765.319	0.688055	2.70607	-0.248326	755.365	0.709971	11.4774	-0.249024	715.708	0.648566	56.6096
-0.331502	5.31882	-0.22	1458.16	-0.22	1702.4	-0.22	2000.4	-0.067027	4559.07	-0.035239	5278.1	0.081549	1789.46	0.616342	0.497667	0.52	1158.85	0.52	744.417	0.52	193.935	0.501072	15.4277	0.427578	3.63919	0.365837	0.435459	0.512501	0.466563	-0.22	719.658	0.566933	0.497667	-0.22	749.829	0.589338	1.36858	-0.218798	745.848	0.715577	2.11509	-0.218348	730.7	0.73837	11.7885	-0.219076	695.334	0.674508	49.6423
-0.294988	9.89114	-0.19	1252.22	-0.19	1793.37	-0.19	2227.71	-0.040094	4948.3	-0.013284	8338.13	0.099005	1191.1	0.640047	0.435459	0.54	1133.75	0.54	661.337	0.54	158.072	0.520344	9.92224	0.444023	2.83048	0.379907	0.466563	0.532213	0.342146	-0.19	686.065	0.588739	0.684292	-0.19	729.891	0.612005	0.559876	-0.188814	727.03	0.743099	1.39969	-0.18837	727.932	0.766769	7.02955	-0.189127	675.801	0.700451	44.0435
-0.258474	17.2939	-0.16	1279.53	-0.16	1920.22	-0.16	2489.11	-0.013161	6627.43	0.008671	5481.8	0.116462	723.608	0.663753	0.37325	0.56	1066.35	0.56	584.728	0.56	129.611	0.539616	8.83359	0.460469	1.493	0.393978	0.279938	0.551924	0.404355	-0.16	674.743	0.610544	0.435459	-0.16	721.337	0.634672	0.746501	-0.15883	720.809	0.770621	1.39969	-0.158392	714.184	0.795167	4.85226	-0.159179	673.686	0.726393	37.6983
-0.22196	25.6299	-0.13	1295.09	-0.13	1942.36	-0.13	2709.21	0.013771	4902.12	0.030627	5011.17	0.133918	447.341	0.687458	0.684292	0.58	1038.66	0.58	510.171	0.58	101.866	0.558888	5.53655	0.476914	1.52411	0.408049	0	0.571636	0.155521	-0.13	662.83	0.632349	0.248834	-0.13	702.24	0.657339	0.404355	-0.128847	702.924	0.798144	1.52411	-0.128415	692.162	0.823566	3.54588	-0.129231	666.003	0.752336	32.7216
-0.185445	57.6672	-0.1	1287.99	-0.1	2082.77	-0.1	2934.49	0.040704	4373.53	0.052582	4301.4	0.151375	252.97	0.711164	0.342146	0.6	977.232	0.6	454.619	0.6	80.2177	0.57816	6.6874	0.493359	0.311042	0.422119	0	0.591347	0.0933126	-0.1	653.375	0.654154	0.342146	-0.1	697.76	0.680006	0.497667	-0.098863	685.381	0.825666	1.18196	-0.098437	685.039	0.851965	3.26594	-0.099283	654.432	0.778279	23.0482
-0.148931	133.748	-0.07	1272.91	-0.07	2041.24	-0.07	3152.16	0.067636	3770.14	0.074537	3475.74	0.168831	129.518	0.734869	0.37325	0.62	988.834	0.62	396.921	0.62	63.4215	0.597432	3.20373	0.509804	0.0933126	0.43619	0	0.611059	0.248834	-0.07	637.387	0.675959	0.248834	-0.07	678.787	0.702673	0.497667	-0.068879	684.977	0.853188	0.808709	-0.068459	674.557	0.880364	1.99067	-0.069335	651.602	0.804221	19.0358
-0.112417	412.846	-0.04	1247.25	-0.04	2054.65	-0.04	3215.52	0.094569	3152.63	0.096493	2753.28	0.186287	60.1866	0.758575	0.248834	0.64	864.137	0.64	341.835	0.64	49.8289	0.616704	3.32815	0.52625	1.11975	0.45026	0	0.63077	0.0933126	-0.04	633.002	0.697764	0.155521	-0.04	678.538	0.725339	0.404355	-0.038895	661.12	0.88071	0.622084	-0.038482	661.804	0.908763	1.36858	-0.039386	644.075	0.830164	16.0498
-0.075903	1914.59	-0.01	4044.35	-0.01	3544.39	-0.01	4121.31	0.121501	2529.39	0.118448	2066.03	0.203744	27.5583	0.78228	0.124417	0.66	807.403	0.66	308.709	0.66	40.3421	0.635976	1.67963	0.542695	0.777605	0.464331	0	0.650482	0.217729	-0.01	1940.65	0.719569	0.186625	-0.01	1379.04	0.748006	0.404355	-0.008912	1606.56	0.908232	0.37325	-0.008504	3196.58	0.937162	1.71073	-0.009438	5674.43	0.856106	12.7216
-0.039389	17826.3	0.02	1226	0.02	2046.35	0.02	3135.8	0.148434	1903.67	0.140404	1420.84	0.2212	14.1835	0.805986	0.279938	0.68	768.212	0.68	257.481	0.68	35.1166	0.655248	2.11509	0.55914	0.653188	0.478402	0	0.670194	0.186625	0.02	608.491	0.741375	0.155521	0.02	653.717	0.770673	0.279938	0.021072	657.792	0.935755	0.37325	0.021474	645.972	0.96556	1.67963	0.02051	629.331	0.882049	11.633
-0.002875	33806.1	0.05	1225.97	0.05	2011.54	0.05	2977.73	0.175367	1377.2	0.162359	949.611	0.238656	4.72784	0.829691	0.217729	0.7	731.229	0.7	214.495	0.7	24.7589	0.67452	1.33748	0.575586	0.342146	0.492472	0	0.689905	0.0933126	0.05	599.409	0.76318	0.155521	0.05	652.1	0.79334	0.311042	0.051056	635.894	0.963277	0.342146	0.051451	644.012	0.993959	1.4619	0.050458	638.072	0.907992	12.4417
0.03364	2417.98	0.08	1247.78	0.08	1991.94	0.08	2765.16	0.202299	973.313	0.184314	600.218	0.256113	1.89736	0.853397	0.155521	0.72	663.764	0.72	178.04	0.72	18.818	0.693792	2.2084	0.592031	0.435459	0.506543	0	0.709617	0.0311042	0.08	591.073	0.784985	0.0622084	0.08	649.393	0.816007	0.248834	0.08104	640	0.990799	0.311042	0.081429	640.84	1.02236	1.18196	0.080407	635.023	0.933934	11.1975
0.070154	511.571	0.11	1214.96	0.11	1891.85	0.11	2563.02	0.229232	646.159	0.20627	335.988	0.273569	1.11975	0.877102	0.311042	0.74	628.056	0.74	153.033	0.74	13.3126	0.713064	2.92379	0.608476	0.466563	0.520614	0	0.729328	0.0622084	0.11	597.729	0.80679	0.0933126	0.11	633.437	0.838674	0.155521	0.111023	635.49	1.01832	0.311042	0.111407	640.684	1.05076	1.33748	0.110355	622.862	0.959877	6.84292
0.106668	175.925	0.14	1200.19	0.14	1816.8	0.14	2283.51	0.256164	432.815	0.228225	183.359	0.291026	0.404355	0.900807	0.155521	0.76	590.389	0.76	129.58	0.76	12.8771	0.732337	0.311042	0.624922	0.622084	0.534684	0	0.74904	0.0622084	0.14	597.823	0.828595	0.217729	0.14	632.846	0.861341	0.124417	0.141007	626.75	1.04584	0.248834	0.141384	644.883	1.07916	0.839813	0.140303	618.974	0.98582	5.00778
0.143182	71.9751	0.17	1167.22	0.17	1730.61	0.17	2059.38	0.283097	274.432	0.25018	96.9207	0.308482	0.155521	0.924513	0.217729	0.78	554.152	0.78	103.67	0.78	9.30016	0.751609	0.466563	0.641367	0.124417	0.548755	0	0.768751	0.0622084	0.17	588.46	0.8504	0.0311042	0.17	639.347	0.884008	0.124417	0.170991	625.63	1.07337	0.248834	0.171362	636.267	1.10756	0.746501	0.170251	628.802	1.01176	4.69673
0.179696	37.5739	0.2	1256.11	0.2	1611.73	0.2	1821.71	0.31003	177.201	0.272136	42.2084	0.325938	0.0622084	0.948218	0.124417	0.8	494.961	0.8	89.7045	0.8	7.80715	0.770881	0.248834	0.657812	0	0.562826	0	0.788463	0.0933126	0.2	582.675	0.872205	0.0933126	0.2	636.454	0.906674	0.186625	0.200975	633.064	1.10089	0.217729	0.20134	632.348	1.13595	0.311042	0.2002	626.843	1.03771	4.4168
0.21621	20.2799	0.23	1115.86	0.23	1521.8	0.23	1580.9	0.336962	107.652	0.294091	22.1462	0.343395	0	0.971924	0	0.82	441.151	0.82	71.042	0.82	5.72317	0.790153	0.124417	0.674258	0	0.576896	0	0.808175	0.0311042	0.23	585.443	0.89401	0.0311042	0.23	628.46	0.929341	0.0622084	0.230958	630.202	1.12841	0.186625	0.231317	635.614	1.16435	0.248834	0.230148	620.747	1.06365	3.79471
0.252725	12.9705	0.26	1092.75	0.26	1413.19	0.26	1372.26	0.363895	63.2348	0.316046	12.0995	0.360851	0.0311042	0.995629	0.0311042	0.84	402.675	0.84	51.042	0.84	4.07465	0.809425	1.21306	0.690703	0	0.590967	0	0.827886	0.0311042	0.26	582.488	0.915816	0.0933126	0.26	619.129	0.952008	0.217729	0.260942	628.149	1.15593	0.186625	0.261295	629.02	1.19275	0.248834	0.260096	622.146	1.08959	3.51477
0.289239	7.46501	0.29	1116.95	0.29	1312.35	0.29	1146.41	0.390827	39.2224	0.338002	6.40747	0.378307	0	1.01934	0	0.86	379.44	0.86	40.7776	0.86	3.79471	0.828697	0	0.707148	0	0.605038	0	0.847598	0	0.29	576.019	0.937621	0	0.29	626.47	0.974675	0.155521	0.290926	633.064	1.18345	0.217729	0.291273	637.045	1.22115	0.37325	0.290044	632.753	1.11553	1.55521
0.325753	4.63453	0.32	1000.37	0.32	1211.07	0.32	930.731	0.41776	19.6579	0.359957	0.528771	0.395764	0	1.04304	0	0.88	320.093	0.88	32.846	0.88	2.48834	0.847969	0.0933126	0.723593	0	0.619108	0	0.867309	0.0311042	0.32	581.337	0.959426	0.0311042	0.32	624.728	0.997342	0.124417	0.32091	620.902	1.21098	0.186625	0.32125	632.473	1.24955	0.0622084	0.319993	629.114	1.14148	1.493
0.362267	2.83048	0.35	978.227	0.35	1114.09	0.35	757.356	0.444693	13.5925	0.381912	0.715397	0.41322	0	1.06675	0.0933126	0.9	276.983	0.9	21.7107	0.9	1.92846	0.867241	0.155521	0.740039	0	0.633179	0	0.887021	0	0.35	572.193	0.981231	0.0933126	0.35	626.501	1.02001	0.0933126	0.350893	629.767	1.2385	0.0311042	0.351228	633.095	1.27795	0.0311042	0.349941	637.792	1.16742	1.64852
0.398781	2.27061	0.38	944.044	0.38	1002.15	0.38	608.398	0.471625	9.39347	0.403868	0.466563	0.430677	0	1.09045	0.0622084	0.92	232.006	0.92	16.0187	0.92	1.18196	0.886513	0.186625	0.756484	0	0.647249	0	0.906733	0	0.38	571.726	1.00304	0.0311042	0.38	627.496	1.04268	0	0.380877	627.341	1.26602	0.0311042	0.381206	640.871	1.30635	0.0622084	0.379889	650.918	1.19336	0.995334
0.435295	1.64852	0.41	912.473	0.41	892.037	0.41	465.63	0.498558	5.47434	0.425823	0.124417	0.448133	0	1.11416	0.0311042	0.94	181.462	0.94	13.2815	0.94	0.715397	0.905785	0.186625	0.772929	0	0.66132	0	0.926444	0.0311042	0.41	580.467	1.02484	0.0311042	0.41	628.771	1.06534	0.0933126	0.410861	632.97	1.29354	0.0311042	0.411183	644.883	1.33475	0.0622084	0.409837	667.776	1.2193	0.777605
0.47181	1.11975	0.44	881.244	0.44	790.327	0.44	347.309	0.52549	2.70607	0.447778	0.0622084	0.465589	0	1.13786	0.0311042	0.96	125.91	0.96	6.62519	0.96	1.64852	0.925057	0.311042	0.789375	0	0.675391	0	0.946156	0.0311042	0.44	583.888	1.04665	0.0311042	0.44	627.589	1.08801	0.124417	0.440845	641.058	1.32106	0	0.441161	641.244	1.36314	0.0311042	0.439785	660.995	1.24525	1.30638
0.508324	1.11975	0.47	837.636	0.47	704.044	0.47	269.238	0.552423	3.98134	0.469734	0.404355	0.483046	0	1.16157	0	0.98	127.341	0.98	14.2146	0.98	1.4619	0.944329	0	0.80582	0	0.689461	0	0.965867	0.0311042	0.47	578.911	1.06845	0.0622084	0.47	632.255	1.11068	0.0311042	0.470828	634.961	1.34859	0.0311042	0.471139	641.991	1.39154	0.0311042	0.469734	661.68	1.27119	0.559876
0.544838	0.653188	0.5	789.331	0.5	611.384	0.5	195.708	0.579356	2.64386	0.491689	0.217729	0.500502	0	1.18527	0	1	2.42613	1	1.05754	1	0.435459	0.963601	0	0.822265	0	0.703532	0	0.985579	0	0.5	586.874	1.09026	0	0.5	640.435	1.13334	0.0933126	0.500812	649.642	1.37611	0.0311042	0.501116	653.997	1.41994	0.0622084	0.499682	665.723	1.29713	0.466563
0.581352	0.59098	0.53	755.179	0.53	520.778	0.53	136.765	0.606288	0.96423	0.513644	0.808709	0.517958	0	1.20898	0.0622084	1.02	0	1.02	0	1.02	0	0.982873	0	0.838711	0	0.717603	0	1.00529	0	0.53	585.412	1.11206	0	0.53	636.796	1.15601	0.0311042	0.530796	646.719	1.40363	0	0.531094	671.198	1.44834	0.0311042	0.52963	674.37	1.32307	0.839813
0.617866	0.404355	0.56	706.19	0.56	445.599	0.56	94.6812	0.633221	1.02644	0.5356	0.342146	0.535415	0	1.23268	0.0933126	1.04	0	1.04	0	1.04	0	1.00215	0	0.855156	0	0.731673	0	1.025	0	0.56	598.942	1.13387	0	0.56	637.076	1.17868	0.0933126	0.56078	659.44	1.43115	0.0311042	0.561072	670.607	1.47674	0.0622084	0.559578	698.631	1.34902	0.808709
0.65438	0.279938	0.59	689.673	0.59	367.869	0.59	65.1322	0.660153	0.59098	0.557555	0.684292	0.552871	0	1.25639	0.0622084	1.06	0	1.06	0	1.06	0	1.02142	0	0.871601	0	0.745744	0	1.04471	0	0.59	582.551	1.15567	0	0.59	647.714	1.20134	0.0622084	0.590763	649.238	1.45868	0.0311042	0.591049	668.771	1.50514	0.0622084	0.589527	710.918	1.37496	0.59098
0.690894	0.37325	0.62	642.862	0.62	305.039	0.62	40.0622	0.687086	0.96423	0.57951	0.559876	0.570328	0	1.28009	0.0622084	1.08	0	1.08	0	1.08	0	1.04069	0	0.888047	0	0.759815	0	1.06442	0	0.62	602.893	1.17748	0.0311042	0.62	650.295	1.22401	0.0311042	0.620747	666.905	1.4862	0	0.621027	678.196	1.53354	0.0311042	0.619475	731.011	1.4009	0.746501
0.727409	0.217729	0.65	575.894	0.65	252.659	0.65	28.3359	0.714018	0.559876	0.601466	0	0.587784	0	1.3038	0	1.1	0	1.1	0	1.1	0	1.05996	0	0.904492	0	0.773885	0	1.08414	0	0.65	596.267	1.19928	0	0.65	651.291	1.24668	0.0622084	0.650731	671.135	1.51372	0.0622084	0.651005	672.006	1.56194	0.0311042	0.649423	732.379	1.42684	0.404355
0.763923	0.248834	0.68	534.495	0.68	194.837	0.68	20.2799	0.740951	0.0933126	0.623421	0	0.60524	0	1.32751	0	1.12	0	1.12	0	1.12	0	1.07923	0	0.920937	0	0.787956	0	1.10385	0	0.68	601.493	1.22109	0	0.68	663.297	1.26934	0	0.680715	683.017	1.54124	0.0311042	0.680982	682.706	1.59034	0.0311042	0.679371	729.269	1.45279	0.404355
0.800437	0.217729	0.71	495.925	0.71	148.616	0.71	11.7574	0.767884	0	0.645376	0	0.622697	0	1.35121	0.0311042	1.14	0	1.14	0	1.14	0	1.09851	0	0.937382	0	0.802027	0	1.12356	0	0.71	598.134	1.24289	0	0.71	653.841	1.29201	0	0.710698	699.129	1.56876	0	0.71096	684.261	1.61873	0.0311042	0.70932	761.524	1.47873	0.342146
0.836951	0.155521	0.74	456.236	0.74	118.196	0.74	6.15863	0.794816	0	0.667332	0	0.640153	0	1.37492	0	1.16	0	1.16	0	1.16	0	1.11778	0	0.953828	0	0.816097	0	1.14327	0	0.74	607.869	1.2647	0	0.74	665.474	1.31468	0	0.740682	689.269	1.59629	0.0311042	0.740938	692.037	1.64713	0.0622084	0.739268	766.314	1.50467	0.528771
0.873465	0.279938	0.77	427.372	0.77	78.8491	0.77	4.91446	0.821749	0.279938	0.689287	0	0.657609	0	1.39862	0	1.18	0	1.18	0	1.18	0	1.13705	0	0.970273	0	0.830168	0	1.16298	0	0.77	600.684	1.2865	0	0.77	653.064	1.33735	0	0.770666	691.353	1.62381	0	0.770915	703.919	1.67553	0.0311042	0.769216	792.411	1.53062	0.808709
0.909979	0.279938	0.8	345.723	0.8	55.1788	0.8	4.13686	0.848681	0.0311042	0.711242	0	0.675066	0	1.42233	0	1.2	0	1.2	0	1.2	0	1.15632	0	0.986718	0	0.844238	0	1.1827	0	0.8	599.658	1.30831	0	0.8	657.636	1.36001	0	0.80065	690.295	1.65133	0.0311042	0.800893	695.179	1.70393	0.0311042	0.799164	817.512	1.55656	0.342146
0.946494	0.0933126	0.83	299.565	0.83	35.5521	0.83	2.67496	0.875614	0.342146	0.733198	0	0.692522	0	1.44603	0	1.22	0	1.22	0	1.22	0	1.17559	0	1.00316	0	0.858309	0	1.20241	0	0.83	592.691	1.33011	0	0.83	637.916	1.38268	0	0.830634	686.065	1.67885	0.0311042	0.830871	684.914	1.73233	0.0311042	0.829113	809.02	1.5825	0.124417
0.983008	0	0.86	262.053	0.86	22.7061	0.86	0.96423	0.902547	0.497667	0.755153	0	0.709979	0	1.46974	0	1.24	0	1.24	0	1.24	0	1.19487	0	1.01961	0	0.87238	0	1.22212	0	0.86	583.39	1.35192	0	0.86	613.344	1.40535	0	0.860617	671.073	1.70638	0	0.860848	659.876	1.76073	0.0622084	0.859061	795.334	1.60844	0
1.01952	0	0.89	203.546	0.89	13.3437	0.89	0.96423	0.929479	0	0.777109	0	0.727435	0	1.49344	0	1.26	0	1.26	0	1.26	0	1.21414	0	1.03605	0	0.88645	0	1.24183	0	0.89	544.572	1.37372	0	0.89	572.379	1.42801	0	0.890601	638.165	1.7339	0.0622084	0.890826	616.05	1.78913	0.0311042	0.889009	762.208	1.63438	0
1.05604	0.0311042	0.92	148.46	0.92	8.80249	0.92	0.870918	0.956412	0	0.799064	0	0.744891	0	1.51715	0	1.28	0	1.28	0	1.28	0	1.23341	0	1.0525	0	0.900521	0	1.26154	0	0.92	491.042	1.39553	0	0.92	473.81	1.45068	0	0.920585	541.213	1.76142	0	0.920804	526.47	1.81753	0.155521	0.918957	683.888	1.66033	0
1.09255	0.0311042	0.95	90.6687	0.95	4.82115	0.95	0.995334	0.983344	0	0.821019	0	0.762348	0	1.54086	0	1.3	0	1.3	0	1.3	0	1.25268	0	1.06895	0	0.914592	0	1.28125	0	0.95	396.921	1.41733	0	0.95	305.257	1.47335	0	0.950569	340.062	1.78894	0	0.950781	344.075	1.84592	0	0.948905	411.571	1.68627	0
1.12906	0.0311042	0.98	57.7916	0.98	9.70451	0.98	0.684292	1.01028	0	0.842975	0	0.779804	0	1.56456	0	1.32	0	1.32	0	1.32	0	1.27195	0	1.08539	0	0.928662	0	1.30096	0	0.98	159.098	1.43914	0	0.98	113.748	1.49601	0	0.980552	78.0404	1.81646	0	0.980759	56.9207	1.87432	0	0.978854	76.5474	1.71221	0
1.16558	0	1.01	0	1.01	0	1.01	0	1.03721	0	0.86493	0	0.79726	0	1.58827	0	1.34	0	1.34	0	1.34	0	1.29123	0	1.10184	0	0.942733	0	1.32068	0	1.01	0	1.46094	0	1.01	0	1.51868	0	1.01054	0	1.84399	0	1.01074	0	1.90272	0	1.0088	0	1.73816	0
1.20209	0.0622084	1.04	0	1.04	0	1.04	0	1.06414	0	0.886885	0	0.814717	0	1.61197	0	1.36	0	1.36	0	1.36	0	1.3105	0	1.11828	0	0.956804	0	1.34039	0	1.04	0	1.48275	0	1.04	0	1.54135	0	1.04052	0	1.87151	0	1.04071	0	1.93112	0	1.03875	0	1.7641	0
1.23861	0.0622084	1.07	0	1.07	0	1.07	0	1.09108	0	0.908841	0	0.832173	0	1.63568	0	1.38	0	1.38	0	1.38	0	1.32977	0	1.13473	0	0.970874	0	1.3601	0	1.07	0	1.50455	0	1.07	0	1.56401	0	1.0705	0	1.89903	0	1.07069	0	1.95952	0	1.0687	0	1.79004	0
1.27512	0.0311042	1.1	0	1.1	0	1.1	0	1.11801	0	0.930796	0	0.84963	0	1.65938	0	1.4	0	1.4	0	1.4	0	1.34904	0	1.15117	0	0.984945	0	1.37981	0	1.1	0	1.52636	0	1.1	0	1.58668	0	1.10049	0	1.92655	0	1.10067	0	1.98792	0	1.09865	0	1.81598	0
1.31164	0	1.13	0	1.13	0	1.13	0	1.14494	0	0.952751	0	0.867086	0	1.68309	0	1.42	0	1.42	0	1.42	0	1.36831	0	1.16762	0	0.999015	0	1.39952	0	1.13	0	1.54816	0	1.13	0	1.60935	0	1.13047	0	1.95408	0	1.13065	0	2.01632	0	1.1286	0	1.84193	0
1.34815	0.0311042	1.16	0	1.16	0	1.16	0	1.17187	0	0.974707	0	0.884542	0	1.70679	0	1.44	0	1.44	0	1.44	0	1.38759	0	1.18406	0	1.01309	0	1.41923	0	1.16	0	1.56997	0	1.16	0	1.63201	0	1.16046	0	1.9816	0	1.16063	0	2.04472	0	1.15854	0	1.86787	0
1.38466	0	1.19	0	1.19	0	1.19	0	1.1988	0	0.996662	0	0.901999	0	1.7305	0	1.46	0	1.46	0	1.46	0	1.40686	0	1.20051	0	1.02716	0	1.43894	0	1.19	0	1.59177	0	1.19	0	1.65468	0	1.19044	0	2.00912	0	1.1906	0	2.07312	0	1.18849	0	1.89381	0
1.42118	0	1.22	0	1.22	0	1.22	0	1.22574	0	1.01862	0	0.919455	0	1.7542	0	1.48	0	1.48	0	1.48	0	1.42613	0	1.21695	0	1.04123	0	1.45866	0	1.22	0	1.61358	0	1.22	0	1.67735	0	1.22042	0	2.03664	0	1.22058	0	2.10151	0	1.21844	0	1.91975	0
1.45769	0	1.25	0	1.25	0	1.25	0	1.25267	0	1.04057	0	0.936911	0	1.77791	0	1.5	0	1.5	0	1.5	0	1.4454	0	1.2334	0	1.0553	0	1.47837	0	1.25	0	1.63539	0	1.25	0	1.70001	0	1.25041	0	2.06416	0	1.25056	0	2.12991	0	1.24839	0	1.9457	0
1.49421	0	1.28	0	1.28	0	1.28	0	1.2796	0	1.06253	0	0.954368	0	1.80161	0	1.52	0	1.52	0	1.52	0	1.46467	0	1.24984	0	1.06937	0	1.49808	0	1.28	0	1.65719	0	1.28	0	1.72268	0	1.28039	0	2.09169	0	1.28054	0	2.15831	0	1.27834	0	1.97164	0
1.53072	0	1.31	0	1.31	0	1.31	0	1.30654	0	1.08448	0	0.971824	0	1.82532	0	1.54	0	1.54	0	1.54	0	1.48395	0	1.26629	0	1.08344	0	1.51779	0	1.31	0	1.679	0	1.31	0	1.74535	0	1.31037	0	2.11921	0	1.31051	0	2.18671	0	1.30828	0	1.99758	0
1.56723	0	1.34	0	1.34	0	1.34	0	1.33347	0	1.10644	0	0.989281	0	1.84903	0	1.56	0	1.56	0	1.56	0	1.50322	0	1.28273	0	1.09751	0	1.5375	0	1.34	0	1.7008	0	1.34	0	1.76801	0	1.34036	0	2.14673	0	1.34049	0	2.21511	0	1.33823	0	2.02352	0
1.60375	0	1.37	0	1.37	0	1.37	0	1.3604	0	1.12839	0	1.00674	0	1.87273	0	1.58	0	1.58	0	1.58	0	1.52249	0	1.29918	0	1.11158	0	1.55722	0	1.37	0	1.72261	0	1.37	0	1.79068	0	1.37034	0	2.17425	0	1.37047	0	2.24351	0	1.36818	0	2.04947	0
1.64026	0	1.4	0	1.4	0	1.4	0	1.38733	0	1.15035	0	1.02419	0	1.89644	0	1.6	0	1.6	0	1.6	0	1.54176	0	1.31562	0	1.12565	0	1.57693	0	1.4	0	1.74441	0	1.4	0	1.81335	0	1.40033	0	2.20178	0	1.40045	0	2.27191	0	1.39813	0	2.07541	0
1.67678	0	1.43	0	1.43	0	1.43	0	1.41427	0	1.1723	0	1.04165	0	1.92014	0	1.62	0	1.62	0	1.62	0	1.56103	0	1.33207	0	1.13972	0	1.59664	0	1.43	0	1.76622	0	1.43	0	1.83602	0	1.43031	0	2.2293	0	1.43042	0	2.30031	0	1.42808	0	2.10135	0
1.71329	0	1.46	0	1.46	0	1.46	0	1.4412	0	1.19426	0	1.05911	0	1.94385	0	1.64	0	1.64	0	1.64	0	1.58031	0	1.34851	0	1.15379	0	1.61635	0	1.46	0	1.78802	0	1.46	0	1.85868	0	1.46029	0	2.25682	0	1.4604	0	2.3287	0	1.45802	0	2.1273	0
1.74981	0	1.49	0	1.49	0	1.49	0	1.46813	0	1.21622	0	1.07656	0	1.96755	0	1.66	0	1.66	0	1.66	0	1.59958	0	1.36496	0	1.16786	0	1.63606	0	1.49	0	1.80983	0	1.49	0	1.88135	0	1.49028	0	2.28434	0	1.49038	0	2.3571	0	1.48797	0	2.15324	0
1.78632	0	1.52	0	1.52	0	1.52	0	1.49506	0	1.23817	0	1.09402	0	1.99126	0	1.68	0	1.68	0	1.68	0	1.61885	0	1.38141	0	1.18193	0	1.65577	0	1.52	0	1.83163	0	1.52	0	1.90402	0	1.52026	0	2.31186	0	1.52036	0	2.3855	0	1.51792	0	2.17918	0
1.82283	0	1.55	0	1.55	0	1.55	0	1.522	0	1.26013	0	1.11147	0	2.01496	0	1.7	0	1.7	0	1.7	0	1.63812	0	1.39785	0	1.196	0	1.67548	0	1.55	0	1.85344	0	1.55	0	1.92668	0	1.55024	0	2.33939	0	1.55034	0	2.4139	0	1.54787	0	2.20512	0
1.85935	0	1.58	0	1.58	0	1.58	0	1.54893	0	1.28208	0	1.12893	0	2.03867	0	1.72	0	1.72	0	1.72	0	1.65739	0	1.4143	0	1.21008	0	1.6952	0	1.58	0	1.87524	0	1.58	0	1.94935	0	1.58023	0	2.36691	0	1.58031	0	2.4423	0	1.57782	0	2.23107	0
1.89586	0	1.61	0	1.61	0	1.61	0	1.57586	0	1.30404	0	1.14639	0	2.06237	0	1.74	0	1.74	0	1.74	0	1.67667	0	1.43074	0	1.22415	0	1.71491	0	1.61	0	1.89705	0	1.61	0	1.97202	0	1.61021	0	2.39443	0	1.61029	0	2.4707	0	1.60777	0	2.25701	0
1.93238	0	1.64	0	1.64	0	1.64	0	1.60279	0	1.32599	0	1.16384	0	2.08608	0	1.76	0	1.76	0	1.76	0	1.69594	0	1.44719	0	1.23822	0	1.73462	0	1.64	0	1.91885	0	1.64	0	1.99468	0	1.6402	0	2.42195	0	1.64027	0	2.4991	0	1.63772	0	2.28295	0
1.96889	0	1.67	0	1.67	0	1.67	0	1.62973	0	1.34795	0	1.1813	0	2.10979	0	1.78	0	1.78	0	1.78	0	1.71521	0	1.46363	0	1.25229	0	1.75433	0	1.67	0	1.94066	0	1.67	0	2.01735	0	1.67018	0	2.44948	0	1.67025	0	2.5275	0	1.66766	0	2.30889	0
2.0054	0	1.7	0	1.7	0	1.7	0	1.65666	0	1.3699	0	1.19876	0	2.13349	0	1.8	0	1.8	0	1.8	0	1.73448	0	1.48008	0	1.26636	0	1.77404	0	1.7	0	1.96246	0	1.7	0	2.04002	0	1.70016	0	2.477	0	1.70022	0	2.5559	0	1.69761	0	2.33484	0
2.04192	0	1.73	0	1.73	0	1.73	0	1.68359	0	1.39186	0	1.21621	0	2.1572	0	1.82	0	1.82	0	1.82	0	1.75375	0	1.49652	0	1.28043	0	1.79375	0	1.73	0	1.98427	0	1.73	0	2.06268	0	1.73015	0	2.50452	0	1.7302	0	2.58429	0	1.72756	0	2.36078	0
2.07843	0	1.76	0	1.76	0	1.76	0	1.71052	0	1.41381	0	1.23367	0	2.1809	0	1.84	0	1.84	0	1.84	0	1.77303	0	1.51297	0	1.2945	0	1.81347	0	1.76	0	2.00607	0	1.76	0	2.08535	0	1.76013	0	2.53204	0	1.76018	0	2.61269	0	1.75751	0	2.38672	0
2.11495	0	1.79	0	1.79	0	1.79	0	1.73746	0	1.43577	0	1.25113	0	2.20461	0	1.86	0	1.86	0	1.86	0	1.7923	0	1.52941	0	1.30857	0	1.83318	0	1.79	0	2.02788	0	1.79	0	2.10802	0	1.79011	0	2.55956	0	1.79016	0	2.64109	0	1.78746	0	2.41266	0
2.15146	0	1.82	0	1.82	0	1.82	0	1.76439	0	1.45772	0	1.26858	0	2.22831	0	1.88	0	1.88	0	1.88	0	1.81157	0	1.54586	0	1.32264	0	1.85289	0	1.82	0	2.04968	0	1.82	0	2.13069	0	1.8201	0	2.58709	0	1.82013	0	2.66949	0	1.8174	0	2.43861	0
2.18797	0	1.85	0	1.85	0	1.85	0	1.79132	0	1.47968	0	1.28604	0	2.25202	0	1.9	0	1.9	0	1.9	0	1.83084	0	1.5623	0	1.33671	0	1.8726	0	1.85	0	2.07149	0	1.85	0	2.15335	0	1.85008	0	2.61461	0	1.85011	0	2.69789	0	1.84735	0	2.46455	0
2.22449	0	1.88	0	1.88	0	1.88	0	1.81825	0	1.50164	0	1.3035	0	2.27572	0	1.92	0	1.92	0	1.92	0	1.85011	0	1.57875	0	1.35078	0	1.89231	0	1.88	0	2.09329	0	1.88	0	2.17602	0	1.88007	0	2.64213	0	1.88009	0	2.72629	0	1.8773	0	2.49049	0
2.261	0	1.91	0	1.91	0	1.91	0	1.84519	0	1.52359	0	1.32095	0	2.29943	0	1.94	0	1.94	0	1.94	0	1.86939	0	1.59519	0	1.36485	0	1.91202	0	1.91	0	2.1151	0	1.91	0	2.19868	0	1.91005	0	2.66965	0	1.91007	0	2.75469	0	1.90725	0	2.51643	0
2.29752	0	1.94	0	1.94	0	1.94	0	1.87212	0	1.54555	0	1.33841	0	2.32314	0	1.96	0	1.96	0	1.96	0	1.88866	0	1.61164	0	1.37892	0	1.93173	0	1.94	0	2.1369	0	1.94	0	2.22135	0	1.94003	0	2.69718	0	1.94005	0	2.78309	0	1.9372	0	2.54238	0
2.33403	0	1.97	0	1.97	0	1.97	0	1.89905	0	1.5675	0	1.35586	0	2.34684	0	1.98	0	1.98	0	1.98	0	1.90793	0	1.62809	0	1.39299	0	1.95145	0	1.97	0	2.15871	0	1.97	0	2.24402	0	1.97002	0	2.7247	0	1.97002	0	2.81148	0	1.96714	0	2.56832	0
0	-3.1e-05	4.3	-0.026354	8.5	-0.00414	14.4	-0.002845	20.6	-0.002511	27.9	0.006565	34.4	-0.003179	39.3	0.015459	44.7	0.354515	48.3	0.252225	59.9	0.172996	81.1	0.100217	103.1	0.069982	118.3	0.049758	133.8	0.018556	142.5	-0.226554	154.5	0.026147	162	-0.193714	176.3	0.037833	184.4	-0.176687	192.9	0.065704	200.4	-0.153399	211	0.092865	220	-0.094692	231.4	0.130117
0.4	0.0009	5.4	0.185057	8.9	0.096261	15	0.046627	20.8	0.01506	28.5	0.007533	34.5	0.003713	39.6	0.000661	44.8	0.060385	48.4	0.033634	60.3	0.017113	81.3	0.006327	103.6	0.003286	118.5	0.001889	133.9	0.000464	142.7	0.337534	156.1	0.000781	162.3	0.329785	176.4	0.001419	184.6	0.333119	193.2	0.003718	200.5	0.32175	211.6	0.007158	220.2	0.321097	232	0.014107
0	830211	5.6	114511	10.4	23825.9	15.1	40164	20.9	92549.6	28.8	-10705.3	34.7	-20387.1	39.9	1.4936e+07	45	805276	48.7	1.43787e+06	60.4	1.90748e+06	81.6	2.35043e+06	105.5	2.26937e+06	118.7	2.26859e+06	134.1	1.09324e+07	142.8	882157	156.6	9.7976e+06	162.5	791871	176.5	8.54658e+06	185	738533	193.6	6.4646e+06	200.6	624778	211.8	5.43584e+06	220.3	371302	232.6	4.49634e+06
0.6	1.84384e+08	5.9	4.32382e+06	10.5	5.06744e+06	15.5	5.70621e+06	21	6.56768e+06	28.9	6.45063e+06	34.8	6.60989e+06	40.9	3.01575e+08	45.2	4.28261e+06	48.9	5.88354e+06	60.9	7.80825e+06	81.7	1.07752e+07	105.6	1.00671e+07	121.4	9.45979e+06	135	1.58972e+08	142.9	3.62649e+06	156.9	1.2643e+08	162.6	3.50808e+06	176.7	9.31529e+07	185.2	3.44666e+06	193.7	4.86823e+07	200.8	3.4623e+06	213.3	3.3541e+07	221	3.42178e+06	232.7	2.39648e+07
0.8	0	6.1	-0.00531	10.6	0	15.6	0	21.1	0	29	0.001179	34.9	0	42.3	0.0083	45.3	0.32452	49.2	0.221601	62.2	0.148441	85.7	0.084558	107.6	0.058431	122.8	0.040567	135.3	0.012745	143	-0.353099	157.7	0.018449	164	-0.310615	178	0.027242	185.7	-0.285938	194.5	0.048202	201	-0.221727	214.4	0.068857	221.7	-0.068238	233.4	0.097843
1.3	-0.037164	6.2	-0.732413	11	-0.521035	15.9	-0.359798	21.2	-0.204075	29.1	-0.135934	35	-0.105319	42.4	0	45.6	0.003819	49.3	0.012789	66.6	0.010624	86	0.004382	108.3	0.000661	122.9	0	135.7	0.002096	143.1	-0.94489	158	0.004719	165.9	-0.916022	178.4	0.008058	185.8	-0.909645	194.7	0.014417	201.1	-0.904388	215.3	0.014225	224.2	-0.897603	234.5	0
1.6	-0.008407	6.3	-0.344449	11.3	-0.216206	16	-0.145181	21.4	-0.081182	29.3	-0.047984	35.4	-0.040268	43	0.001958	45.7	0.151189	49.5	0.104795	66.8	0.070051	86.4	0.038566	109.7	0.025125	123	0.015255	135.8	0.007254	143.8	-0.74881	158.4	0.011063	168.8	-0.71251	178.5	0.01694	186.3	-0.701196	194.8	0.030551	201.5	-0.67034	215.6	0.043224	224.3	-0.61469	234.6	0.058831
1.7	0.008209	6.4	0.283708	12	0.207187	16.2	0.138528	21.7	0.07531	30	0.061704	36.4	0.03357	43.1	0.019236	46.1	0.529977	49.6	0.366656	66.9	0.248465	87.1	0.143996	110.2	0.102005	123.1	0.07381	135.9	0.022333	144.3	0.238698	158.5	0.031336	169.8	0.284824	178.6	0.045353	186.5	0.309837	194.9	0.079391	201.7	0.312859	215.7	0.113683	224.4	0.374658	235	0.165797
2.1	0.036401	6.5	0.704826	12.1	0.515165	16.6	0.356774	21.8	0.200038	30.3	0.151764	36.5	0.09877	43.2	0.053938	46.4	0.804155	49.9	0.600865	69.7	0.421287	87.3	0.24934	110.4	0.177791	123.2	0.132424	136.1	0.05303	144.8	0.824659	158.6	0.072366	170.2	0.822696	179.6	0.102044	186.6	0.834138	195.2	0.176748	201.9	0.831461	215.8	0.253313	225.6	0.853748	235.3	0.359826
Moments
Log-return		AC-1w Log-return		AC-2w Log-return		AC-m Log-return		AC-3m Log-return		AC-6m Log-return		AC-y Log-return		Abs-log-return		AC-1w Abs-log-return		AC-2w Abs-log-return		AC-m Abs-log-return		AC-3m Abs-log-return		AC-6m Abs-log-return		AC-y Abs-log-return		w-Volatility		AC-w w-Volatility		2w-Volatility		AC-2w 2w-Volatility		m-Volatility		AC-m m-Volatility		3m-Volatility		AC-3m 3m-Volatility		6m-Volatility		AC-6m 6m-Volatility		y-Volatility
-0.599762	1	-1	39	-0.90458	14	-0.747913	6	-0.485084	11	-0.33679	2	-0.345067	3	0	35744	0	1728	6e-06	2501	5e-06	3524	1e-06	5288	0	6158	2e-06	7354	0	22103	-0.99963	857	0.00011	11461	-0.997803	406	0.002765	7030	-0.994128	402	0.007856	3136	-0.994494	603	0.014787	1863	-0.990381	824	0.026526	1524
-0.578121	0	-0.97	139	-0.875959	29	-0.722649	12	-0.464696	5	-0.320268	3	-0.329441	2	0.015998	11178	0.02	1666	0.019567	2562	0.018146	3534	0.014949	5219	0.013334	6153	0.013034	6534	0.013146	20518	-0.969648	1452	0.012933	21989	-0.96786	940	0.015406	17515	-0.964268	1027	0.021371	10504	-0.964613	1072	0.028749	6930	-0.9606	1577	0.041438	4352
-0.556481	0	-0.94	200	-0.847338	43	-0.697385	12	-0.444308	18	-0.303747	7	-0.313815	0	0.031995	4926	0.04	1682	0.039128	2623	0.036286	3602	0.029897	5123	0.026667	5952	0.026066	6324	0.026292	8295	-0.939666	1677	0.025757	12186	-0.937917	1281	0.028048	13100	-0.934409	1298	0.034885	11010	-0.934733	1436	0.042712	8505	-0.93082	1571	0.056351	5396
-0.53484	1	-0.91	282	-0.818717	45	-0.672121	25	-0.42392	20	-0.287226	39	-0.298189	0	0.047993	2425	0.06	1680	0.058689	2553	0.054427	3521	0.044846	4956	0.04	5467	0.039098	5911	0.039438	3341	-0.909683	1734	0.03858	5729	-0.907974	1398	0.040689	7931	-0.904549	1399	0.0484	8270	-0.904853	1444	0.056674	7081	-0.90104	1679	0.071263	5502
-0.5132	0	-0.88	317	-0.790096	74	-0.646856	37	-0.403532	35	-0.270705	49	-0.282564	0	0.06399	1211	0.08	1619	0.078249	2490	0.072568	3670	0.059794	4711	0.053333	5030	0.05213	6027	0.052584	1415	-0.879701	1787	0.051403	2788	-0.878031	1585	0.05333	4759	-0.87469	1394	0.061914	6134	-0.874972	1468	0.070636	5842	-0.87126	1679	0.086175	5392
-0.491559	1	-0.85	373	-0.761475	125	-0.621592	63	-0.383144	66	-0.254183	31	-0.266938	19	0.079988	680	0.1	1685	0.09781	2395	0.090708	3443	0.074743	4493	0.066667	4692	0.065162	5262	0.06573	734	-0.849719	1761	0.064226	1350	-0.848088	1548	0.065972	2902	-0.84483	1465	0.075428	4802	-0.845092	1554	0.084598	5370	-0.84148	1659	0.101087	4428
-0.469918	1	-0.82	470	-0.732854	176	-0.596328	81	-0.362756	116	-0.237662	109	-0.251312	3	0.095986	448	0.12	1632	0.117371	2375	0.108849	3289	0.089691	4115	0.08	4460	0.078194	4597	0.078876	421	-0.819737	1648	0.07705	735	-0.818145	1619	0.078613	1600	-0.814971	1486	0.088943	3833	-0.815212	1393	0.09856	4158	-0.811699	1589	0.115999	5262
-0.448278	1	-0.79	530	-0.704233	212	-0.571064	96	-0.342368	125	-0.221141	238	-0.235686	10	0.111983	245	0.14	1652	0.136932	2369	0.12699	3127	0.104639	3659	0.093333	3798	0.091226	3961	0.092022	264	-0.789755	1511	0.089873	447	-0.788202	1672	0.091254	867	-0.785111	1474	0.102457	2792	-0.785331	1418	0.112523	3390	-0.781919	1435	0.130911	4068
-0.426637	3	-0.760001	568	-0.675612	267	-0.5458	101	-0.32198	233	-0.20462	289	-0.22006	9	0.127981	176	0.16	1735	0.156493	2366	0.14513	2962	0.119588	3293	0.106666	3325	0.104258	3410	0.105168	138	-0.759773	1528	0.102696	277	-0.758259	1505	0.103895	632	-0.755252	1452	0.115972	1809	-0.755451	1337	0.126485	3088	-0.752139	1299	0.145824	3896
-0.404996	3	-0.730001	636	-0.646991	377	-0.520536	189	-0.301592	389	-0.188099	535	-0.204435	30	0.143979	124	0.18	1653	0.176053	2308	0.163271	2784	0.134536	2817	0.119999	2702	0.11729	2602	0.118314	88	-0.729791	1445	0.115519	205	-0.728316	1427	0.116537	386	-0.725392	1445	0.129486	1403	-0.725571	1285	0.140447	2297	-0.722359	1214	0.160736	3115
-0.383356	3	-0.700001	645	-0.61837	354	-0.495272	267	-0.281204	489	-0.171577	888	-0.188809	123	0.159976	81	0.2	1628	0.195614	2292	0.181412	2650	0.149484	2586	0.133333	2461	0.130323	1830	0.13146	63	-0.699808	1411	0.128343	127	-0.698373	1434	0.129178	264	-0.695533	1379	0.143001	1040	-0.69569	1207	0.154409	1918	-0.692578	1268	0.175648	2431
-0.361715	0	-0.670001	725	-0.589749	435	-0.470008	315	-0.260816	631	-0.155056	1019	-0.173183	191	0.175974	59	0.22	1675	0.215175	2269	0.199552	2502	0.164433	2174	0.146666	1950	0.143355	1385	0.144606	36	-0.669826	1373	0.141166	76	-0.66843	1377	0.141819	146	-0.665673	1270	0.156515	844	-0.66581	1189	0.168372	1496	-0.662798	1378	0.19056	2020
-0.340074	4	-0.640001	768	-0.561129	497	-0.444744	441	-0.240428	907	-0.138535	1263	-0.157557	343	0.191971	47	0.24	1728	0.234736	2111	0.217693	2358	0.179381	1887	0.159999	1310	0.156387	782	0.157752	21	-0.639844	1310	0.153989	35	-0.638487	1231	0.154461	124	-0.635814	1265	0.17003	506	-0.63593	1140	0.182334	1055	-0.633018	1284	0.205472	1564
-0.318434	2	-0.610001	820	-0.532508	569	-0.419479	522	-0.22004	1264	-0.122014	1797	-0.141931	470	0.207969	49	0.26	1577	0.254297	2124	0.235834	2158	0.194329	1577	0.173332	1090	0.169419	601	0.170898	18	-0.609862	1230	0.166812	27	-0.608544	1206	0.167102	92	-0.605954	1181	0.183544	430	-0.606049	1146	0.196296	1052	-0.603238	1156	0.220384	1248
-0.296793	3	-0.580001	863	-0.503887	654	-0.394215	621	-0.199652	1365	-0.105492	2383	-0.126305	819	0.223967	24	0.28	1626	0.273857	2043	0.253975	1879	0.209278	1289	0.186666	784	0.182451	359	0.184044	15	-0.57988	1232	0.179635	20	-0.578601	1161	0.179743	63	-0.576095	1127	0.197059	391	-0.576169	1001	0.210258	960	-0.573457	1041	0.235297	1440
-0.275153	9	-0.550001	891	-0.475266	768	-0.368951	805	-0.179265	1560	-0.088971	2854	-0.11068	1282	0.239964	21	0.3	1617	0.293418	1886	0.272115	1820	0.224226	981	0.199999	684	0.195483	170	0.19719	5	-0.549898	1169	0.192459	11	-0.548658	1067	0.192385	37	-0.546235	1100	0.210573	219	-0.546289	968	0.22422	722	-0.543677	1077	0.250209	1296
-0.253512	13	-0.520001	943	-0.446645	845	-0.343687	872	-0.158877	1855	-0.07245	3213	-0.095054	1757	0.255962	12	0.32	1616	0.312979	1935	0.290256	1593	0.239174	796	0.213332	576	0.208515	123	0.210336	7	-0.519916	1112	0.205282	6	-0.518715	1173	0.205026	25	-0.516376	1124	0.224088	139	-0.516408	993	0.238183	445	-0.513897	975	0.265121	742
-0.231871	26	-0.490001	1058	-0.418024	934	-0.318423	1118	-0.138489	2247	-0.055929	3855	-0.079428	2565	0.27196	9	0.34	1660	0.33254	1859	0.308397	1445	0.254123	566	0.226665	387	0.221547	59	0.223482	6	-0.489934	1024	0.218105	10	-0.488772	1098	0.217667	3	-0.486516	1077	0.237602	61	-0.486528	991	0.252145	316	-0.484117	916	0.280033	553
-0.210231	24	-0.460001	1050	-0.389403	1099	-0.293159	1306	-0.118101	2644	-0.039407	4494	-0.063802	3602	0.287957	5	0.36	1553	0.352101	1796	0.326537	1314	0.269071	455	0.239998	203	0.234579	79	0.236628	5	-0.459951	964	0.230928	6	-0.458829	1032	0.230309	6	-0.456657	1051	0.251117	31	-0.456648	948	0.266107	236	-0.454337	937	0.294945	663
-0.18859	49	-0.430001	1093	-0.360782	1107	-0.267895	1483	-0.097713	2943	-0.022886	4766	-0.048176	4498	0.303955	3	0.38	1524	0.371661	1578	0.344678	1041	0.284019	422	0.253332	111	0.247611	99	0.249774	2	-0.429969	1005	0.243752	7	-0.428886	967	0.24295	14	-0.426797	1009	0.264631	32	-0.426767	919	0.280069	236	-0.424556	914	0.309857	486
-0.166949	75	-0.400001	1128	-0.332161	1224	-0.242631	1650	-0.077325	3421	-0.006365	4723	-0.032551	5267	0.319952	6	0.4	1547	0.391222	1423	0.362819	925	0.298968	335	0.266665	78	0.260643	14	0.26292	1	-0.399987	944	0.256575	4	-0.398943	1011	0.255591	4	-0.396938	916	0.278146	30	-0.396887	817	0.294032	159	-0.394776	784	0.32477	364
-0.145309	114	-0.370001	1159	-0.30354	1383	-0.217367	1745	-0.056937	3294	0.010156	4271	-0.016925	5990	0.33595	1	0.42	1555	0.410783	1378	0.380959	764	0.313916	220	0.279998	44	0.273675	9	0.276066	2	-0.370005	898	0.269398	3	-0.369	991	0.268233	0	-0.367078	867	0.29166	34	-0.367007	772	0.307994	109	-0.364996	875	0.339682	393
-0.123668	222	-0.340001	1180	-0.274919	1400	-0.192102	1834	-0.036549	3371	0.026678	3851	-0.001299	6062	0.351948	2	0.44	1427	0.430344	1215	0.3991	649	0.328864	177	0.293331	46	0.286707	6	0.289212	1	-0.340023	896	0.282221	1	-0.339057	1004	0.280874	0	-0.337219	847	0.305175	11	-0.337126	766	0.321956	59	-0.335216	892	0.354594	380
-0.102028	399	-0.310002	1270	-0.246298	1582	-0.166838	2091	-0.016161	3524	0.043199	3285	0.014327	5791	0.367945	5	0.46	1439	0.449905	1173	0.417241	587	0.343813	155	0.306665	26	0.299739	2	0.302358	1	-0.310041	845	0.295045	0	-0.309114	889	0.293515	0	-0.307359	904	0.318689	11	-0.307246	763	0.335918	42	-0.305435	792	0.369506	345
-0.080387	913	-0.280002	1240	-0.217677	1595	-0.141574	2214	0.004227	3632	0.05972	2921	0.029953	5275	0.383943	5	0.48	1388	0.469465	1036	0.435381	464	0.358761	72	0.319998	13	0.312771	0	0.315504	0	-0.280059	824	0.307868	0	-0.279171	897	0.306157	0	-0.2775	823	0.332204	9	-0.277366	759	0.34988	41	-0.275655	785	0.384418	231
-0.058746	2274	-0.250002	1275	-0.189057	1694	-0.11631	2366	0.024615	3447	0.076241	2706	0.045579	4536	0.399941	3	0.5	1310	0.489026	945	0.453522	395	0.373709	45	0.333331	0	0.325803	0	0.32865	0	-0.250077	800	0.320691	0	-0.249228	843	0.318798	0	-0.24764	831	0.345718	17	-0.247485	768	0.363843	31	-0.245875	798	0.39933	139
-0.037106	6875	-0.220002	1281	-0.160436	1795	-0.091046	2458	0.045003	3213	0.092763	2100	0.061204	3311	0.415938	3	0.52	1301	0.508587	846	0.471663	345	0.388658	32	0.346664	0	0.338835	0	0.341796	0	-0.220094	764	0.333514	0	-0.219285	804	0.331439	0	-0.217781	762	0.359233	2	-0.217605	759	0.377805	33	-0.216095	827	0.414243	51
-0.015465	29411	-0.190002	1336	-0.131815	1814	-0.065782	2622	0.065391	2820	0.109284	1472	0.07683	2107	0.431936	1	0.54	1208	0.528148	763	0.489803	303	0.403606	15	0.359998	0	0.351867	0	0.354942	0	-0.190112	774	0.346337	0	-0.189343	808	0.344081	0	-0.187922	755	0.372747	0	-0.187725	724	0.391767	47	-0.186314	763	0.429155	40
0.006176	10625	-0.160002	1341	-0.103194	2011	-0.040518	2537	0.085779	2640	0.125805	1143	0.092456	1498	0.447933	2	0.56	1123	0.547708	690	0.507944	218	0.418554	13	0.373331	0	0.364899	0	0.368088	0	-0.16013	731	0.359161	0	-0.1594	784	0.356722	0	-0.158062	790	0.386262	0	-0.157844	758	0.405729	19	-0.156534	778	0.444067	21
0.027816	3694	-0.130002	1370	-0.074573	2035	-0.015254	2573	0.106167	2424	0.142326	956	0.108082	972	0.463931	2	0.58	1076	0.567269	546	0.526085	123	0.433503	12	0.386664	0	0.377931	0	0.381234	0	-0.130148	756	0.371984	0	-0.129457	805	0.369363	0	-0.128203	725	0.399776	0	-0.127964	691	0.419691	0	-0.126754	760	0.458979	32
0.049457	1430	-0.100002	1365	-0.045952	2019	0.01001	2535	0.126555	1935	0.158847	725	0.123708	500	0.479929	0	0.6	1075	0.58683	518	0.544225	136	0.448451	6	0.399997	0	0.390963	0	0.39438	0	-0.100166	708	0.384807	0	-0.099514	762	0.382005	0	-0.098343	729	0.413291	0	-0.098084	737	0.433654	0	-0.096974	746	0.473891	32
0.071098	568	-0.070002	1410	-0.017331	2106	0.035275	2454	0.146943	1608	0.175369	507	0.139333	258	0.495926	0	0.62	956	0.606391	436	0.562366	99	0.463399	6	0.41333	0	0.403995	0	0.407527	0	-0.070184	729	0.39763	0	-0.069571	729	0.394646	0	-0.068484	708	0.426805	0	-0.068203	697	0.447616	0	-0.067194	677	0.488803	41
0.092738	319	-0.040002	1369	0.01129	1916	0.060539	2403	0.16733	1245	0.19189	394	0.154959	93	0.511924	1	0.64	917	0.625952	404	0.580507	69	0.478348	4	0.426664	0	0.417027	0	0.420673	0	-0.040202	709	0.410454	0	-0.039628	764	0.407287	0	-0.038624	734	0.44032	0	-0.038323	719	0.461578	0	-0.037413	732	0.503716	53
0.114379	153	-0.010002	1492	0.039911	1982	0.085803	2320	0.187718	993	0.208411	234	0.170585	46	0.527921	0	0.66	871	0.645512	305	0.598648	55	0.493296	1	0.439997	0	0.430059	0	0.433819	0	-0.010219	667	0.423277	0	-0.009685	794	0.419929	0	-0.008765	686	0.453834	0	-0.008443	735	0.47554	0	-0.007633	695	0.518628	0
0.136019	92	0.019998	1388	0.068532	1879	0.111067	2204	0.208106	754	0.224932	124	0.186211	12	0.543919	0	0.68	827	0.665073	292	0.616788	56	0.508244	0	0.45333	0	0.443091	0	0.446965	0	0.019763	698	0.4361	0	0.020258	738	0.43257	0	0.021095	664	0.467349	0	0.021438	697	0.489503	0	0.022147	653	0.53354	0
0.15766	59	0.049998	1342	0.097153	1839	0.136331	2151	0.228494	680	0.241454	112	0.201837	55	0.559917	1	0.7	707	0.684634	235	0.634929	27	0.523193	0	0.466663	0	0.456123	0	0.460111	0	0.049745	696	0.448923	0	0.050201	732	0.445211	0	0.050954	723	0.480863	0	0.051318	677	0.503465	0	0.051927	638	0.548452	0
0.179301	41	0.079998	1285	0.125774	1845	0.161595	1955	0.248882	507	0.257975	65	0.217462	1	0.575914	0	0.72	700	0.704195	157	0.65307	28	0.538141	0	0.479997	0	0.469155	0	0.473257	0	0.079727	636	0.461747	0	0.080144	718	0.457853	0	0.080814	646	0.494378	0	0.081198	697	0.517427	0	0.081708	623	0.563364	0
0.200941	34	0.109998	1317	0.154395	1792	0.186859	1674	0.26927	367	0.274496	51	0.233088	0	0.591912	1	0.74	726	0.723756	140	0.67121	24	0.55309	0	0.49333	0	0.482187	0	0.486403	0	0.109709	675	0.47457	0	0.110087	729	0.470494	0	0.110673	633	0.507892	0	0.111078	669	0.531389	0	0.111488	664	0.578276	0
0.222582	19	0.139997	1235	0.183015	1646	0.212123	1601	0.289658	258	0.291017	25	0.248714	0	0.60791	0	0.76	660	0.743316	127	0.689351	10	0.568038	0	0.506663	0	0.495219	0	0.499549	0	0.139691	653	0.487393	0	0.14003	692	0.483135	0	0.140533	682	0.521407	0	0.140959	674	0.545351	0	0.141268	635	0.593189	0
0.244223	12	0.169997	1214	0.211636	1697	0.237387	1350	0.310046	169	0.307539	1	0.26434	0	0.623907	0	0.78	617	0.762877	114	0.707492	2	0.582986	0	0.519996	0	0.508251	0	0.512695	0	0.169673	649	0.500216	0	0.169973	671	0.495777	0	0.170392	674	0.534921	0	0.170839	762	0.559314	0	0.171048	608	0.608101	0
0.265863	5	0.199997	1250	0.240257	1561	0.262652	1161	0.330434	113	0.32406	0	0.279966	0	0.639905	0	0.8	542	0.782438	75	0.725632	1	0.597935	0	0.533329	0	0.521283	0	0.525841	0	0.199655	640	0.513039	0	0.199916	676	0.508418	0	0.200252	685	0.548436	0	0.200719	699	0.573276	0	0.200829	585	0.623013	0
0.287504	6	0.229997	1206	0.268878	1425	0.287916	1004	0.350822	56	0.340581	0	0.295592	0	0.655902	0	0.82	517	0.801999	79	0.743773	3	0.612883	0	0.546663	0	0.534315	0	0.538987	0	0.229638	597	0.525863	0	0.229859	689	0.521059	0	0.230111	645	0.56195	0	0.2306	718	0.587238	0	0.230609	592	0.637925	0
0.309144	2	0.259997	1210	0.297499	1297	0.31318	863	0.37121	41	0.357102	0	0.311217	0	0.6719	0	0.84	459	0.82156	58	0.761914	0	0.627831	0	0.559996	0	0.547347	0	0.552133	0	0.25962	667	0.538686	0	0.259802	659	0.533701	0	0.259971	624	0.575465	0	0.26048	656	0.6012	0	0.260389	611	0.652837	0
0.330785	2	0.289997	1145	0.32612	1223	0.338444	703	0.391598	35	0.373624	0	0.326843	0	0.687898	0	0.86	370	0.84112	46	0.780054	0	0.64278	0	0.573329	0	0.560379	0	0.565279	0	0.289602	613	0.551509	0	0.289745	668	0.546342	0	0.28983	680	0.588979	0	0.29036	671	0.615162	0	0.290169	611	0.667749	0
0.352426	2	0.319997	1109	0.354741	1112	0.363708	551	0.411986	16	0.390145	0	0.342469	0	0.703895	0	0.88	393	0.860681	29	0.798195	1	0.657728	0	0.586662	0	0.573411	0	0.578425	0	0.319584	626	0.564332	0	0.319688	717	0.558983	0	0.31969	720	0.602494	0	0.320241	637	0.629125	0	0.319949	575	0.682661	0
0.374066	4	0.349997	1046	0.383362	980	0.388972	560	0.432374	8	0.406666	0	0.358095	0	0.719893	0	0.9	274	0.880242	14	0.816336	0	0.672676	0	0.599996	0	0.586443	0	0.591571	0	0.349566	607	0.577156	0	0.349631	656	0.571625	0	0.349549	632	0.616008	0	0.350121	619	0.643087	0	0.34973	593	0.697574	0
0.395707	3	0.379997	994	0.411983	909	0.414236	409	0.452762	2	0.423187	0	0.373721	0	0.735891	0	0.92	209	0.899803	9	0.834476	0	0.687625	0	0.613329	0	0.599475	0	0.604717	0	0.379548	675	0.589979	0	0.379574	688	0.584266	0	0.379409	718	0.629523	0	0.380001	657	0.657049	0	0.37951	569	0.712486	0
0.417348	0	0.409997	981	0.440604	850	0.4395	325	0.47315	0	0.439709	0	0.389346	0	0.751888	0	0.94	180	0.919364	2	0.852617	0	0.702573	0	0.626662	0	0.612507	0	0.617863	0	0.40953	610	0.602802	0	0.409517	676	0.596907	0	0.409268	673	0.643037	0	0.409882	621	0.671011	0	0.40929	629	0.727398	0
0.438988	0	0.439997	997	0.469225	725	0.464764	223	0.493537	2	0.45623	0	0.404972	0	0.767886	0	0.96	126	0.938924	10	0.870758	0	0.717521	0	0.639995	0	0.625539	0	0.631009	0	0.439513	593	0.615625	0	0.43946	656	0.609548	0	0.439128	699	0.656552	0	0.439762	618	0.684974	0	0.43907	617	0.74231	0
0.460629	2	0.469997	952	0.497846	622	0.490029	179	0.513925	1	0.472751	0	0.420598	0	0.783883	0	0.98	63	0.958485	0	0.888898	0	0.73247	0	0.653329	0	0.638571	0	0.644155	0	0.469495	609	0.628449	0	0.469403	736	0.62219	0	0.468987	724	0.670066	0	0.469642	630	0.698936	0	0.468851	635	0.757222	0
0.48227	0	0.499997	910	0.526467	509	0.515293	127	0.534313	1	0.489272	0	0.436224	0	0.799881	0	1	1	0.978046	0	0.907039	0	0.747418	0	0.666662	0	0.651603	0	0.657301	0	0.499477	616	0.641272	0	0.499346	693	0.634831	0	0.498847	682	0.683581	0	0.499523	672	0.712898	0	0.498631	726	0.772134	0
0.50391	0	0.529997	784	0.555087	468	0.540557	74	0.554701	0	0.505793	0	0.45185	0	0.815879	0	1.02	0	0.997607	0	0.92518	0	0.762366	0	0.679995	0	0.664635	0	0.670447	0	0.529459	648	0.654095	0	0.529289	669	0.647472	0	0.528706	675	0.697095	0	0.529403	699	0.72686	0	0.528411	762	0.787047	0
0.525551	0	0.559997	794	0.583708	415	0.565821	63	0.575089	0	0.522315	0	0.467476	0	0.831876	0	1.04	0	1.01717	0	0.943321	0	0.777315	0	0.693328	0	0.677667	0	0.683593	0	0.559441	583	0.666918	0	0.559232	669	0.660114	0	0.558566	717	0.71061	0	0.559283	721	0.740822	0	0.558191	650	0.801959	0
0.547191	1	0.589996	722	0.612329	347	0.591085	47	0.595477	0	0.538836	0	0.483101	0	0.847874	0	1.06	0	1.03673	0	0.961461	0	0.792263	0	0.706661	0	0.690699	0	0.696739	0	0.589423	613	0.679741	0	0.589175	718	0.672755	0	0.588425	711	0.724124	0	0.589164	771	0.754785	0	0.587972	696	0.816871	0
0.568832	0	0.619996	701	0.64095	269	0.616349	37	0.615865	0	0.555357	0	0.498727	0	0.863872	0	1.08	0	1.05629	0	0.979602	0	0.807211	0	0.719995	0	0.703731	0	0.709885	0	0.619405	579	0.692565	0	0.619118	697	0.685396	0	0.618285	672	0.737639	0	0.619044	755	0.768747	0	0.617752	719	0.831783	0
0.590473	0	0.649996	671	0.669571	224	0.641613	26	0.636253	0	0.571878	0	0.514353	0	0.879869	0	1.1	0	1.07585	0	0.997743	0	0.82216	0	0.733328	0	0.716763	0	0.723031	0	0.649387	613	0.705388	0	0.649061	686	0.698038	0	0.648144	693	0.751153	0	0.648924	793	0.782709	0	0.647532	739	0.846695	0
0.612113	0	0.679996	560	0.698192	199	0.666877	18	0.656641	0	0.5884	0	0.529979	0	0.895867	0	1.12	0	1.09541	0	1.01588	0	0.837108	0	0.746661	0	0.729795	0	0.736177	0	0.67937	630	0.718211	0	0.679004	660	0.710679	0	0.678004	742	0.764668	0	0.678805	811	0.796671	0	0.677312	661	0.861607	0
0.633754	0	0.709996	543	0.726813	161	0.692141	10	0.677029	0	0.604921	0	0.545605	0	0.911864	0	1.14	0	1.11497	0	1.03402	0	0.852056	0	0.759994	0	0.742827	0	0.749323	0	0.709352	562	0.731034	0	0.708946	670	0.72332	0	0.707863	777	0.778182	0	0.708685	830	0.810633	0	0.707092	713	0.87652	0
0.655395	0	0.739996	485	0.755434	125	0.717406	5	0.697417	0	0.621442	0	0.56123	0	0.927862	0	1.16	0	1.13453	0	1.05217	0	0.867005	0	0.773328	0	0.755859	0	0.762469	0	0.739334	577	0.743858	0	0.738889	667	0.735962	0	0.737723	789	0.791697	0	0.738565	713	0.824596	0	0.736873	653	0.891432	0
0.677035	0	0.769996	425	0.784055	76	0.74267	3	0.717805	0	0.637963	0	0.576856	0	0.94386	0	1.18	0	1.15409	0	1.07031	0	0.881953	0	0.786661	0	0.768891	0	0.775615	0	0.769316	557	0.756681	0	0.768832	624	0.748603	0	0.767582	741	0.805211	0	0.768446	794	0.838558	0	0.766653	703	0.906344	0
0.698676	0	0.799996	395	0.812676	46	0.767934	3	0.738193	0	0.654485	0	0.592482	0	0.959857	0	1.2	0	1.17365	0	1.08845	0	0.896901	0	0.799994	0	0.781923	0	0.788761	0	0.799298	588	0.769504	0	0.798775	587	0.761244	0	0.797442	734	0.818726	0	0.798326	948	0.85252	0	0.796433	801	0.921256	0
0.720317	0	0.829996	362	0.841297	45	0.793198	0	0.758581	0	0.671006	0	0.608108	0	0.975855	0	1.22	0	1.19321	0	1.10659	0	0.91185	0	0.813327	0	0.794955	0	0.801907	0	0.82928	525	0.782327	0	0.828718	534	0.773886	0	0.827301	773	0.83224	0	0.828206	930	0.866482	0	0.826213	851	0.936168	0
0.741957	0	0.859996	291	0.869918	16	0.818462	0	0.778969	0	0.687527	0	0.623734	0	0.991852	0	1.24	0	1.21277	0	1.12473	0	0.926798	0	0.826661	0	0.807987	0	0.815053	0	0.859262	564	0.795151	0	0.858661	507	0.786527	0	0.857161	739	0.845755	0	0.858087	928	0.880445	0	0.855994	812	0.95108	0
0.763598	0	0.889996	241	0.898539	10	0.843726	0	0.799357	0	0.704048	0	0.639359	0	1.00785	0	1.26	0	1.23234	0	1.14287	0	0.941746	0	0.839994	0	0.821019	0	0.828199	0	0.889244	522	0.807974	0	0.888604	436	0.799168	0	0.88702	681	0.859269	0	0.887967	876	0.894407	0	0.885774	627	0.965993	0
0.785238	0	0.919996	178	0.92716	7	0.86899	0	0.819744	0	0.72057	0	0.654985	0	1.02385	0	1.28	0	1.2519	0	1.16101	0	0.956695	0	0.853327	0	0.834051	0	0.841345	0	0.919227	413	0.820797	0	0.918547	371	0.81181	0	0.91688	616	0.872784	0	0.917847	789	0.908369	0	0.915554	639	0.980905	0
0.806879	0	0.949996	112	0.95578	1	0.894254	0	0.840132	0	0.737091	0	0.670611	0	1.03984	0	1.3	0	1.27146	0	1.17915	0	0.971643	0	0.86666	0	0.847083	0	0.854491	0	0.949209	284	0.83362	0	0.94849	166	0.824451	0	0.946739	367	0.886298	0	0.947728	625	0.922331	0	0.945334	432	0.995817	0
0.82852	0	0.979996	29	0.984401	0	0.919518	0	0.86052	0	0.753612	0	0.686237	0	1.05584	0	1.32	0	1.29102	0	1.19729	0	0.986591	0	0.879993	0	0.860115	0	0.867637	0	0.979191	107	0.846443	0	0.978433	33	0.837092	0	0.976599	67	0.899813	0	0.977608	166	0.936293	0	0.975115	102	1.01073	0
0.85016	0	1.01	0	1.01302	0	0.944783	0	0.880908	0	0.770133	0	0.701863	0	1.07184	0	1.34	0	1.31058	0	1.21543	0	1.00154	0	0.893327	0	0.873147	0	0.880783	0	1.00917	0	0.859267	0	1.00838	0	0.849734	0	1.00646	0	0.913327	0	1.00749	0	0.950256	0	1.0049	0	1.02564	0
0.871801	0	1.04	0	1.04164	0	0.970047	0	0.901296	0	0.786655	0	0.717489	0	1.08784	0	1.36	0	1.33014	0	1.23357	0	1.01649	0	0.90666	0	0.886179	0	0.893929	0	1.03916	0	0.87209	0	1.03832	0	0.862375	0	1.03632	0	0.926842	0	1.03737	0	0.964218	0	1.03468	0	1.04055	0
0.893442	0	1.07	0	1.07026	0	0.995311	0	0.921684	0	0.803176	0	0.733114	0	1.10384	0	1.38	0	1.3497	0	1.25171	0	1.03144	0	0.919993	0	0.899211	0	0.907075	0	1.06914	0	0.884913	0	1.06826	0	0.875016	0	1.06618	0	0.940356	0	1.06725	0	0.97818	0	1.06445	0	1.05547	0
0.915082	0	1.1	0	1.09888	0	1.02058	0	0.942072	0	0.819697	0	0.74874	0	1.11983	0	1.4	0	1.36926	0	1.26985	0	1.04638	0	0.933326	0	0.912243	0	0.920221	0	1.09912	0	0.897736	0	1.09821	0	0.887658	0	1.09604	0	0.953871	0	1.09713	0	0.992142	0	1.09424	0	1.07038	0
0.936723	0	1.13	0	1.12751	0	1.04584	0	0.96246	0	0.836218	0	0.764366	0	1.13583	0	1.42	0	1.38882	0	1.28799	0	1.06133	0	0.94666	0	0.925275	0	0.933367	0	1.1291	0	0.91056	0	1.12815	0	0.900299	0	1.1259	0	0.967385	0	1.12701	0	1.0061	0	1.12402	0	1.08529	0
0.958363	0	1.16	0	1.15613	0	1.0711	0	0.982848	0	0.852739	0	0.779992	0	1.15183	0	1.44	0	1.40838	0	1.30613	0	1.07628	0	0.959993	0	0.938307	0	0.946513	0	1.15908	0	0.923383	0	1.15809	0	0.91294	0	1.15576	0	0.980899	0	1.15689	0	1.02007	0	1.1538	0	1.1002	0
0.980004	0	1.18999	0	1.18475	0	1.09637	0	1.00324	0	0.869261	0	0.795618	0	1.16783	0	1.46	0	1.42794	0	1.32428	0	1.09123	0	0.973326	0	0.951339	0	0.959659	0	1.18907	0	0.936206	0	1.18803	0	0.925582	0	1.18562	0	0.994414	0	1.18677	0	1.03403	0	1.18358	0	1.11511	0
1.00164	0	1.21999	0	1.21337	0	1.12163	0	1.02362	0	0.885782	0	0.811243	0	1.18382	0	1.48	0	1.44751	0	1.34242	0	1.10618	0	0.986659	0	0.964371	0	0.972805	0	1.21905	0	0.949029	0	1.21798	0	0.938223	0	1.21547	0	1.00793	0	1.21665	0	1.04799	0	1.21336	0	1.13003	0
1.02329	0	1.24999	0	1.24199	0	1.14689	0	1.04401	0	0.902303	0	0.826869	0	1.19982	0	1.5	0	1.46707	0	1.36056	0	1.12113	0	0.999992	0	0.977403	0	0.985951	0	1.24903	0	0.961852	0	1.24792	0	0.950864	0	1.24533	0	1.02144	0	1.24653	0	1.06195	0	1.24314	0	1.14494	0
1.04493	0	1.27999	0	1.27061	0	1.17216	0	1.0644	0	0.918824	0	0.842495	0	1.21582	0	1.52	0	1.48663	0	1.3787	0	1.13607	0	1.01333	0	0.990436	0	0.999097	0	1.27901	0	0.974676	0	1.27786	0	0.963506	0	1.27519	0	1.03496	0	1.27641	0	1.07592	0	1.27292	0	1.15985	0
1.06657	0	1.31	0	1.29923	0	1.19742	0	1.08479	0	0.935346	0	0.858121	0	1.23182	0	1.54	0	1.50619	0	1.39684	0	1.15102	0	1.02666	0	1.00347	0	1.01224	0	1.30899	0	0.987499	0	1.30781	0	0.976147	0	1.30505	0	1.04847	0	1.30629	0	1.08988	0	1.3027	0	1.17476	0
1.08821	0	1.34	0	1.32785	0	1.22269	0	1.10518	0	0.951867	0	0.873747	0	1.24781	0	1.56	0	1.52575	0	1.41498	0	1.16597	0	1.03999	0	1.0165	0	1.02539	0	1.33898	0	1.00032	0	1.33775	0	0.988788	0	1.33491	0	1.06199	0	1.33617	0	1.10384	0	1.33248	0	1.18968	0
1.10985	0	1.37	0	1.35647	0	1.24795	0	1.12556	0	0.968388	0	0.889373	0	1.26381	0	1.58	0	1.54531	0	1.43312	0	1.18092	0	1.05333	0	1.02953	0	1.03853	0	1.36896	0	1.01314	0	1.36769	0	1.00143	0	1.36477	0	1.0755	0	1.36605	0	1.1178	0	1.36226	0	1.20459	0
1.13149	0	1.4	0	1.38509	0	1.27322	0	1.14595	0	0.984909	0	0.904998	0	1.27981	0	1.6	0	1.56487	0	1.45126	0	1.19587	0	1.06666	0	1.04256	0	1.05168	0	1.39894	0	1.02597	0	1.39763	0	1.01407	0	1.39463	0	1.08902	0	1.39593	0	1.13176	0	1.39204	0	1.2195	0
1.15313	0	1.42999	0	1.41372	0	1.29848	0	1.16634	0	1.00143	0	0.920624	0	1.29581	0	1.62	0	1.58443	0	1.4694	0	1.21082	0	1.07999	0	1.0556	0	1.06483	0	1.42892	0	1.03879	0	1.42758	0	1.02671	0	1.42449	0	1.10253	0	1.42581	0	1.14573	0	1.42182	0	1.23441	0
1.17477	0	1.45999	0	1.44234	0	1.32374	0	1.18673	0	1.01795	0	0.93625	0	1.31181	0	1.64	0	1.60399	0	1.48754	0	1.22576	0	1.09333	0	1.06863	0	1.07797	0	1.4589	0	1.05161	0	1.45752	0	1.03935	0	1.45435	0	1.11604	0	1.45569	0	1.15969	0	1.4516	0	1.24932	0
1.19641	0	1.48999	0	1.47096	0	1.34901	0	1.20711	0	1.03447	0	0.951876	0	1.3278	0	1.66	0	1.62355	0	1.50568	0	1.24071	0	1.10666	0	1.08166	0	1.09112	0	1.48889	0	1.06444	0	1.48746	0	1.052	0	1.48421	0	1.12956	0	1.48557	0	1.17365	0	1.48138	0	1.26424	0
1.21805	0	1.51999	0	1.49958	0	1.37427	0	1.2275	0	1.05099	0	0.967502	0	1.3438	0	1.68	0	1.64311	0	1.52382	0	1.25566	0	1.11999	0	1.09469	0	1.10427	0	1.51887	0	1.07726	0	1.51741	0	1.06464	0	1.51407	0	1.14307	0	1.51545	0	1.18761	0	1.51116	0	1.27915	0
1.23969	0	1.54999	0	1.5282	0	1.39954	0	1.24789	0	1.06752	0	0.983127	0	1.3598	0	1.7	0	1.66267	0	1.54196	0	1.27061	0	1.13332	0	1.10772	0	1.11741	0	1.54885	0	1.09008	0	1.54735	0	1.07728	0	1.54393	0	1.15659	0	1.54533	0	1.20158	0	1.54094	0	1.29406	0
1.26133	0	1.57999	0	1.55682	0	1.4248	0	1.26828	0	1.08404	0	0.998753	0	1.3758	0	1.72	0	1.68223	0	1.5601	0	1.28556	0	1.14666	0	1.12076	0	1.13056	0	1.57883	0	1.10291	0	1.57729	0	1.08992	0	1.57379	0	1.1701	0	1.57522	0	1.21554	0	1.57072	0	1.30897	0
1.28297	0	1.60999	0	1.58544	0	1.45006	0	1.28867	0	1.10056	0	1.01438	0	1.39179	0	1.74	0	1.70179	0	1.57824	0	1.30051	0	1.15999	0	1.13379	0	1.1437	0	1.60882	0	1.11573	0	1.60723	0	1.10256	0	1.60365	0	1.18362	0	1.60509	0	1.2295	0	1.6005	0	1.32388	0
1.30461	0	1.63999	0	1.61406	0	1.47533	0	1.30906	0	1.11708	0	1.03001	0	1.40779	0	1.76	0	1.72136	0	1.59638	0	1.31546	0	1.17332	0	1.14682	0	1.15685	0	1.6388	0	1.12855	0	1.63718	0	1.1152	0	1.63351	0	1.19713	0	1.63498	0	1.24346	0	1.63028	0	1.3388	0
1.32625	0	1.66999	0	1.64268	0	1.50059	0	1.32944	0	1.1336	0	1.04563	0	1.42379	0	1.78	0	1.74092	0	1.61453	0	1.3304	0	1.18666	0	1.15985	0	1.16999	0	1.66878	0	1.14138	0	1.66712	0	1.12784	0	1.66337	0	1.21065	0	1.66486	0	1.25742	0	1.66006	0	1.35371	0
1.3479	0	1.69999	0	1.6713	0	1.52586	0	1.34983	0	1.15012	0	1.06126	0	1.43979	0	1.8	0	1.76048	0	1.63267	0	1.34535	0	1.19999	0	1.17288	0	1.18314	0	1.69876	0	1.1542	0	1.69706	0	1.14048	0	1.69323	0	1.22416	0	1.69474	0	1.27139	0	1.68984	0	1.36862	0
1.36953	0	1.72999	0	1.69992	0	1.55112	0	1.37022	0	1.16664	0	1.07688	0	1.45578	0	1.82	0	1.78004	0	1.65081	0	1.3603	0	1.21332	0	1.18592	0	1.19629	0	1.72874	0	1.16702	0	1.72701	0	1.15312	0	1.72309	0	1.23768	0	1.72462	0	1.28535	0	1.71962	0	1.38353	0
1.39118	0	1.75999	0	1.72854	0	1.57638	0	1.39061	0	1.18316	0	1.09251	0	1.47178	0	1.84	0	1.7996	0	1.66895	0	1.37525	0	1.22666	0	1.19895	0	1.20943	0	1.75873	0	1.17985	0	1.75695	0	1.16577	0	1.75294	0	1.25119	0	1.7545	0	1.29931	0	1.7494	0	1.39844	0
1.41282	0	1.78999	0	1.75717	0	1.60165	0	1.41099	0	1.19968	0	1.10813	0	1.48778	0	1.86	0	1.81916	0	1.68709	0	1.3902	0	1.23999	0	1.21198	0	1.22258	0	1.78871	0	1.19267	0	1.78689	0	1.17841	0	1.7828	0	1.2647	0	1.78438	0	1.31327	0	1.77918	0	1.41336	0
1.43446	0	1.81999	0	1.78579	0	1.62691	0	1.43138	0	1.21621	0	1.12376	0	1.50378	0	1.88	0	1.83872	0	1.70523	0	1.40515	0	1.25332	0	1.22501	0	1.23573	0	1.81869	0	1.20549	0	1.81684	0	1.19105	0	1.81266	0	1.27822	0	1.81426	0	1.32723	0	1.80896	0	1.42827	0
1.4561	0	1.84999	0	1.81441	0	1.65218	0	1.45177	0	1.23273	0	1.13939	0	1.51977	0	1.9	0	1.85828	0	1.72337	0	1.42009	0	1.26666	0	1.23804	0	1.24887	0	1.84867	0	1.21832	0	1.84678	0	1.20369	0	1.84252	0	1.29173	0	1.84414	0	1.3412	0	1.83874	0	1.44318	0
1.47774	0	1.87999	0	1.84303	0	1.67744	0	1.47216	0	1.24925	0	1.15501	0	1.53577	0	1.92	0	1.87784	0	1.74151	0	1.43504	0	1.27999	0	1.25108	0	1.26202	0	1.87865	0	1.23114	0	1.87672	0	1.21633	0	1.87238	0	1.30525	0	1.87402	0	1.35516	0	1.86852	0	1.45809	0
1.49938	0	1.90999	0	1.87165	0	1.70271	0	1.49255	0	1.26577	0	1.17064	0	1.55177	0	1.94	0	1.8974	0	1.75965	0	1.44999	0	1.29332	0	1.26411	0	1.27516	0	1.90864	0	1.24396	0	1.90667	0	1.22897	0	1.90224	0	1.31876	0	1.9039	0	1.36912	0	1.8983	0	1.47301	0
1.52102	0	1.93999	0	1.90027	0	1.72797	0	1.51293	0	1.28229	0	1.18626	0	1.56777	0	1.96	0	1.91696	0	1.77779	0	1.46494	0	1.30666	0	1.27714	0	1.28831	0	1.93862	0	1.25679	0	1.93661	0	1.24161	0	1.9321	0	1.33228	0	1.93378	0	1.38308	0	1.92808	0	1.48792	0
1.54266	0	1.96999	0	1.92889	0	1.75323	0	1.53332	0	1.29881	0	1.20189	0	1.58376	0	1.98	0	1.93653	0	1.79593	0	1.47989	0	1.31999	0	1.29017	0	1.30146	0	1.9686	0	1.26961	0	1.96655	0	1.25426	0	1.96196	0	1.34579	0	1.96366	0	1.39705	0	1.95786	0	1.50283	0
0	7.5e-05	0	-0.013618	0	0.005793	0	-0.006432	0	-0.006806	0	-0.000838	0	0.001808	0	0.018983	0	0.372135	0.011701	0.258606	0	0.175461	0	0.101474	0	0.077385	0	0.064962	-0.010327	0.021474	0.018303	-0.221794	0	0.028243	0.001272	-0.183098	-0.026352	0.038665	0	-0.143108	-0.003145	0.066908	0.055643	-0.111008	-0.015849	0.096817	0.039269	-0.166706	-0.013232	0.13954
0	0.001171	0	0.193799	0	0.099693	0	0.04794	0	0.017238	0	0.007515	0	0.003579	0	0.00081	-0.016032	0.057541	-0.003004	0.032093	0	0.0162	0	0.005772	0	0.003261	0	0.002175	0.018834	0.00036	-0.005211	0.320794	0	0.000469	0	0.306656	0	0.000712	0	0.332297	-0.047072	0.001881	-0.052114	0.358418	-0.031277	0.003604	0	0.346301	-0.015885	0.00638
0	1815.23	0	2258.02	0	87.7503	0	509.37	0	776.429	0	6326	0	-9999.37	0	249357	0	23437.7	0	39006.6	0	49058.5	0.01548	55869.8	0.001689	50836.8	0.021387	48194.1	0	187568	-0.037397	27775.6	0	156596	-0.026776	22671.2	0	121326	0	19645.8	0	92976.1	0.029613	15307.3	0	79855.6	0.019817	21647	0	72069.2
0	1.47002e+06	0	128045	0	151550	0	161979	0	169150	0	179474	0	189348	0	2.23855e+06	0	130625	0.007987	167727	0.023016	193672	-0.019114	216032	0	197707	0	205568	-0.024676	1.30639e+06	0.004339	113879	0.01088	929670	0	109434	0.018157	575828	-0.004286	103944	-0.019506	377938	0	99172.6	0.083065	302713	-0.02673	104556	0.026127	268693
0	0	0	-0.018048	0	0.004154	0	-0.006573	0	-0.005643	0	-0.002854	0	0.003183	0	0.010159	-0.001449	0.346778	0	0.231668	0.009297	0.151198	0.026955	0.086127	0.014004	0.066655	0	0.057404	0.012956	0.016299	-0.025053	-0.351145	0.007446	0.022375	0.006819	-0.288158	-0.030811	0.031492	0.035448	-0.248678	-0.042417	0.054537	-0.106334	-0.194778	-0.03932	0.080774	0	-0.277871	-0.036686	0.121923
0	-0.046605	0	-0.732036	0	-0.520302	0	-0.365836	0	-0.223471	0	-0.143904	0	-0.099729	0	0	0.021145	0.033461	-0.021256	0.022221	-0.001365	0.014594	-0.016635	0.008162	0	0.006276	-0.016401	0.005197	0	0.00437	-0.006827	-0.929044	-0.019255	0.007471	0.001783	-0.902223	0	0.011672	-0.012068	-0.901468	0	0.020888	0	-0.909546	0.021471	0.031278	0	-0.920696	0	0.046963
0	-0.010205	0	-0.347895	0	-0.214426	0	-0.15695	0	-0.09475	0	-0.057619	0	-0.036601	0	0.000984	-0.005234	0.171998	0.010515	0.11134	-0.007923	0.073395	0.006492	0.041135	-0.004607	0.031411	-0.001763	0.026955	0.017636	0.009881	-0.022746	-0.721341	0	0.014409	-0.002393	-0.677453	0	0.020567	0	-0.662427	0	0.035664	-0.000854	-0.662107	-0.043679	0.052023	0.015345	-0.696355	-0.006853	0.079736
0	0.010123	0	0.317604	0	0.227576	0	0.144743	0	0.08185	0	0.055014	0	0.042653	0	0.024994	-0.01565	0.543329	0	0.374949	0	0.253985	-0.011532	0.146491	0.014169	0.112031	-0.000672	0.094632	0	0.02684	0	0.24033	0	0.035216	-0.004376	0.28073	-0.007183	0.048421	-0.022622	0.361138	-0.040973	0.086722	0	0.425104	0	0.126424	0	0.34797	0	0.176925
0	0.048382	0	0.719004	0	0.529154	0	0.356141	0	0.211602	0	0.147378	0	0.098303	0	0.067607	-0.000661	0.809279	0	0.593391	0.012911	0.419721	0	0.247534	0.010012	0.188022	0	0.150227	0	0.055192	0	0.805587	0	0.067948	-0.014305	0.788537	0.049417	0.089252	-0.001083	0.841193	0	0.154737	0.028055	0.874375	-0.015823	0.217329	-0.013599	0.847141	0	0.303234
MostSuccessfulParameters
Future		Reflexivity(%)		TradingWindow		Gesture		History		Epsilon		NEB
6	36	0.019443	25	5	91	0.200204	23	6	9	0.050198	66	0	1000
7.26	12	1.0292	14	6.24	41	0.2182	25	44.46	15	0.062196	56	0.01	0
8.52	10	2.03896	20	7.48	33	0.236195	25	82.92	13	0.074194	49	0.02	0
9.78	34	3.04871	23	8.72	37	0.254191	25	121.38	12	0.086192	74	0.03	0
11.04	17	4.05847	20	9.96	66	0.272187	28	159.84	8	0.09819	72	0.04	0
12.3	9	5.06822	21	11.2	22	0.290182	28	198.3	11	0.110188	61	0.05	0
13.56	12	6.07798	28	12.44	26	0.308178	24	236.76	9	0.122186	55	0.06	0
14.82	17	7.08774	20	13.68	33	0.326174	21	275.22	5	0.134184	48	0.07	0
16.08	11	8.09749	19	14.92	55	0.344169	26	313.68	9	0.146182	55	0.08	0
17.34	10	9.10725	22	16.16	33	0.362165	27	352.14	10	0.15818	60	0.09	0
18.6	6	10.117	21	17.4	11	0.380161	27	390.6	8	0.170178	72	0.1	0
19.86	21	11.1268	18	18.64	13	0.398156	32	429.06	4	0.182176	53	0.11	0
21.12	8	12.1365	18	19.88	35	0.416152	28	467.52	5	0.194174	56	0.12	0
22.38	7	13.1463	17	21.12	12	0.434147	14	505.98	17	0.206172	51	0.13	0
23.64	15	14.156	14	22.36	15	0.452143	26	544.44	11	0.21817	69	0.14	0
24.9	17	15.1658	11	23.6	12	0.470139	14	582.9	13	0.230168	68	0.15	0
26.16	8	16.1755	22	24.84	23	0.488134	26	621.36	12	0.242166	35	0.16	0
27.42	9	17.1853	19	26.08	13	0.50613	41	659.82	5	0.254164	0	0.17	0
28.68	11	18.1951	18	27.32	10	0.524126	31	698.28	12	0.266162	0	0.18	0
29.94	25	19.2048	21	28.56	10	0.542121	22	736.74	12	0.27816	0	0.19	0
31.2	13	20.2146	26	29.8	27	0.560117	29	775.2	11	0.290158	0	0.2	0
32.46	8	21.2243	20	31.04	14	0.578113	22	813.66	15	0.302156	0	0.21	0
33.72	8	22.2341	18	32.28	15	0.596108	19	852.12	6	0.314154	0	0.22	0
34.98	19	23.2438	9	33.52	11	0.614104	22	890.58	14	0.326152	0	0.23	0
36.24	6	24.2536	16	34.76	14	0.6321	23	929.04	6	0.33815	0	0.24	0
37.5	7	25.2633	17	36	19	0.650095	19	967.5	9	0.350148	0	0.25	0
38.76	14	26.2731	15	37.24	8	0.668091	23	1005.96	11	0.362146	0	0.26	0
40.02	8	27.2829	19	38.48	9	0.686087	22	1044.42	8	0.374144	0	0.27	0
41.28	11	28.2926	14	39.72	4	0.704082	18	1082.88	10	0.386142	0	0.28	0
42.54	8	29.3024	18	40.96	14	0.722078	21	1121.34	13	0.39814	0	0.29	0
43.8	16	30.3121	15	42.2	7	0.740074	20	1159.8	7	0.410138	0	0.3	0
45.06	7	31.3219	11	43.44	6	0.758069	23	1198.26	13	0.422136	0	0.31	0
46.32	4	32.3316	11	44.68	12	0.776065	19	1236.72	9	0.434134	0	0.32	0
47.58	9	33.3414	11	45.92	18	0.794061	21	1275.18	16	0.446132	0	0.33	0
48.84	15	34.3511	8	47.16	4	0.812056	18	1313.64	7	0.45813	0	0.34	0
50.1	11	35.3609	7	48.4	4	0.830052	16	1352.1	9	0.470128	0	0.35	0
51.36	8	36.3707	15	49.64	10	0.848048	25	1390.56	12	0.482126	0	0.36	0
52.62	4	37.3804	14	50.88	14	0.866043	20	1429.02	8	0.494124	0	0.37	0
53.88	17	38.3902	11	52.12	5	0.884039	16	1467.48	9	0.506122	0	0.38	0
55.14	8	39.3999	11	53.36	6	0.902035	13	1505.94	16	0.51812	0	0.39	0
56.4	2	40.4097	22	54.6	4	0.92003	23	1544.4	6	0.530118	0	0.4	0
57.66	6	41.4194	12	55.84	12	0.938026	20	1582.86	10	0.542116	0	0.41	0
58.92	11	42.4292	6	57.08	2	0.956021	11	1621.32	8	0.554114	0	0.42	0
60.18	4	43.439	9	58.32	9	0.974017	15	1659.78	11	0.566112	0	0.43	0
61.44	10	44.4487	6	59.56	5	0.992013	9	1698.24	8	0.57811	0	0.44	0
62.7	12	45.4585	6	60.8	8	1.01001	0	1736.7	6	0.590108	0	0.45	0
63.96	14	46.4682	9	62.04	3	1.028	0	1775.16	8	0.602106	0	0.46	0
65.22	4	47.478	12	63.28	5	1.046	0	1813.62	12	0.614104	0	0.47	0
66.48	3	48.4877	9	64.52	8	1.064	0	1852.08	8	0.626102	0	0.48	0
67.74	14	49.4975	0	65.76	5	1.08199	0	1890.54	10	0.6381	0	0.49	0
69	12	50.5072	15	67	7	1.09999	0	1929	8	0.650098	0	0.5	0
70.26	8	51.517	7	68.24	2	1.11798	0	1967.46	5	0.662096	0	0.51	0
71.52	3	52.5268	6	69.48	4	1.13598	0	2005.92	10	0.674094	0	0.52	0
72.78	16	53.5365	9	70.72	2	1.15397	0	2044.38	7	0.686092	0	0.53	0
74.04	13	54.5463	9	71.96	7	1.17197	0	2082.84	7	0.69809	0	0.54	0
75.3	8	55.556	8	73.2	7	1.18996	0	2121.3	11	0.710088	0	0.55	0
76.56	6	56.5658	4	74.44	0	1.20796	0	2159.76	12	0.722086	0	0.56	0
77.82	13	57.5755	10	75.68	5	1.22596	0	2198.22	11	0.734084	0	0.57	0
79.08	3	58.5853	9	76.92	3	1.24395	0	2236.68	10	0.746082	0	0.58	0
80.34	3	59.5951	7	78.16	2	1.26195	0	2275.14	12	0.75808	0	0.59	0
81.6	8	60.6048	4	79.4	7	1.27994	0	2313.6	10	0.770078	0	0.6	0
82.86	13	61.6146	5	80.64	6	1.29794	0	2352.06	13	0.782076	0	0.61	0
84.12	7	62.6243	8	81.88	5	1.31594	0	2390.52	12	0.794074	0	0.62	0
85.38	4	63.6341	3	83.12	3	1.33393	0	2428.98	11	0.806072	0	0.63	0
86.64	9	64.6438	4	84.36	2	1.35193	0	2467.44	11	0.81807	0	0.64	0
87.9	16	65.6536	6	85.6	5	1.36992	0	2505.9	10	0.830068	0	0.65	0
89.16	7	66.6633	5	86.84	4	1.38792	0	2544.36	15	0.842066	0	0.66	0
90.42	4	67.6731	3	88.08	1	1.40591	0	2582.82	13	0.854064	0	0.67	0
91.68	6	68.6829	4	89.32	4	1.42391	0	2621.28	12	0.866062	0	0.68	0
92.94	12	69.6926	3	90.56	3	1.4419	0	2659.74	7	0.87806	0	0.69	0
94.2	7	70.7024	2	91.8	3	1.4599	0	2698.2	15	0.890058	0	0.7	0
95.46	3	71.7121	8	93.04	4	1.4779	0	2736.66	9	0.902056	0	0.71	0
96.72	6	72.7219	6	94.28	1	1.49589	0	2775.12	8	0.914054	0	0.72	0
97.98	15	73.7316	4	95.52	1	1.51389	0	2813.58	9	0.926052	0	0.73	0
99.24	7	74.7414	3	96.76	1	1.53188	0	2852.04	11	0.93805	0	0.74	0
100.5	8	75.7511	6	98	2	1.54988	0	2890.5	9	0.950048	0	0.75	0
101.76	16	76.7609	6	99.24	1	1.56787	0	2928.96	9	0.962046	0	0.76	0
103.02	9	77.7707	2	100.48	2	1.58587	0	2967.42	13	0.974044	0	0.77	0
104.28	6	78.7804	4	101.72	1	1.60387	0	3005.88	13	0.986042	0	0.78	0
105.54	9	79.7902	1	102.96	7	1.62186	0	3044.34	13	0.99804	0	0.79	0
106.8	16	80.7999	5	104.2	2	1.63986	0	3082.8	14	1.01004	0	0.8	0
108.06	15	81.8097	0	105.44	0	1.65785	0	3121.26	13	1.02204	0	0.81	0
109.32	3	82.8194	4	106.68	1	1.67585	0	3159.72	12	1.03403	0	0.82	0
110.58	4	83.8292	4	107.92	3	1.69384	0	3198.18	8	1.04603	0	0.83	0
111.84	9	84.839	3	109.16	1	1.71184	0	3236.64	15	1.05803	0	0.84	0
113.1	5	85.8487	4	110.4	0	1.72984	0	3275.1	9	1.07003	0	0.85	0
114.36	8	86.8585	4	111.64	1	1.74783	0	3313.56	10	1.08203	0	0.86	0
115.62	10	87.8682	1	112.88	1	1.76583	0	3352.02	7	1.09402	0	0.87	0
116.88	12	88.878	5	114.12	1	1.78382	0	3390.48	6	1.10602	0	0.88	0
118.14	5	89.8877	3	115.36	1	1.80182	0	3428.94	10	1.11802	0	0.89	0
119.4	8	90.8975	3	116.6	1	1.81981	0	3467.4	15	1.13002	0	0.9	0
120.66	10	91.9072	2	117.84	1	1.83781	0	3505.86	17	1.14202	0	0.91	0
121.92	11	92.917	6	119.08	1	1.8558	0	3544.32	10	1.15401	0	0.92	0
123.18	7	93.9268	2	120.32	0	1.8738	0	3582.78	6	1.16601	0	0.93	0
124.44	8	94.9365	2	121.56	5	1.8918	0	3621.24	7	1.17801	0	0.94	0
125.7	9	95.9463	3	122.8	3	1.90979	0	3659.7	5	1.19001	0	0.95	0
126.96	11	96.956	2	124.04	0	1.92779	0	3698.16	11	1.20201	0	0.96	0
128.22	5	97.9658	2	125.28	2	1.94578	0	3736.62	5	1.214	0	0.97	0
129.48	4	98.9755	5	126.52	0	1.96378	0	3775.08	4	1.226	0	0.98	0
130.74	7	99.9853	1	127.76	1	1.98177	0	3813.54	4	1.238	0	0.99	0
0	61.313	0	32.4269	0	32.072	0	0.570032	0	1914.43	0	0.149751	0	0
0	1432.87	0	618.843	0	760.625	0	0.050029	0	1.19397e+06	0	0.003392	0	0
66.4009	205.029	69.0387	834.228	71.4245	1327.74	74.891	164.57	75.7943	-52.8943	76.7289	21.2518	79.623	nan
0	1748.44	0	2871.8	0	4149.96	0	1886.4	0	1782.45	0	1779.49	0	nan
0	58	0	26.4669	0	22	0	0.55109	0	1939	0	0.151343	0	0
66.7125	9	69.8138	2.6519	71.9343	6	74.9999	0.237691	76.0153	165	77.497	0.058995	79.623	0
0	28	0	12.0954	0	11	0	0.37968	0	953	0	0.099453	0	0
0	95	0	47.7489	0	45	0	0.757835	0	2869	0	0.201531	0	0
66.9016	124	70.0859	84.5578	72.3194	91	75.3306	0.941984	76.1592	3555	79.4713	0.239734	79.623	0
LessSuccessfulParameters
Future		Reflexivity(%)		TradingWindow		Gesture		History		Epsilon		NEB
6	22	0.035238	19	5	74	0.200588	15	9	14	0.050286	64	0	1000
7.26	12	1.04437	4	6.3	37	0.218581	11	47.42	12	0.062279	64	0.01	0
8.52	9	2.0535	10	7.6	20	0.236575	14	85.84	8	0.074272	57	0.02	0
9.78	22	3.06263	6	8.9	63	0.254568	15	124.26	8	0.086264	70	0.03	0
11.04	12	4.07175	11	10.2	29	0.272562	12	162.68	13	0.098257	68	0.04	0
12.3	14	5.08089	2	11.5	26	0.290556	16	201.1	12	0.11025	61	0.05	0
13.56	4	6.09001	9	12.8	34	0.308549	22	239.52	7	0.122242	62	0.06	0
14.82	15	7.09914	8	14.1	25	0.326543	18	277.94	4	0.134235	53	0.07	0
16.08	5	8.10827	4	15.4	28	0.344536	22	316.36	7	0.146228	55	0.08	0
17.34	5	9.1174	10	16.7	20	0.36253	17	354.78	12	0.15822	60	0.09	0
18.6	7	10.1265	13	18	37	0.380524	15	393.2	6	0.170213	48	0.1	0
19.86	20	11.1357	8	19.3	15	0.398517	20	431.62	13	0.182206	71	0.11	0
21.12	7	12.1448	3	20.6	16	0.416511	20	470.04	9	0.194198	48	0.12	0
22.38	16	13.1539	7	21.9	32	0.434505	12	508.46	16	0.206191	59	0.13	0
23.64	8	14.163	11	23.2	16	0.452498	21	546.88	7	0.218184	62	0.14	0
24.9	15	15.1722	4	24.5	11	0.470492	17	585.3	5	0.230176	63	0.15	0
26.16	8	16.1813	7	25.8	21	0.488485	15	623.72	7	0.242169	35	0.16	0
27.42	8	17.1904	12	27.1	17	0.506479	24	662.14	7	0.254162	0	0.17	0
28.68	5	18.1996	1	28.4	11	0.524473	23	700.56	13	0.266154	0	0.18	0
29.94	20	19.2087	5	29.7	13	0.542466	19	738.98	12	0.278147	0	0.19	0
31.2	7	20.2178	10	31	19	0.56046	18	777.4	14	0.290139	0	0.2	0
32.46	10	21.227	9	32.3	11	0.578453	15	815.82	11	0.302132	0	0.21	0
33.72	7	22.2361	10	33.6	9	0.596447	20	854.24	13	0.314125	0	0.22	0
34.98	16	23.2452	18	34.9	23	0.614441	26	892.66	8	0.326117	0	0.23	0
36.24	8	24.2543	9	36.2	8	0.632434	22	931.08	7	0.33811	0	0.24	0
37.5	5	25.2635	6	37.5	10	0.650428	25	969.5	9	0.350103	0	0.25	0
38.76	15	26.2726	11	38.8	25	0.668422	20	1007.92	11	0.362095	0	0.26	0
40.02	7	27.2817	13	40.1	4	0.686415	19	1046.34	9	0.374088	0	0.27	0
41.28	7	28.2909	9	41.4	11	0.704409	22	1084.76	7	0.386081	0	0.28	0
42.54	13	29.3	11	42.7	14	0.722402	28	1123.18	12	0.398073	0	0.29	0
43.8	15	30.3091	10	44	16	0.740396	23	1161.6	12	0.410066	0	0.3	0
45.06	9	31.3182	9	45.3	10	0.75839	36	1200.02	11	0.422059	0	0.31	0
46.32	8	32.3274	14	46.6	11	0.776383	20	1238.44	10	0.434051	0	0.32	0
47.58	15	33.3365	11	47.9	12	0.794377	27	1276.86	9	0.446044	0	0.33	0
48.84	20	34.3456	6	49.2	9	0.81237	29	1315.28	5	0.458037	0	0.34	0
50.1	6	35.3548	4	50.5	6	0.830364	20	1353.7	10	0.470029	0	0.35	0
51.36	7	36.3639	5	51.8	12	0.848358	36	1392.12	10	0.482022	0	0.36	0
52.62	4	37.373	12	53.1	4	0.866351	30	1430.54	14	0.494015	0	0.37	0
53.88	14	38.3822	10	54.4	4	0.884345	31	1468.96	9	0.506007	0	0.38	0
55.14	9	39.3913	10	55.7	10	0.902339	31	1507.38	11	0.518	0	0.39	0
56.4	9	40.4004	8	57	16	0.920332	24	1545.8	10	0.529993	0	0.4	0
57.66	6	41.4095	8	58.3	6	0.938326	38	1584.22	5	0.541985	0	0.41	0
58.92	15	42.4187	11	59.6	4	0.956319	35	1622.64	8	0.553978	0	0.42	0
60.18	5	43.4278	10	60.9	10	0.974313	39	1661.06	7	0.565971	0	0.43	0
61.44	8	44.4369	3	62.2	3	0.992307	18	1699.48	16	0.577963	0	0.44	0
62.7	6	45.4461	8	63.5	7	1.0103	0	1737.9	8	0.589956	0	0.45	0
63.96	12	46.4552	6	64.8	7	1.02829	0	1776.32	14	0.601949	0	0.46	0
65.22	12	47.4643	16	66.1	2	1.04629	0	1814.74	14	0.613941	0	0.47	0
66.48	10	48.4734	6	67.4	8	1.06428	0	1853.16	8	0.625934	0	0.48	0
67.74	8	49.4826	8	68.7	7	1.08228	0	1891.58	10	0.637927	0	0.49	0
69	24	50.4917	9	70	10	1.10027	0	1930	10	0.649919	0	0.5	0
70.26	7	51.5008	7	71.3	10	1.11826	0	1968.42	16	0.661912	0	0.51	0
71.52	9	52.51	13	72.6	7	1.13626	0	2006.84	4	0.673905	0	0.52	0
72.78	20	53.5191	9	73.9	3	1.15425	0	2045.26	10	0.685897	0	0.53	0
74.04	9	54.5282	12	75.2	5	1.17224	0	2083.68	13	0.69789	0	0.54	0
75.3	8	55.5374	4	76.5	1	1.19024	0	2122.1	16	0.709883	0	0.55	0
76.56	7	56.5465	11	77.8	9	1.20823	0	2160.52	4	0.721875	0	0.56	0
77.82	23	57.5556	9	79.1	5	1.22622	0	2198.94	5	0.733868	0	0.57	0
79.08	10	58.5647	14	80.4	8	1.24422	0	2237.36	9	0.745861	0	0.58	0
80.34	6	59.5739	9	81.7	4	1.26221	0	2275.78	13	0.757853	0	0.59	0
81.6	3	60.583	10	83	5	1.2802	0	2314.2	7	0.769846	0	0.6	0
82.86	18	61.5921	11	84.3	6	1.2982	0	2352.62	8	0.781839	0	0.61	0
84.12	7	62.6013	12	85.6	5	1.31619	0	2391.04	12	0.793831	0	0.62	0
85.38	6	63.6104	5	86.9	8	1.33418	0	2429.46	7	0.805824	0	0.63	0
86.64	5	64.6195	8	88.2	5	1.35218	0	2467.88	17	0.817817	0	0.64	0
87.9	12	65.6286	9	89.5	1	1.37017	0	2506.3	8	0.829809	0	0.65	0
89.16	15	66.6378	19	90.8	6	1.38817	0	2544.72	17	0.841802	0	0.66	0
90.42	7	67.6469	4	92.1	0	1.40616	0	2583.14	9	0.853795	0	0.67	0
91.68	9	68.656	12	93.4	4	1.42415	0	2621.56	9	0.865787	0	0.68	0
92.94	13	69.6652	7	94.7	3	1.44215	0	2659.98	10	0.87778	0	0.69	0
94.2	6	70.6743	4	96	5	1.46014	0	2698.4	14	0.889773	0	0.7	0
95.46	5	71.6834	13	97.3	0	1.47813	0	2736.82	9	0.901765	0	0.71	0
96.72	10	72.6925	12	98.6	2	1.49613	0	2775.24	8	0.913758	0	0.72	0
97.98	10	73.7017	8	99.9	2	1.51412	0	2813.66	7	0.925751	0	0.73	0
99.24	10	74.7108	11	101.2	4	1.53211	0	2852.08	12	0.937743	0	0.74	0
100.5	6	75.7199	10	102.5	3	1.55011	0	2890.5	9	0.949736	0	0.75	0
101.76	14	76.7291	12	103.8	8	1.5681	0	2928.92	12	0.961729	0	0.76	0
103.02	7	77.7382	15	105.1	3	1.5861	0	2967.34	10	0.973721	0	0.77	0
104.28	5	78.7473	12	106.4	3	1.60409	0	3005.76	16	0.985714	0	0.78	0
105.54	6	79.7565	12	107.7	4	1.62208	0	3044.18	11	0.997707	0	0.79	0
106.8	21	80.7656	8	109	0	1.64008	0	3082.6	10	1.0097	0	0.8	0
108.06	4	81.7747	12	110.3	2	1.65807	0	3121.02	17	1.02169	0	0.81	0
109.32	9	82.7838	16	111.6	2	1.67606	0	3159.44	13	1.03368	0	0.82	0
110.58	8	83.793	14	112.9	3	1.69406	0	3197.86	12	1.04568	0	0.83	0
111.84	20	84.8021	11	114.2	0	1.71205	0	3236.28	6	1.05767	0	0.84	0
113.1	4	85.8112	11	115.5	1	1.73005	0	3274.7	9	1.06966	0	0.85	0
114.36	7	86.8204	18	116.8	1	1.74804	0	3313.12	10	1.08166	0	0.86	0
115.62	5	87.8295	11	118.1	1	1.76603	0	3351.54	10	1.09365	0	0.87	0
116.88	10	88.8386	23	119.4	0	1.78403	0	3389.96	8	1.10564	0	0.88	0
118.14	7	89.8477	13	120.7	4	1.80202	0	3428.38	12	1.11763	0	0.89	0
119.4	4	90.8569	18	122	0	1.82001	0	3466.8	12	1.12963	0	0.9	0
120.66	12	91.866	8	123.3	0	1.83801	0	3505.22	10	1.14162	0	0.91	0
121.92	17	92.8751	6	124.6	1	1.856	0	3543.64	10	1.15361	0	0.92	0
123.18	7	93.8843	12	125.9	1	1.87399	0	3582.06	13	1.1656	0	0.93	0
124.44	8	94.8934	19	127.2	0	1.89199	0	3620.48	11	1.1776	0	0.94	0
125.7	4	95.9025	22	128.5	0	1.90998	0	3658.9	8	1.18959	0	0.95	0
126.96	6	96.9117	12	129.8	0	1.92797	0	3697.32	10	1.20158	0	0.96	0
128.22	9	97.9208	10	131.1	1	1.94597	0	3735.74	6	1.21358	0	0.97	0
129.48	7	98.9299	17	132.4	0	1.96396	0	3774.16	6	1.22557	0	0.98	0
130.74	7	99.939	1	133.7	1	1.98195	0	3812.58	1	1.23756	0	0.99	0
0	65.094	0	54.9339	0	36.285	0	0.66189	0	1933.43	0	0.147982	0	0
0	1310.17	0	871.483	0	839.522	0	0.052771	0	1.19177e+06	0	0.003376	0	0
77.1832	77.1435	73.491	-198.798	72.6638	1037.7	62.6877	-301.044	62.6877	-56.7103	62.6877	57.1402	62.6877	nan
0	1839.66	0	1790.35	0	3240.91	0	1886.12	0	1804.2	0	1762.4	0	nan
0	66	0	57.6949	0	27	0	0.693643	0	1944	0	0.146977	0	0
76.1296	10	73.4296	5.33179	69.811	6	62.6877	0.268189	62.6877	194	62.6877	0.060604	62.6877	0
0	33	0	29.4626	0	13	0	0.47115	0	990	0	0.097047	0	0
0	95	0	82.1856	0	53	0	0.865856	0	2901	0	0.199235	0	0
74.6069	123	73.2614	96.4763	69.8016	97	62.6877	0.977141	62.6877	3604	62.6877	0.23856	62.6877	0
Pareto
NAV
0	2073
3324.55	728
6649.11	886
9973.66	888
13298.2	844
16622.8	711
19947.3	594
23271.9	524
26596.4	418
29921	373
33245.5	284
36570.1	251
39894.6	223
43219.2	179
46543.8	141
49868.3	118
53192.9	106
56517.4	82
59842	76
63166.5	61
66491.1	47
69815.6	75
73140.2	41
76464.7	41
79789.3	33
83113.9	23
86438.4	20
89763	12
93087.5	15
96412.1	15
99736.6	12
103061	16
106386	8
109710	14
113035	7
116359	13
119684	6
123009	4
126333	5
129658	8
132982	1
136307	2
139631	2
142956	1
146280	3
149605	1
152929	0
156254	3
159579	0
162903	3
166228	1
169552	1
172877	0
176201	1
179526	2
182850	0
186175	0
189500	0
192824	1
196149	0
199473	1
202798	0
206122	0
209447	0
212771	0
216096	0
219421	0
222745	0
226070	0
229394	0
232719	1
236043	0
239368	0
242692	0
246017	0
249342	0
252666	0
255991	0
259315	0
262640	0
265964	0
269289	0
272613	0
275938	0
279263	0
282587	0
285912	0
289236	0
292561	0
295885	0
299210	0
302534	0
305859	0
309184	0
312508	0
315833	0
319157	0
322482	0
325806	0
329131	1
0	20597.9
0	4.8993e+08
0	23921.9
0	142577
0	14966.2
0	0
0	5291.74
0	28606.3
0	63177
Systemics
Market($)		Biased/Pt(%)		True/Pt(%)		FormalSpread(%)		Return(%)		Volume(bsp)		Banruptcy(%)		MarketPerfYTD(%)		w-Volatility		m-Volatility		6m-Volatility		P[t-w,t]/P[t-2w,t-w](%)		Crash		TrendCounter		Hawkes
13.0699	5	0.726517	2525	0.000764	5018	0	5196	-45.1058	1	0	4315	0	90	nan	0	0	22103	0.002765	7030	0.014787	1863	-40.2432	2	0	57447	-90	2	nan	0
18.192	254	3.55638	10442	3.00082	5953	1.75777	6892	-43.8865	0	62.18	6573	0.648	1487	inf	0	0.013146	20518	0.015406	17515	0.028749	6930	-39.1606	0	0.02	0	-88.32	2	nan	0
23.314	871	6.38624	11332	6.00088	7099	3.51553	7587	-42.6672	0	124.36	7670	1.296	2200	inf	0	0.026292	8295	0.028048	13100	0.042712	8505	-38.078	0	0.04	0	-86.64	2	nan	0
28.4361	1614	9.2161	8872	9.00093	7692	5.2733	6880	-41.4479	1	186.54	7516	1.944	38	inf	0	0.039438	3341	0.040689	7931	0.056674	7081	-36.9954	0	0.06	0	-84.96	1	nan	0
33.5581	1881	12.046	6747	12.001	6872	7.03106	5922	-40.2287	0	248.72	6338	2.592	1481	inf	0	0.052584	1415	0.05333	4759	0.070636	5842	-35.9127	0	0.08	0	-83.28	2	nan	0
38.6802	1436	14.8758	4820	15.001	5797	8.78883	4846	-39.0094	1	310.9	5339	3.24	1152	inf	0	0.06573	734	0.065972	2902	0.084598	5370	-34.8301	0	0.1	0	-81.6	2	nan	0
43.8022	1403	17.7057	3579	18.0011	4373	10.5466	3959	-37.7901	0	373.08	4149	3.888	1061	inf	0	0.078876	421	0.078613	1600	0.09856	4158	-33.7475	2	0.12	0	-79.92	1	nan	0
48.9243	1346	20.5355	2559	21.0012	3330	12.3044	3147	-36.5708	1	435.26	3298	4.536	1376	inf	0	0.092022	264	0.091254	867	0.112523	3390	-32.6649	0	0.14	0	-78.24	2	nan	0
54.0463	1184	23.3654	1710	24.0012	2524	14.0621	2384	-35.3516	3	497.44	2623	5.184	1480	inf	0	0.105168	138	0.103895	632	0.126485	3088	-31.5822	1	0.16	0	-76.56	4	nan	0
59.1684	1123	26.1953	1283	27.0013	1908	15.8199	1889	-34.1323	1	559.62	2077	5.832	143	inf	0	0.118314	88	0.116537	386	0.140447	2297	-30.4996	3	0.18	0	-74.88	2	nan	0
64.2904	1104	29.0251	850	30.0013	1544	17.5777	1569	-32.913	3	621.8	1536	6.48	42	inf	0	0.13146	63	0.129178	264	0.154409	1918	-29.417	0	0.2	0	-73.2	4	nan	0
69.4125	1176	31.855	677	33.0014	1152	19.3354	1155	-31.6937	3	683.98	1286	7.128	1306	inf	0	0.144606	36	0.141819	146	0.168372	1496	-28.3344	2	0.22	0	-71.52	4	nan	0
74.5345	1253	34.6848	521	36.0014	886	21.0932	994	-30.4745	0	746.16	978	7.776	5434	inf	0	0.157752	21	0.154461	124	0.182334	1055	-27.2517	3	0.24	0	-69.84	2	nan	0
79.6566	1279	37.5147	374	39.0015	681	22.851	769	-29.2552	2	808.34	750	8.424	14	inf	0	0.170898	18	0.167102	92	0.196296	1052	-26.1691	5	0.26	0	-68.16	4	nan	0
84.7786	1462	40.3445	277	42.0016	541	24.6087	652	-28.0359	4	870.52	598	9.072	18	inf	0	0.184044	15	0.179743	63	0.210258	960	-25.0865	3	0.28	0	-66.48	7	nan	0
89.9007	1686	43.1744	184	45.0016	451	26.3665	562	-26.8166	0	932.7	460	9.72	122	inf	0	0.19719	5	0.192385	37	0.22422	722	-24.0039	3	0.3	0	-64.8	4	nan	0
95.0227	2048	46.0043	123	48.0017	338	28.1243	453	-25.5974	1	994.88	357	10.368	1517	inf	0	0.210336	7	0.205026	25	0.238183	445	-22.9212	12	0.32	0	-63.12	8	nan	0
100.145	1897	48.8341	93	51.0017	228	29.882	337	-24.3781	4	1057.06	299	11.016	15	inf	0	0.223482	6	0.217667	3	0.252145	316	-21.8386	9	0.34	0	-61.44	8	nan	0
105.267	1527	51.664	85	54.0018	175	31.6398	291	-23.1588	9	1119.24	235	11.664	264	inf	0	0.236628	5	0.230309	6	0.266107	236	-20.756	13	0.36	0	-59.76	5	nan	0
110.389	1387	54.4938	57	57.0018	132	33.3976	273	-21.9395	9	1181.42	191	12.312	1225	inf	0	0.249774	2	0.24295	14	0.280069	236	-19.6734	24	0.38	0	-58.08	10	nan	0
115.511	1468	57.3237	51	60.0019	128	35.1553	196	-20.7202	20	1243.6	155	12.96	71	inf	0	0.26292	1	0.255591	4	0.294032	159	-18.5907	34	0.4	0	-56.4	13	nan	0
120.633	1478	60.1536	46	63.0019	92	36.9131	183	-19.501	21	1305.78	110	13.608	86	inf	0	0.276066	2	0.268233	0	0.307994	109	-17.5081	31	0.42	0	-54.72	9	nan	0
125.755	1829	62.9834	24	66.002	69	38.6708	151	-18.2817	12	1367.96	112	14.256	226	inf	0	0.289212	1	0.280874	0	0.321956	59	-16.4255	42	0.44	0	-53.04	21	nan	0
130.877	1668	65.8133	26	69.0021	47	40.4286	127	-17.0624	37	1430.14	75	14.904	28	inf	0	0.302358	1	0.293515	0	0.335918	42	-15.3429	77	0.46	0	-51.36	26	nan	0
135.999	1518	68.6431	34	72.0021	45	42.1864	142	-15.8431	39	1492.32	72	15.552	134	inf	0	0.315504	0	0.306157	0	0.34988	41	-14.2602	77	0.48	0	-49.68	16	nan	0
141.121	1594	71.473	30	75.0022	43	43.9441	108	-14.6239	50	1554.5	66	16.2	42	inf	0	0.32865	0	0.318798	0	0.363843	31	-13.1776	118	0.5	0	-48	41	nan	0
146.243	1537	74.3029	20	78.0022	58	45.7019	86	-13.4046	69	1616.68	46	16.848	33	inf	0	0.341796	0	0.331439	0	0.377805	33	-12.095	170	0.52	0	-46.32	54	nan	0
151.365	1661	77.1327	19	81.0023	33	47.4597	78	-12.1853	106	1678.86	39	17.496	836	inf	0	0.354942	0	0.344081	0	0.391767	47	-11.0124	261	0.54	0	-44.64	62	nan	0
156.487	1380	79.9626	21	84.0023	28	49.2174	63	-10.966	152	1741.04	33	18.144	472	inf	0	0.368088	0	0.356722	0	0.405729	19	-9.92973	389	0.56	0	-42.96	41	nan	0
161.609	1175	82.7924	13	87.0024	37	50.9752	54	-9.74676	191	1803.22	25	18.792	679	inf	0	0.381234	0	0.369363	0	0.419691	0	-8.8471	544	0.58	0	-41.28	92	nan	0
166.731	1123	85.6223	9	90.0025	30	52.733	54	-8.52748	348	1865.4	20	19.44	444	inf	0	0.39438	0	0.382005	0	0.433654	0	-7.76448	869	0.6	0	-39.6	107	nan	0
171.853	1020	88.4522	14	93.0025	30	54.4907	44	-7.30821	551	1927.58	24	20.088	52	inf	0	0.407527	0	0.394646	0	0.447616	0	-6.68185	1228	0.62	0	-37.92	58	nan	0
176.975	849	91.282	13	96.0026	21	56.2485	47	-6.08893	919	1989.76	17	20.736	193	inf	0	0.420673	0	0.407287	0	0.461578	0	-5.59923	1936	0.64	0	-36.24	122	nan	0
182.098	797	94.1119	17	99.0026	15	58.0063	38	-4.86965	1569	2051.94	11	21.384	764	inf	0	0.433819	0	0.419929	0	0.47554	0	-4.5166	2848	0.66	0	-34.56	138	nan	0
187.22	693	96.9417	8	102.003	24	59.764	37	-3.65038	3102	2114.12	7	22.032	784	inf	0	0.446965	0	0.43257	0	0.489503	0	-3.43398	4235	0.68	0	-32.88	77	nan	0
192.342	632	99.7716	7	105.003	18	61.5218	21	-2.4311	5732	2176.3	9	22.68	660	inf	0	0.460111	0	0.445211	0	0.503465	0	-2.35135	6169	0.7	0	-31.2	183	nan	0
197.464	650	102.601	1	108.003	11	63.2796	23	-1.21182	23522	2238.48	8	23.328	2768	inf	0	0.473257	0	0.457853	0	0.517427	0	-1.26873	7808	0.72	0	-29.52	218	nan	0
202.586	563	105.431	7	111.003	3	65.0373	28	0.007451	7921	2300.66	7	23.976	5094	inf	0	0.486403	0	0.470494	0	0.531389	0	-0.186101	7935	0.74	0	-27.84	125	nan	0
207.708	581	108.261	3	114.003	8	66.7951	31	1.22673	5510	2362.84	9	24.624	2351	inf	0	0.499549	0	0.483135	0	0.545351	0	0.896525	6709	0.76	0	-26.16	281	nan	0
212.83	507	111.091	2	117.003	5	68.5529	28	2.446	3014	2425.02	7	25.272	30	inf	0	0.512695	0	0.495777	0	0.559314	0	1.97915	5193	0.78	0	-24.48	338	nan	0
217.952	484	113.921	2	120.003	6	70.3106	17	3.66528	1617	2487.2	5	25.92	3062	inf	0	0.525841	0	0.508418	0	0.573276	0	3.06177	3529	0.8	0	-22.8	202	nan	0
223.074	581	116.751	6	123.003	10	72.0684	19	4.88456	1026	2549.38	4	26.568	760	inf	0	0.538987	0	0.521059	0	0.587238	0	4.1444	2248	0.82	0	-21.12	473	nan	0
228.196	501	119.581	4	126.003	4	73.8262	12	6.10383	587	2611.56	5	27.216	65	inf	0	0.552133	0	0.533701	0	0.6012	0	5.22703	1567	0.84	0	-19.44	593	nan	0
233.318	460	122.41	1	129.003	6	75.5839	23	7.32311	339	2673.74	3	27.864	157	inf	0	0.565279	0	0.546342	0	0.615162	0	6.30965	1006	0.86	0	-17.76	348	nan	0
238.44	448	125.24	3	132.003	8	77.3417	5	8.54239	252	2735.92	3	28.512	2752	inf	0	0.578425	0	0.558983	0	0.629125	0	7.39228	656	0.88	0	-16.08	847	nan	0
243.562	385	128.07	0	135.003	4	79.0995	10	9.76166	187	2798.1	4	29.16	41	inf	0	0.591571	0	0.571625	0	0.643087	0	8.4749	499	0.9	0	-14.4	1090	nan	0
248.684	440	130.9	2	138.003	5	80.8572	8	10.9809	133	2860.28	3	29.808	22	inf	0	0.604717	0	0.584266	0	0.657049	0	9.55753	325	0.92	0	-12.72	642	nan	0
253.806	407	133.73	1	141.003	2	82.615	12	12.2002	76	2922.46	5	30.456	50	inf	0	0.617863	0	0.596907	0	0.671011	0	10.6402	230	0.94	0	-11.04	1560	nan	0
258.928	478	136.56	0	144.003	3	84.3728	10	13.4195	79	2984.64	3	31.104	42	inf	0	0.631009	0	0.609548	0	0.684974	0	11.7228	148	0.96	0	-9.36	2050	nan	0
264.05	444	139.39	0	147.004	3	86.1305	11	14.6388	43	3046.82	1	31.752	594	inf	0	0.644155	0	0.62219	0	0.698936	0	12.8054	123	0.98	0	-7.68	1295	nan	0
269.172	312	142.219	1	150.004	1	87.8883	8	15.858	41	3109	1	32.4	2604	inf	0	0.657301	0	0.634831	0	0.712898	0	13.888	98	1	53	-6	3402	nan	0
274.294	333	145.049	0	153.004	1	89.6461	7	17.0773	27	3171.18	2	33.048	35	inf	0	0.670447	0	0.647472	0	0.72686	0	14.9707	71	1.02	0	-4.32	4730	nan	0
279.416	271	147.879	0	156.004	2	91.4038	5	18.2966	31	3233.36	2	33.696	31	inf	0	0.683593	0	0.660114	0	0.740822	0	16.0533	48	1.04	0	-2.64	5674	nan	0
284.539	252	150.709	0	159.004	0	93.1616	11	19.5159	15	3295.54	0	34.344	27	inf	0	0.696739	0	0.672755	0	0.754785	0	17.1359	43	1.06	0	-0.96	6565	nan	0
289.661	234	153.539	0	162.004	0	94.9194	7	20.7352	24	3357.72	5	34.992	84	inf	0	0.709885	0	0.685396	0	0.768747	0	18.2185	30	1.08	0	0.72	5814	nan	0
294.783	174	156.369	0	165.004	1	96.6771	5	21.9544	11	3419.9	1	35.64	50	inf	0	0.723031	0	0.698038	0	0.782709	0	19.3012	18	1.1	0	2.4	4990	nan	0
299.905	151	159.199	0	168.004	0	98.4349	5	23.1737	19	3482.08	2	36.288	420	inf	0	0.736177	0	0.710679	0	0.796671	0	20.3838	15	1.12	0	4.08	2020	nan	0
305.027	135	162.029	1	171.004	1	100.193	2	24.393	11	3544.26	2	36.936	227	inf	0	0.749323	0	0.72332	0	0.810633	0	21.4664	12	1.14	0	5.76	3106	nan	0
310.149	139	164.858	0	174.004	0	101.95	2	25.6123	7	3606.44	0	37.584	905	inf	0	0.762469	0	0.735962	0	0.824596	0	22.549	15	1.16	0	7.44	2174	nan	0
315.271	132	167.688	0	177.004	0	103.708	3	26.8315	9	3668.62	0	38.232	29	inf	0	0.775615	0	0.748603	0	0.838558	0	23.6317	4	1.18	0	9.12	877	nan	0
320.393	144	170.518	0	180.004	0	105.466	2	28.0508	6	3730.8	1	38.88	35	inf	0	0.788761	0	0.761244	0	0.85252	0	24.7143	8	1.2	0	10.8	1451	nan	0
325.515	135	173.348	0	183.004	0	107.224	4	29.2701	5	3792.98	2	39.528	27	inf	0	0.801907	0	0.773886	0	0.866482	0	25.7969	3	1.22	0	12.48	1135	nan	0
330.637	151	176.178	0	186.004	0	108.981	2	30.4894	0	3855.16	1	40.176	1029	inf	0	0.815053	0	0.786527	0	0.880445	0	26.8795	3	1.24	0	14.16	460	nan	0
335.759	121	179.008	0	189.004	0	110.739	4	31.7086	5	3917.34	2	40.824	31	inf	0	0.828199	0	0.799168	0	0.894407	0	27.9622	9	1.26	0	15.84	778	nan	0
340.881	118	181.838	0	192.004	0	112.497	2	32.9279	2	3979.52	0	41.472	24	inf	0	0.841345	0	0.81181	0	0.908369	0	29.0448	6	1.28	0	17.52	615	nan	0
346.003	133	184.667	0	195.004	0	114.255	0	34.1472	3	4041.7	0	42.12	76	inf	0	0.854491	0	0.824451	0	0.922331	0	30.1274	7	1.3	0	19.2	249	nan	0
351.125	133	187.497	0	198.004	0	116.013	0	35.3665	1	4103.88	0	42.768	596	inf	0	0.867637	0	0.837092	0	0.936293	0	31.21	6	1.32	0	20.88	402	nan	0
356.247	154	190.327	0	201.005	0	117.77	2	36.5857	1	4166.06	1	43.416	10	inf	0	0.880783	0	0.849734	0	0.950256	0	32.2927	0	1.34	0	22.56	326	nan	0
361.369	98	193.157	0	204.005	0	119.528	0	37.805	1	4228.24	0	44.064	40	inf	0	0.893929	0	0.862375	0	0.964218	0	33.3753	1	1.36	0	24.24	137	nan	0
366.491	95	195.987	0	207.005	2	121.286	0	39.0243	1	4290.42	0	44.712	6	inf	0	0.907075	0	0.875016	0	0.97818	0	34.4579	1	1.38	0	25.92	237	nan	0
371.613	95	198.817	0	210.005	0	123.044	0	40.2436	1	4352.6	0	45.36	14	inf	0	0.920221	0	0.887658	0	0.992142	0	35.5405	0	1.4	0	27.6	201	nan	0
376.735	72	201.647	0	213.005	0	124.801	0	41.4629	1	4414.78	0	46.008	12	inf	0	0.933367	0	0.900299	0	1.0061	0	36.6232	1	1.42	0	29.28	86	nan	0
381.857	72	204.476	0	216.005	0	126.559	0	42.6821	1	4476.96	0	46.656	62	inf	0	0.946513	0	0.91294	0	1.02007	0	37.7058	1	1.44	0	30.96	147	nan	0
386.98	52	207.306	0	219.005	0	128.317	1	43.9014	0	4539.14	0	47.304	64	inf	0	0.959659	0	0.925582	0	1.03403	0	38.7884	1	1.46	0	32.64	126	nan	0
392.102	37	210.136	0	222.005	0	130.075	0	45.1207	1	4601.32	0	47.952	2570	inf	0	0.972805	0	0.938223	0	1.04799	0	39.871	3	1.48	0	34.32	54	nan	0
397.224	33	212.966	0	225.005	0	131.832	0	46.34	2	4663.5	1	48.6	45	inf	0	0.985951	0	0.950864	0	1.06195	0	40.9537	0	1.5	0	36	93	nan	0
402.346	35	215.796	0	228.005	0	133.59	0	47.5592	1	4725.68	0	49.248	11	inf	0	0.999097	0	0.963506	0	1.07592	0	42.0363	1	1.52	0	37.68	73	nan	0
407.468	19	218.626	0	231.005	0	135.348	0	48.7785	2	4787.86	0	49.896	3	inf	0	1.01224	0	0.976147	0	1.08988	0	43.1189	2	1.54	0	39.36	52	nan	0
412.59	10	221.456	0	234.005	0	137.106	1	49.9978	0	4850.04	0	50.544	20	inf	0	1.02539	0	0.988788	0	1.10384	0	44.2015	0	1.56	0	41.04	24	nan	0
417.712	5	224.285	1	237.005	0	138.863	0	51.2171	1	4912.22	0	51.192	122	inf	0	1.03853	0	1.00143	0	1.1178	0	45.2842	2	1.58	0	42.72	43	nan	0
422.834	8	227.115	1	240.005	1	140.621	0	52.4363	0	4974.4	0	51.84	50	inf	0	1.05168	0	1.01407	0	1.13176	0	46.3668	1	1.6	0	44.4	37	nan	0
427.956	12	229.945	0	243.005	0	142.379	0	53.6556	0	5036.58	0	52.488	204	inf	0	1.06483	0	1.02671	0	1.14573	0	47.4494	0	1.62	0	46.08	17	nan	0
433.078	22	232.775	1	246.005	0	144.137	0	54.8749	0	5098.76	0	53.136	48	inf	0	1.07797	0	1.03935	0	1.15969	0	48.532	0	1.64	0	47.76	30	nan	0
438.2	20	235.605	0	249.005	0	145.895	0	56.0942	0	5160.94	0	53.784	222	inf	0	1.09112	0	1.052	0	1.17365	0	49.6147	0	1.66	0	49.44	26	nan	0
443.322	14	238.435	0	252.005	0	147.652	1	57.3134	0	5223.12	0	54.432	18	inf	0	1.10427	0	1.06464	0	1.18761	0	50.6973	1	1.68	0	51.12	12	nan	0
448.444	13	241.265	0	255.006	0	149.41	0	58.5327	1	5285.3	0	55.08	17	inf	0	1.11741	0	1.07728	0	1.20158	0	51.7799	0	1.7	0	52.8	22	nan	0
453.566	23	244.094	0	258.006	0	151.168	0	59.752	1	5347.48	0	55.728	9	inf	0	1.13056	0	1.08992	0	1.21554	0	52.8625	0	1.72	0	54.48	20	nan	0
458.688	25	246.924	0	261.006	0	152.926	0	60.9713	0	5409.66	0	56.376	55	inf	0	1.1437	0	1.10256	0	1.2295	0	53.9452	0	1.74	0	56.16	8	nan	0
463.81	23	249.754	0	264.006	0	154.683	0	62.1906	0	5471.84	0	57.024	1320	inf	0	1.15685	0	1.1152	0	1.24346	0	55.0278	0	1.76	0	57.84	14	nan	0
468.932	24	252.584	0	267.006	0	156.441	0	63.4098	0	5534.02	0	57.672	5	inf	0	1.16999	0	1.12784	0	1.25742	0	56.1104	1	1.78	0	59.52	14	nan	0
474.054	20	255.414	0	270.006	0	158.199	0	64.6291	0	5596.2	0	58.32	22	inf	0	1.18314	0	1.14048	0	1.27139	0	57.193	1	1.8	0	61.2	6	nan	0
479.176	15	258.244	0	273.006	0	159.957	0	65.8484	0	5658.38	0	58.968	74	inf	0	1.19629	0	1.15312	0	1.28535	0	58.2757	0	1.82	0	62.88	11	nan	0
484.298	21	261.074	0	276.006	0	161.714	0	67.0677	0	5720.56	0	59.616	330	inf	0	1.20943	0	1.16577	0	1.29931	0	59.3583	0	1.84	0	64.56	10	nan	0
489.42	14	263.903	0	279.006	0	163.472	1	68.2869	0	5782.74	0	60.264	322	inf	0	1.22258	0	1.17841	0	1.31327	0	60.4409	0	1.86	0	66.24	5	nan	0
494.543	18	266.733	0	282.006	0	165.23	0	69.5062	0	5844.92	0	60.912	26	inf	0	1.23573	0	1.19105	0	1.32723	0	61.5235	0	1.88	0	67.92	8	nan	0
499.665	30	269.563	0	285.006	0	166.988	0	70.7255	0	5907.1	0	61.56	11	inf	0	1.24887	0	1.20369	0	1.3412	0	62.6062	0	1.9	0	69.6	8	nan	0
504.787	30	272.393	0	288.006	0	168.746	0	71.9448	0	5969.28	0	62.208	194	inf	0	1.26202	0	1.21633	0	1.35516	0	63.6888	0	1.92	0	71.28	3	nan	0
509.909	13	275.223	0	291.006	0	170.503	0	73.164	0	6031.46	0	62.856	420	inf	0	1.27516	0	1.22897	0	1.36912	0	64.7714	0	1.94	0	72.96	5	nan	0
515.031	16	278.053	0	294.006	0	172.261	0	74.3833	0	6093.64	0	63.504	1187	inf	0	1.28831	0	1.24161	0	1.38308	0	65.854	0	1.96	0	74.64	4	nan	0
520.153	7	280.883	1	297.006	1	174.019	2	75.6026	1	6155.82	1	64.152	0	inf	0	1.30146	0	1.25426	0	1.39705	0	66.9367	1	1.98	0	76.32	1	nan	0
0	137.555	0	13.2617	0	16.3624	0	10.4519	0	0.066323	0	347.219	0	23.2245	0	inf	0	0.021474	0	0.038665	0	0.096817	0	0.130352	0	0.000922	0	-0.013565	0	nan
0	6712.73	0	106.478	0	191.095	0	108.297	0	11.9215	0	87255.9	0	273.332	0	nan	0	0.00036	0	0.000712	0	0.003604	0	19.0243	0	0.000921	0	142.606	0	nan
0	65172.1	0	209191	0	159433	0	183156	0	75113.4	0	154140	0	38987.5	0	nan	0	187568	0	121326	0	79855.6	0	31613	0	1.89131e+06	0	-5864.45	0	nan
0	268730	0	2.1278e+06	0	1.15161e+06	0	1.2127e+06	0	1.73573e+06	0	1.10685e+06	0	162830	0	nan	0	1.30639e+06	0	575828	0	302713	0	668522	0	6.22671e+07	0	487744	0	nan
0	125.354	0	10.5485	0	13.2442	0	7.65934	0	0	0	274	0	24	0	101.188	0	0.016299	0	0.031492	0	0.080774	0	0.062463	0	0	0	0	0	1.0234
0	33.8006	0	3.68815	0	1.7917	0	1.04162	0	-4.55357	0	44	0	1.6	0	86.5067	0	0.00437	0	0.011672	0	0.031278	0	-6.4911	0	0	0	-19	0	0.039302
0	78.5171	0	6.72349	0	7.49323	0	4.04083	0	-1.01489	0	153	0	8.2	0	95.9873	0	0.009881	0	0.020567	0	0.052023	0	-2.07764	0	0	0	-5	0	0.306622
0	175.604	0	16.6633	0	21.2546	0	13.2839	0	1.01742	0	457	0	31.2	0	108.411	0	0.02684	0	0.048421	0	0.126424	0	2.26198	0	0	0	5	0	2.12665
0	293.339	0	31.4888	0	41.1472	0	28.9831	0	4.95714	0	887	0	57.2	0	141.532	0	0.055192	0	0.089252	0	0.217329	0	6.80515	0	0	0	18	0	4.13188
Moments
Log-return		AC-1w Log-return		AC-2w Log-return		AC-m Log-return		AC-3m Log-return		AC-6m Log-return		AC-y Log-return		Abs-log-return		AC-1w Abs-log-return		AC-2w Abs-log-return		AC-m Abs-log-return		AC-3m Abs-log-return		AC-6m Abs-log-return		AC-y Abs-log-return		w-Volatility		AC-w w-Volatility		2w-Volatility		AC-2w 2w-Volatility		m-Volatility		AC-m m-Volatility		3m-Volatility		AC-3m 3m-Volatility		6m-Volatility		AC-6m 6m-Volatility		y-Volatility
-0.744083	1	-0.999075	45	-0.925357	13	-0.807282	3	-0.464979	2	-0.337417	13	-0.222129	29	0	42373	0	1636	1.7e-05	2519	3e-06	3516	1e-06	5351	2e-06	6068	2e-06	6271	0	29878	-0.999212	1083	0	19724	-0.998095	426	0.001885	11569	-0.996185	445	0.004976	3971	-0.988897	839	0.011339	2912	-0.996555	496	0.014505	1282
-0.715702	1	-0.969105	151	-0.896596	21	-0.781756	6	-0.445448	3	-0.320969	16	-0.207935	24	0.020941	8789	0.019998	1629	0.019599	2563	0.017935	3397	0.01567	5184	0.013701	6210	0.01249	6956	0.01544	17139	-0.969248	1705	0.015532	20958	-0.96819	1044	0.016804	19688	-0.966328	1111	0.019426	11560	-0.959114	1357	0.025622	6628	-0.966647	1057	0.029281	2451
-0.68732	0	-0.939135	208	-0.867836	26	-0.75623	3	-0.425917	13	-0.304521	25	-0.193742	57	0.041882	3178	0.039996	1734	0.03918	2477	0.035868	3447	0.03134	5324	0.027401	6116	0.024979	6935	0.03088	5645	-0.939283	1811	0.031064	8743	-0.938286	1359	0.031722	11419	-0.936471	1392	0.033877	11110	-0.929331	1425	0.039904	7901	-0.936739	1087	0.044058	4832
-0.658938	0	-0.909165	288	-0.839075	42	-0.730704	11	-0.406385	15	-0.288073	3	-0.179548	219	0.062823	1405	0.059993	1669	0.058762	2569	0.0538	3355	0.04701	4943	0.0411	6143	0.037467	6208	0.04632	2282	-0.909319	1884	0.046596	3733	-0.908381	1403	0.046641	6042	-0.906614	1548	0.048327	8205	-0.899548	1422	0.054186	7648	-0.90683	1343	0.058835	5752
-0.630556	0	-0.879195	354	-0.810315	64	-0.705178	27	-0.386854	44	-0.271625	15	-0.165355	422	0.083764	654	0.079991	1653	0.078343	2529	0.071733	3300	0.062679	5018	0.054799	5687	0.049955	5956	0.06176	1012	-0.879354	1881	0.062128	1725	-0.878476	1632	0.06156	3344	-0.876757	1565	0.062778	6108	-0.869766	1510	0.068469	6219	-0.876922	1438	0.073611	5407
-0.602174	1	-0.849225	398	-0.781554	97	-0.679652	16	-0.367323	70	-0.255177	54	-0.151161	489	0.104705	365	0.099989	1662	0.097925	2464	0.089665	3276	0.078349	4469	0.068498	5014	0.062443	5201	0.0772	554	-0.84939	1819	0.077659	970	-0.848572	1656	0.076479	1958	-0.8469	1696	0.077228	4670	-0.839983	1582	0.082751	5035	-0.847014	1411	0.088388	4642
-0.573792	0	-0.819255	449	-0.752794	126	-0.654126	41	-0.347791	131	-0.238729	156	-0.136968	779	0.125646	217	0.119987	1668	0.117506	2472	0.107598	3196	0.094018	4006	0.082197	4341	0.074932	4279	0.09264	303	-0.819426	1691	0.093191	526	-0.818667	1537	0.091398	1228	-0.817044	1538	0.091679	3025	-0.8102	1581	0.097033	4069	-0.817105	1378	0.103165	4775
-0.54541	0	-0.789285	509	-0.724033	171	-0.6286	66	-0.32826	144	-0.222281	285	-0.122774	1089	0.146587	157	0.139984	1577	0.137088	2303	0.12553	3132	0.109688	3860	0.095896	3909	0.08742	3390	0.10808	233	-0.789461	1677	0.108723	310	-0.788762	1539	0.106317	611	-0.787187	1608	0.106129	2207	-0.780417	1505	0.111316	3400	-0.787197	1433	0.117941	4725
-0.517028	2	-0.759315	614	-0.695273	190	-0.603074	85	-0.308729	184	-0.205833	366	-0.108581	1467	0.167529	91	0.159982	1629	0.156669	2366	0.143463	2996	0.125357	3218	0.109595	3106	0.099908	3044	0.12352	127	-0.759497	1519	0.124255	232	-0.758858	1458	0.121236	479	-0.75733	1505	0.12058	1635	-0.750634	1498	0.125598	2894	-0.757289	1373	0.132718	4074
-0.488646	1	-0.729345	643	-0.666512	276	-0.577548	114	-0.289197	322	-0.189385	633	-0.094387	1877	0.18847	61	0.17998	1663	0.176251	2365	0.161395	2845	0.141027	3122	0.123294	2452	0.112397	2804	0.13896	96	-0.729532	1509	0.139787	164	-0.728953	1488	0.136155	315	-0.727473	1387	0.13503	1261	-0.720851	1549	0.13988	2089	-0.727381	1292	0.147495	3040
-0.460264	1	-0.699375	670	-0.637752	328	-0.552023	160	-0.269666	415	-0.172936	977	-0.080194	2785	0.209411	49	0.199978	1708	0.195832	2243	0.179328	2760	0.156697	2582	0.136993	2222	0.124885	1758	0.1544	69	-0.699568	1396	0.155319	115	-0.699048	1349	0.151074	197	-0.697616	1324	0.149481	969	-0.691068	1485	0.154163	1841	-0.697472	1256	0.162271	2479
-0.431883	2	-0.669405	752	-0.608991	420	-0.526497	227	-0.250135	571	-0.156488	1089	-0.066001	3219	0.230352	34	0.219975	1592	0.215414	2280	0.19726	2542	0.172366	2187	0.150692	1784	0.137373	1549	0.16984	41	-0.669604	1287	0.170851	92	-0.669144	1295	0.165993	213	-0.66776	1219	0.163931	740	-0.661286	1384	0.168445	1500	-0.667564	1152	0.177048	2307
-0.403501	4	-0.639435	794	-0.580231	456	-0.500971	246	-0.230603	733	-0.14004	1243	-0.051807	3542	0.251293	33	0.239973	1645	0.234995	2182	0.215193	2408	0.188036	1706	0.164391	1468	0.149862	1078	0.18528	40	-0.639639	1273	0.186383	50	-0.639239	1270	0.180912	106	-0.637903	1254	0.178382	533	-0.631503	1299	0.182727	1018	-0.637656	1083	0.191825	1955
-0.375119	6	-0.609465	822	-0.55147	540	-0.475445	247	-0.211072	942	-0.123592	1594	-0.037614	4578	0.272234	20	0.259971	1672	0.254577	2047	0.233125	2292	0.203705	1493	0.17809	940	0.16235	792	0.20072	14	-0.609675	1199	0.201915	32	-0.609334	1253	0.195831	92	-0.608046	1150	0.192832	355	-0.60172	1193	0.19701	873	-0.607747	1090	0.206601	1536
-0.346737	6	-0.579495	848	-0.52271	650	-0.449919	381	-0.191541	1296	-0.107144	1947	-0.02342	5400	0.293175	15	0.279969	1637	0.274158	2050	0.251058	2049	0.219375	1140	0.191789	608	0.174838	509	0.21616	12	-0.57971	1166	0.217446	27	-0.57943	1179	0.21075	51	-0.578189	1152	0.207283	255	-0.571937	1131	0.211292	617	-0.577839	1060	0.221378	1399
-0.318355	9	-0.549525	906	-0.493949	733	-0.424393	467	-0.172009	1562	-0.090696	2658	-0.009227	6139	0.314116	13	0.299966	1692	0.293739	2002	0.26899	1858	0.235045	894	0.205488	489	0.187326	323	0.2316	9	-0.549746	1128	0.232978	10	-0.549525	1115	0.225669	53	-0.548332	1107	0.221733	235	-0.542154	987	0.225574	640	-0.547931	990	0.236155	1283
-0.289973	15	-0.519555	928	-0.465188	790	-0.398867	534	-0.152478	1961	-0.074248	3165	0.004967	6375	0.335057	5	0.319964	1684	0.313321	1881	0.286923	1653	0.250714	663	0.219187	349	0.199815	181	0.24704	10	-0.519782	1034	0.24851	22	-0.51962	1084	0.240588	26	-0.518475	1051	0.236184	177	-0.512371	1011	0.239857	432	-0.518022	998	0.250931	1253
-0.261591	21	-0.489585	958	-0.436428	889	-0.373341	705	-0.132947	2130	-0.0578	3796	0.01916	5424	0.355998	7	0.339962	1691	0.332902	1869	0.304855	1503	0.266384	548	0.232887	228	0.212303	109	0.26248	10	-0.489817	1049	0.264042	16	-0.489716	1022	0.255506	28	-0.488619	946	0.250634	148	-0.482589	980	0.254139	465	-0.488114	1012	0.265708	1049
-0.233209	34	-0.459615	1013	-0.407667	968	-0.347815	859	-0.113415	2503	-0.041352	3957	0.033354	4271	0.376939	6	0.35996	1650	0.352484	1643	0.322788	1269	0.282053	425	0.246586	131	0.224791	67	0.27792	4	-0.459853	996	0.279574	12	-0.459811	1047	0.270425	12	-0.458762	937	0.265085	115	-0.452806	949	0.268421	354	-0.458206	838	0.280485	600
-0.204827	53	-0.429645	1085	-0.378907	1097	-0.322289	1066	-0.093884	2665	-0.024904	4157	0.047547	2874	0.39788	3	0.379957	1641	0.372065	1602	0.34072	1102	0.297723	293	0.260285	91	0.23728	90	0.293361	2	-0.429888	946	0.295106	11	-0.429906	980	0.285344	10	-0.428905	959	0.279535	78	-0.423023	865	0.282704	235	-0.428298	802	0.295261	601
-0.176445	82	-0.399675	1144	-0.350146	1231	-0.296763	1225	-0.074353	2973	-0.008456	4041	0.061741	2189	0.418821	6	0.399955	1581	0.391647	1377	0.358653	948	0.313392	238	0.273984	60	0.249768	0	0.308801	3	-0.399924	886	0.310638	4	-0.400001	931	0.300263	3	-0.399048	925	0.293986	73	-0.39324	926	0.296986	219	-0.398389	834	0.310038	548
-0.148064	165	-0.369705	1198	-0.321386	1331	-0.271237	1410	-0.054821	3493	0.007992	3919	0.075934	1649	0.439762	1	0.419953	1589	0.411228	1385	0.376585	803	0.329062	211	0.287683	27	0.262256	0	0.324241	5	-0.36996	900	0.32617	3	-0.370097	916	0.315182	3	-0.369191	886	0.308436	23	-0.363457	831	0.311268	123	-0.368481	847	0.324814	362
-0.119682	326	-0.339735	1205	-0.292625	1372	-0.245711	1610	-0.03529	3441	0.02444	3831	0.090128	899	0.460703	3	0.439951	1450	0.43081	1235	0.394518	723	0.344732	167	0.301382	23	0.274745	0	0.339681	2	-0.339995	828	0.341702	2	-0.340192	946	0.330101	10	-0.339335	868	0.322887	12	-0.333674	858	0.325551	117	-0.338573	809	0.339591	270
-0.0913	834	-0.309765	1214	-0.263865	1534	-0.220185	1745	-0.015759	3630	0.040888	3764	0.104321	681	0.481645	2	0.459948	1400	0.450391	1161	0.41245	589	0.360401	109	0.315081	11	0.287233	0	0.355121	2	-0.310031	835	0.357234	2	-0.310287	829	0.34502	4	-0.309478	805	0.337337	3	-0.303891	790	0.339833	71	-0.308664	793	0.354368	248
-0.062918	2531	-0.279795	1293	-0.235104	1627	-0.194659	1990	0.003773	3460	0.057336	3586	0.118514	496	0.502586	3	0.479946	1353	0.469973	1090	0.430382	463	0.376071	88	0.32878	6	0.299721	0	0.370561	1	-0.280066	770	0.372765	1	-0.280383	831	0.359939	5	-0.279621	802	0.351788	4	-0.274109	780	0.354115	74	-0.278756	771	0.369144	207
-0.034536	12240	-0.249825	1277	-0.206344	1707	-0.169133	2185	0.023304	3435	0.073784	2697	0.132708	286	0.523527	2	0.499944	1348	0.489554	889	0.448315	413	0.39174	91	0.342479	13	0.312209	0	0.386001	0	-0.250102	766	0.388297	3	-0.250478	887	0.374858	8	-0.249764	788	0.366238	3	-0.244326	789	0.368398	35	-0.248848	730	0.383921	174
-0.006154	34019	-0.219855	1418	-0.177583	1695	-0.143607	2249	0.042835	3155	0.090232	2153	0.146901	89	0.544468	0	0.519942	1290	0.509136	794	0.466247	337	0.40741	72	0.356178	3	0.324698	0	0.401441	1	-0.220137	799	0.403829	4	-0.220573	794	0.389777	8	-0.219907	800	0.380689	3	-0.214543	787	0.38268	21	-0.218939	756	0.398698	94
0.022228	4746	-0.189885	1363	-0.148823	1823	-0.118082	2514	0.062366	2983	0.106681	1835	0.161095	71	0.565409	1	0.539939	1239	0.528717	719	0.48418	245	0.423079	44	0.369877	1	0.337186	0	0.416881	1	-0.190173	681	0.419361	1	-0.190669	795	0.404696	6	-0.19005	740	0.395139	5	-0.18476	780	0.396962	23	-0.189031	716	0.413474	31
0.05061	1405	-0.159915	1418	-0.120062	1991	-0.092556	2607	0.081898	2811	0.123129	1613	0.175288	68	0.58635	1	0.559937	1113	0.548299	644	0.502112	252	0.438749	23	0.383576	0	0.349674	0	0.432321	0	-0.160209	781	0.434893	3	-0.160764	764	0.419615	5	-0.160194	753	0.40959	4	-0.154977	679	0.411245	12	-0.159123	636	0.428251	38
0.078992	472	-0.129945	1442	-0.091302	1886	-0.06703	2571	0.101429	2430	0.139577	1085	0.189482	13	0.607291	1	0.579935	1083	0.56788	568	0.520045	183	0.454419	17	0.397275	0	0.362163	0	0.447761	0	-0.130244	706	0.450425	0	-0.130859	772	0.434534	0	-0.130337	749	0.42404	9	-0.125194	676	0.425527	35	-0.129215	721	0.443028	48
0.107374	202	-0.099975	1379	-0.062541	1953	-0.041504	2537	0.12096	1975	0.156025	900	0.203675	0	0.628232	2	0.599933	1044	0.587462	515	0.537977	152	0.470088	5	0.410974	0	0.374651	0	0.463201	1	-0.10028	684	0.465957	1	-0.100955	783	0.449453	2	-0.10048	709	0.438491	4	-0.095412	678	0.439809	0	-0.099306	690	0.457804	10
0.135755	120	-0.070005	1408	-0.03378	1995	-0.015978	2629	0.140492	1743	0.172473	617	0.217869	0	0.649173	0	0.61993	967	0.607043	437	0.55591	107	0.485758	2	0.424673	0	0.387139	0	0.478641	2	-0.070315	634	0.481489	1	-0.07105	793	0.464372	1	-0.070623	714	0.452941	0	-0.065629	637	0.454092	0	-0.069398	702	0.472581	14
0.164137	65	-0.040035	1412	-0.00502	2037	0.009548	2665	0.160023	1426	0.188921	548	0.232062	0	0.670114	0	0.639928	939	0.626625	389	0.573842	100	0.501427	0	0.438372	0	0.399628	0	0.494081	1	-0.040351	703	0.497021	0	-0.041145	736	0.479291	4	-0.040766	714	0.467392	0	-0.035846	646	0.468374	0	-0.03949	765	0.487358	14
0.192519	39	-0.010065	1490	0.023741	1964	0.035074	2650	0.179554	1215	0.205369	386	0.246256	0	0.691055	0	0.659926	906	0.646206	320	0.591775	79	0.517097	2	0.452072	0	0.412116	0	0.509521	0	-0.010387	634	0.512552	1	-0.011241	732	0.494209	0	-0.010909	668	0.481842	0	-0.006063	616	0.482656	0	-0.009581	725	0.502134	0
0.220901	26	0.019905	1384	0.052501	2051	0.0606	2465	0.199086	967	0.221817	232	0.260449	0	0.711996	1	0.679924	778	0.665788	280	0.609707	56	0.532766	4	0.465771	0	0.424604	0	0.524961	0	0.019578	627	0.528084	0	0.018664	690	0.509128	0	0.018947	673	0.496293	0	0.02372	702	0.496939	0	0.020327	697	0.516911	0
0.249283	20	0.049875	1406	0.081262	2012	0.086126	2330	0.218617	780	0.238265	60	0.274642	0	0.732937	1	0.699921	758	0.685369	233	0.62764	38	0.548436	0	0.47947	0	0.437092	0	0.540401	1	0.049542	663	0.543616	2	0.048569	733	0.524047	0	0.048804	680	0.510743	0	0.053503	592	0.511221	0	0.050235	667	0.531688	0
0.277665	16	0.079845	1400	0.110022	1910	0.111652	2229	0.238148	572	0.254713	49	0.288836	0	0.753878	0	0.719919	704	0.704951	210	0.645572	39	0.564106	1	0.493169	0	0.449581	0	0.555841	0	0.079507	626	0.559148	0	0.078473	687	0.538966	0	0.078661	676	0.525194	0	0.083286	569	0.525503	0	0.080143	661	0.546464	0
0.306047	8	0.109815	1301	0.138783	1777	0.137178	2051	0.25768	344	0.271161	26	0.303029	0	0.774819	0	0.739917	663	0.724532	189	0.663505	16	0.579775	0	0.506868	0	0.462069	0	0.571281	0	0.109471	628	0.57468	0	0.108378	706	0.553885	0	0.108518	643	0.539644	0	0.113068	589	0.539785	0	0.110052	662	0.561241	0
0.334429	3	0.139785	1261	0.167543	1713	0.162704	1835	0.277211	317	0.287609	4	0.317223	0	0.795761	0	0.759915	601	0.744114	149	0.681437	15	0.595445	0	0.520567	0	0.474557	0	0.586721	0	0.139435	634	0.590212	0	0.138283	668	0.568804	0	0.138375	701	0.554095	0	0.142851	587	0.554068	0	0.13996	690	0.576018	0
0.362811	4	0.169755	1256	0.196304	1635	0.18823	1643	0.296742	237	0.304057	5	0.331416	0	0.816702	0	0.779913	575	0.763695	126	0.69937	19	0.611114	0	0.534266	0	0.487046	0	0.602161	0	0.1694	668	0.605744	0	0.168187	683	0.583723	0	0.168231	685	0.568545	0	0.172634	614	0.56835	0	0.169868	774	0.590794	0
0.391193	3	0.199725	1283	0.225064	1555	0.213756	1429	0.316274	149	0.320505	0	0.34561	0	0.837643	0	0.79991	512	0.783277	98	0.717302	9	0.626784	0	0.547965	0	0.499534	0	0.617601	0	0.199364	614	0.621276	0	0.198092	654	0.598642	0	0.198088	691	0.582996	0	0.202417	618	0.582632	0	0.199777	808	0.605571	0
0.419575	4	0.229695	1263	0.253825	1442	0.239282	1258	0.335805	111	0.336953	0	0.359803	0	0.858584	0	0.819908	454	0.802858	95	0.735235	7	0.642453	0	0.561664	0	0.512022	0	0.633041	0	0.229329	616	0.636808	0	0.227997	671	0.613561	0	0.227945	660	0.597446	0	0.2322	607	0.596915	0	0.229685	721	0.620348	0
0.447956	3	0.259665	1196	0.282585	1413	0.264808	1207	0.355336	69	0.353401	0	0.373997	0	0.879525	0	0.839906	405	0.82244	67	0.753167	6	0.658123	0	0.575363	0	0.524511	0	0.648481	0	0.259293	584	0.652339	0	0.257901	716	0.62848	0	0.257802	661	0.611897	0	0.261983	622	0.611197	0	0.259593	744	0.635124	0
0.476338	1	0.289635	1184	0.311346	1269	0.290334	991	0.374868	54	0.369849	0	0.38819	0	0.900466	0	0.859904	365	0.842021	34	0.7711	2	0.673793	0	0.589062	0	0.536999	0	0.663921	0	0.289257	597	0.667871	0	0.287806	666	0.643399	0	0.287659	699	0.626347	0	0.291765	634	0.625479	0	0.289502	730	0.649901	0
0.50472	3	0.319605	1036	0.340106	1212	0.315859	881	0.394399	16	0.386298	0	0.402384	0	0.921407	0	0.879901	345	0.861602	29	0.789032	3	0.689462	0	0.602761	0	0.549487	0	0.679361	0	0.319222	562	0.683403	0	0.317711	712	0.658318	0	0.317516	718	0.640798	0	0.321548	599	0.639762	0	0.31941	794	0.664678	0
0.533102	1	0.349575	1008	0.368867	1072	0.341385	732	0.41393	5	0.402746	0	0.416577	0	0.942348	0	0.899899	271	0.881184	23	0.806965	0	0.705132	0	0.61646	0	0.561975	0	0.694801	0	0.349186	599	0.698935	0	0.347615	667	0.673237	0	0.347372	684	0.655248	0	0.351331	653	0.654044	0	0.349318	757	0.679454	0
0.561484	1	0.379545	976	0.397628	926	0.366911	665	0.433462	1	0.419194	0	0.430771	0	0.963289	0	0.919897	248	0.900765	9	0.824897	0	0.720801	0	0.630159	0	0.574464	0	0.710241	0	0.379151	572	0.714467	0	0.37752	676	0.688156	0	0.377229	702	0.669699	0	0.381114	628	0.668326	0	0.379226	711	0.694231	0
0.589866	1	0.409515	930	0.426388	847	0.392437	492	0.452993	0	0.435642	0	0.444964	0	0.98423	0	0.939895	187	0.920347	7	0.842829	0	0.736471	0	0.643858	0	0.586952	0	0.725681	0	0.409115	607	0.729999	0	0.407425	644	0.703075	0	0.407086	679	0.684149	0	0.410897	632	0.682609	0	0.409135	714	0.709008	0
0.618248	1	0.439485	893	0.455149	813	0.417963	397	0.472524	2	0.45209	0	0.459157	0	1.00517	0	0.959892	130	0.939928	2	0.860762	0	0.752141	0	0.657557	0	0.59944	0	0.741121	0	0.439079	561	0.745531	0	0.437329	653	0.717993	0	0.436943	676	0.6986	0	0.44068	585	0.696891	0	0.439043	714	0.723784	0
0.64663	1	0.469455	823	0.483909	639	0.443489	315	0.492056	0	0.468538	0	0.473351	0	1.02611	0	0.97989	70	0.95951	0	0.878694	0	0.76781	0	0.671257	0	0.611929	0	0.756561	0	0.469044	636	0.761063	0	0.467234	662	0.732912	0	0.4668	722	0.71305	0	0.470463	644	0.711173	0	0.468951	668	0.738561	0
0.675012	0	0.499425	850	0.51267	551	0.469015	195	0.511587	0	0.484986	0	0.487544	0	1.04705	0	0.999888	0	0.979091	0	0.896627	0	0.78348	0	0.684956	0	0.624417	0	0.772001	0	0.499008	611	0.776595	0	0.497139	688	0.747831	0	0.496656	709	0.727501	0	0.500245	653	0.725456	0	0.49886	710	0.753338	0
0.703394	0	0.529395	840	0.54143	459	0.494541	149	0.531118	0	0.501434	0	0.501738	0	1.06799	0	1.01989	0	0.998673	0	0.914559	0	0.799149	0	0.698655	0	0.636905	0	0.787441	0	0.528973	591	0.792127	0	0.527043	709	0.76275	0	0.526513	669	0.741951	0	0.530028	605	0.739738	0	0.528768	737	0.768114	0
0.731775	0	0.559365	772	0.570191	414	0.520067	118	0.550649	0	0.517882	0	0.515931	0	1.08894	1	1.03988	0	1.01825	0	0.932492	0	0.814819	0	0.712354	0	0.649393	0	0.802881	0	0.558937	617	0.807658	0	0.556948	671	0.777669	0	0.55637	734	0.756402	0	0.559811	615	0.75402	0	0.558676	715	0.782891	0
0.760157	0	0.589335	668	0.598951	434	0.545593	84	0.570181	0	0.53433	0	0.530125	0	1.10988	0	1.05988	0	1.03784	0	0.950424	0	0.830488	0	0.726053	0	0.661882	0	0.818321	0	0.588901	600	0.82319	0	0.586853	697	0.792588	0	0.586227	706	0.770852	0	0.589594	625	0.768303	0	0.588585	723	0.797668	0
0.788539	0	0.619305	718	0.627712	341	0.571119	61	0.589712	0	0.550778	0	0.544318	0	1.13082	0	1.07988	0	1.05742	0	0.968357	0	0.846158	0	0.739752	0	0.67437	0	0.833761	0	0.618866	582	0.838722	0	0.616757	645	0.807507	0	0.616084	725	0.785303	0	0.619377	639	0.782585	0	0.618493	691	0.812444	0
0.816921	0	0.649275	600	0.656472	277	0.596645	44	0.609243	0	0.567226	0	0.558512	0	1.15176	0	1.09988	0	1.077	0	0.986289	0	0.861828	0	0.753451	0	0.686858	0	0.849201	0	0.64883	583	0.854254	0	0.646662	677	0.822426	0	0.645941	741	0.799753	0	0.64916	653	0.796867	0	0.648401	736	0.827221	0
0.845303	0	0.679245	515	0.685233	226	0.622171	35	0.628775	0	0.583674	0	0.572705	0	1.1727	0	1.11987	0	1.09658	0	1.00422	0	0.877497	0	0.76715	0	0.699347	0	0.864642	0	0.678795	566	0.869786	0	0.676567	700	0.837345	0	0.675797	707	0.814204	0	0.678943	720	0.81115	0	0.678309	820	0.841998	0
0.873685	0	0.709215	515	0.713993	153	0.647697	21	0.648306	0	0.600122	0	0.586899	0	1.19364	0	1.13987	0	1.11616	0	1.02215	0	0.893167	0	0.780849	0	0.711835	0	0.880082	0	0.708759	595	0.885318	0	0.706471	685	0.852264	0	0.705654	701	0.828654	0	0.708725	754	0.825432	0	0.708218	830	0.856774	0
0.902067	0	0.739185	475	0.742754	103	0.673223	7	0.667837	0	0.61657	0	0.601092	0	1.21458	0	1.15987	0	1.13574	0	1.04009	0	0.908836	0	0.794548	0	0.724323	0	0.895522	0	0.738723	583	0.90085	0	0.736376	645	0.867183	0	0.735511	704	0.843105	0	0.738508	766	0.839714	0	0.738126	868	0.871551	0
0.930449	0	0.769155	390	0.771514	79	0.698749	9	0.687369	0	0.633018	0	0.615285	0	1.23552	0	1.17987	0	1.15532	0	1.05802	0	0.924506	0	0.808247	0	0.736812	0	0.910962	0	0.768688	572	0.916382	0	0.766281	701	0.882102	0	0.765368	719	0.857555	0	0.768291	748	0.853997	0	0.768034	898	0.886328	0
0.958831	0	0.799125	341	0.800275	47	0.724275	6	0.7069	0	0.649467	0	0.629479	0	1.25646	0	1.19986	0	1.17491	0	1.07595	0	0.940175	0	0.821946	0	0.7493	0	0.926402	0	0.798652	580	0.931914	0	0.796185	663	0.897021	0	0.795225	693	0.872006	0	0.798074	843	0.868279	0	0.797943	850	0.901104	0
0.987213	0	0.829095	324	0.829036	44	0.7498	0	0.726431	0	0.665915	0	0.643672	0	1.2774	0	1.21986	0	1.19449	0	1.09388	0	0.955845	0	0.835645	0	0.761788	0	0.941842	0	0.828617	578	0.947445	0	0.82609	640	0.91194	0	0.825082	725	0.886456	0	0.827857	830	0.882561	0	0.827851	881	0.915881	0
1.01559	0	0.859066	277	0.857796	32	0.775326	0	0.745963	0	0.682363	0	0.657866	0	1.29835	0	1.23986	0	1.21407	0	1.11182	0	0.971515	0	0.849344	0	0.774276	0	0.957282	0	0.858581	546	0.962977	0	0.855995	592	0.926859	0	0.854938	750	0.900907	0	0.85764	815	0.896844	0	0.857759	884	0.930658	0
1.04398	0	0.889036	215	0.886557	7	0.800852	0	0.765494	0	0.698811	0	0.672059	0	1.31929	0	1.25986	0	1.23365	0	1.12975	0	0.987184	0	0.863043	0	0.786765	0	0.972722	0	0.888545	515	0.978509	0	0.885899	555	0.941777	0	0.884795	607	0.915357	0	0.887422	984	0.911126	0	0.887667	818	0.945434	0
1.07236	1	0.919006	169	0.915317	3	0.826378	0	0.785025	0	0.715259	0	0.686253	0	1.34023	0	1.27986	0	1.25323	0	1.14768	0	1.00285	0	0.876743	0	0.799253	0	0.988162	0	0.91851	450	0.994041	0	0.915804	414	0.956696	0	0.914652	484	0.929808	0	0.917205	737	0.925408	0	0.917576	831	0.960211	0
1.10074	0	0.948976	113	0.944078	1	0.851904	0	0.804557	0	0.731707	0	0.700446	0	1.36117	0	1.29985	0	1.27281	0	1.16561	0	1.01852	0	0.890442	0	0.811741	0	1.0036	0	0.948474	370	1.00957	0	0.945709	242	0.971615	0	0.944509	309	0.944258	0	0.946988	487	0.939691	0	0.947484	703	0.974988	0
1.12912	0	0.978946	22	0.972838	0	0.87743	0	0.824088	0	0.748155	0	0.71464	0	1.38211	0	1.31985	0	1.29239	0	1.18355	0	1.03419	0	0.904141	0	0.82423	0	1.01904	0	0.978439	107	1.0251	0	0.975614	43	0.986534	0	0.974366	52	0.958709	0	0.976771	126	0.953973	0	0.977392	209	0.989764	0
1.1575	0	1.00892	0	1.0016	0	0.902956	0	0.843619	0	0.764603	0	0.728833	0	1.40305	0	1.33985	0	1.31198	0	1.20148	0	1.04986	0	0.91784	0	0.836718	0	1.03448	0	1.0084	0	1.04064	0	1.00552	0	1.00145	0	1.00422	0	0.973159	0	1.00655	0	0.968255	0	1.0073	0	1.00454	0
1.18589	0	1.03889	0	1.03036	0	0.928482	0	0.863151	0	0.781051	0	0.743027	0	1.42399	0	1.35985	0	1.33156	0	1.21941	0	1.06553	0	0.931539	0	0.849206	0	1.04992	0	1.03837	0	1.05617	0	1.03542	0	1.01637	0	1.03408	0	0.98761	0	1.03634	0	0.982538	0	1.03721	0	1.01932	0
1.21427	0	1.06886	0	1.05912	0	0.954008	0	0.882682	0	0.797499	0	0.75722	0	1.44493	0	1.37984	0	1.35114	0	1.23734	0	1.0812	0	0.945238	0	0.861695	0	1.06536	0	1.06833	0	1.0717	0	1.06533	0	1.03129	0	1.06394	0	1.00206	0	1.06612	0	0.99682	0	1.06712	0	1.03409	0
1.24265	0	1.09883	0	1.08788	0	0.979534	0	0.902213	0	0.813947	0	0.771414	0	1.46588	0	1.39984	0	1.37072	0	1.25528	0	1.09687	0	0.958937	0	0.874183	0	1.0808	0	1.0983	0	1.08723	0	1.09523	0	1.04621	0	1.09379	0	1.01651	0	1.0959	0	1.0111	0	1.09703	0	1.04887	0
1.27103	0	1.1288	0	1.11664	0	1.00506	0	0.921745	0	0.830395	0	0.785607	0	1.48682	0	1.41984	0	1.3903	0	1.27321	0	1.11254	0	0.972636	0	0.886671	0	1.09624	0	1.12826	0	1.10276	0	1.12514	0	1.06113	0	1.12365	0	1.03096	0	1.12569	0	1.02538	0	1.12693	0	1.06365	0
1.29941	0	1.15877	0	1.1454	0	1.03059	0	0.941276	0	0.846843	0	0.7998	0	1.50776	0	1.43984	0	1.40988	0	1.29114	0	1.12821	0	0.986335	0	0.899159	0	1.11168	0	1.15823	0	1.1183	0	1.15504	0	1.07605	0	1.15351	0	1.04541	0	1.15547	0	1.03967	0	1.15684	0	1.07842	0
1.3278	0	1.18874	0	1.17416	0	1.05611	0	0.960807	0	0.863291	0	0.813994	0	1.5287	0	1.45984	0	1.42946	0	1.30907	0	1.14388	0	1.00003	0	0.911648	0	1.12712	0	1.18819	0	1.13383	0	1.18495	0	1.09097	0	1.18336	0	1.05986	0	1.18525	0	1.05395	0	1.18675	0	1.0932	0
1.35618	0	1.21871	0	1.20292	0	1.08164	0	0.980338	0	0.879739	0	0.828187	0	1.54964	0	1.47983	0	1.44905	0	1.32701	0	1.15955	0	1.01373	0	0.924136	0	1.14256	0	1.21815	0	1.14936	0	1.21485	0	1.10589	0	1.21322	0	1.07431	0	1.21503	0	1.06823	0	1.21666	0	1.10798	0
1.38456	0	1.24868	0	1.23168	0	1.10716	0	0.99987	0	0.896187	0	0.842381	0	1.57058	0	1.49983	0	1.46863	0	1.34494	0	1.17522	0	1.02743	0	0.936624	0	1.158	0	1.24812	0	1.16489	0	1.24476	0	1.12081	0	1.24308	0	1.08876	0	1.24482	0	1.08251	0	1.24657	0	1.12275	0
1.41294	0	1.27865	0	1.26044	0	1.13269	0	1.0194	0	0.912635	0	0.856574	0	1.59152	0	1.51983	0	1.48821	0	1.36287	0	1.19089	0	1.04113	0	0.949113	0	1.17344	0	1.27808	0	1.18042	0	1.27466	0	1.13572	0	1.27293	0	1.10321	0	1.2746	0	1.0968	0	1.27648	0	1.13753	0
1.44132	0	1.30862	0	1.2892	0	1.15822	0	1.03893	0	0.929084	0	0.870768	0	1.61246	0	1.53983	0	1.50779	0	1.3808	0	1.20656	0	1.05483	0	0.961601	0	1.18888	0	1.30805	0	1.19596	0	1.30456	0	1.15064	0	1.30279	0	1.11766	0	1.30438	0	1.11108	0	1.30638	0	1.15231	0
1.46971	0	1.33859	0	1.31797	0	1.18374	0	1.05846	0	0.945532	0	0.884961	0	1.6334	0	1.55983	0	1.52737	0	1.39874	0	1.22223	0	1.06853	0	0.974089	0	1.20432	0	1.33801	0	1.21149	0	1.33447	0	1.16556	0	1.33265	0	1.13211	0	1.33417	0	1.12536	0	1.33629	0	1.16708	0
1.49809	0	1.36856	0	1.34672	0	1.20927	0	1.078	0	0.96198	0	0.899155	0	1.65434	0	1.57982	0	1.54695	0	1.41667	0	1.2379	0	1.08223	0	0.986578	0	1.21976	0	1.36798	0	1.22702	0	1.36437	0	1.18048	0	1.3625	0	1.14657	0	1.36395	0	1.13964	0	1.3662	0	1.18186	0
1.52647	0	1.39853	0	1.37549	0	1.23479	0	1.09753	0	0.978428	0	0.913348	0	1.67528	0	1.59982	0	1.56654	0	1.4346	0	1.25357	0	1.09593	0	0.999066	0	1.2352	0	1.39794	0	1.24255	0	1.39428	0	1.1954	0	1.39236	0	1.16101	0	1.39373	0	1.15393	0	1.39611	0	1.19664	0
1.55485	0	1.4285	0	1.40425	0	1.26032	0	1.11706	0	0.994876	0	0.927542	0	1.69623	0	1.61982	0	1.58612	0	1.45253	0	1.26924	0	1.10963	0	1.01155	0	1.25064	0	1.4279	0	1.25808	0	1.42418	0	1.21032	0	1.42222	0	1.17547	0	1.42351	0	1.16821	0	1.42602	0	1.21141	0
1.58323	0	1.45847	0	1.43301	0	1.28584	0	1.13659	0	1.01132	0	0.941735	0	1.71717	0	1.63982	0	1.6057	0	1.47047	0	1.28491	0	1.12333	0	1.02404	0	1.26608	0	1.45787	0	1.27361	0	1.45409	0	1.22524	0	1.45208	0	1.18992	0	1.4533	0	1.18249	0	1.45592	0	1.22619	0
1.61161	0	1.48844	0	1.46177	0	1.31137	0	1.15612	0	1.02777	0	0.955928	0	1.73811	0	1.65981	0	1.62528	0	1.4884	0	1.30058	0	1.13702	0	1.03653	0	1.28152	0	1.48783	0	1.28915	0	1.48399	0	1.24016	0	1.48193	0	1.20437	0	1.48308	0	1.19677	0	1.48583	0	1.24097	0
1.64	0	1.51841	0	1.49053	0	1.3369	0	1.17565	0	1.04422	0	0.970122	0	1.75905	0	1.67981	0	1.64486	0	1.50633	0	1.31625	0	1.15072	0	1.04902	0	1.29696	0	1.5178	0	1.30468	0	1.5139	0	1.25507	0	1.51179	0	1.21882	0	1.51286	0	1.21105	0	1.51574	0	1.25574	0
1.66838	0	1.54838	0	1.51929	0	1.36242	0	1.19518	0	1.06067	0	0.984315	0	1.77999	0	1.69981	0	1.66444	0	1.52426	0	1.33191	0	1.16442	0	1.06151	0	1.3124	0	1.54776	0	1.32021	0	1.5438	0	1.26999	0	1.54164	0	1.23327	0	1.54265	0	1.22534	0	1.54565	0	1.27052	0
1.69676	0	1.57835	0	1.54805	0	1.38795	0	1.21471	0	1.07712	0	0.998509	0	1.80093	0	1.71981	0	1.68403	0	1.5422	0	1.34758	0	1.17812	0	1.074	0	1.32784	0	1.57773	0	1.33574	0	1.57371	0	1.28491	0	1.5715	0	1.24772	0	1.57243	0	1.23962	0	1.57556	0	1.2853	0
1.72514	0	1.60832	0	1.57681	0	1.41348	0	1.23425	0	1.09356	0	1.0127	0	1.82187	0	1.73981	0	1.70361	0	1.56013	0	1.36325	0	1.19182	0	1.08648	0	1.34328	0	1.60769	0	1.35128	0	1.60361	0	1.29983	0	1.60136	0	1.26217	0	1.60221	0	1.2539	0	1.60547	0	1.30007	0
1.75352	0	1.63829	0	1.60557	0	1.439	0	1.25378	0	1.11001	0	1.0269	0	1.84281	0	1.7598	0	1.72319	0	1.57806	0	1.37892	0	1.20552	0	1.09897	0	1.35872	0	1.63766	0	1.36681	0	1.63352	0	1.31475	0	1.63122	0	1.27662	0	1.63199	0	1.26818	0	1.63538	0	1.31485	0
1.78191	0	1.66826	0	1.63433	0	1.46453	0	1.27331	0	1.12646	0	1.04109	0	1.86376	0	1.7798	0	1.74277	0	1.59599	0	1.39459	0	1.21922	0	1.11146	0	1.37416	0	1.66762	0	1.38234	0	1.66342	0	1.32967	0	1.66107	0	1.29107	0	1.66178	0	1.28247	0	1.66528	0	1.32963	0
1.81029	0	1.69823	0	1.66309	0	1.49005	0	1.29284	0	1.14291	0	1.05528	0	1.8847	0	1.7998	0	1.76235	0	1.61393	0	1.41026	0	1.23292	0	1.12395	0	1.3896	0	1.69758	0	1.39787	0	1.69333	0	1.34459	0	1.69093	0	1.30552	0	1.69156	0	1.29675	0	1.69519	0	1.3444	0
1.83867	0	1.7282	0	1.69185	0	1.51558	0	1.31237	0	1.15936	0	1.06948	0	1.90564	0	1.8198	0	1.78193	0	1.63186	0	1.42593	0	1.24662	0	1.13644	0	1.40504	0	1.72755	0	1.4134	0	1.72323	0	1.35951	0	1.72079	0	1.31997	0	1.72134	0	1.31103	0	1.7251	0	1.35918	0
1.86705	0	1.75817	0	1.72061	0	1.5411	0	1.3319	0	1.1758	0	1.08367	0	1.92658	0	1.83979	0	1.80151	0	1.64979	0	1.4416	0	1.26032	0	1.14892	0	1.42048	0	1.75751	0	1.42893	0	1.75314	0	1.37443	0	1.75064	0	1.33442	0	1.75113	0	1.32531	0	1.75501	0	1.37396	0
1.89543	0	1.78814	0	1.74937	0	1.56663	0	1.35143	0	1.19225	0	1.09786	0	1.94752	0	1.85979	0	1.82109	0	1.66772	0	1.45727	0	1.27401	0	1.16141	0	1.43592	0	1.78748	0	1.44447	0	1.78304	0	1.38935	0	1.7805	0	1.34887	0	1.78091	0	1.3396	0	1.78492	0	1.38873	0
1.92382	0	1.81811	0	1.77813	0	1.59216	0	1.37096	0	1.2087	0	1.11206	0	1.96846	0	1.87979	0	1.84068	0	1.68566	0	1.47294	0	1.28771	0	1.1739	0	1.45136	0	1.81744	0	1.46	0	1.81294	0	1.40426	0	1.81036	0	1.36332	0	1.81069	0	1.35388	0	1.81482	0	1.40351	0
1.9522	0	1.84808	0	1.80689	0	1.61768	0	1.3905	0	1.22515	0	1.12625	0	1.9894	0	1.89979	0	1.86026	0	1.70359	0	1.48861	0	1.30141	0	1.18639	0	1.4668	0	1.84741	0	1.47553	0	1.84285	0	1.41918	0	1.84021	0	1.37777	0	1.84047	0	1.36816	0	1.84473	0	1.41829	0
1.98058	0	1.87805	0	1.83565	0	1.64321	0	1.41003	0	1.2416	0	1.14044	0	2.01034	0	1.91979	0	1.87984	0	1.72152	0	1.50428	0	1.31511	0	1.19888	0	1.48224	0	1.87737	0	1.49106	0	1.87275	0	1.4341	0	1.87007	0	1.39222	0	1.87026	0	1.38244	0	1.87464	0	1.43306	0
2.00896	0	1.90802	0	1.86441	0	1.66873	0	1.42956	0	1.25805	0	1.15464	0	2.03128	0	1.93978	0	1.89942	0	1.73945	0	1.51995	0	1.32881	0	1.21137	0	1.49768	0	1.90734	0	1.50659	0	1.90266	0	1.44902	0	1.89993	0	1.40667	0	1.90004	0	1.39672	0	1.90455	0	1.44784	0
2.03734	0	1.93799	0	1.89318	0	1.69426	0	1.44909	0	1.27449	0	1.16883	0	2.05222	0	1.95978	0	1.919	0	1.75739	0	1.53562	0	1.34251	0	1.22385	0	1.51312	0	1.9373	0	1.52212	0	1.93256	0	1.46394	0	1.92978	0	1.42112	0	1.92982	0	1.41101	0	1.93446	0	1.46262	0
2.06573	0	1.96796	0	1.92194	0	1.71979	0	1.46862	0	1.29094	0	1.18302	0	2.07317	0	1.97978	0	1.93858	0	1.77532	0	1.55129	0	1.35621	0	1.23634	0	1.52856	0	1.96726	0	1.53766	0	1.96247	0	1.47886	0	1.95964	0	1.43558	0	1.95961	0	1.42529	0	1.96437	0	1.47739	0
0	0.000113	0	-0.023453	0	0.004262	0	-0.007365	0	0.002149	0	0.002916	0	-0.006693	0	0.017736	-0.003765	0.371025	0.009629	0.259403	0	0.178212	-0.024354	0.104376	-0.005685	0.075631	-0.007655	0.063889	0	0.021163	-0.018437	-0.235386	-0.032649	0.028288	-0.026136	-0.176024	0.010823	0.038727	-0.036714	-0.161228	0.13447	0.06552	0.028371	-0.155143	0	0.094066	0	-0.093465	104.066	0.133673
0	0.001251	0	0.189751	0	0.099032	0	0.047703	0	0.016177	0	0.008224	0	0.003533	0	0.000937	0	0.05641	0	0.032633	0	0.016421	0	0.006182	0.005835	0.003033	-0.029137	0.002137	-0.005246	0.000524	-0.004761	0.329368	0	0.000747	-0.002713	0.317419	-0.009671	0.001096	0	0.331329	0.082028	0.002288	-0.00959	0.353548	117.921	0.003987	117.921	0.355515	104.206	0.006151
0	49571.3	0	2766.02	0	182.13	0	-429.682	0	1223.42	0	-319.366	0	-10138.7	0	360805	0	23808.3	0	40684.7	0.001621	49435	-0.03724	61499.5	-0.002891	53033.2	-0.002849	50158.7	-0.028213	276646	0.009584	29551.8	0	245139	-0.002882	22149.2	0	192309	0.016719	20129.7	0.021504	109397	0.026265	22319.3	0	87087.3	0	12796.2	104.649	62440.9
0	3.40208e+06	0	130447	0	150658	0	166673	0	168813	0	166746	0	185298	0	5.11338e+06	0	133156	0	170953	-0.018221	201519	0	244618	0.00649	210873	-0.010724	193885	0.005215	2.85964e+06	0.017877	114557	-0.010941	2.18402e+06	0	107915	0.014225	1.35562e+06	0.013282	104046	-0.04181	465109	0	103674	0	330043	0	98229.6	104.71	230397
0	0	0	-0.027442	0	0.005218	0	-0.008105	0	0.001045	0	0.001896	0	-0.002444	0	0.008341	-0.058446	0.346957	-0.002086	0.231533	-0.00637	0.156089	-0.000172	0.088586	0.022679	0.064749	-0.00896	0.055007	0	0.014838	0.03139	-0.376573	0.011057	0.020783	-0.007431	-0.280525	0	0.029419	-0.012641	-0.265275	0.019898	0.051617	-0.046663	-0.281722	117.921	0.076012	117.921	-0.163361	104.842	0.117017
0	-0.043654	0	-0.73587	0	-0.51719	0	-0.363516	0	-0.205508	0	-0.151219	0	-0.111111	0	0	0.025717	0.035341	0.020999	0.022512	0.022886	0.014649	-0.03885	0.008336	-0.047982	0.006544	-0.010028	0.005752	0.028189	0.00349	0	-0.937754	0.006302	0.006196	-0.009756	-0.907237	-0.02141	0.009574	0	-0.908354	-0.030621	0.017686	0.034539	-0.915287	0	0.025534	0	-0.901819	104.929	0.040385
0	-0.008346	0	-0.349308	0	-0.216841	0	-0.155449	0	-0.08384	0	-0.057132	0	-0.043472	0	0.000624	0.024867	0.174016	0	0.11142	-0.002185	0.074953	-0.053639	0.042516	0.004381	0.032094	0	0.027074	-0.022617	0.008526	-0.019839	-0.743118	0	0.012754	-0.010555	-0.680736	-0.00078	0.018749	-0.037678	-0.684689	-0.000296	0.032388	0	-0.689173	0	0.049193	0	-0.646468	104.965	0.073763
0	0.008333	0	0.296316	0	0.224702	0	0.139961	0	0.087707	0	0.063645	0	0.03084	0	0.021986	0	0.539579	0	0.375787	0	0.256726	0.010921	0.149709	0.043114	0.108312	0.017354	0.091948	-0.002851	0.025373	0.013136	0.229618	0	0.034167	0	0.300669	-0.007958	0.047464	0	0.340617	0	0.083536	117.921	0.367179	117.921	0.122436	117.921	0.435486	105.186	0.174711
0	0.045365	0	0.707081	0	0.528149	0	0.356782	0	0.213866	0	0.154902	0	0.087345	0	0.065863	-0.010681	0.804668	0	0.601376	-0.002984	0.420328	0.044991	0.253322	-0.005935	0.179518	0	0.152792	-0.005612	0.058582	-0.000718	0.812186	0.029915	0.074447	0	0.808101	-0.014975	0.09853	-0.035933	0.82689	-0.048493	0.161996	0	0.867637	0	0.225072	0	0.876618	105.201	0.290089
MostSuccessfulParameters
Future		Reflexivity(%)		TradingWindow		Gesture		History		Epsilon		NEB
6	32	0.008935	28	5	88	0.20002	26	7	15	0.050006	71	0	1000
7.26	12	1.01765	20	6.29	35	0.218018	28	45.25	11	0.062004	62	0.01	0
8.52	17	2.02636	26	7.58	31	0.236017	33	83.5	11	0.074001	56	0.02	0
9.78	26	3.03507	21	8.87	90	0.254015	18	121.75	16	0.085999	54	0.03	0
11.04	17	4.04378	20	10.16	43	0.272014	25	160	9	0.097996	63	0.04	0
12.3	12	5.0525	17	11.45	36	0.290012	23	198.25	14	0.109994	81	0.05	0
13.56	8	6.06121	20	12.74	49	0.308011	28	236.5	15	0.121991	54	0.06	0
14.82	23	7.06992	21	14.03	25	0.326009	26	274.75	12	0.133989	60	0.07	0
16.08	13	8.07863	25	15.32	21	0.344008	19	313	15	0.145986	58	0.08	0
17.34	10	9.08735	28	16.61	26	0.362006	21	351.25	13	0.157984	54	0.09	0
18.6	12	10.0961	20	17.9	48	0.380005	22	389.5	14	0.169981	59	0.1	0
19.86	29	11.1048	19	19.19	24	0.398003	28	427.75	9	0.181979	66	0.11	0
21.12	7	12.1135	21	20.48	20	0.416002	28	466	8	0.193976	61	0.12	0
22.38	16	13.1222	16	21.77	34	0.434	19	504.25	16	0.205973	56	0.13	0
23.64	8	14.1309	34	23.06	10	0.451999	26	542.5	4	0.217971	47	0.14	0
24.9	16	15.1396	23	24.35	13	0.469997	26	580.75	12	0.229968	58	0.15	0
26.16	8	16.1483	17	25.64	14	0.487996	21	619	8	0.241966	40	0.16	0
27.42	9	17.157	15	26.93	16	0.505994	15	657.25	12	0.253963	0	0.17	0
28.68	11	18.1658	17	28.22	16	0.523993	30	695.5	6	0.265961	0	0.18	0
29.94	18	19.1745	18	29.51	10	0.541991	13	733.75	15	0.277958	0	0.19	0
31.2	9	20.1832	12	30.8	17	0.55999	28	772	11	0.289956	0	0.2	0
32.46	9	21.1919	14	32.09	10	0.577988	28	810.25	9	0.301953	0	0.21	0
33.72	9	22.2006	16	33.38	9	0.595987	13	848.5	14	0.313951	0	0.22	0
34.98	19	23.2093	17	34.67	17	0.613985	17	886.75	7	0.325948	0	0.23	0
36.24	8	24.218	12	35.96	15	0.631984	16	925	13	0.337946	0	0.24	0
37.5	18	25.2267	19	37.25	3	0.649983	23	963.25	8	0.349943	0	0.25	0
38.76	18	26.2355	7	38.54	13	0.667981	16	1001.5	10	0.361941	0	0.26	0
40.02	14	27.2442	20	39.83	15	0.68598	24	1039.75	10	0.373938	0	0.27	0
41.28	4	28.2529	20	41.12	4	0.703978	22	1078	7	0.385936	0	0.28	0
42.54	9	29.2616	9	42.41	2	0.721977	23	1116.25	5	0.397933	0	0.29	0
43.8	21	30.2703	12	43.7	3	0.739975	26	1154.5	9	0.409931	0	0.3	0
45.06	9	31.279	12	44.99	11	0.757974	23	1192.75	5	0.421928	0	0.31	0
46.32	8	32.2877	15	46.28	13	0.775972	24	1231	9	0.433926	0	0.32	0
47.58	7	33.2964	17	47.57	6	0.793971	23	1269.25	11	0.445923	0	0.33	0
48.84	10	34.3052	12	48.86	11	0.811969	18	1307.5	8	0.457921	0	0.34	0
50.1	6	35.3139	21	50.15	8	0.829968	29	1345.75	9	0.469918	0	0.35	0
51.36	13	36.3226	19	51.44	8	0.847966	18	1384	9	0.481916	0	0.36	0
52.62	7	37.3313	7	52.73	7	0.865965	25	1422.25	11	0.493913	0	0.37	0
53.88	10	38.34	5	54.02	4	0.883963	21	1460.5	17	0.505911	0	0.38	0
55.14	4	39.3487	8	55.31	5	0.901962	17	1498.75	8	0.517908	0	0.39	0
56.4	5	40.3574	12	56.6	2	0.91996	21	1537	16	0.529906	0	0.4	0
57.66	10	41.3661	11	57.89	9	0.937959	16	1575.25	11	0.541903	0	0.41	0
58.92	9	42.3749	9	59.18	2	0.955957	20	1613.5	15	0.553901	0	0.42	0
60.18	9	43.3836	9	60.47	6	0.973956	22	1651.75	9	0.565898	0	0.43	0
61.44	8	44.3923	8	61.76	7	0.991954	12	1690	8	0.577895	0	0.44	0
62.7	3	45.401	8	63.05	7	1.00995	0	1728.25	11	0.589893	0	0.45	0
63.96	17	46.4097	9	64.34	4	1.02795	0	1766.5	8	0.60189	0	0.46	0
65.22	3	47.4184	8	65.63	4	1.04595	0	1804.75	8	0.613888	0	0.47	0
66.48	14	48.4271	11	66.92	7	1.06395	0	1843	10	0.625885	0	0.48	0
67.74	7	49.4358	13	68.21	4	1.08195	0	1881.25	12	0.637883	0	0.49	0
69	14	50.4446	7	69.5	2	1.09994	0	1919.5	7	0.64988	0	0.5	0
70.26	6	51.4533	12	70.79	11	1.11794	0	1957.75	8	0.661878	0	0.51	0
71.52	7	52.462	2	72.08	4	1.13594	0	1996	9	0.673875	0	0.52	0
72.78	15	53.4707	8	73.37	3	1.15394	0	2034.25	11	0.685873	0	0.53	0
74.04	10	54.4794	10	74.66	8	1.17194	0	2072.5	15	0.69787	0	0.54	0
75.3	2	55.4881	4	75.95	13	1.18994	0	2110.75	6	0.709868	0	0.55	0
76.56	6	56.4968	7	77.24	2	1.20794	0	2149	16	0.721865	0	0.56	0
77.82	17	57.5055	8	78.53	2	1.22593	0	2187.25	10	0.733863	0	0.57	0
79.08	8	58.5143	6	79.82	7	1.24393	0	2225.5	16	0.74586	0	0.58	0
80.34	5	59.523	7	81.11	2	1.26193	0	2263.75	13	0.757858	0	0.59	0
81.6	9	60.5317	1	82.4	0	1.27993	0	2302	13	0.769855	0	0.6	0
82.86	10	61.5404	2	83.69	2	1.29793	0	2340.25	7	0.781853	0	0.61	0
84.12	4	62.5491	8	84.98	6	1.31593	0	2378.5	7	0.79385	0	0.62	0
85.38	10	63.5578	7	86.27	1	1.33393	0	2416.75	6	0.805848	0	0.63	0
86.64	12	64.5665	4	87.56	4	1.35192	0	2455	5	0.817845	0	0.64	0
87.9	15	65.5752	2	88.85	3	1.36992	0	2493.25	8	0.829843	0	0.65	0
89.16	5	66.584	6	90.14	3	1.38792	0	2531.5	11	0.84184	0	0.66	0
90.42	6	67.5927	6	91.43	2	1.40592	0	2569.75	12	0.853838	0	0.67	0
91.68	5	68.6014	4	92.72	4	1.42392	0	2608	7	0.865835	0	0.68	0
92.94	11	69.6101	6	94.01	2	1.44192	0	2646.25	7	0.877833	0	0.69	0
94.2	4	70.6188	5	95.3	2	1.45992	0	2684.5	9	0.88983	0	0.7	0
95.46	9	71.6275	9	96.59	2	1.47791	0	2722.75	15	0.901828	0	0.71	0
96.72	1	72.6362	2	97.88	4	1.49591	0	2761	9	0.913825	0	0.72	0
97.98	14	73.6449	1	99.17	1	1.51391	0	2799.25	15	0.925822	0	0.73	0
99.24	3	74.6536	2	100.46	3	1.53191	0	2837.5	4	0.93782	0	0.74	0
100.5	5	75.6624	3	101.75	6	1.54991	0	2875.75	13	0.949817	0	0.75	0
101.76	6	76.6711	3	103.04	3	1.56791	0	2914	10	0.961815	0	0.76	0
103.02	5	77.6798	2	104.33	0	1.5859	0	2952.25	5	0.973812	0	0.77	0
104.28	2	78.6885	3	105.62	1	1.6039	0	2990.5	15	0.98581	0	0.78	0
105.54	7	79.6972	1	106.91	1	1.6219	0	3028.75	4	0.997807	0	0.79	0
106.8	11	80.7059	3	108.2	1	1.6399	0	3067	9	1.00981	0	0.8	0
108.06	9	81.7146	1	109.49	0	1.6579	0	3105.25	7	1.0218	0	0.81	0
109.32	9	82.7233	1	110.78	2	1.6759	0	3143.5	8	1.0338	0	0.82	0
110.58	6	83.7321	5	112.07	0	1.6939	0	3181.75	5	1.0458	0	0.83	0
111.84	13	84.7408	6	113.36	2	1.71189	0	3220	9	1.0578	0	0.84	0
113.1	10	85.7495	1	114.65	1	1.72989	0	3258.25	14	1.06979	0	0.85	0
114.36	7	86.7582	4	115.94	2	1.74789	0	3296.5	10	1.08179	0	0.86	0
115.62	9	87.7669	2	117.23	0	1.76589	0	3334.75	12	1.09379	0	0.87	0
116.88	14	88.7756	1	118.52	1	1.78389	0	3373	7	1.10579	0	0.88	0
118.14	2	89.7843	3	119.81	1	1.80189	0	3411.25	7	1.11778	0	0.89	0
119.4	5	90.793	3	121.1	1	1.81988	0	3449.5	8	1.12978	0	0.9	0
120.66	8	91.8018	4	122.39	1	1.83788	0	3487.75	10	1.14178	0	0.91	0
121.92	15	92.8105	3	123.68	1	1.85588	0	3526	8	1.15377	0	0.92	0
123.18	6	93.8192	2	124.97	0	1.87388	0	3564.25	9	1.16577	0	0.93	0
124.44	5	94.8279	2	126.26	0	1.89188	0	3602.5	7	1.17777	0	0.94	0
125.7	3	95.8366	5	127.55	0	1.90988	0	3640.75	11	1.18977	0	0.95	0
126.96	16	96.8453	0	128.84	0	1.92788	0	3679	9	1.20176	0	0.96	0
128.22	6	97.854	4	130.13	0	1.94588	0	3717.25	8	1.21376	0	0.97	0
129.48	9	98.8627	3	131.42	0	1.96387	0	3755.5	10	1.22576	0	0.98	0
130.74	3	99.8715	1	132.71	1	1.98187	0	3793.75	6	1.23776	0	0.99	0
0	59.328	0	30.9081	0	30.534	0	0.585673	0	1818.04	0	0.147463	0	0
0	1404.97	0	588.811	0	717.131	0	0.05471	0	1.23278e+06	0	0.003323	0	0
58.6618	309.332	72.3382	899.074	85.1593	1370.25	92.4117	55.3316	98.3151	72.9096	105.663	45.7225	112.342	nan
0	1834.56	0	3076.52	0	4143.67	0	1770.1	0	1812.3	0	1817.51	0	nan
0	53	0	25.3238	0	20	0	0.576214	0	1799	0	0.145733	0	0
61.0306	9	73.251	2.15334	86.6886	6	92.7428	0.233032	100.696	156	105.899	0.059162	114.602	0
0	26	0	11.3356	0	11	0	0.383851	0	829	0	0.099783	0	0
0	89	0	45.5665	0	42	0	0.789023	0	2759	0	0.196499	0	0
61.3409	123	74.2824	83.3094	86.7676	90	94.2424	0.958447	101.026	3611	106.362	0.23961	117.25	0
LessSuccessfulParameters
Future		Reflexivity(%)		TradingWindow		Gesture		History		Epsilon		NEB
6	14	0.520229	2	5	71	0.200623	18	8	12	0.050317	66	0	1000
7.26	10	1.52481	0	6.3	30	0.218612	21	46.1	6	0.06231	49	0.01	0
8.52	7	2.5294	2	7.6	30	0.236602	9	84.2	5	0.074304	66	0.02	0
9.78	22	3.53398	3	8.9	57	0.254592	15	122.3	6	0.086297	59	0.03	0
11.04	6	4.53856	6	10.2	23	0.272581	23	160.4	10	0.098291	63	0.04	0
12.3	9	5.54315	1	11.5	29	0.290571	12	198.5	9	0.110284	65	0.05	0
13.56	7	6.54773	5	12.8	45	0.30856	23	236.6	11	0.122278	63	0.06	0
14.82	28	7.55231	0	14.1	23	0.32655	11	274.7	10	0.134271	79	0.07	0
16.08	14	8.5569	3	15.4	14	0.344539	15	312.8	7	0.146264	66	0.08	0
17.34	7	9.56148	4	16.7	20	0.362529	19	350.9	8	0.158258	58	0.09	0
18.6	12	10.5661	4	18	37	0.380518	22	389	9	0.170251	52	0.1	0
19.86	13	11.5706	3	19.3	14	0.398508	16	427.1	10	0.182245	50	0.11	0
21.12	6	12.5752	2	20.6	22	0.416497	18	465.2	7	0.194238	67	0.12	0
22.38	13	13.5798	2	21.9	31	0.434487	26	503.3	12	0.206231	50	0.13	0
23.64	10	14.5844	4	23.2	17	0.452476	23	541.4	18	0.218225	60	0.14	0
24.9	19	15.589	4	24.5	15	0.470466	16	579.5	6	0.230218	54	0.15	0
26.16	4	16.5936	1	25.8	34	0.488455	22	617.6	13	0.242212	33	0.16	0
27.42	5	17.5981	4	27.1	19	0.506445	22	655.7	9	0.254205	0	0.17	0
28.68	9	18.6027	4	28.4	16	0.524434	20	693.8	13	0.266199	0	0.18	0
29.94	19	19.6073	5	29.7	14	0.542424	22	731.9	15	0.278192	0	0.19	0
31.2	12	20.6119	3	31	20	0.560413	27	770	6	0.290185	0	0.2	0
32.46	7	21.6165	2	32.3	12	0.578403	21	808.1	14	0.302179	0	0.21	0
33.72	8	22.6211	3	33.6	14	0.596392	30	846.2	12	0.314172	0	0.22	0
34.98	13	23.6256	2	34.9	19	0.614382	22	884.3	14	0.326166	0	0.23	0
36.24	7	24.6302	5	36.2	7	0.632371	20	922.4	10	0.338159	0	0.24	0
37.5	10	25.6348	2	37.5	8	0.650361	18	960.5	14	0.350153	0	0.25	0
38.76	11	26.6394	5	38.8	19	0.66835	23	998.6	11	0.362146	0	0.26	0
40.02	8	27.644	4	40.1	12	0.68634	23	1036.7	12	0.374139	0	0.27	0
41.28	9	28.6486	7	41.4	8	0.70433	34	1074.8	15	0.386133	0	0.28	0
42.54	6	29.6531	6	42.7	9	0.722319	31	1112.9	7	0.398126	0	0.29	0
43.8	14	30.6577	4	44	16	0.740309	26	1151	8	0.41012	0	0.3	0
45.06	12	31.6623	7	45.3	5	0.758298	23	1189.1	11	0.422113	0	0.31	0
46.32	10	32.6669	3	46.6	13	0.776288	28	1227.2	8	0.434107	0	0.32	0
47.58	11	33.6715	4	47.9	17	0.794277	30	1265.3	8	0.4461	0	0.33	0
48.84	20	34.6761	4	49.2	10	0.812267	32	1303.4	9	0.458093	0	0.34	0
50.1	12	35.6806	2	50.5	11	0.830256	18	1341.5	9	0.470087	0	0.35	0
51.36	13	36.6852	10	51.8	21	0.848246	30	1379.6	9	0.48208	0	0.36	0
52.62	6	37.6898	5	53.1	7	0.866235	34	1417.7	14	0.494074	0	0.37	0
53.88	14	38.6944	4	54.4	8	0.884225	23	1455.8	15	0.506067	0	0.38	0
55.14	9	39.699	5	55.7	5	0.902214	31	1493.9	9	0.518061	0	0.39	0
56.4	7	40.7036	8	57	5	0.920204	24	1532	8	0.530054	0	0.4	0
57.66	11	41.7082	10	58.3	8	0.938193	22	1570.1	8	0.542047	0	0.41	0
58.92	8	42.7127	3	59.6	9	0.956183	23	1608.2	12	0.554041	0	0.42	0
60.18	15	43.7173	8	60.9	9	0.974172	22	1646.3	4	0.566034	0	0.43	0
61.44	10	44.7219	5	62.2	3	0.992162	12	1684.4	8	0.578028	0	0.44	0
62.7	6	45.7265	7	63.5	6	1.01015	0	1722.5	6	0.590021	0	0.45	0
63.96	18	46.7311	9	64.8	13	1.02814	0	1760.6	10	0.602015	0	0.46	0
65.22	10	47.7356	5	66.1	7	1.04613	0	1798.7	7	0.614008	0	0.47	0
66.48	5	48.7402	8	67.4	4	1.06412	0	1836.8	8	0.626001	0	0.48	0
67.74	9	49.7448	7	68.7	2	1.08211	0	1874.9	13	0.637995	0	0.49	0
69	17	50.7494	5	70	7	1.1001	0	1913	9	0.649988	0	0.5	0
70.26	7	51.754	12	71.3	4	1.11809	0	1951.1	8	0.661982	0	0.51	0
71.52	9	52.7586	9	72.6	1	1.13608	0	1989.2	10	0.673975	0	0.52	0
72.78	20	53.7632	8	73.9	6	1.15407	0	2027.3	15	0.685969	0	0.53	0
74.04	11	54.7677	10	75.2	3	1.17206	0	2065.4	11	0.697962	0	0.54	0
75.3	1	55.7723	10	76.5	4	1.19005	0	2103.5	11	0.709955	0	0.55	0
76.56	9	56.7769	12	77.8	5	1.20804	0	2141.6	11	0.721949	0	0.56	0
77.82	12	57.7815	13	79.1	3	1.22603	0	2179.7	11	0.733942	0	0.57	0
79.08	10	58.7861	14	80.4	3	1.24402	0	2217.8	11	0.745936	0	0.58	0
80.34	11	59.7907	15	81.7	8	1.26201	0	2255.9	10	0.757929	0	0.59	0
81.6	6	60.7952	12	83	6	1.27999	0	2294	8	0.769923	0	0.6	0
82.86	14	61.7998	9	84.3	4	1.29798	0	2332.1	13	0.781916	0	0.61	0
84.12	9	62.8044	14	85.6	1	1.31597	0	2370.2	10	0.793909	0	0.62	0
85.38	6	63.809	14	86.9	6	1.33396	0	2408.3	10	0.805903	0	0.63	0
86.64	12	64.8136	7	88.2	4	1.35195	0	2446.4	12	0.817896	0	0.64	0
87.9	19	65.8182	13	89.5	6	1.36994	0	2484.5	16	0.82989	0	0.65	0
89.16	5	66.8227	9	90.8	2	1.38793	0	2522.6	10	0.841883	0	0.66	0
90.42	6	67.8273	14	92.1	4	1.40592	0	2560.7	9	0.853876	0	0.67	0
91.68	3	68.8319	19	93.4	3	1.42391	0	2598.8	9	0.86587	0	0.68	0
92.94	18	69.8365	14	94.7	3	1.4419	0	2636.9	8	0.877863	0	0.69	0
94.2	7	70.8411	17	96	4	1.45989	0	2675	15	0.889857	0	0.7	0
95.46	8	71.8457	17	97.3	3	1.47788	0	2713.1	8	0.90185	0	0.71	0
96.72	5	72.8502	11	98.6	1	1.49587	0	2751.2	17	0.913844	0	0.72	0
97.98	18	73.8548	17	99.9	3	1.51386	0	2789.3	12	0.925837	0	0.73	0
99.24	7	74.8594	13	101.2	3	1.53185	0	2827.4	13	0.93783	0	0.74	0
100.5	8	75.864	13	102.5	5	1.54984	0	2865.5	7	0.949824	0	0.75	0
101.76	11	76.8686	14	103.8	2	1.56783	0	2903.6	10	0.961817	0	0.76	0
103.02	2	77.8732	25	105.1	3	1.58582	0	2941.7	4	0.973811	0	0.77	0
104.28	7	78.8777	17	106.4	2	1.60381	0	2979.8	9	0.985804	0	0.78	0
105.54	5	79.8823	13	107.7	5	1.6218	0	3017.9	7	0.997798	0	0.79	0
106.8	12	80.8869	20	109	1	1.63979	0	3056	23	1.00979	0	0.8	0
108.06	8	81.8915	28	110.3	0	1.65777	0	3094.1	7	1.02178	0	0.81	0
109.32	7	82.8961	23	111.6	2	1.67576	0	3132.2	12	1.03378	0	0.82	0
110.58	10	83.9007	16	112.9	2	1.69375	0	3170.3	7	1.04577	0	0.83	0
111.84	5	84.9052	20	114.2	2	1.71174	0	3208.4	13	1.05777	0	0.84	0
113.1	9	85.9098	9	115.5	0	1.72973	0	3246.5	13	1.06976	0	0.85	0
114.36	13	86.9144	16	116.8	2	1.74772	0	3284.6	8	1.08175	0	0.86	0
115.62	8	87.919	22	118.1	0	1.76571	0	3322.7	4	1.09374	0	0.87	0
116.88	10	88.9236	23	119.4	1	1.7837	0	3360.8	9	1.10574	0	0.88	0
118.14	8	89.9282	18	120.7	4	1.80169	0	3398.9	12	1.11773	0	0.89	0
119.4	4	90.9327	25	122	0	1.81968	0	3437	13	1.12973	0	0.9	0
120.66	9	91.9373	22	123.3	0	1.83767	0	3475.1	9	1.14172	0	0.91	0
121.92	17	92.9419	24	124.6	0	1.85566	0	3513.2	11	1.15371	0	0.92	0
123.18	5	93.9465	18	125.9	1	1.87365	0	3551.3	7	1.16571	0	0.93	0
124.44	4	94.9511	21	127.2	1	1.89164	0	3589.4	12	1.1777	0	0.94	0
125.7	7	95.9557	18	128.5	1	1.90963	0	3627.5	5	1.18969	0	0.95	0
126.96	18	96.9602	25	129.8	0	1.92762	0	3665.6	5	1.20169	0	0.96	0
128.22	7	97.9648	23	131.1	0	1.94561	0	3703.7	11	1.21368	0	0.97	0
129.48	1	98.9694	22	132.4	0	1.9636	0	3741.8	5	1.22567	0	0.98	0
130.74	10	99.974	1	133.7	1	1.98158	0	3779.9	5	1.23767	0	0.99	0
0	64.824	0	68.6353	0	35.402	0	0.636317	0	1896.94	0	0.147672	0	0
-2	1295.87	0	584.071	0	788.022	0	0.049518	0	1.1386e+06	0	0.003185	0	0
75.129	128.326	79.3288	-847.148	93.5591	1140.17	96.7661	-223.376	100.927	0.670503	105.106	58.0081	114.678	nan
0	1853.8	0	2926.58	0	3616.9	0	1926.68	0	1795.82	0	1870.97	0	nan
0	63	0	74.4032	0	27	0	0.660678	0	1938	0	0.145086	0	0
77.2255	11	84.7306	18.7043	94.7391	6	97.6882	0.256096	101.826	244	107.666	0.058637	115.934	0
0	33	0	54.8487	0	13	0	0.455382	0	957	0	0.101915	0	0
0	95	0	88.3092	0	51	0	0.822904	0	2801	0	0.196041	0	0
77.554	124	85.5396	97.7907	95.7147	95	97.781	0.961729	102.345	3554	109.311	0.237983	117.102	0
Pareto
NAV
0	661
4321.51	1296
8643.03	1435
12964.5	1309
17286.1	1131
21607.6	890
25929.1	702
30250.6	553
34572.1	419
38893.6	324
43215.1	248
47536.7	213
51858.2	131
56179.7	141
60501.2	94
64822.7	62
69144.2	70
73465.8	48
77787.3	41
82108.8	32
86430.3	33
90751.8	10
95073.3	23
99394.8	19
103716	16
108038	15
112359	9
116681	11
121002	11
125324	8
129645	4
133967	8
138288	2
142610	3
146932	3
151253	5
155575	1
159896	2
164218	2
168539	3
172861	4
177182	1
181504	1
185825	0
190147	1
194468	1
198790	0
203111	0
207433	1
211754	1
216076	1
220397	0
224719	0
229040	0
233362	0
237683	0
242005	0
246326	0
250648	0
254969	0
259291	0
263612	0
267934	0
272255	0
276577	0
280898	0
285220	0
289542	0
293863	0
298185	0
302506	0
306828	0
311149	0
315471	0
319792	0
324114	0
328435	0
332757	0
337078	0
341400	0
345721	0
350043	0
354364	0
358686	0
363007	0
367329	0
371650	0
375972	0
380293	0
384615	0
388936	0
393258	0
397579	0
401901	0
406222	0
410544	0
414865	0
419187	0
423508	0
427830	1
0	23982.2
-3.10504e+231	4.59732e+08
79.9939	31086.3
0	258536
0	18416.7
80.1484	3642.88
0	10248.5
0	30869
80.3727	63001.1
Systemics
Market($)		Biased/Pt(%)		True/Pt(%)		FormalSpread(%)		Return(%)		Volume(bsp)		Banruptcy(%)		MarketPerfYTD(%)		w-Volatility		m-Volatility		6m-Volatility		P[t-w,t]/P[t-2w,t-w](%)		Crash		TrendCounter		Hawkes
11.4675	10	0.550262	13848	0.000125	10997	0	12478	-52.483	2	0	4482	0	6664	nan	0	0	29878	0.001885	11569	0.011339	2912	-39.7975	4	0	57327	-76	2	0	3609
16.3824	42	5.45592	18097	5.13484	13987	2.7383	12910	-49.9617	0	62.5	6163	3.178	2985	inf	0	0.01544	17139	0.016804	19688	0.025622	6628	-37.4796	5	0.02	0	-74.15	2	0.11	5477
21.2972	129	10.3616	10435	10.2695	11805	5.47661	10122	-47.4404	1	125	7495	6.356	541	inf	0	0.03088	5645	0.031722	11419	0.039904	7901	-35.1616	7	0.04	0	-72.3	2	0.22	4242
26.2121	416	15.2672	5478	15.4043	7299	8.21491	6731	-44.919	0	187.5	7025	9.534	174	inf	0	0.04632	2282	0.046641	6042	0.054186	7648	-32.8437	6	0.06	0	-70.45	2	0.33	3013
31.1269	753	20.1729	3294	20.539	4388	10.9532	4352	-42.3977	0	250	6369	12.712	175	inf	0	0.06176	1012	0.06156	3344	0.068469	6219	-30.5258	13	0.08	0	-68.6	2	0.44	2836
36.0417	1265	25.0785	2071	25.6737	2783	13.6915	2952	-39.8763	2	312.5	5332	15.89	209	inf	0	0.0772	554	0.076479	1958	0.082751	5035	-28.2078	19	0.1	0	-66.75	2	0.55	2390
40.9566	1787	29.9842	1275	30.8084	1784	16.4298	1990	-37.355	2	375	4486	19.068	202	inf	0	0.09264	303	0.091398	1228	0.097033	4069	-25.8899	40	0.12	0	-64.9	2	0.66	2139
45.8714	1853	34.8898	816	35.9431	1122	19.1681	1357	-34.8336	2	437.5	3396	22.246	202	inf	0	0.10808	233	0.106317	611	0.111316	3400	-23.572	52	0.14	0	-63.05	7	0.77	2046
50.7863	1656	39.7955	545	41.0778	951	21.9064	1009	-32.3123	8	500	2853	25.424	194	inf	0	0.12352	127	0.121236	479	0.125598	2894	-21.254	53	0.16	0	-61.2	10	0.88	1841
55.7011	2041	44.7011	470	46.2125	658	24.6447	781	-29.7909	8	562.5	2133	28.602	847	inf	0	0.13896	96	0.136155	315	0.13988	2089	-18.9361	98	0.18	0	-59.35	12	0.99	1735
60.6159	2237	49.6068	257	51.3472	423	27.3831	567	-27.2696	12	625	1661	31.78	1731	inf	0	0.1544	69	0.151074	197	0.154163	1841	-16.6182	141	0.2	0	-57.5	12	1.1	1741
65.5308	2494	54.5125	204	56.482	298	30.1214	404	-24.7483	20	687.5	1238	34.958	1708	inf	0	0.16984	41	0.165993	213	0.168445	1500	-14.3002	305	0.22	0	-55.65	12	1.21	1718
70.4456	2369	59.4181	150	61.6167	194	32.8597	313	-22.2269	27	750	974	38.136	8322	inf	0	0.18528	40	0.180912	106	0.182727	1018	-11.9823	490	0.24	0	-53.8	12	1.32	1740
75.3605	2502	64.3238	130	66.7514	190	35.598	271	-19.7056	45	812.5	754	41.314	4221	inf	0	0.20072	14	0.195831	92	0.19701	873	-9.66439	1054	0.26	0	-51.95	6	1.43	1626
80.2753	1915	69.2294	142	71.8861	168	38.3363	219	-17.1842	68	875	597	44.492	1447	inf	0	0.21616	12	0.21075	51	0.211292	617	-7.34645	2491	0.28	0	-50.1	13	1.54	1565
85.1901	2366	74.1351	73	77.0208	133	41.0746	187	-14.6629	128	937.5	468	47.67	159	inf	0	0.2316	9	0.225669	53	0.225574	640	-5.02852	6047	0.3	0	-48.25	19	1.65	1497
90.105	1591	79.0407	23	82.1555	52	43.8129	145	-12.1415	255	1000	337	50.848	3104	inf	0	0.24704	10	0.240588	26	0.239857	432	-2.71059	14183	0.32	0	-46.4	34	1.76	1394
95.0198	1635	83.9464	24	87.2902	38	46.5512	86	-9.62019	572	1062.5	273	54.026	786	inf	0	0.26248	10	0.255506	28	0.254139	465	-0.392662	17169	0.34	0	-44.55	42	1.87	1325
99.9347	1754	88.852	25	92.4249	40	49.2895	97	-7.09884	1437	1125	224	57.204	940	inf	0	0.27792	4	0.270425	12	0.268421	354	1.92527	8333	0.36	0	-42.7	50	1.98	1260
104.849	1477	93.7577	14	97.5597	23	52.0278	85	-4.5775	4996	1187.5	201	60.382	2083	inf	0	0.293361	2	0.285344	10	0.282704	235	4.2432	3679	0.38	0	-40.85	28	2.09	1178
109.764	1213	98.6633	11	102.694	22	54.7661	70	-2.05616	32434	1250	164	63.56	111	inf	0	0.308801	3	0.300263	3	0.296986	219	6.56113	1526	0.4	0	-39	66	2.2	1109
114.679	1153	103.569	16	107.829	20	57.5044	52	0.465188	12226	1312.5	125	66.738	97	inf	0	0.324241	5	0.315182	3	0.311268	123	8.87906	741	0.42	0	-37.15	86	2.31	1072
119.594	1127	108.475	12	112.964	22	60.2427	45	2.98653	3095	1375	104	69.916	1363	inf	0	0.339681	2	0.330101	10	0.325551	117	11.197	363	0.44	0	-35.3	106	2.42	1018
124.509	1142	113.38	15	118.098	19	62.981	32	5.50788	1103	1437.5	102	73.094	808	inf	0	0.355121	2	0.34502	4	0.339833	71	13.5149	205	0.46	0	-33.45	138	2.53	932
129.424	1208	118.286	8	123.233	9	65.7193	30	8.02922	453	1500	80	76.272	84	inf	0	0.370561	1	0.359939	5	0.354115	74	15.8329	110	0.48	0	-31.6	158	2.64	854
134.339	1262	123.192	6	128.368	4	68.4576	28	10.5506	208	1562.5	61	79.45	71	inf	0	0.386001	0	0.374858	8	0.368398	35	18.1508	89	0.5	0	-29.75	194	2.75	810
139.253	1078	128.097	6	133.503	16	71.1959	26	13.0719	113	1625	56	82.628	101	inf	0	0.401441	1	0.389777	8	0.38268	21	20.4687	57	0.52	0	-27.9	118	2.86	730
144.168	1020	133.003	4	138.637	3	73.9342	19	15.5933	87	1687.5	38	85.806	364	inf	0	0.416881	1	0.404696	6	0.396962	23	22.7866	45	0.54	0	-26.05	288	2.97	665
149.083	904	137.909	2	143.772	2	76.6725	14	18.1146	52	1750	29	88.984	604	inf	0	0.432321	0	0.419615	5	0.411245	12	25.1046	25	0.56	0	-24.2	356	3.08	634
153.998	731	142.814	3	148.907	2	79.4108	11	20.6359	25	1812.5	29	92.162	590	inf	0	0.447761	0	0.434534	0	0.425527	35	27.4225	27	0.58	0	-22.35	446	3.19	535
158.913	537	147.72	3	154.041	3	82.1492	7	23.1573	28	1875	30	95.34	61	inf	0	0.463201	1	0.449453	2	0.439809	0	29.7404	18	0.6	0	-20.5	540	3.3	476
163.828	520	152.626	0	159.176	4	84.8875	18	25.6786	19	1937.5	22	98.518	2241	inf	0	0.478641	2	0.464372	1	0.454092	0	32.0584	18	0.62	0	-18.65	676	3.41	469
168.742	563	157.531	1	164.311	2	87.6258	11	28.2	16	2000	23	101.696	247	inf	0	0.494081	1	0.479291	4	0.468374	0	34.3763	13	0.64	0	-16.8	851	3.52	381
173.657	500	162.437	3	169.446	4	90.3641	8	30.7213	13	2062.5	21	104.874	417	inf	0	0.509521	0	0.494209	0	0.482656	0	36.6942	15	0.66	0	-14.95	506	3.63	400
178.572	498	167.342	5	174.58	2	93.1024	11	33.2427	8	2125	10	108.052	72	inf	0	0.524961	0	0.509128	0	0.496939	0	39.0122	7	0.68	0	-13.1	1217	3.74	349
183.487	397	172.248	2	179.715	3	95.8407	1	35.764	6	2187.5	16	111.23	65	inf	0	0.540401	1	0.524047	0	0.511221	0	41.3301	4	0.7	0	-11.25	1586	3.85	307
188.402	357	177.154	4	184.85	2	98.579	6	38.2854	4	2250	18	114.408	85	inf	0	0.555841	0	0.538966	0	0.525503	0	43.648	5	0.72	0	-9.4	2084	3.96	305
193.317	421	182.059	4	189.984	0	101.317	4	40.8067	0	2312.5	12	117.586	91	inf	0	0.571281	0	0.553885	0	0.539785	0	45.966	5	0.74	0	-7.55	2943	4.07	241
198.231	378	186.965	3	195.119	10	104.056	2	43.328	4	2375	10	120.764	240	inf	0	0.586721	0	0.568804	0	0.554068	0	48.2839	0	0.76	0	-5.7	4155	4.18	233
203.146	393	191.871	3	200.254	1	106.794	3	45.8494	1	2437.5	7	123.942	2288	inf	0	0.602161	0	0.583723	0	0.56835	0	50.6018	5	0.78	0	-3.85	2506	4.29	214
208.061	540	196.776	3	205.389	2	109.532	5	48.3707	1	2500	9	127.12	92	inf	0	0.617601	0	0.598642	0	0.582632	0	52.9197	1	0.8	0	-2	5726	4.4	169
212.976	640	201.682	1	210.523	3	112.271	4	50.8921	4	2562.5	8	130.298	2511	inf	0	0.633041	0	0.613561	0	0.596915	0	55.2377	4	0.82	0	-0.15	9624	4.51	172
217.891	651	206.588	2	215.658	0	115.009	3	53.4134	2	2625	5	133.476	61	inf	0	0.648481	0	0.62848	0	0.611197	0	57.5556	2	0.84	0	1.7	5478	4.62	145
222.806	746	211.493	0	220.793	4	117.747	3	55.9348	1	2687.5	4	136.654	78	inf	0	0.663921	0	0.643399	0	0.625479	0	59.8735	1	0.86	0	3.55	4423	4.73	119
227.72	643	216.399	4	225.927	0	120.485	6	58.4561	2	2750	9	139.832	62	inf	0	0.679361	0	0.658318	0	0.639762	0	62.1915	1	0.88	0	5.4	3134	4.84	131
232.635	693	221.305	0	231.062	0	123.224	4	60.9774	1	2812.5	1	143.01	61	inf	0	0.694801	0	0.673237	0	0.654044	0	64.5094	1	0.9	0	7.25	2210	4.95	81
237.55	582	226.21	0	236.197	0	125.962	0	63.4988	0	2875	4	146.188	1329	inf	0	0.710241	0	0.688156	0	0.668326	0	66.8273	2	0.92	0	9.1	882	5.06	91
242.465	571	231.116	0	241.332	0	128.7	4	66.0201	1	2937.5	4	149.366	166	inf	0	0.725681	0	0.703075	0	0.682609	0	69.1453	2	0.94	0	10.95	1449	5.17	73
247.38	432	236.022	0	246.466	0	131.439	2	68.5415	2	3000	2	152.544	68	inf	0	0.741121	0	0.717993	0	0.696891	0	71.4632	1	0.96	0	12.8	1097	5.28	66
252.295	380	240.927	0	251.601	0	134.177	3	71.0628	1	3062.5	4	155.722	66	inf	0	0.756561	0	0.732912	0	0.711173	0	73.7811	2	0.98	0	14.65	848	5.39	64
257.21	336	245.833	0	256.736	2	136.915	0	73.5842	1	3125	1	158.9	584	inf	0	0.772001	0	0.747831	0	0.725456	0	76.0991	3	1	173	16.5	684	5.5	52
262.124	345	250.739	2	261.87	0	139.654	1	76.1055	0	3187.5	4	162.078	638	inf	0	0.787441	0	0.76275	0	0.739738	0	78.417	1	1.02	0	18.35	533	5.61	44
267.039	275	255.644	0	267.005	2	142.392	0	78.6269	0	3250	2	165.256	218	inf	0	0.802881	0	0.777669	0	0.75402	0	80.7349	1	1.04	0	20.2	413	5.72	45
271.954	226	260.55	0	272.14	0	145.13	1	81.1482	0	3312.5	4	168.434	39	inf	0	0.818321	0	0.792588	0	0.768303	0	83.0528	0	1.06	0	22.05	166	5.83	33
276.869	183	265.456	0	277.275	0	147.868	1	83.6695	1	3375	0	171.612	32	inf	0	0.833761	0	0.807507	0	0.782585	0	85.3708	0	1.08	0	23.9	280	5.94	33
281.784	181	270.361	0	282.409	0	150.607	1	86.1909	1	3437.5	1	174.79	145	inf	0	0.849201	0	0.822426	0	0.796867	0	87.6887	0	1.1	0	25.75	223	6.05	20
286.699	154	275.267	0	287.544	0	153.345	0	88.7122	0	3500	1	177.968	36	inf	0	0.864642	0	0.837345	0	0.81115	0	90.0066	2	1.12	0	27.6	167	6.16	19
291.613	158	280.173	2	292.679	0	156.083	1	91.2336	1	3562.5	2	181.146	37	inf	0	0.880082	0	0.852264	0	0.825432	0	92.3246	1	1.14	0	29.45	132	6.27	14
296.528	185	285.078	0	297.813	0	158.822	2	93.7549	0	3625	1	184.324	38	inf	0	0.895522	0	0.867183	0	0.839714	0	94.6425	0	1.16	0	31.3	114	6.38	9
301.443	151	289.984	0	302.948	0	161.56	1	96.2763	0	3687.5	1	187.502	44	inf	0	0.910962	0	0.882102	0	0.853997	0	96.9604	0	1.18	0	33.15	51	6.49	5
306.358	152	294.889	0	308.083	0	164.298	0	98.7976	0	3750	1	190.68	43	inf	0	0.926402	0	0.897021	0	0.868279	0	99.2784	0	1.2	0	35	92	6.6	2
311.273	167	299.795	0	313.218	0	167.037	0	101.319	0	3812.5	2	193.858	41	inf	0	0.941842	0	0.91194	0	0.882561	0	101.596	1	1.22	0	36.85	74	6.71	1
316.188	169	304.701	0	318.352	0	169.775	0	103.84	0	3875	3	197.036	447	inf	0	0.957282	0	0.926859	0	0.896844	0	103.914	0	1.24	0	38.7	66	6.82	1
321.102	173	309.606	0	323.487	0	172.513	0	106.362	0	3937.5	2	200.214	409	inf	0	0.972722	0	0.941777	0	0.911126	0	106.232	1	1.26	0	40.55	55	6.93	0
326.017	185	314.512	0	328.622	0	175.252	0	108.883	0	4000	1	203.392	61	inf	0	0.988162	0	0.956696	0	0.925408	0	108.55	0	1.28	0	42.4	43	7.04	0
330.932	210	319.418	0	333.756	0	177.99	0	111.404	0	4062.5	1	206.57	43	inf	0	1.0036	0	0.971615	0	0.939691	0	110.868	0	1.3	0	44.25	37	7.15	0
335.847	219	324.323	0	338.891	0	180.728	1	113.926	0	4125	0	209.748	478	inf	0	1.01904	0	0.986534	0	0.953973	0	113.186	0	1.32	0	46.1	17	7.26	0
340.762	236	329.229	0	344.026	0	183.466	0	116.447	0	4187.5	0	212.926	61	inf	0	1.03448	0	1.00145	0	0.968255	0	115.504	0	1.34	0	47.95	29	7.37	1
345.677	235	334.135	1	349.161	0	186.205	0	118.968	0	4250	1	216.104	379	inf	0	1.04992	0	1.01637	0	0.982538	0	117.822	0	1.36	0	49.8	22	7.48	0
350.591	227	339.04	0	354.295	0	188.943	1	121.49	0	4312.5	1	219.282	30	inf	0	1.06536	0	1.03129	0	0.99682	0	120.14	1	1.38	0	51.65	18	7.59	0
355.506	188	343.946	0	359.43	1	191.681	0	124.011	0	4375	0	222.46	186	inf	0	1.0808	0	1.04621	0	1.0111	0	122.458	0	1.4	0	53.5	13	7.7	0
360.421	152	348.852	0	364.565	0	194.42	0	126.532	0	4437.5	1	225.638	27	inf	0	1.09624	0	1.06113	0	1.02538	0	124.776	2	1.42	0	55.35	11	7.81	0
365.336	175	353.757	0	369.699	0	197.158	0	129.054	0	4500	0	228.816	34	inf	0	1.11168	0	1.07605	0	1.03967	0	127.094	0	1.44	0	57.2	10	7.92	0
370.251	202	358.663	0	374.834	0	199.896	0	131.575	0	4562.5	0	231.994	32	inf	0	1.12712	0	1.09097	0	1.05395	0	129.411	0	1.46	0	59.05	5	8.03	0
375.166	221	363.569	0	379.969	0	202.635	0	134.096	0	4625	0	235.172	32	inf	0	1.14256	0	1.10589	0	1.06823	0	131.729	0	1.48	0	60.9	9	8.14	0
380.081	180	368.474	0	385.104	0	205.373	0	136.618	0	4687.5	0	238.35	31	inf	0	1.158	0	1.12081	0	1.08251	0	134.047	1	1.5	0	62.75	7	8.25	0
384.995	134	373.38	0	390.238	0	208.111	0	139.139	0	4750	0	241.528	32	inf	0	1.17344	0	1.13572	0	1.0968	0	136.365	0	1.52	0	64.6	5	8.36	0
389.91	102	378.286	0	395.373	0	210.849	0	141.66	0	4812.5	0	244.706	32	inf	0	1.18888	0	1.15064	0	1.11108	0	138.683	0	1.54	0	66.45	4	8.47	0
394.825	94	383.191	0	400.508	0	213.588	0	144.182	0	4875	0	247.884	30	inf	0	1.20432	0	1.16556	0	1.12536	0	141.001	0	1.56	0	68.3	4	8.58	0
399.74	56	388.097	0	405.642	0	216.326	0	146.703	0	4937.5	0	251.062	321	inf	0	1.21976	0	1.18048	0	1.13964	0	143.319	0	1.58	0	70.15	2	8.69	0
404.655	39	393.003	0	410.777	0	219.064	0	149.224	0	5000	1	254.24	27	inf	0	1.2352	0	1.1954	0	1.15393	0	145.637	0	1.6	0	72	4	8.8	0
409.57	34	397.908	0	415.912	0	221.803	0	151.746	0	5062.5	0	257.418	29	inf	0	1.25064	0	1.21032	0	1.16821	0	147.955	0	1.62	0	73.85	4	8.91	0
414.484	10	402.814	0	421.046	0	224.541	0	154.267	0	5125	0	260.596	175	inf	0	1.26608	0	1.22524	0	1.18249	0	150.273	0	1.64	0	75.7	4	9.02	0
419.399	8	407.72	0	426.181	0	227.279	0	156.789	0	5187.5	0	263.774	16	inf	0	1.28152	0	1.24016	0	1.19677	0	152.591	0	1.66	0	77.55	4	9.13	0
424.314	3	412.625	0	431.316	0	230.018	0	159.31	0	5250	0	266.952	15	inf	0	1.29696	0	1.25507	0	1.21105	0	154.909	0	1.68	0	79.4	4	9.24	0
429.229	3	417.531	0	436.451	0	232.756	1	161.831	0	5312.5	0	270.13	16	inf	0	1.3124	0	1.26999	0	1.22534	0	157.227	0	1.7	0	81.25	4	9.35	0
434.144	8	422.436	0	441.585	0	235.494	0	164.353	0	5375	0	273.308	16	inf	0	1.32784	0	1.28491	0	1.23962	0	159.545	0	1.72	0	83.1	2	9.46	0
439.059	6	427.342	0	446.72	0	238.233	0	166.874	0	5437.5	0	276.486	16	inf	0	1.34328	0	1.29983	0	1.2539	0	161.862	0	1.74	0	84.95	4	9.57	0
443.973	10	432.248	0	451.855	0	240.971	0	169.395	0	5500	0	279.664	16	inf	0	1.35872	0	1.31475	0	1.26818	0	164.18	0	1.76	0	86.8	2	9.68	0
448.888	9	437.153	0	456.989	0	243.709	0	171.917	0	5562.5	0	282.842	16	inf	0	1.37416	0	1.32967	0	1.28247	0	166.498	0	1.78	0	88.65	2	9.79	0
453.803	12	442.059	0	462.124	0	246.447	0	174.438	0	5625	0	286.02	15	inf	0	1.3896	0	1.34459	0	1.29675	0	168.816	0	1.8	0	90.5	2	9.9	2
458.718	18	446.965	0	467.259	1	249.186	0	176.959	0	5687.5	0	289.198	16	inf	0	1.40504	0	1.35951	0	1.31103	0	171.134	0	1.82	0	92.35	2	10.01	0
463.633	20	451.87	1	472.394	0	251.924	0	179.481	0	5750	0	292.376	16	inf	0	1.42048	0	1.37443	0	1.32531	0	173.452	0	1.84	0	94.2	2	10.12	0
468.548	21	456.776	0	477.528	0	254.662	0	182.002	0	5812.5	0	295.554	16	inf	0	1.43592	0	1.38935	0	1.3396	0	175.77	0	1.86	0	96.05	1	10.23	0
473.462	11	461.682	0	482.663	0	257.401	0	184.523	0	5875	0	298.732	16	inf	0	1.45136	0	1.40426	0	1.35388	0	178.088	0	1.88	0	97.9	2	10.34	0
478.377	9	466.587	0	487.798	0	260.139	0	187.045	0	5937.5	0	301.91	16	inf	0	1.4668	0	1.41918	0	1.36816	0	180.406	0	1.9	0	99.75	2	10.45	0
483.292	8	471.493	0	492.932	0	262.877	0	189.566	0	6000	0	305.088	16	inf	0	1.48224	0	1.4341	0	1.38244	0	182.724	0	1.92	0	101.6	2	10.56	0
488.207	17	476.399	0	498.067	0	265.616	0	192.087	0	6062.5	0	308.266	647	inf	0	1.49768	0	1.44902	0	1.39672	0	185.042	1	1.94	0	103.45	2	10.67	0
493.122	8	481.304	0	503.202	0	268.354	0	194.609	0	6125	0	311.444	54	inf	0	1.51312	0	1.46394	0	1.41101	0	187.36	0	1.96	0	105.3	2	10.78	0
498.037	3	486.21	2	508.337	2	271.092	1	197.13	1	6187.5	1	314.622	598	inf	0	1.52856	0	1.47886	0	1.42529	0	189.678	1	1.98	0	107.15	1	10.89	0
0	134.354	246.843	13.0929	246.652	15.6415	262.624	9.16787	255.252	0.075063	252.401	356.351	261.476	73.0212	253.579	inf	250.336	0.021163	250.525	0.038727	247.009	0.094066	234.986	0.188776	208.301	0.003009	222.628	0.119374	214.794	nan
234.067	7680.07	246.843	180.41	246.652	242.648	257.882	108.284	255.252	13.5532	254.044	95023.5	258.687	4772.64	254.905	nan	254.852	0.000524	247.799	0.001096	247.009	0.003987	238.353	27.7693	211.087	0.003	213.512	131.729	214.794	nan
0	71190.9	232.829	370084	246.138	284808	256.245	244160	255.208	305183	259.872	165674	256.379	87461.9	254.905	nan	262.979	276646	250.554	192309	245.18	87087.3	238.353	255152	208.435	1.04355e+06	217.803	23052.6	205.001	nan
225.571	227880	238.895	6.92259e+06	251.361	4.51362e+06	262.177	2.35092e+06	245.483	1.18726e+07	247.697	1.22108e+06	253.821	303250	262.193	nan	262.979	2.85964e+06	252.138	1.35562e+06	242.8	330043	233.304	6.46617e+06	208.435	1.89964e+07	211.235	574387	212.205	nan
227.293	104.644	244.91	9.31062	251.361	11.7323	261.604	6.28435	232.662	0	248.785	284	253.821	45.4	256.33	102.491	257.813	0.014838	252.138	0.029419	240.251	0.076012	233.122	0.049389	200.728	0	211.173	0	0	1.0638
225.189	41.627	244.91	2.94356	251.361	1.5519	261.604	0.708228	235.217	-4.26988	259.745	40	258.264	0	255.6	88.8205	261.222	0.00349	252.138	0.009574	240.251	0.025534	231.274	-6.58481	200.728	0	211.173	-18	0	0.106442
225.687	69.7604	242.308	5.57953	251.361	6.42209	260.825	3.11163	246.042	-0.830766	258.208	156	258.264	36.4	254.169	97.2391	261.035	0.008526	259.795	0.018749	240.251	0.049193	227.836	-1.93226	193.643	0	201.176	-5	0	0.364496
225.03	177.189	242.308	15.7626	256.262	19.6901	251.495	11.404	245.338	0.836716	258.208	468	263.354	99.4	248.031	116.653	247.294	0.025373	256.56	0.047464	235.492	0.122436	222.11	2.11429	193.643	0	201.424	5	57.1501	2.0842
231.826	331.333	242.52	35.6192	256.081	43.3584	262.44	27.1668	251.496	4.64095	256.713	898	255.801	218	247.411	inf	249.279	0.058582	256.56	0.09853	235.492	0.225072	218.76	7.06384	207.023	0	216.873	18	0	3.78952
Moments
Log-return		AC-1w Log-return		AC-2w Log-return		AC-m Log-return		AC-3m Log-return		AC-6m Log-return		AC-y Log-return		Abs-log-return		AC-1w Abs-log-return		AC-2w Abs-log-return		AC-m Abs-log-return		AC-3m Abs-log-return		AC-6m Abs-log-return		AC-y Abs-log-return		w-Volatility		AC-w w-Volatility		2w-Volatility		AC-2w 2w-Volatility		m-Volatility		AC-m m-Volatility		3m-Volatility		AC-3m 3m-Volatility		6m-Volatility		AC-6m 6m-Volatility		y-Volatility
-1.19618	1	-1	69	-0.968689	3	-0.740458	13	-0.450509	12	-0.272031	18	-0.228697	17	0	42532	0	1681	2.2e-05	2590	1.5e-05	3876	3e-06	5575	3e-06	6973	3e-06	7416	0	28289	-0.998994	914	0	18854	-0.996718	396	0.002502	11999	-0.998509	327	0.005701	4554	-0.989488	606	0.008374	1576	-0.993328	627	0.015837	945
-1.16562	0	-0.97	152	-0.939399	9	-0.715187	11	-0.431364	11	-0.2558	44	-0.214392	16	0.021962	8473	0.02	1713	0.01971	2486	0.018748	3712	0.01522	5413	0.014731	6843	0.013539	7394	0.014953	16655	-0.96901	1561	0.015044	19806	-0.966862	1056	0.016756	18262	-0.968634	896	0.019885	11582	-0.95967	1142	0.022303	6734	-0.963506	1371	0.030555	3818
-1.13505	0	-0.94	212	-0.910108	8	-0.689915	19	-0.412219	24	-0.239569	106	-0.200086	81	0.043924	3093	0.04	1663	0.039398	2581	0.037481	3768	0.030438	5270	0.029458	6619	0.027075	7623	0.029907	6235	-0.939027	1964	0.030088	8687	-0.937006	1298	0.031011	10443	-0.938758	1274	0.034069	10835	-0.929852	1349	0.036232	7941	-0.933685	1501	0.045272	5506
-1.10449	0	-0.91	299	-0.880817	33	-0.664644	22	-0.393074	32	-0.223338	143	-0.185781	112	0.065885	1390	0.06	1549	0.059087	2495	0.056214	3666	0.045655	5026	0.044186	6132	0.040611	7368	0.04486	2928	-0.909043	1923	0.045132	4441	-0.90715	1554	0.045266	6056	-0.908883	1512	0.048253	7893	-0.900034	1381	0.050161	7422	-0.903864	1691	0.05999	7015
-1.07392	0	-0.88	361	-0.851527	27	-0.639373	29	-0.373929	45	-0.207106	178	-0.171476	150	0.087847	773	0.08	1614	0.078775	2520	0.074947	3527	0.060873	4737	0.058913	5522	0.054147	6144	0.059813	1380	-0.87906	1890	0.060175	2322	-0.877294	1521	0.05952	4078	-0.879007	1527	0.062438	5756	-0.870216	1493	0.064089	6051	-0.874042	1513	0.074707	5506
-1.04336	0	-0.85	387	-0.822236	55	-0.614102	46	-0.354784	88	-0.190875	420	-0.157171	242	0.109809	438	0.1	1636	0.098463	2465	0.093681	3406	0.07609	4523	0.073641	5157	0.067684	4957	0.074767	769	-0.849076	1922	0.075219	1283	-0.847438	1575	0.073775	2449	-0.849131	1523	0.076622	4532	-0.840398	1646	0.078018	5744	-0.844221	1539	0.089424	4242
-1.0128	0	-0.82	428	-0.792945	66	-0.58883	86	-0.335639	160	-0.174644	570	-0.142865	594	0.131771	259	0.12	1621	0.118152	2459	0.112414	3318	0.091308	4136	0.088368	4569	0.08122	4175	0.08972	452	-0.819093	1686	0.090263	753	-0.817582	1540	0.08803	1433	-0.819256	1520	0.090806	3351	-0.81058	1463	0.091947	4577	-0.814399	1458	0.104142	4216
-0.982232	0	-0.79	481	-0.763655	105	-0.563559	120	-0.316493	184	-0.158413	944	-0.12856	823	0.153733	168	0.14	1596	0.13784	2405	0.131147	3238	0.106525	3945	0.103096	3618	0.094756	3480	0.104673	280	-0.789109	1585	0.105307	449	-0.787725	1519	0.102284	861	-0.78938	1501	0.10499	2417	-0.780762	1598	0.105876	3282	-0.784578	1278	0.118859	4405
-0.951668	0	-0.76	551	-0.734364	146	-0.538288	138	-0.297348	311	-0.142181	1302	-0.114255	1366	0.175694	122	0.16	1722	0.157528	2319	0.14988	3093	0.121743	3363	0.117823	3043	0.108292	2471	0.119626	172	-0.759126	1554	0.120351	274	-0.757869	1545	0.116539	575	-0.759505	1443	0.119174	1746	-0.750944	1506	0.119804	2796	-0.754757	1305	0.133576	3038
-0.921104	0	-0.73	616	-0.705073	196	-0.513017	179	-0.278203	442	-0.12595	1871	-0.099949	1863	0.197656	65	0.18	1689	0.177217	2282	0.168614	2950	0.13696	2816	0.132551	2572	0.121828	1850	0.13458	104	-0.729142	1438	0.135395	196	-0.728013	1389	0.130794	385	-0.729629	1404	0.133359	1307	-0.721126	1354	0.133733	2453	-0.724935	1419	0.148294	2689
-0.89054	0	-0.7	654	-0.675783	270	-0.487745	283	-0.259058	442	-0.109719	2398	-0.085644	2685	0.219618	61	0.2	1598	0.196905	2354	0.187347	2735	0.152178	2382	0.147278	1968	0.135365	1107	0.149533	63	-0.699159	1429	0.150438	142	-0.698157	1381	0.145048	282	-0.699754	1406	0.147543	866	-0.691307	1324	0.147662	2051	-0.695114	1396	0.163011	2736
-0.859976	0	-0.67	738	-0.646492	318	-0.462474	358	-0.239913	625	-0.093488	2860	-0.071339	3292	0.24158	29	0.22	1720	0.216593	2330	0.20608	2516	0.167395	2095	0.162006	1404	0.148901	743	0.164486	48	-0.669176	1304	0.165482	84	-0.668301	1321	0.159303	169	-0.669878	1368	0.161727	718	-0.661489	1157	0.16159	1300	-0.665293	1208	0.177728	2462
-0.829412	0	-0.64	812	-0.617201	371	-0.437203	427	-0.220768	927	-0.077257	3509	-0.057034	3665	0.263542	19	0.24	1623	0.236282	2195	0.224813	2365	0.182613	1779	0.176733	935	0.162437	701	0.17944	36	-0.639192	1237	0.180526	59	-0.638445	1305	0.173558	148	-0.640002	1236	0.175911	572	-0.631671	1214	0.175519	1088	-0.635471	1200	0.192446	1737
-0.798848	0	-0.61	876	-0.587911	431	-0.411932	491	-0.201623	1056	-0.061025	3794	-0.042728	4353	0.285503	22	0.26	1732	0.25597	2182	0.243546	2099	0.19783	1498	0.191461	714	0.175973	511	0.194393	27	-0.609209	1163	0.19557	31	-0.608589	1227	0.187812	92	-0.610127	1162	0.190095	400	-0.601853	1172	0.189448	923	-0.60565	1039	0.207163	1756
-0.768284	0	-0.58	908	-0.55862	549	-0.38666	604	-0.182478	1241	-0.044794	4138	-0.028423	5186	0.307465	12	0.28	1632	0.275658	2156	0.26228	1895	0.213048	1143	0.206188	548	0.18951	545	0.209346	13	-0.579225	1216	0.210614	31	-0.578733	1125	0.202067	82	-0.580251	1178	0.20428	256	-0.572035	1066	0.203377	724	-0.575828	1157	0.22188	1602
-0.73772	0	-0.55	937	-0.529329	643	-0.361389	780	-0.163332	1480	-0.028563	4265	-0.014118	5990	0.329427	6	0.3	1646	0.295347	1952	0.281013	1753	0.228265	1010	0.220916	355	0.203046	357	0.2243	9	-0.549242	1121	0.225658	15	-0.548876	1136	0.216322	43	-0.550376	1113	0.218464	223	-0.542217	948	0.217305	674	-0.546007	1048	0.236598	1225
-0.707156	0	-0.52	970	-0.500039	766	-0.336118	982	-0.144187	1718	-0.012332	4302	0.000187	5654	0.351389	11	0.32	1620	0.315035	1819	0.299746	1509	0.243483	771	0.235643	165	0.216582	221	0.239253	8	-0.519258	1051	0.240701	18	-0.51902	1150	0.230576	24	-0.5205	1044	0.232648	125	-0.512399	957	0.231234	513	-0.516186	1067	0.251315	1140
-0.676592	0	-0.49	1004	-0.470748	793	-0.310847	1076	-0.125042	1994	0.0039	4356	0.014493	4811	0.373351	9	0.34	1634	0.334723	1798	0.318479	1286	0.2587	596	0.250371	99	0.230118	115	0.254206	6	-0.489275	1046	0.255745	13	-0.489164	1004	0.244831	29	-0.490625	1060	0.246832	74	-0.482581	933	0.245163	481	-0.486364	1067	0.266032	691
-0.646028	0	-0.46	996	-0.441457	931	-0.285575	1218	-0.105897	2532	0.020131	4183	0.028798	4167	0.395312	2	0.36	1680	0.354412	1629	0.337213	1150	0.273918	392	0.265098	82	0.243654	97	0.26916	5	-0.459291	957	0.270789	10	-0.459308	1036	0.259086	16	-0.460749	959	0.261016	55	-0.452763	905	0.259092	299	-0.456543	955	0.28075	499
-0.615464	0	-0.43	1112	-0.412167	1015	-0.260304	1442	-0.086752	2809	0.036362	3984	0.043103	3715	0.417274	5	0.38	1608	0.3741	1520	0.355946	990	0.289135	296	0.279826	42	0.257191	59	0.284113	2	-0.429308	959	0.285833	7	-0.429452	953	0.27334	11	-0.430873	946	0.2752	64	-0.422945	869	0.27302	215	-0.426721	923	0.295467	427
-0.5849	0	-0.4	1133	-0.382876	1091	-0.235033	1621	-0.067607	3051	0.052593	3324	0.057408	2378	0.439236	0	0.4	1536	0.393788	1531	0.374679	817	0.304353	205	0.294553	41	0.270727	19	0.299066	6	-0.399324	936	0.300877	5	-0.399596	962	0.287595	12	-0.400998	877	0.289385	31	-0.393127	818	0.286949	125	-0.3969	907	0.310184	414
-0.554336	0	-0.37	1133	-0.353585	1284	-0.209762	1846	-0.048462	3173	0.068825	2850	0.071714	1894	0.461198	1	0.42	1558	0.413477	1341	0.393412	732	0.31957	142	0.309281	25	0.284263	13	0.314019	2	-0.369341	908	0.315921	3	-0.36974	945	0.301849	4	-0.371122	906	0.303569	47	-0.363308	772	0.300878	134	-0.367079	943	0.324902	282
-0.523772	1	-0.34	1148	-0.324295	1389	-0.18449	1929	-0.029317	3440	0.085056	2118	0.086019	1428	0.48316	0	0.44	1567	0.433165	1343	0.412146	637	0.334788	107	0.324008	15	0.297799	6	0.328973	0	-0.339358	852	0.330964	0	-0.339883	922	0.316104	5	-0.341247	895	0.317753	16	-0.33349	778	0.314806	109	-0.337257	917	0.339619	349
-0.493208	0	-0.31	1222	-0.295004	1474	-0.159219	2095	-0.010171	3441	0.101287	1623	0.100324	1159	0.505121	2	0.46	1400	0.452853	1125	0.430879	468	0.350005	81	0.338736	8	0.311335	68	0.343926	1	-0.309374	810	0.346008	1	-0.310027	847	0.330359	7	-0.311371	847	0.331937	18	-0.303672	786	0.328735	121	-0.307436	833	0.354336	214
-0.462644	2	-0.28	1239	-0.265713	1524	-0.133948	2186	0.008974	3560	0.117518	1134	0.114629	655	0.527083	1	0.48	1419	0.472542	967	0.449612	408	0.365223	53	0.353463	14	0.324872	51	0.358879	1	-0.279391	750	0.361052	1	-0.280171	864	0.344613	5	-0.281496	831	0.346121	6	-0.273854	716	0.342664	80	-0.277614	903	0.369054	146
-0.43208	2	-0.25	1275	-0.236423	1555	-0.108677	2322	0.028119	3557	0.13375	993	0.128935	424	0.549045	1	0.5	1325	0.49223	875	0.468345	306	0.38044	60	0.368191	7	0.338408	7	0.373833	1	-0.249407	730	0.376096	3	-0.250315	815	0.358868	8	-0.25162	756	0.360306	6	-0.244036	728	0.356593	59	-0.247793	850	0.383771	77
-0.401516	3	-0.22	1293	-0.207132	1718	-0.083405	2509	0.047264	3192	0.149981	835	0.14324	364	0.571007	0	0.52	1302	0.511918	813	0.487078	236	0.395658	33	0.382918	7	0.351944	2	0.388786	0	-0.219424	755	0.39114	3	-0.220459	750	0.373123	5	-0.221745	755	0.37449	9	-0.214218	700	0.370521	10	-0.217972	810	0.398488	81
-0.370952	8	-0.19	1475	-0.177841	1761	-0.058134	2586	0.066409	3027	0.166212	470	0.157545	259	0.592969	1	0.54	1213	0.531607	698	0.505812	202	0.410875	22	0.397646	3	0.36548	0	0.403739	2	-0.18944	757	0.406184	2	-0.190603	785	0.387377	9	-0.191869	772	0.388674	16	-0.1844	742	0.38445	12	-0.18815	762	0.413206	95
-0.340388	6	-0.16	1395	-0.148551	1863	-0.032863	2511	0.085554	2767	0.182443	291	0.17185	119	0.61493	1	0.56	1146	0.551295	611	0.524545	160	0.426093	10	0.412373	3	0.379016	0	0.418693	1	-0.159457	710	0.421227	1	-0.160747	827	0.401632	4	-0.161993	800	0.402858	21	-0.154582	716	0.398379	6	-0.158329	738	0.427923	49
-0.309825	13	-0.13	1378	-0.11926	1967	-0.007592	2520	0.104699	2603	0.198675	163	0.186156	36	0.636892	0	0.58	1065	0.570983	535	0.543278	114	0.44131	5	0.427101	5	0.392553	0	0.433646	1	-0.129473	749	0.436271	1	-0.130891	767	0.415887	4	-0.132118	775	0.417042	4	-0.124764	758	0.412307	0	-0.128507	714	0.44264	66
-0.279261	15	-0.1	1438	-0.08997	2032	0.01768	2554	0.123845	2327	0.214906	82	0.200461	2	0.658854	1	0.6	1036	0.590672	507	0.562011	122	0.456528	7	0.441828	4	0.406089	0	0.448599	0	-0.09949	681	0.451315	2	-0.101034	798	0.430141	0	-0.102242	751	0.431226	0	-0.094946	714	0.426236	0	-0.098686	739	0.457358	37
-0.248697	30	-0.07	1350	-0.060679	2042	0.042951	2479	0.14299	1858	0.231137	67	0.214766	0	0.680816	0	0.62	973	0.61036	454	0.580745	91	0.471746	2	0.456556	6	0.419625	0	0.463553	1	-0.069507	651	0.466359	1	-0.071178	763	0.444396	0	-0.072367	729	0.445411	0	-0.065128	784	0.440165	0	-0.068865	744	0.472075	30
-0.218133	62	-0.04	1453	-0.031388	2174	0.068222	2455	0.162135	1326	0.247368	65	0.229072	0	0.702778	0	0.64	896	0.630048	374	0.599478	79	0.486963	5	0.471283	2	0.433161	0	0.478506	2	-0.039523	662	0.481403	1	-0.041322	726	0.458651	0	-0.042491	731	0.459595	0	-0.035309	742	0.454094	0	-0.039043	761	0.486792	5
-0.187569	93	-0.01	1442	-0.002098	2146	0.093493	2193	0.18128	1019	0.2636	31	0.243377	0	0.724739	0	0.66	865	0.649737	321	0.618211	63	0.502181	1	0.486011	0	0.446698	0	0.493459	1	-0.00954	596	0.496447	1	-0.011466	731	0.472905	0	-0.012616	720	0.473779	0	-0.005491	695	0.468022	0	-0.009222	790	0.50151	0
-0.157005	175	0.02	1384	0.027193	2075	0.118765	2179	0.200425	883	0.279831	27	0.257682	0	0.746701	1	0.68	806	0.669425	271	0.636944	62	0.517398	1	0.500738	0	0.460234	0	0.508412	0	0.020444	631	0.51149	0	0.01839	712	0.48716	0	0.01726	729	0.487963	0	0.024327	750	0.481951	0	0.0206	843	0.516227	0
-0.126441	392	0.05	1463	0.056484	2006	0.144036	1987	0.21957	628	0.296062	8	0.271987	0	0.768663	0	0.7	742	0.689113	214	0.655677	56	0.532616	0	0.515466	0	0.47377	0	0.523366	0	0.050427	649	0.526534	0	0.048246	705	0.501415	0	0.047136	733	0.502147	0	0.054145	691	0.49588	0	0.050421	764	0.530944	0
-0.095877	891	0.08	1395	0.085774	1920	0.169307	1810	0.238715	506	0.312293	22	0.286293	0	0.790625	0	0.72	695	0.708802	206	0.674411	26	0.547833	0	0.530193	0	0.487306	0	0.538319	0	0.080411	640	0.541578	0	0.078102	715	0.515669	0	0.077011	675	0.516332	0	0.083963	698	0.509809	0	0.080242	774	0.545662	0
-0.065313	2654	0.11	1377	0.115065	1879	0.194578	1684	0.25786	331	0.328525	10	0.300598	0	0.812587	0	0.74	660	0.72849	154	0.693144	32	0.563051	0	0.544921	0	0.500842	0	0.553272	0	0.110394	608	0.556622	0	0.107958	764	0.529924	0	0.106887	717	0.530516	0	0.113781	708	0.523737	0	0.110064	783	0.560379	0
-0.034749	14347	0.14	1348	0.144356	1895	0.219849	1554	0.277006	214	0.344756	2	0.314903	0	0.834548	0	0.76	657	0.748178	147	0.711877	27	0.578268	0	0.559648	0	0.514379	0	0.568226	0	0.140378	627	0.571666	0	0.137815	712	0.544179	0	0.136762	682	0.5447	0	0.143599	704	0.537666	0	0.139885	724	0.575096	0
-0.004185	32539	0.17	1182	0.173646	1723	0.245121	1382	0.296151	204	0.360987	0	0.329208	0	0.85651	1	0.78	593	0.767867	98	0.73061	8	0.593486	0	0.574376	0	0.527915	0	0.583179	0	0.170361	606	0.58671	0	0.167671	657	0.558433	0	0.166638	676	0.558884	0	0.173417	656	0.551595	0	0.169706	657	0.589814	0
0.026379	4054	0.2	1297	0.202937	1646	0.270392	1204	0.315296	100	0.377218	0	0.343514	0	0.878472	0	0.8	514	0.787555	78	0.749344	0	0.608703	0	0.589103	0	0.541451	0	0.598132	0	0.200345	608	0.601753	0	0.197527	707	0.572688	0	0.196513	692	0.573068	0	0.203235	695	0.565523	0	0.199528	683	0.604531	0
0.056943	1168	0.23	1202	0.232228	1530	0.295663	1022	0.334441	72	0.393449	0	0.357819	0	0.900434	0	0.82	463	0.807243	79	0.768077	1	0.623921	0	0.603831	0	0.554987	0	0.613086	0	0.230328	593	0.616797	0	0.227383	670	0.586943	0	0.226389	717	0.587252	0	0.233053	659	0.579452	0	0.229349	695	0.619249	0
0.087507	489	0.26	1184	0.261518	1385	0.320934	911	0.353586	51	0.409681	0	0.372124	0	0.922396	0	0.84	433	0.826932	57	0.78681	0	0.639138	0	0.618558	0	0.568523	0	0.628039	0	0.260311	630	0.631841	0	0.257239	653	0.601197	0	0.256265	667	0.601437	0	0.262872	653	0.593381	0	0.259171	674	0.633966	0
0.118071	233	0.29	1111	0.290809	1309	0.346206	727	0.372731	27	0.425912	0	0.386429	0	0.944357	0	0.86	374	0.84662	44	0.805543	0	0.654356	0	0.633286	0	0.58206	0	0.642992	0	0.290295	624	0.646885	0	0.287095	670	0.615452	0	0.28614	691	0.615621	0	0.29269	703	0.60731	0	0.288992	704	0.648683	0
0.148635	131	0.32	1042	0.3201	1225	0.371477	612	0.391876	6	0.442143	0	0.400735	0	0.966319	0	0.88	348	0.866308	46	0.824277	0	0.669573	0	0.648013	0	0.595596	0	0.657946	0	0.320278	638	0.661929	0	0.316951	667	0.629707	0	0.316016	690	0.629805	0	0.322508	655	0.621238	0	0.318813	647	0.663401	0
0.179199	73	0.35	1020	0.34939	1078	0.396748	522	0.411021	3	0.458374	0	0.41504	0	0.988281	0	0.9	290	0.885997	34	0.84301	0	0.684791	0	0.662741	0	0.609132	0	0.672899	0	0.350262	603	0.676973	0	0.346807	714	0.643961	0	0.345891	735	0.643989	0	0.352326	719	0.635167	0	0.348635	633	0.678118	0
0.209763	47	0.38	966	0.378681	1017	0.422019	460	0.430167	0	0.474606	0	0.429345	0	1.01024	0	0.92	232	0.905685	17	0.861743	1	0.700008	0	0.677468	0	0.622668	0	0.687852	0	0.380245	618	0.692016	0	0.376664	696	0.658216	0	0.375767	721	0.658173	0	0.382144	750	0.649096	0	0.378456	676	0.692835	0
0.240327	18	0.41	965	0.407972	930	0.447291	326	0.449312	1	0.490837	0	0.44365	0	1.03221	0	0.94	193	0.925373	14	0.880476	0	0.715226	0	0.692196	0	0.636205	0	0.702805	0	0.410229	635	0.70706	0	0.40652	666	0.672471	0	0.405642	711	0.672358	0	0.411962	704	0.663024	0	0.408278	702	0.707553	0
0.270891	20	0.44	946	0.437262	865	0.472562	208	0.468457	0	0.507068	0	0.457956	0	1.05417	0	0.96	151	0.945062	4	0.899209	0	0.730443	0	0.706923	0	0.649741	0	0.717759	0	0.440212	582	0.722104	0	0.436376	664	0.686725	0	0.435518	678	0.686542	0	0.44178	708	0.676953	0	0.438099	641	0.72227	0
0.301455	8	0.47	851	0.466553	744	0.497833	185	0.487602	0	0.523299	0	0.472261	0	1.07613	0	0.98	65	0.96475	5	0.917943	0	0.745661	0	0.721651	0	0.663277	0	0.732712	0	0.470196	636	0.737148	0	0.466232	655	0.70098	0	0.465394	706	0.700726	0	0.471598	681	0.690882	0	0.46792	701	0.736987	0
0.332019	6	0.5	840	0.495844	641	0.523104	188	0.506747	0	0.539531	0	0.486566	0	1.09809	0	1	6	0.984438	0	0.936676	0	0.760878	0	0.736378	0	0.676813	0	0.747665	0	0.500179	651	0.752192	0	0.496088	681	0.715235	0	0.495269	689	0.71491	0	0.501416	745	0.704811	0	0.497742	732	0.751705	0
0.362583	6	0.53	788	0.525134	512	0.548376	134	0.525892	0	0.555762	0	0.500871	0	1.12005	0	1.02	0	1.00413	0	0.955409	0	0.776096	0	0.751106	0	0.690349	0	0.762619	0	0.530163	612	0.767236	0	0.525944	715	0.729489	0	0.525145	709	0.729094	0	0.531234	722	0.718739	0	0.527563	650	0.766422	0
0.393147	3	0.56	755	0.554425	454	0.573647	102	0.545037	0	0.571993	0	0.515177	0	1.14201	0	1.04	0	1.02381	0	0.974142	0	0.791313	0	0.765833	0	0.703886	0	0.777572	0	0.560146	596	0.782279	0	0.5558	674	0.743744	0	0.55502	712	0.743279	0	0.561052	698	0.732668	0	0.557385	593	0.781139	0
0.423711	1	0.59	674	0.583716	404	0.598918	58	0.564182	0	0.588224	0	0.529482	0	1.16397	0	1.06	0	1.0435	0	0.992876	0	0.806531	0	0.780561	0	0.717422	0	0.792525	0	0.590129	617	0.797323	0	0.585657	670	0.757999	0	0.584896	722	0.757463	0	0.590871	788	0.746597	0	0.587206	646	0.795857	0
0.454275	1	0.62	624	0.613006	343	0.624189	57	0.583328	0	0.604456	0	0.543787	0	1.18594	1	1.08	0	1.06319	0	1.01161	0	0.821748	0	0.795288	0	0.730958	0	0.807479	0	0.620113	627	0.812367	0	0.615513	678	0.772253	0	0.614771	767	0.771647	0	0.620689	774	0.760526	0	0.617027	694	0.810574	0
0.484839	1	0.65	599	0.642297	293	0.649461	33	0.602473	0	0.620687	0	0.558092	0	1.2079	0	1.1	0	1.08288	0	1.03034	0	0.836966	0	0.810016	0	0.744494	0	0.822432	0	0.650096	603	0.827411	0	0.645369	673	0.786508	0	0.644647	712	0.785831	0	0.650507	790	0.774454	0	0.646849	679	0.825291	0
0.515403	1	0.68	596	0.671588	232	0.674732	15	0.621618	0	0.636918	0	0.572398	0	1.22986	0	1.12	0	1.10257	0	1.04907	0	0.852183	0	0.824743	0	0.75803	0	0.837385	0	0.68008	584	0.842455	0	0.675225	717	0.800763	0	0.674522	649	0.800015	0	0.680325	825	0.788383	0	0.67667	660	0.840009	0
0.545967	1	0.71	527	0.700878	206	0.700003	4	0.640763	0	0.653149	0	0.586703	0	1.25182	0	1.14	0	1.12226	0	1.06781	0	0.867401	0	0.839471	0	0.771567	0	0.852339	0	0.710063	584	0.857499	0	0.705081	691	0.815017	0	0.704398	698	0.814199	0	0.710143	749	0.802312	0	0.706492	597	0.854726	0
0.576531	0	0.74	453	0.730169	142	0.725274	3	0.659908	0	0.669381	0	0.601008	0	1.27378	0	1.16	0	1.14194	0	1.08654	0	0.882618	0	0.854198	0	0.785103	0	0.867292	0	0.740047	572	0.872543	0	0.734937	706	0.829272	0	0.734274	669	0.828384	0	0.739961	816	0.81624	0	0.736313	592	0.869443	0
0.607095	2	0.77	447	0.759459	101	0.750546	1	0.679053	0	0.685612	0	0.615314	0	1.29575	0	1.18	0	1.16163	0	1.10528	0	0.897836	0	0.868926	0	0.798639	0	0.882245	0	0.77003	579	0.887586	0	0.764793	693	0.843526	0	0.764149	728	0.842568	0	0.769779	769	0.830169	0	0.766134	600	0.884161	0
0.637659	0	0.8	364	0.78875	77	0.775817	2	0.698198	0	0.701843	0	0.629619	0	1.31771	0	1.2	0	1.18132	0	1.12401	0	0.913053	0	0.883653	0	0.812175	0	0.897198	0	0.800014	585	0.90263	0	0.794649	688	0.857781	0	0.794025	728	0.856752	0	0.799597	831	0.844098	0	0.795956	732	0.898878	0
0.668223	1	0.83	326	0.818041	55	0.801088	0	0.717343	0	0.718074	0	0.643924	0	1.33967	0	1.22	0	1.20101	0	1.14274	0	0.928271	0	0.898381	0	0.825711	0	0.912152	0	0.829997	550	0.917674	0	0.824506	614	0.872036	0	0.8239	750	0.870936	0	0.829415	718	0.858027	0	0.825777	728	0.913595	0
0.698787	0	0.86	289	0.847331	27	0.826359	0	0.736489	0	0.734306	0	0.658229	0	1.36163	0	1.24	0	1.2207	0	1.16148	0	0.943488	0	0.913108	0	0.839248	0	0.927105	0	0.85998	547	0.932718	0	0.854362	597	0.88629	0	0.853776	769	0.88512	0	0.859233	712	0.871955	0	0.855599	750	0.928313	0
0.729351	1	0.89	237	0.876622	18	0.851631	0	0.755634	0	0.750537	0	0.672535	0	1.38359	0	1.26	0	1.24039	0	1.18021	0	0.958706	0	0.927836	0	0.852784	0	0.942058	0	0.889964	529	0.947762	0	0.884218	490	0.900545	0	0.883651	587	0.899305	0	0.889051	771	0.885884	0	0.88542	614	0.94303	0
0.759915	0	0.92	161	0.905913	8	0.876902	0	0.774779	0	0.766768	0	0.68684	0	1.40556	0	1.28	0	1.26008	0	1.19894	0	0.973923	0	0.942563	0	0.86632	0	0.957012	0	0.919947	442	0.962806	0	0.914074	368	0.9148	0	0.913527	456	0.913489	0	0.91887	590	0.899813	0	0.915241	393	0.957747	0
0.790479	0	0.95	110	0.935203	5	0.902173	0	0.793924	0	0.782999	0	0.701145	0	1.42752	0	1.3	0	1.27976	0	1.21767	0	0.989141	0	0.957291	0	0.879856	0	0.971965	0	0.949931	327	0.977849	0	0.94393	246	0.929054	0	0.943403	326	0.927673	0	0.948688	386	0.913742	0	0.945063	286	0.972465	0
0.821043	0	0.98	40	0.964494	0	0.927444	0	0.813069	0	0.79923	0	0.71545	0	1.44948	0	1.32	0	1.29945	0	1.23641	0	1.00436	0	0.972019	0	0.893393	0	0.986918	0	0.979914	100	0.992893	0	0.973786	39	0.943309	0	0.973278	65	0.941857	0	0.978506	150	0.92767	0	0.974884	80	0.987182	0
0.851607	1	1.01	0	0.993785	0	0.952716	0	0.832214	0	0.815462	0	0.729756	0	1.47144	0	1.34	0	1.31914	0	1.25514	0	1.01958	0	0.986746	0	0.906929	0	1.00187	0	1.0099	0	1.00794	0	1.00364	0	0.957564	0	1.00315	0	0.956041	0	1.00832	0	0.941599	0	1.0047	0	1.0019	0
0.882171	0	1.04	0	1.02307	0	0.977987	0	0.851359	0	0.831693	0	0.744061	0	1.4934	0	1.36	0	1.33883	0	1.27387	0	1.03479	0	1.00147	0	0.920465	0	1.01683	0	1.03988	0	1.02298	0	1.0335	0	0.971818	0	1.03303	0	0.970225	0	1.03814	0	0.955528	0	1.03453	0	1.01662	0
0.912735	0	1.07	0	1.05237	0	1.00326	0	0.870504	0	0.847924	0	0.758366	0	1.51536	0	1.38	0	1.35852	0	1.29261	0	1.05001	0	1.0162	0	0.934001	0	1.03178	0	1.06987	0	1.03802	0	1.06336	0	0.986073	0	1.0629	0	0.98441	0	1.06796	0	0.969456	0	1.06435	0	1.03133	0
0.943299	0	1.1	0	1.08166	0	1.02853	0	0.88965	0	0.864155	0	0.772671	0	1.53733	0	1.4	0	1.3782	0	1.31134	0	1.06523	0	1.03093	0	0.947537	0	1.04673	0	1.09985	0	1.05307	0	1.09321	0	1.00033	0	1.09278	0	0.998594	0	1.09778	0	0.983385	0	1.09417	0	1.04605	0
0.973863	0	1.13	0	1.11095	0	1.0538	0	0.908795	0	0.880387	0	0.786977	0	1.55929	0	1.42	0	1.39789	0	1.33007	0	1.08045	0	1.04566	0	0.961074	0	1.06168	0	1.12983	0	1.06811	0	1.12307	0	1.01458	0	1.12266	0	1.01278	0	1.1276	0	0.997314	0	1.12399	0	1.06077	0
1.00443	0	1.16	0	1.14024	0	1.07907	0	0.92794	0	0.896618	0	0.801282	0	1.58125	0	1.44	0	1.41758	0	1.34881	0	1.09566	0	1.06038	0	0.97461	0	1.07664	0	1.15982	0	1.08316	0	1.15292	0	1.02884	0	1.15253	0	1.02696	0	1.15741	0	1.01124	0	1.15381	0	1.07549	0
1.03499	0	1.19	0	1.16953	0	1.10434	0	0.947085	0	0.912849	0	0.815587	0	1.60321	0	1.46	0	1.43727	0	1.36754	0	1.11088	0	1.07511	0	0.988146	0	1.09159	0	1.1898	0	1.0982	0	1.18278	0	1.04309	0	1.18241	0	1.04115	0	1.18723	0	1.02517	0	1.18363	0	1.0902	0
1.06556	0	1.22	0	1.19882	0	1.12961	0	0.96623	0	0.92908	0	0.829892	0	1.62517	0	1.48	0	1.45696	0	1.38627	0	1.1261	0	1.08984	0	1.00168	0	1.10654	0	1.21978	0	1.11324	0	1.21263	0	1.05735	0	1.21228	0	1.05533	0	1.21705	0	1.0391	0	1.21345	0	1.10492	0
1.09612	0	1.25	0	1.22811	0	1.15489	0	0.985375	0	0.945312	0	0.844198	0	1.64714	0	1.5	0	1.47665	0	1.40501	0	1.14132	0	1.10457	0	1.01522	0	1.1215	0	1.24977	0	1.12829	0	1.24249	0	1.0716	0	1.24216	0	1.06951	0	1.24687	0	1.05303	0	1.24328	0	1.11964	0
1.12668	0	1.28	0	1.2574	0	1.18016	0	1.00452	0	0.961543	0	0.858503	0	1.6691	0	1.52	0	1.49633	0	1.42374	0	1.15653	0	1.11929	0	1.02876	0	1.13645	0	1.27975	0	1.14333	0	1.27235	0	1.08586	0	1.27203	0	1.0837	0	1.27669	0	1.06696	0	1.2731	0	1.13436	0
1.15725	0	1.31	0	1.28669	0	1.20543	0	1.02367	0	0.977774	0	0.872808	0	1.69106	0	1.54	0	1.51602	0	1.44247	0	1.17175	0	1.13402	0	1.04229	0	1.15141	0	1.30973	0	1.15837	0	1.3022	0	1.10011	0	1.30191	0	1.09788	0	1.30651	0	1.08089	0	1.30292	0	1.14907	0
1.18781	0	1.34	0	1.31598	0	1.2307	0	1.04281	0	0.994005	0	0.887113	0	1.71302	0	1.56	0	1.53571	0	1.46121	0	1.18697	0	1.14875	0	1.05583	0	1.16636	0	1.33972	0	1.17342	0	1.33206	0	1.11437	0	1.33178	0	1.11207	0	1.33632	0	1.09482	0	1.33274	0	1.16379	0
1.21837	0	1.37	0	1.34527	0	1.25597	0	1.06196	0	1.01024	0	0.901419	0	1.73498	0	1.58	0	1.5554	0	1.47994	0	1.20219	0	1.16348	0	1.06936	0	1.18131	0	1.3697	0	1.18846	0	1.36192	0	1.12862	0	1.36166	0	1.12625	0	1.36614	0	1.10874	0	1.36256	0	1.17851	0
1.24894	0	1.4	0	1.37456	0	1.28124	0	1.0811	0	1.02647	0	0.915724	0	1.75694	0	1.6	0	1.57509	0	1.49867	0	1.2174	0	1.1782	0	1.0829	0	1.19626	0	1.39968	0	1.20351	0	1.39177	0	1.14287	0	1.39154	0	1.14044	0	1.39596	0	1.12267	0	1.39238	0	1.19322	0
1.2795	0	1.43	0	1.40385	0	1.30651	0	1.10025	0	1.0427	0	0.930029	0	1.77891	0	1.62	0	1.59478	0	1.51741	0	1.23262	0	1.19293	0	1.09644	0	1.21122	0	1.42967	0	1.21855	0	1.42163	0	1.15713	0	1.42141	0	1.15462	0	1.42578	0	1.1366	0	1.4222	0	1.20794	0
1.31007	0	1.46	0	1.43314	0	1.33178	0	1.11939	0	1.05893	0	0.944335	0	1.80087	0	1.64	0	1.61447	0	1.53614	0	1.24784	0	1.20766	0	1.10997	0	1.22617	0	1.45965	0	1.23359	0	1.45148	0	1.17138	0	1.45129	0	1.1688	0	1.45559	0	1.15053	0	1.45203	0	1.22266	0
1.34063	0	1.49	0	1.46243	0	1.35706	0	1.13854	0	1.07516	0	0.95864	0	1.82283	0	1.66	0	1.63415	0	1.55487	0	1.26306	0	1.22239	0	1.12351	0	1.24112	0	1.48963	0	1.24864	0	1.48134	0	1.18564	0	1.48116	0	1.18299	0	1.48541	0	1.16446	0	1.48185	0	1.23738	0
1.37119	0	1.52	0	1.49173	0	1.38233	0	1.15768	0	1.09139	0	0.972945	0	1.84479	0	1.68	0	1.65384	0	1.57361	0	1.27827	0	1.23711	0	1.13704	0	1.25608	0	1.51962	0	1.26368	0	1.5112	0	1.19989	0	1.51104	0	1.19717	0	1.51523	0	1.17839	0	1.51167	0	1.25209	0
1.40176	0	1.55	0	1.52102	0	1.4076	0	1.17683	0	1.10762	0	0.98725	0	1.86675	0	1.7	0	1.67353	0	1.59234	0	1.29349	0	1.25184	0	1.15058	0	1.27103	0	1.5496	0	1.27873	0	1.54105	0	1.21415	0	1.54091	0	1.21136	0	1.54505	0	1.19232	0	1.54149	0	1.26681	0
1.43232	0	1.58	0	1.55031	0	1.43287	0	1.19597	0	1.12386	0	1.00156	0	1.88871	0	1.72	0	1.69322	0	1.61107	0	1.30871	0	1.26657	0	1.16412	0	1.28598	0	1.57958	0	1.29377	0	1.57091	0	1.2284	0	1.57079	0	1.22554	0	1.57487	0	1.20625	0	1.57131	0	1.28153	0
1.46289	0	1.61	0	1.5796	0	1.45814	0	1.21512	0	1.14009	0	1.01586	0	1.91068	0	1.74	0	1.71291	0	1.6298	0	1.32393	0	1.2813	0	1.17765	0	1.30094	0	1.60957	0	1.30881	0	1.60076	0	1.24266	0	1.60067	0	1.23972	0	1.60469	0	1.22017	0	1.60113	0	1.29625	0
1.49345	0	1.64	0	1.60889	0	1.48341	0	1.23426	0	1.15632	0	1.03017	0	1.93264	0	1.76	0	1.7326	0	1.64854	0	1.33914	0	1.29602	0	1.19119	0	1.31589	0	1.63955	0	1.32386	0	1.63062	0	1.25691	0	1.63054	0	1.25391	0	1.6345	0	1.2341	0	1.63095	0	1.31096	0
1.52401	0	1.67	0	1.63818	0	1.50868	0	1.25341	0	1.17255	0	1.04447	0	1.9546	0	1.78	0	1.75228	0	1.66727	0	1.35436	0	1.31075	0	1.20473	0	1.33084	0	1.66953	0	1.3389	0	1.66048	0	1.27117	0	1.66042	0	1.26809	0	1.66432	0	1.24803	0	1.66078	0	1.32568	0
1.55458	0	1.7	0	1.66747	0	1.53395	0	1.27255	0	1.18878	0	1.05878	0	1.97656	0	1.8	0	1.77197	0	1.686	0	1.36958	0	1.32548	0	1.21826	0	1.3458	0	1.69952	0	1.35394	0	1.69033	0	1.28542	0	1.69029	0	1.28228	0	1.69414	0	1.26196	0	1.6906	0	1.3404	0
1.58514	0	1.73	0	1.69676	0	1.55923	0	1.2917	0	1.20501	0	1.07308	0	1.99852	0	1.82	0	1.79166	0	1.70474	0	1.3848	0	1.34021	0	1.2318	0	1.36075	0	1.7295	0	1.36899	0	1.72019	0	1.29968	0	1.72017	0	1.29646	0	1.72396	0	1.27589	0	1.72042	0	1.35512	0
1.61571	0	1.76	0	1.72605	0	1.5845	0	1.31084	0	1.22124	0	1.08739	0	2.02049	0	1.84	0	1.81135	0	1.72347	0	1.40001	0	1.35493	0	1.24533	0	1.3757	0	1.75948	0	1.38403	0	1.75005	0	1.31393	0	1.75004	0	1.31065	0	1.75378	0	1.28982	0	1.75024	0	1.36983	0
1.64627	0	1.79	0	1.75534	0	1.60977	0	1.32999	0	1.23747	0	1.10169	0	2.04245	0	1.86	0	1.83104	0	1.74221	0	1.41523	0	1.36966	0	1.25887	0	1.39066	0	1.78947	0	1.39908	0	1.7799	0	1.32818	0	1.77992	0	1.32483	0	1.78359	0	1.30375	0	1.78006	0	1.38455	0
1.67683	0	1.82	0	1.78463	0	1.63504	0	1.34913	0	1.25371	0	1.116	0	2.06441	0	1.88	0	1.85072	0	1.76094	0	1.43045	0	1.38439	0	1.27241	0	1.40561	0	1.81945	0	1.41412	0	1.80976	0	1.34244	0	1.80979	0	1.33901	0	1.81341	0	1.31767	0	1.80988	0	1.39927	0
1.7074	0	1.85	0	1.81392	0	1.66031	0	1.36828	0	1.26994	0	1.1303	0	2.08637	0	1.9	0	1.87041	0	1.77967	0	1.44567	0	1.39912	0	1.28594	0	1.42056	0	1.84943	0	1.42916	0	1.83961	0	1.35669	0	1.83967	0	1.3532	0	1.84323	0	1.3316	0	1.8397	0	1.41399	0
1.73796	0	1.88	0	1.84321	0	1.68558	0	1.38742	0	1.28617	0	1.14461	0	2.10833	0	1.92	0	1.8901	0	1.7984	0	1.46088	0	1.41384	0	1.29948	0	1.43552	0	1.87942	0	1.44421	0	1.86947	0	1.37095	0	1.86955	0	1.36738	0	1.87305	0	1.34553	0	1.86953	0	1.4287	0
1.76853	0	1.91	0	1.8725	0	1.71085	0	1.40657	0	1.3024	0	1.15891	0	2.13029	0	1.94	0	1.90979	0	1.81714	0	1.4761	0	1.42857	0	1.31302	0	1.45047	0	1.9094	0	1.45925	0	1.89933	0	1.3852	0	1.89942	0	1.38157	0	1.90287	0	1.35946	0	1.89935	0	1.44342	0
1.79909	0	1.94	0	1.90179	0	1.73612	0	1.42571	0	1.31863	0	1.17322	0	2.15226	0	1.96	0	1.92948	0	1.83587	0	1.49132	0	1.4433	0	1.32655	0	1.46542	0	1.93938	0	1.4743	0	1.92918	0	1.39946	0	1.9293	0	1.39575	0	1.93268	0	1.37339	0	1.92917	0	1.45814	0
1.82965	0	1.97	0	1.93109	0	1.7614	0	1.44486	0	1.33486	0	1.18752	0	2.17422	0	1.98	0	1.94917	0	1.8546	0	1.50654	0	1.45803	0	1.34009	0	1.48038	0	1.96937	0	1.48934	0	1.95904	0	1.41371	0	1.95917	0	1.40993	0	1.9625	0	1.38732	0	1.95899	0	1.47285	0
0	0.000114	0	-0.021574	0	0.00144	0	0.002599	0	0.002788	0	-0.003329	0	-0.003647	0	0.01878	-5.21014	0.372381	-5.06895	0.259226	-4.96312	0.174886	-4.85597	0.09948	-4.72321	0.075108	-4.62352	0.062966	-4.52669	0.022241	-4.40793	-0.23128	-4.28177	0.029467	-4.20202	-0.174834	-4.05616	0.039637	-3.87533	-0.153001	-3.7152	0.064715	-3.55113	-0.128826	-3.42861	0.091222	-3.34988	-0.16997	-3.22937	0.128602
0	0.001369	0	0.191464	0	0.098626	0	0.049478	0	0.015567	0	0.006833	0	0.00384	0	0.001017	-5.20716	0.056837	-5.06795	0.032619	-4.95135	0.016613	-4.84982	0.005533	-4.69499	0.003125	-4.62072	0.00244	-4.52461	0.000561	-4.40252	0.329511	-4.27129	0.000777	-4.18895	0.314863	-4.04748	0.001114	-3.86433	0.325742	-3.69099	0.002187	-3.54174	0.344564	-3.42137	0.003647	-3.3451	0.322749	-3.21946	0.006068
0	20495.6	0	2868.63	0	1776.79	0	2197.87	0	-7001.73	0	7491.12	0	3674.32	0	329028	-5.20033	23734.5	-5.06334	41716.4	-4.95103	53997.6	-4.84277	55663.1	-4.69503	60111.1	-4.62038	80053.8	-4.52059	235116	-4.38259	28894.8	-4.2692	202515	-4.18215	21735.8	-3.99425	164863	-3.85745	19481.7	-3.68406	110189	-3.54084	16370.2	-3.40756	83256.1	-3.34233	20674.4	-3.21411	67504.9
0	3.13628e+06	0	130466	0	151822	0	162778	0	169870	0	176297	0	179059	0	4.78828e+06	-5.19456	133094	-5.04751	176089	-4.94918	215543	-4.83742	219901	-4.68553	262845	-4.62061	332859	-4.51921	2.1692e+06	-4.37906	113267	-4.26927	1.57338e+06	-4.16685	107579	-3.98436	1.02714e+06	-3.84511	104453	-3.68009	500354	-3.53641	100144	-3.4023	309172	-3.3369	107602	-3.21311	251536
0	0	0	-0.024461	0	-0.000275	0	0.00077	0	0.006237	0	-0.003992	0	-0.00352	0	0.008481	-5.17159	0.348294	-5.03333	0.231922	-4.94197	0.151532	-4.83057	0.085179	-4.68403	0.064655	-4.61906	0.052111	-4.48652	0.015218	-4.37023	-0.372711	-4.26684	0.021113	-4.16427	-0.278593	-3.97436	0.029522	-3.83188	-0.25182	-3.67506	0.050926	-3.53379	-0.211405	-3.40097	0.075539	-3.3335	-0.264134	-3.21211	0.110594
0	-0.046791	0	-0.732745	0	-0.514633	0	-0.359454	0	-0.209945	0	-0.135231	0	-0.104949	0	0	-5.16647	0.033921	-5.01422	0.021914	-4.93817	0.013977	-4.82994	0.007908	-4.68175	0.006112	-4.61817	0.005067	-4.48243	0.003381	-4.3642	-0.932425	-4.26533	0.006025	-4.16196	-0.904665	-3.9661	0.009458	-3.81173	-0.901589	-3.67437	0.017142	-3.52284	-0.904742	-3.39046	0.026077	-3.33057	-0.916033	-3.20985	0.03929
0	-0.00883	0	-0.352136	0	-0.21944	0	-0.151412	0	-0.079405	0	-0.060951	0	-0.044679	0	0.001121	-5.16038	0.174765	-5.00974	0.112354	-4.93636	0.07159	-4.8232	0.040154	-4.67971	0.030601	-4.60614	0.026376	-4.47791	0.008485	-4.34488	-0.741574	-4.26374	0.012725	-4.16181	-0.676897	-3.95943	0.018415	-3.78886	-0.669077	-3.67217	0.031939	-3.5186	-0.673189	-3.39044	0.046793	-3.32616	-0.680934	-3.20928	0.06837
0	0.008113	0	0.299668	0	0.218172	0	0.154414	0	0.089045	0	0.051419	0	0.036219	0	0.022894	-5.13942	0.540863	-5.00957	0.375375	-4.93241	0.251489	-4.80107	0.142713	-4.67426	0.107957	-4.60414	0.08799	-4.47181	0.027196	-4.34122	0.244935	-4.2637	0.036464	-4.15989	0.300808	-3.95441	0.050316	-3.78099	0.342096	-3.66989	0.084051	-3.51157	0.394329	-3.38075	0.118667	-3.3168	0.303978	-3.2056	0.172298
0	0.048794	0	0.714149	0	0.525301	0	0.372588	0	0.203394	0	0.136986	0	0.101764	0	0.072502	-5.12771	0.807584	-5.00798	0.599838	-4.92942	0.418288	-4.79448	0.242072	-4.64946	0.179433	-4.60083	0.160371	-4.46605	0.064165	-4.3358	0.810993	-4.26268	0.08008	-4.15714	0.801355	-3.93303	0.101317	-3.78024	0.827741	-3.66952	0.157445	-3.50352	0.848618	-3.37769	0.216527	-3.31551	0.824617	-3.19324	0.278003
MostSuccessfulParameters
Future		Reflexivity(%)		TradingWindow		Gesture		History		Epsilon		NEB
6	21	0.077182	27	5	88	0.200303	12	6	8	0.050141	53	0	1000
7.26	16	1.08169	29	6.27	38	0.2183	24	44.48	12	0.062139	56	0.01	0
8.52	13	2.0862	9	7.54	34	0.236297	29	82.96	8	0.074137	65	0.02	0
9.78	22	3.0907	24	8.81	69	0.254293	22	121.44	8	0.086135	63	0.03	0
11.04	19	4.09521	16	10.08	22	0.27229	25	159.92	12	0.098134	63	0.04	0
12.3	10	5.09972	13	11.35	30	0.290287	27	198.4	14	0.110132	64	0.05	0
13.56	5	6.10422	15	12.62	26	0.308284	20	236.88	14	0.12213	49	0.06	0
14.82	25	7.10873	31	13.89	43	0.326281	23	275.36	16	0.134128	67	0.07	0
16.08	13	8.11324	21	15.16	25	0.344277	20	313.84	16	0.146126	50	0.08	0
17.34	9	9.11774	27	16.43	28	0.362274	16	352.32	15	0.158124	53	0.09	0
18.6	11	10.1223	17	17.7	13	0.380271	26	390.8	13	0.170122	56	0.1	0
19.86	24	11.1268	18	18.97	36	0.398268	19	429.28	4	0.182121	60	0.11	0
21.12	10	12.1313	19	20.24	15	0.416264	32	467.76	13	0.194119	70	0.12	0
22.38	8	13.1358	19	21.51	9	0.434261	22	506.24	7	0.206117	59	0.13	0
23.64	10	14.1403	28	22.78	40	0.452258	19	544.72	11	0.218115	62	0.14	0
24.9	22	15.1448	12	24.05	14	0.470255	14	583.2	7	0.230113	66	0.15	0
26.16	11	16.1493	17	25.32	14	0.488251	24	621.68	18	0.242111	44	0.16	0
27.42	15	17.1538	17	26.59	13	0.506248	17	660.16	11	0.254109	0	0.17	0
28.68	11	18.1583	20	27.86	28	0.524245	25	698.64	7	0.266108	0	0.18	0
29.94	26	19.1628	18	29.13	7	0.542242	28	737.12	10	0.278106	0	0.19	0
31.2	8	20.1673	15	30.4	11	0.560239	21	775.6	10	0.290104	0	0.2	0
32.46	3	21.1718	19	31.67	10	0.578235	17	814.08	4	0.302102	0	0.21	0
33.72	8	22.1763	23	32.94	20	0.596232	25	852.56	16	0.3141	0	0.22	0
34.98	16	23.1808	12	34.21	11	0.614229	30	891.04	6	0.326098	0	0.23	0
36.24	2	24.1853	13	35.48	7	0.632226	25	929.52	6	0.338096	0	0.24	0
37.5	8	25.1899	19	36.75	20	0.650222	25	968	9	0.350095	0	0.25	0
38.76	17	26.1944	16	38.02	8	0.668219	24	1006.48	12	0.362093	0	0.26	0
40.02	8	27.1989	18	39.29	13	0.686216	24	1044.96	10	0.374091	0	0.27	0
41.28	8	28.2034	18	40.56	3	0.704213	20	1083.44	11	0.386089	0	0.28	0
42.54	7	29.2079	8	41.83	27	0.722209	28	1121.92	9	0.398087	0	0.29	0
43.8	18	30.2124	12	43.1	8	0.740206	26	1160.4	12	0.410085	0	0.3	0
45.06	5	31.2169	20	44.37	13	0.758203	17	1198.88	16	0.422083	0	0.31	0
46.32	8	32.2214	11	45.64	4	0.7762	17	1237.36	7	0.434082	0	0.32	0
47.58	7	33.2259	13	46.91	15	0.794197	27	1275.84	18	0.44608	0	0.33	0
48.84	20	34.2304	9	48.18	5	0.812193	10	1314.32	12	0.458078	0	0.34	0
50.1	6	35.2349	9	49.45	7	0.83019	19	1352.8	12	0.470076	0	0.35	0
51.36	5	36.2394	19	50.72	3	0.848187	24	1391.28	10	0.482074	0	0.36	0
52.62	15	37.2439	14	51.99	10	0.866184	22	1429.76	8	0.494072	0	0.37	0
53.88	11	38.2484	11	53.26	5	0.88418	21	1468.24	11	0.50607	0	0.38	0
55.14	8	39.253	15	54.53	8	0.902177	25	1506.72	14	0.518069	0	0.39	0
56.4	7	40.2575	13	55.8	9	0.920174	18	1545.2	13	0.530067	0	0.4	0
57.66	2	41.262	11	57.07	6	0.938171	25	1583.68	6	0.542065	0	0.41	0
58.92	15	42.2665	10	58.34	10	0.956168	19	1622.16	7	0.554063	0	0.42	0
60.18	4	43.271	11	59.61	6	0.974164	27	1660.64	6	0.566061	0	0.43	0
61.44	7	44.2755	14	60.88	2	0.992161	20	1699.12	6	0.578059	0	0.44	0
62.7	6	45.28	8	62.15	4	1.01016	0	1737.6	12	0.590057	0	0.45	0
63.96	12	46.2845	7	63.42	4	1.02815	0	1776.08	13	0.602056	0	0.46	0
65.22	9	47.289	7	64.69	5	1.04615	0	1814.56	13	0.614054	0	0.47	0
66.48	7	48.2935	6	65.96	8	1.06415	0	1853.04	13	0.626052	0	0.48	0
67.74	9	49.298	7	67.23	6	1.08214	0	1891.52	5	0.63805	0	0.49	0
69	10	50.3025	9	68.5	13	1.10014	0	1930	5	0.650048	0	0.5	0
70.26	6	51.307	8	69.77	7	1.11814	0	1968.48	6	0.662046	0	0.51	0
71.52	7	52.3115	8	71.04	6	1.13613	0	2006.96	6	0.674044	0	0.52	0
72.78	17	53.3161	8	72.31	3	1.15413	0	2045.44	2	0.686043	0	0.53	0
74.04	11	54.3206	9	73.58	6	1.17213	0	2083.92	9	0.698041	0	0.54	0
75.3	9	55.3251	9	74.85	7	1.19013	0	2122.4	8	0.710039	0	0.55	0
76.56	4	56.3296	13	76.12	4	1.20812	0	2160.88	8	0.722037	0	0.56	0
77.82	6	57.3341	1	77.39	7	1.22612	0	2199.36	11	0.734035	0	0.57	0
79.08	8	58.3386	9	78.66	2	1.24412	0	2237.84	16	0.746033	0	0.58	0
80.34	7	59.3431	1	79.93	6	1.26211	0	2276.32	9	0.758031	0	0.59	0
81.6	8	60.3476	6	81.2	2	1.28011	0	2314.8	11	0.77003	0	0.6	0
82.86	19	61.3521	7	82.47	2	1.29811	0	2353.28	8	0.782028	0	0.61	0
84.12	9	62.3566	9	83.74	10	1.3161	0	2391.76	14	0.794026	0	0.62	0
85.38	10	63.3611	3	85.01	3	1.3341	0	2430.24	12	0.806024	0	0.63	0
86.64	6	64.3656	3	86.28	2	1.3521	0	2468.72	6	0.818022	0	0.64	0
87.9	17	65.3701	3	87.55	3	1.37009	0	2507.2	10	0.83002	0	0.65	0
89.16	6	66.3746	1	88.82	7	1.38809	0	2545.68	6	0.842018	0	0.66	0
90.42	6	67.3792	4	90.09	1	1.40609	0	2584.16	9	0.854017	0	0.67	0
91.68	6	68.3837	3	91.36	5	1.42408	0	2622.64	11	0.866015	0	0.68	0
92.94	15	69.3882	5	92.63	2	1.44208	0	2661.12	10	0.878013	0	0.69	0
94.2	13	70.3927	6	93.9	3	1.46008	0	2699.6	14	0.890011	0	0.7	0
95.46	5	71.3972	4	95.17	3	1.47807	0	2738.08	5	0.902009	0	0.71	0
96.72	7	72.4017	5	96.44	2	1.49607	0	2776.56	10	0.914007	0	0.72	0
97.98	16	73.4062	3	97.71	0	1.51407	0	2815.04	8	0.926005	0	0.73	0
99.24	9	74.4107	5	98.98	6	1.53206	0	2853.52	8	0.938004	0	0.74	0
100.5	3	75.4152	4	100.25	2	1.55006	0	2892	9	0.950002	0	0.75	0
101.76	17	76.4197	3	101.52	3	1.56806	0	2930.48	11	0.962	0	0.76	0
103.02	6	77.4242	3	102.79	2	1.58605	0	2968.96	8	0.973998	0	0.77	0
104.28	8	78.4287	1	104.06	2	1.60405	0	3007.44	9	0.985996	0	0.78	0
105.54	8	79.4332	4	105.33	2	1.62205	0	3045.92	9	0.997994	0	0.79	0
106.8	11	80.4377	0	106.6	2	1.64004	0	3084.4	12	1.00999	0	0.8	0
108.06	6	81.4423	4	107.87	3	1.65804	0	3122.88	13	1.02199	0	0.81	0
109.32	6	82.4468	4	109.14	1	1.67604	0	3161.36	14	1.03399	0	0.82	0
110.58	8	83.4513	3	110.41	1	1.69403	0	3199.84	10	1.04599	0	0.83	0
111.84	17	84.4558	4	111.68	1	1.71203	0	3238.32	5	1.05798	0	0.84	0
113.1	5	85.4603	2	112.95	1	1.73003	0	3276.8	10	1.06998	0	0.85	0
114.36	3	86.4648	1	114.22	0	1.74802	0	3315.28	5	1.08198	0	0.86	0
115.62	7	87.4693	7	115.49	2	1.76602	0	3353.76	18	1.09398	0	0.87	0
116.88	16	88.4738	6	116.76	2	1.78402	0	3392.24	12	1.10598	0	0.88	0
118.14	8	89.4783	2	118.03	0	1.80202	0	3430.72	7	1.11798	0	0.89	0
119.4	5	90.4828	2	119.3	0	1.82001	0	3469.2	8	1.12997	0	0.9	0
120.66	8	91.4873	5	120.57	1	1.83801	0	3507.68	10	1.14197	0	0.91	0
121.92	8	92.4918	2	121.84	1	1.85601	0	3546.16	10	1.15397	0	0.92	0
123.18	9	93.4963	3	123.11	1	1.874	0	3584.64	12	1.16597	0	0.93	0
124.44	4	94.5008	1	124.38	0	1.892	0	3623.12	11	1.17797	0	0.94	0
125.7	9	95.5053	5	125.65	0	1.91	0	3661.6	12	1.18996	0	0.95	0
126.96	13	96.5099	3	126.92	0	1.92799	0	3700.08	12	1.20196	0	0.96	0
128.22	2	97.5144	1	128.19	0	1.94599	0	3738.56	8	1.21396	0	0.97	0
129.48	5	98.5189	2	129.46	0	1.96399	0	3777.04	7	1.22596	0	0.98	0
130.74	4	99.5234	1	130.73	1	1.98198	0	3815.52	5	1.23796	0	0.99	0
0	61.588	0	31.7921	0	33.113	0	0.603276	0	1873.98	0	0.151551	0	0
-3.10504e+231	1376.14	0	588.476	0	749.182	0	0.05365	0	1.26969e+06	0	0.003389	0	0
50.3837	182.025	51.4223	860.959	52.4111	1153.63	55.2087	19.3302	58.4589	60.6603	61.5747	-7.27887	61.5747	nan
0	1749.47	0	2993.63	0	3540.08	0	1822.27	0	1743.5	0	1749	0	nan
0	59	0	26.2672	0	23	0	0.608954	0	1816	0	0.152182	0	0
50.4635	10	51.6813	1.87627	52.5344	6	55.4733	0.245284	58.6039	200	61.5747	0.060837	61.5747	0
0	28	0	12.2158	0	11	0	0.408459	0	878	0	0.100459	0	0
0	94	0	45.3679	0	47	0	0.801213	0	2875	0	0.202769	0	0
50.6084	123	51.8006	83.7076	53.3411	91	56.3979	0.971372	58.6203	3630	61.5747	0.240967	61.5747	0
LessSuccessfulParameters
Future		Reflexivity(%)		TradingWindow		Gesture		History		Epsilon		NEB
6	15	0.190818	4	5	59	0.200151	19	8	8	0.050093	57	0	1000
7.26	8	1.19881	3	6.29	16	0.218148	18	46.26	5	0.062091	64	0.01	0
8.52	9	2.2068	4	7.58	23	0.236144	21	84.52	11	0.07409	67	0.02	0
9.78	9	3.21478	3	8.87	54	0.25414	17	122.78	13	0.086088	59	0.03	0
11.04	5	4.22277	1	10.16	26	0.272136	18	161.04	10	0.098086	76	0.04	0
12.3	9	5.23076	1	11.45	16	0.290132	21	199.3	10	0.110085	55	0.05	0
13.56	4	6.23875	4	12.74	47	0.308128	16	237.56	6	0.122083	50	0.06	0
14.82	14	7.24674	6	14.03	23	0.326125	10	275.82	14	0.134081	50	0.07	0
16.08	4	8.25472	3	15.32	19	0.344121	19	314.08	4	0.14608	60	0.08	0
17.34	6	9.26271	4	16.61	17	0.362117	10	352.34	9	0.158078	52	0.09	0
18.6	4	10.2707	5	17.9	23	0.380113	21	390.6	12	0.170076	65	0.1	0
19.86	18	11.2787	4	19.19	15	0.398109	22	428.86	11	0.182074	49	0.11	0
21.12	12	12.2867	5	20.48	15	0.416105	29	467.12	8	0.194073	56	0.12	0
22.38	3	13.2947	5	21.77	35	0.434102	20	505.38	14	0.206071	65	0.13	0
23.64	11	14.3027	3	23.06	15	0.452098	27	543.64	13	0.218069	65	0.14	0
24.9	19	15.3106	3	24.35	11	0.470094	14	581.9	10	0.230068	68	0.15	0
26.16	8	16.3186	3	25.64	14	0.48809	23	620.16	5	0.242066	42	0.16	0
27.42	8	17.3266	3	26.93	23	0.506086	18	658.42	7	0.254064	0	0.17	0
28.68	5	18.3346	2	28.22	9	0.524082	20	696.68	14	0.266062	0	0.18	0
29.94	14	19.3426	6	29.51	15	0.542079	24	734.94	7	0.278061	0	0.19	0
31.2	9	20.3506	3	30.8	33	0.560075	14	773.2	8	0.290059	0	0.2	0
32.46	7	21.3586	4	32.09	15	0.578071	26	811.46	3	0.302057	0	0.21	0
33.72	6	22.3666	4	33.38	14	0.596067	21	849.72	9	0.314056	0	0.22	0
34.98	15	23.3745	3	34.67	13	0.614063	15	887.98	14	0.326054	0	0.23	0
36.24	11	24.3825	5	35.96	25	0.632059	25	926.24	8	0.338052	0	0.24	0
37.5	4	25.3905	5	37.25	11	0.650056	18	964.5	11	0.350051	0	0.25	0
38.76	13	26.3985	7	38.54	7	0.668052	31	1002.76	12	0.362049	0	0.26	0
40.02	8	27.4065	3	39.83	24	0.686048	32	1041.02	12	0.374047	0	0.27	0
41.28	7	28.4145	2	41.12	11	0.704044	26	1079.28	10	0.386045	0	0.28	0
42.54	11	29.4225	8	42.41	11	0.72204	18	1117.54	13	0.398044	0	0.29	0
43.8	20	30.4305	7	43.7	14	0.740036	18	1155.8	17	0.410042	0	0.3	0
45.06	11	31.4385	3	44.99	19	0.758033	22	1194.06	8	0.42204	0	0.31	0
46.32	8	32.4464	7	46.28	8	0.776029	26	1232.32	7	0.434039	0	0.32	0
47.58	6	33.4544	6	47.57	12	0.794025	27	1270.58	11	0.446037	0	0.33	0
48.84	20	34.4624	6	48.86	18	0.812021	30	1308.84	15	0.458035	0	0.34	0
50.1	11	35.4704	9	50.15	10	0.830017	32	1347.1	11	0.470034	0	0.35	0
51.36	7	36.4784	7	51.44	4	0.848013	32	1385.36	12	0.482032	0	0.36	0
52.62	5	37.4864	8	52.73	12	0.86601	22	1423.62	10	0.49403	0	0.37	0
53.88	18	38.4944	6	54.02	7	0.884006	23	1461.88	11	0.506028	0	0.38	0
55.14	8	39.5024	5	55.31	7	0.902002	22	1500.14	13	0.518027	0	0.39	0
56.4	12	40.5103	4	56.6	11	0.919998	36	1538.4	14	0.530025	0	0.4	0
57.66	12	41.5183	11	57.89	12	0.937994	34	1576.66	7	0.542023	0	0.41	0
58.92	14	42.5263	6	59.18	11	0.95599	24	1614.92	13	0.554022	0	0.42	0
60.18	6	43.5343	3	60.47	6	0.973986	31	1653.18	4	0.56602	0	0.43	0
61.44	10	44.5423	2	61.76	16	0.991983	8	1691.44	10	0.578018	0	0.44	0
62.7	5	45.5503	8	63.05	6	1.00998	0	1729.7	10	0.590017	0	0.45	0
63.96	18	46.5583	4	64.34	5	1.02798	0	1767.96	7	0.602015	0	0.46	0
65.22	7	47.5663	8	65.63	0	1.04597	0	1806.22	16	0.614013	0	0.47	0
66.48	8	48.5743	4	66.92	11	1.06397	0	1844.48	14	0.626011	0	0.48	0
67.74	4	49.5822	10	68.21	5	1.08196	0	1882.74	11	0.63801	0	0.49	0
69	24	50.5902	7	69.5	5	1.09996	0	1921	8	0.650008	0	0.5	0
70.26	12	51.5982	14	70.79	7	1.11796	0	1959.26	11	0.662006	0	0.51	0
71.52	5	52.6062	8	72.08	3	1.13595	0	1997.52	12	0.674005	0	0.52	0
72.78	12	53.6142	4	73.37	4	1.15395	0	2035.78	5	0.686003	0	0.53	0
74.04	9	54.6222	8	74.66	9	1.17194	0	2074.04	11	0.698001	0	0.54	0
75.3	7	55.6302	10	75.95	9	1.18994	0	2112.3	8	0.71	0	0.55	0
76.56	7	56.6382	8	77.24	7	1.20794	0	2150.56	7	0.721998	0	0.56	0
77.82	12	57.6461	7	78.53	5	1.22593	0	2188.82	11	0.733996	0	0.57	0
79.08	13	58.6541	8	79.82	9	1.24393	0	2227.08	9	0.745994	0	0.58	0
80.34	7	59.6621	12	81.11	4	1.26192	0	2265.34	9	0.757993	0	0.59	0
81.6	6	60.6701	9	82.4	6	1.27992	0	2303.6	16	0.769991	0	0.6	0
82.86	18	61.6781	9	83.69	3	1.29792	0	2341.86	14	0.781989	0	0.61	0
84.12	9	62.6861	15	84.98	6	1.31591	0	2380.12	14	0.793988	0	0.62	0
85.38	4	63.6941	11	86.27	4	1.33391	0	2418.38	10	0.805986	0	0.63	0
86.64	9	64.7021	13	87.56	4	1.35191	0	2456.64	11	0.817984	0	0.64	0
87.9	13	65.7101	16	88.85	5	1.3699	0	2494.9	8	0.829982	0	0.65	0
89.16	3	66.718	8	90.14	3	1.3879	0	2533.16	10	0.841981	0	0.66	0
90.42	10	67.726	17	91.43	3	1.40589	0	2571.42	9	0.853979	0	0.67	0
91.68	7	68.734	16	92.72	1	1.42389	0	2609.68	11	0.865977	0	0.68	0
92.94	10	69.742	10	94.01	3	1.44189	0	2647.94	7	0.877976	0	0.69	0
94.2	4	70.75	8	95.3	2	1.45988	0	2686.2	8	0.889974	0	0.7	0
95.46	6	71.758	16	96.59	4	1.47788	0	2724.46	10	0.901972	0	0.71	0
96.72	8	72.766	14	97.88	4	1.49588	0	2762.72	8	0.913971	0	0.72	0
97.98	19	73.774	15	99.17	5	1.51387	0	2800.98	15	0.925969	0	0.73	0
99.24	8	74.7819	20	100.46	3	1.53187	0	2839.24	12	0.937967	0	0.74	0
100.5	6	75.7899	18	101.75	4	1.54986	0	2877.5	10	0.949965	0	0.75	0
101.76	19	76.7979	11	103.04	3	1.56786	0	2915.76	8	0.961964	0	0.76	0
103.02	10	77.8059	22	104.33	4	1.58586	0	2954.02	14	0.973962	0	0.77	0
104.28	11	78.8139	22	105.62	1	1.60385	0	2992.28	5	0.98596	0	0.78	0
105.54	6	79.8219	23	106.91	6	1.62185	0	3030.54	9	0.997959	0	0.79	0
106.8	16	80.8299	17	108.2	1	1.63984	0	3068.8	8	1.00996	0	0.8	0
108.06	11	81.8379	12	109.49	3	1.65784	0	3107.06	6	1.02195	0	0.81	0
109.32	9	82.8459	27	110.78	5	1.67584	0	3145.32	12	1.03395	0	0.82	0
110.58	3	83.8538	16	112.07	2	1.69383	0	3183.58	9	1.04595	0	0.83	0
111.84	18	84.8618	20	113.36	1	1.71183	0	3221.84	6	1.05795	0	0.84	0
113.1	5	85.8698	19	114.65	1	1.72982	0	3260.1	12	1.06995	0	0.85	0
114.36	9	86.8778	20	115.94	3	1.74782	0	3298.36	13	1.08195	0	0.86	0
115.62	3	87.8858	24	117.23	0	1.76582	0	3336.62	13	1.09394	0	0.87	0
116.88	10	88.8938	24	118.52	2	1.78381	0	3374.88	14	1.10594	0	0.88	0
118.14	7	89.9018	19	119.81	3	1.80181	0	3413.14	15	1.11794	0	0.89	0
119.4	11	90.9098	16	121.1	1	1.81981	0	3451.4	5	1.12994	0	0.9	0
120.66	13	91.9177	15	122.39	1	1.8378	0	3489.66	5	1.14194	0	0.91	0
121.92	21	92.9257	15	123.68	3	1.8558	0	3527.92	9	1.15394	0	0.92	0
123.18	12	93.9337	17	124.97	1	1.8738	0	3566.18	12	1.16593	0	0.93	0
124.44	15	94.9417	28	126.26	1	1.89179	0	3604.44	7	1.17793	0	0.94	0
125.7	7	95.9497	23	127.55	1	1.90979	0	3642.7	9	1.18993	0	0.95	0
126.96	24	96.9577	25	128.84	1	1.92778	0	3680.96	12	1.20193	0	0.96	0
128.22	5	97.9657	22	130.13	0	1.94578	0	3719.22	12	1.21393	0	0.97	0
129.48	13	98.9737	21	131.42	0	1.96378	0	3757.48	7	1.22593	0	0.98	0
130.74	8	99.9817	1	132.71	1	1.98177	0	3795.74	2	1.23792	0	0.99	0
0	70.551	0	67.4118	0	39.331	0	0.636304	0	1907.69	0	0.150203	0	0
0	1331.58	0	653.264	0	866.199	0	0.052925	0	1.15677e+06	0	0.003496	0	0
42.0592	-4.4882	54.0571	-826.714	56.047	977.291	59.0181	-207.027	65.1861	13.7382	75.8613	17.9443	75.8613	nan
0	1802.89	0	2731.55	0	3210.91	0	1851.08	0	1840.68	0	1710.61	0	nan
0	69	0	74.4558	0	32	0	0.662508	0	1879	0	0.150285	0	0
49.9315	13	54.2722	14.2348	56.0616	6	59.1704	0.248191	72.7961	208	75.8613	0.060911	75.8613	0
0	41	0	51.8122	0	15	0	0.441072	0	1021	0	0.098348	0	0
0	103	0	87.9299	0	57	0	0.839094	0	2834	0	0.204227	0	0
50.4783	127	54.459	97.7351	56.1265	101	59.273	0.969071	73.3649	3601	75.8613	0.240128	75.8613	0
Pareto
NAV
0	476
3963.86	1118
7927.72	1269
11891.6	1260
15855.4	1095
19819.3	909
23783.1	777
27747	610
31710.9	475
35674.7	328
39638.6	323
43602.4	215
47566.3	175
51530.2	145
55494	147
59457.9	116
63421.7	76
67385.6	73
71349.4	53
75313.3	61
79277.2	35
83241	41
87204.9	18
91168.7	22
95132.6	18
99096.5	19
103060	10
107024	12
110988	13
114952	7
118916	12
122880	9
126843	4
130807	6
134771	8
138735	8
142699	7
146663	3
150627	6
154590	4
158554	3
162518	6
166482	2
170446	4
174410	2
178374	1
182337	3
186301	1
190265	2
194229	0
198193	2
202157	0
206121	0
210084	1
214048	0
218012	1
221976	3
225940	0
229904	0
233868	0
237831	0
241795	1
245759	0
249723	1
253687	0
257651	1
261615	0
265578	0
269542	0
273506	0
277470	0
281434	0
285398	0
289362	0
293325	0
297289	0
301253	1
305217	0
309181	0
313145	0
317109	0
321073	0
325036	0
329000	0
332964	0
336928	0
340892	0
344856	0
348820	0
352783	0
356747	0
360711	0
364675	0
368639	0
372603	0
376567	0
380530	1
384494	0
388458	0
392422	1
0	25231.5
0	5.58322e+08
34.5299	35386.2
0	282803
0	18908.5
68.227	4085.93
0	10836.8
0	31585.1
79.7499	66636
Systemics
Market($)		Biased/Pt(%)		True/Pt(%)		FormalSpread(%)		Return(%)		Volume(bsp)		Banruptcy(%)		MarketPerfYTD(%)		w-Volatility		m-Volatility		6m-Volatility		P[t-w,t]/P[t-2w,t-w](%)		Crash		TrendCounter		Hawkes
12.7077	22	0.617646	25243	0.000318	21950	0	23630	-69.7653	1	0	6816	0	13232	nan	0	0	28289	0.002502	11999	0.008374	1576	-50.3555	1	0	57328	-83	2	0	1718
18.0725	168	7.87957	16612	7.89107	16433	3.99997	14750	-67.694	0	46.73	6837	2.892	776	inf	0	0.014953	16655	0.016756	18262	0.022303	6734	-48.334	2	0.02	0	-81.41	2	0.11	4758
23.4373	412	15.1415	7025	15.7818	8192	7.99994	7660	-65.6226	0	93.46	7228	5.784	285	inf	0	0.029907	6235	0.031011	10443	0.036232	7941	-46.3124	2	0.04	0	-79.82	1	0.22	3434
28.8021	685	22.4034	3572	23.6726	4280	11.9999	4194	-63.5513	0	140.19	6791	8.676	304	inf	0	0.04486	2928	0.045266	6056	0.050161	7422	-44.2908	1	0.06	0	-78.23	2	0.33	2990
34.1669	844	29.6654	2145	31.5633	2532	15.9999	2441	-61.48	0	186.92	6031	11.568	2806	inf	0	0.059813	1380	0.05952	4078	0.064089	6051	-42.2693	2	0.08	0	-76.64	1	0.44	2996
39.5317	1050	36.9273	1263	39.4541	1739	19.9999	1418	-59.4087	0	233.65	4973	14.46	88	inf	0	0.074767	769	0.073775	2449	0.078018	5744	-40.2477	3	0.1	0	-75.05	2	0.55	2744
44.8965	1122	44.1892	689	47.3448	932	23.9998	988	-57.3373	0	280.38	4005	17.352	140	inf	0	0.08972	452	0.08803	1433	0.091947	4577	-38.2261	4	0.12	0	-73.46	2	0.66	2578
50.2613	1100	51.4511	475	55.2356	594	27.9998	648	-55.266	0	327.11	3005	20.244	116	inf	0	0.104673	280	0.102284	861	0.105876	3282	-36.2046	6	0.14	0	-71.87	1	0.77	2547
55.6261	1041	58.7131	171	63.1263	351	31.9998	452	-53.1947	0	373.84	2394	23.136	131	inf	0	0.119626	172	0.116539	575	0.119804	2796	-34.183	4	0.16	0	-70.28	2	0.88	2383
60.9909	1432	65.975	84	71.0171	153	35.9997	334	-51.1233	0	420.57	1911	26.028	117	inf	0	0.13458	104	0.130794	385	0.133733	2453	-32.1614	5	0.18	0	-68.69	1	0.99	2222
66.3557	1574	73.2369	48	78.9078	78	39.9997	234	-49.052	0	467.3	1383	28.92	302	inf	0	0.149533	63	0.145048	282	0.147662	2051	-30.1399	14	0.2	0	-67.1	3	1.1	2011
71.7206	1546	80.4988	33	86.7986	46	43.9997	166	-46.9807	0	514.03	1192	31.812	2835	inf	0	0.164486	48	0.159303	169	0.16159	1300	-28.1183	19	0.22	0	-65.51	4	1.21	1856
77.0854	1851	87.7608	27	94.6893	46	47.9997	128	-44.9093	0	560.76	858	34.704	99	inf	0	0.17944	36	0.173558	148	0.175519	1088	-26.0967	25	0.24	0	-63.92	2	1.32	1687
82.4502	2221	95.0227	14	102.58	20	51.9996	81	-42.838	0	607.49	692	37.596	945	inf	0	0.194393	27	0.187812	92	0.189448	923	-24.0752	29	0.26	0	-62.33	5	1.43	1536
87.815	2180	102.285	5	110.471	12	55.9996	78	-40.7667	1	654.22	511	40.488	77	inf	0	0.209346	13	0.202067	82	0.203377	724	-22.0536	55	0.28	0	-60.74	3	1.54	1465
93.1798	1720	109.547	16	118.362	24	59.9996	64	-38.6954	0	700.95	416	43.38	2609	inf	0	0.2243	9	0.216322	43	0.217305	674	-20.032	82	0.3	0	-59.15	7	1.65	1372
98.5446	1926	116.808	11	126.252	19	63.9995	39	-36.624	2	747.68	380	46.272	112	inf	0	0.239253	8	0.230576	24	0.231234	513	-18.0105	104	0.32	0	-57.56	8	1.76	1308
103.909	1916	124.07	3	134.143	10	67.9995	27	-34.5527	2	794.41	252	49.164	194	inf	0	0.254206	6	0.244831	29	0.245163	481	-15.9889	187	0.34	0	-55.97	4	1.87	1223
109.274	2601	131.332	6	142.034	16	71.9995	32	-32.4814	4	841.14	214	52.056	604	inf	0	0.26916	5	0.259086	16	0.259092	299	-13.9673	274	0.36	0	-54.38	12	1.98	1148
114.639	3011	138.594	4	149.925	7	75.9995	27	-30.41	9	887.87	209	54.948	2509	inf	0	0.284113	2	0.27334	11	0.27302	215	-11.9458	499	0.38	0	-52.79	8	2.09	1042
120.004	2797	145.856	6	157.815	4	79.9994	13	-28.3387	4	934.6	172	57.84	1203	inf	0	0.299066	6	0.287595	12	0.286949	125	-9.92418	895	0.4	0	-51.2	17	2.2	1054
125.369	2377	153.118	4	165.706	7	83.9994	17	-26.2674	14	981.33	175	60.732	125	inf	0	0.314019	2	0.301849	4	0.300878	134	-7.90261	1646	0.42	0	-49.61	10	2.31	1013
130.733	2147	160.38	0	173.597	5	87.9994	10	-24.1961	12	1028.06	116	63.624	92	inf	0	0.328973	0	0.316104	5	0.314806	109	-5.88105	3346	0.44	0	-48.02	23	2.42	947
136.098	1674	167.642	0	181.488	6	91.9994	9	-22.1247	23	1074.79	110	66.516	232	inf	0	0.343926	1	0.330359	7	0.328735	121	-3.85948	7733	0.46	0	-46.43	30	2.53	900
141.463	1712	174.904	2	189.378	1	95.9993	10	-20.0534	42	1121.52	93	69.408	95	inf	0	0.358879	1	0.344613	5	0.342664	80	-1.83791	15285	0.48	0	-44.84	18	2.64	868
146.828	1425	182.166	4	197.269	6	99.9993	7	-17.9821	65	1168.25	81	72.3	115	inf	0	0.373833	1	0.358868	8	0.356593	59	0.183657	13489	0.5	0	-43.25	39	2.75	819
152.193	1236	189.428	1	205.16	2	103.999	3	-15.9107	91	1214.98	94	75.192	302	inf	0	0.388786	0	0.373123	5	0.370521	10	2.20522	6588	0.52	0	-41.66	22	2.86	768
157.557	976	196.69	4	213.051	1	107.999	5	-13.8394	157	1261.71	64	78.084	102	inf	0	0.403739	2	0.387377	9	0.38445	12	4.22679	3171	0.54	0	-40.07	54	2.97	763
162.922	770	203.952	3	220.941	8	111.999	8	-11.7681	282	1308.44	51	80.976	218	inf	0	0.418693	1	0.401632	4	0.398379	6	6.24836	1537	0.56	0	-38.48	65	3.08	701
168.287	733	211.214	5	228.832	3	115.999	4	-9.69675	482	1355.17	49	83.868	125	inf	0	0.433646	1	0.415887	4	0.412307	0	8.26993	915	0.58	0	-36.89	38	3.19	655
173.652	557	218.475	2	236.723	2	119.999	2	-7.62542	920	1401.9	37	86.76	112	inf	0	0.448599	0	0.430141	0	0.426236	0	10.2915	523	0.6	0	-35.3	87	3.3	620
179.017	535	225.737	0	244.614	0	123.999	3	-5.55409	2129	1448.63	29	89.652	118	inf	0	0.463553	1	0.444396	0	0.440165	0	12.3131	339	0.62	0	-33.71	51	3.41	562
184.381	567	232.999	3	252.504	3	127.999	1	-3.48276	6531	1495.36	41	92.544	839	inf	0	0.478506	2	0.458651	0	0.454094	0	14.3346	199	0.64	0	-32.12	118	3.52	508
189.746	683	240.261	3	260.395	1	131.999	3	-1.41143	31140	1542.09	29	95.436	402	inf	0	0.493459	1	0.472905	0	0.468022	0	16.3562	125	0.66	0	-30.53	146	3.63	507
195.111	653	247.523	2	268.286	0	135.999	1	0.659898	9469	1588.82	25	98.328	143	inf	0	0.508412	0	0.48716	0	0.481951	0	18.3778	104	0.68	0	-28.94	85	3.74	450
200.476	674	254.785	0	276.177	2	139.999	1	2.73123	3078	1635.55	20	101.22	161	inf	0	0.523366	0	0.501415	0	0.49588	0	20.3993	54	0.7	0	-27.35	203	3.85	420
205.841	648	262.047	2	284.067	0	143.999	0	4.80256	1328	1682.28	25	104.112	595	inf	0	0.538319	0	0.515669	0	0.509809	0	22.4209	47	0.72	0	-25.76	116	3.96	380
211.206	637	269.309	0	291.958	0	147.999	0	6.87389	615	1729.01	11	107.004	247	inf	0	0.553272	0	0.529924	0	0.523737	0	24.4425	30	0.74	0	-24.17	271	4.07	373
216.57	696	276.571	0	299.849	2	151.999	2	8.94521	375	1775.74	21	109.896	369	inf	0	0.568226	0	0.544179	0	0.537666	0	26.464	35	0.76	0	-22.58	343	4.18	313
221.935	744	283.833	0	307.74	0	155.999	0	11.0165	210	1822.47	13	112.788	2137	inf	0	0.583179	0	0.558433	0	0.551595	0	28.4856	27	0.78	0	-20.99	208	4.29	271
227.3	537	291.095	1	315.63	1	159.999	1	13.0879	144	1869.2	15	115.68	134	inf	0	0.598132	0	0.572688	0	0.565523	0	30.5072	18	0.8	0	-19.4	513	4.4	236
232.665	511	298.357	1	323.521	1	163.999	0	15.1592	105	1915.93	9	118.572	1232	inf	0	0.613086	0	0.586943	0	0.579452	0	32.5287	13	0.82	0	-17.81	310	4.51	221
238.03	479	305.619	2	331.412	2	167.999	0	17.2305	65	1962.66	8	121.464	218	inf	0	0.628039	0	0.601197	0	0.593381	0	34.5503	8	0.84	0	-16.22	774	4.62	153
243.394	446	312.881	0	339.303	0	171.999	0	19.3019	56	2009.39	13	124.356	2789	inf	0	0.642992	0	0.615452	0	0.60731	0	36.5719	7	0.86	0	-14.63	490	4.73	171
248.759	451	320.142	1	347.193	2	175.999	0	21.3732	26	2056.12	13	127.248	577	inf	0	0.657946	0	0.629707	0	0.621238	0	38.5934	8	0.88	0	-13.04	1206	4.84	123
254.124	363	327.404	1	355.084	0	179.999	0	23.4445	24	2102.85	7	130.14	110	inf	0	0.672899	0	0.643961	0	0.635167	0	40.615	8	0.9	0	-11.45	1656	4.95	103
259.489	384	334.666	0	362.975	0	183.999	1	25.5159	26	2149.58	7	133.032	2242	inf	0	0.687852	0	0.658216	0	0.649096	0	42.6366	3	0.92	0	-9.86	1026	5.06	109
264.854	333	341.928	0	370.866	0	187.999	1	27.5872	9	2196.31	7	135.924	672	inf	0	0.702805	0	0.672471	0	0.663024	0	44.6581	7	0.94	0	-8.27	2655	5.17	83
270.218	229	349.19	0	378.756	0	191.999	0	29.6585	12	2243.04	3	138.816	1957	inf	0	0.717759	0	0.686725	0	0.676953	0	46.6797	6	0.96	0	-6.68	1711	5.28	79
275.583	145	356.452	0	386.647	0	195.999	0	31.7298	7	2289.77	5	141.708	222	inf	0	0.732712	0	0.70098	0	0.690882	0	48.7013	0	0.98	0	-5.09	4390	5.39	66
280.948	150	363.714	0	394.538	1	199.999	1	33.8012	7	2336.5	0	144.6	122	inf	0	0.747665	0	0.715235	0	0.704811	0	50.7229	2	1	172	-3.5	5483	5.5	62
286.313	111	370.976	1	402.429	0	203.999	1	35.8725	6	2383.23	4	147.492	3231	inf	0	0.762619	0	0.729489	0	0.718739	0	52.7444	0	1.02	0	-1.91	3076	5.61	48
291.678	111	378.238	0	410.319	0	207.999	0	37.9438	3	2429.96	0	150.384	788	inf	0	0.777572	0	0.743744	0	0.732668	0	54.766	2	1.04	0	-0.32	9827	5.72	36
297.042	97	385.5	0	418.21	1	211.999	2	40.0152	1	2476.69	3	153.276	49	inf	0	0.792525	0	0.757999	0	0.746597	0	56.7876	2	1.06	0	1.27	2899	5.83	32
302.407	105	392.762	1	426.101	0	215.998	0	42.0865	4	2523.42	3	156.168	122	inf	0	0.807479	0	0.772253	0	0.760526	0	58.8091	0	1.08	0	2.86	5166	5.94	15
307.772	57	400.024	0	433.992	0	219.998	1	44.1578	3	2570.15	3	159.06	44	inf	0	0.822432	0	0.786508	0	0.774454	0	60.8307	2	1.1	0	4.45	3889	6.05	11
313.137	49	407.286	0	441.882	0	223.998	0	46.2291	4	2616.88	4	161.952	54	inf	0	0.837385	0	0.800763	0	0.788383	0	62.8523	1	1.12	0	6.04	1488	6.16	12
318.502	55	414.548	0	449.773	0	227.998	0	48.3005	2	2663.61	7	164.844	45	inf	0	0.852339	0	0.815017	0	0.802312	0	64.8738	0	1.14	0	7.63	2275	6.27	5
323.866	70	421.809	0	457.664	0	231.998	0	50.3718	0	2710.34	2	167.736	293	inf	0	0.867292	0	0.829272	0	0.81624	0	66.8954	1	1.16	0	9.22	901	6.38	8
329.231	58	429.071	0	465.555	0	235.998	1	52.4431	0	2757.07	1	170.628	55	inf	0	0.882245	0	0.843526	0	0.830169	0	68.917	0	1.18	0	10.81	1434	6.49	2
334.596	74	436.333	0	473.445	0	239.998	0	54.5145	1	2803.8	3	173.52	1707	inf	0	0.897198	0	0.857781	0	0.844098	0	70.9385	0	1.2	0	12.4	576	6.6	3
339.961	71	443.595	0	481.336	0	243.998	0	56.5858	0	2850.53	3	176.412	2131	inf	0	0.912152	0	0.872036	0	0.858027	0	72.9601	0	1.22	0	13.99	897	6.71	2
345.326	62	450.857	1	489.227	2	247.998	0	58.6571	0	2897.26	3	179.304	599	inf	0	0.927105	0	0.88629	0	0.871955	0	74.9817	0	1.24	0	15.58	664	6.82	1
350.69	66	458.119	1	497.118	0	251.998	0	60.7285	1	2943.99	0	182.196	42	inf	0	0.942058	0	0.900545	0	0.885884	0	77.0032	0	1.26	0	17.17	257	6.93	1
356.055	47	465.381	0	505.008	0	255.998	0	62.7998	0	2990.72	2	185.088	37	inf	0	0.957012	0	0.9148	0	0.899813	0	79.0248	0	1.28	0	18.76	420	7.04	0
361.42	60	472.643	0	512.899	0	259.998	0	64.8711	1	3037.45	0	187.98	42	inf	0	0.971965	0	0.929054	0	0.913742	0	81.0464	1	1.3	0	20.35	169	7.15	0
366.785	49	479.905	0	520.79	0	263.998	0	66.9424	0	3084.18	2	190.872	39	inf	0	0.986918	0	0.943309	0	0.92767	0	83.0679	1	1.32	0	21.94	303	7.26	0
372.15	68	487.167	0	528.681	0	267.998	0	69.0138	0	3130.91	4	193.764	43	inf	0	1.00187	0	0.957564	0	0.941599	0	85.0895	1	1.34	0	23.53	229	7.37	0
377.514	91	494.429	0	536.571	0	271.998	0	71.0851	1	3177.64	0	196.656	37	inf	0	1.01683	0	0.971818	0	0.955528	0	87.1111	0	1.36	0	25.12	97	7.48	0
382.879	97	501.691	0	544.462	0	275.998	0	73.1564	0	3224.37	0	199.548	30	inf	0	1.03178	0	0.986073	0	0.969456	0	89.1326	0	1.38	0	26.71	162	7.59	0
388.244	87	508.953	0	552.353	0	279.998	0	75.2278	1	3271.1	1	202.44	28	inf	0	1.04673	0	1.00033	0	0.983385	0	91.1542	0	1.4	0	28.3	68	7.7	1
393.609	108	516.214	0	560.244	0	283.998	0	77.2991	0	3317.83	1	205.332	142	inf	0	1.06168	0	1.01458	0	0.997314	0	93.1758	0	1.42	0	29.89	102	7.81	0
398.974	99	523.476	0	568.134	0	287.998	0	79.3704	0	3364.56	0	208.224	37	inf	0	1.07664	0	1.02884	0	1.01124	0	95.1973	0	1.44	0	31.48	75	7.92	0
404.339	81	530.738	0	576.025	0	291.998	0	81.4417	0	3411.29	1	211.116	26	inf	0	1.09159	0	1.04309	0	1.02517	0	97.2189	0	1.46	0	33.07	32	8.03	0
409.703	109	538	0	583.916	0	295.998	0	83.5131	1	3458.02	1	214.008	26	inf	0	1.10654	0	1.05735	0	1.0391	0	99.2405	0	1.48	0	34.66	54	8.14	0
415.068	71	545.262	0	591.807	0	299.998	0	85.5844	1	3504.75	1	216.9	26	inf	0	1.1215	0	1.0716	0	1.05303	0	101.262	0	1.5	0	36.25	24	8.25	0
420.433	54	552.524	0	599.697	0	303.998	0	87.6557	0	3551.48	0	219.792	43	inf	0	1.13645	0	1.08586	0	1.06696	0	103.284	0	1.52	0	37.84	42	8.36	0
425.798	25	559.786	0	607.588	0	307.998	0	89.7271	0	3598.21	0	222.684	400	inf	0	1.15141	0	1.10011	0	1.08089	0	105.305	0	1.54	0	39.43	28	8.47	0
431.163	35	567.048	0	615.479	0	311.998	0	91.7984	0	3644.94	1	225.576	5	inf	0	1.16636	0	1.11437	0	1.09482	0	107.327	0	1.56	0	41.02	9	8.58	1
436.527	58	574.31	0	623.37	0	315.998	0	93.8697	0	3691.67	1	228.468	14	inf	0	1.18131	0	1.12862	0	1.10874	0	109.348	0	1.58	0	42.61	12	8.69	0
441.892	54	581.572	0	631.26	0	319.998	0	95.9411	1	3738.4	2	231.36	13	inf	0	1.19626	0	1.14287	0	1.12267	0	111.37	0	1.6	0	44.2	6	8.8	0
447.257	36	588.834	0	639.151	0	323.998	0	98.0124	0	3785.13	0	234.252	13	inf	0	1.21122	0	1.15713	0	1.1366	0	113.391	0	1.62	0	45.79	12	8.91	0
452.622	54	596.096	0	647.042	0	327.998	0	100.084	0	3831.86	0	237.144	15	inf	0	1.22617	0	1.17138	0	1.15053	0	115.413	1	1.64	0	47.38	5	9.02	0
457.987	55	603.358	0	654.933	0	331.998	0	102.155	0	3878.59	0	240.036	14	inf	0	1.24112	0	1.18564	0	1.16446	0	117.435	0	1.66	0	48.97	7	9.13	0
463.351	65	610.62	0	662.823	0	335.998	0	104.226	0	3925.32	2	242.928	366	inf	0	1.25608	0	1.19989	0	1.17839	0	119.456	0	1.68	0	50.56	6	9.24	0
468.716	58	617.881	0	670.714	0	339.998	0	106.298	0	3972.05	1	245.82	31	inf	0	1.27103	0	1.21415	0	1.19232	0	121.478	0	1.7	0	52.15	3	9.35	0
474.081	84	625.143	0	678.605	0	343.998	0	108.369	0	4018.78	0	248.712	16	inf	0	1.28598	0	1.2284	0	1.20625	0	123.499	0	1.72	0	53.74	6	9.46	0
479.446	61	632.405	0	686.495	0	347.998	0	110.44	1	4065.51	0	251.604	14	inf	0	1.30094	0	1.24266	0	1.22017	0	125.521	0	1.74	0	55.33	3	9.57	0
484.811	50	639.667	0	694.386	0	351.998	0	112.512	0	4112.24	1	254.496	14	inf	0	1.31589	0	1.25691	0	1.2341	0	127.542	0	1.76	0	56.92	6	9.68	0
490.175	47	646.929	0	702.277	0	355.997	0	114.583	0	4158.97	0	257.388	15	inf	0	1.33084	0	1.27117	0	1.24803	0	129.564	0	1.78	0	58.51	6	9.79	0
495.54	41	654.191	0	710.168	0	359.997	0	116.654	0	4205.7	0	260.28	14	inf	0	1.3458	0	1.28542	0	1.26196	0	131.586	0	1.8	0	60.1	3	9.9	5
500.905	28	661.453	0	718.058	0	363.997	0	118.726	0	4252.43	1	263.172	13	inf	0	1.36075	0	1.29968	0	1.27589	0	133.607	0	1.82	0	61.69	6	10.01	0
506.27	6	668.715	0	725.949	0	367.997	0	120.797	0	4299.16	0	266.064	10	inf	0	1.3757	0	1.31393	0	1.28982	0	135.629	0	1.84	0	63.28	3	10.12	0
511.635	5	675.977	0	733.84	0	371.997	0	122.868	0	4345.89	0	268.956	16	inf	0	1.39066	0	1.32818	0	1.30375	0	137.65	0	1.86	0	64.87	6	10.23	0
516.999	10	683.239	0	741.731	1	375.997	0	124.94	0	4392.62	0	271.848	11	inf	0	1.40561	0	1.34244	0	1.31767	0	139.672	0	1.88	0	66.46	6	10.34	0
522.364	6	690.501	0	749.621	0	379.997	0	127.011	0	4439.35	0	274.74	17	inf	0	1.42056	0	1.35669	0	1.3316	0	141.693	0	1.9	0	68.05	3	10.45	0
527.729	10	697.763	1	757.512	0	383.997	0	129.082	0	4486.08	0	277.632	14	inf	0	1.43552	0	1.37095	0	1.34553	0	143.715	0	1.92	0	69.64	4	10.56	0
533.094	2	705.025	0	765.403	0	387.997	0	131.154	0	4532.81	0	280.524	14	inf	0	1.45047	0	1.3852	0	1.35946	0	145.737	1	1.94	0	71.23	1	10.67	0
538.459	8	712.287	0	773.294	0	391.997	0	133.225	0	4579.54	0	283.416	14	inf	0	1.46542	0	1.39946	0	1.37339	0	147.758	0	1.96	0	72.82	2	10.78	0
543.823	4	719.548	2	781.184	2	395.997	1	135.296	1	4626.27	1	286.308	443	inf	0	1.48038	0	1.41371	0	1.38732	0	149.78	1	1.98	0	74.41	1	10.89	0
0	138.425	-31.3023	13.0438	-26.9645	15.2733	-25.526	8.16038	-22.9587	0.080413	-19.7911	257.268	-17.4839	79.6015	-15.2643	inf	-13.1737	0.022241	-11.4191	0.039637	-9.66189	0.091222	-7.24667	0.180712	-5.35653	0.002991	-2.68123	-0.1644	-0.269307	nan
-50.0556	6582.52	-31.1842	212.727	-26.961	306.309	-25.4817	105.874	-22.8949	14.463	-19.7461	66829	-17.4807	4753.26	-15.2206	nan	-13.0525	0.000561	-11.4109	0.001114	-9.53583	0.003647	-7.17001	26.7966	-5.23295	0.002982	-2.501	104.937	-0.163294	nan
0	98206.6	-31.1803	651111	-26.8887	505293	-25.1797	304669	-22.8238	192494	-19.7288	198817	-17.2997	26367.7	-15.2037	nan	-12.8463	235116	-11.1955	164863	-9.36197	83256.1	-7.16295	114739	-4.44689	1.0466e+06	-2.46001	-14132.2	-0.018306	nan
-44.3773	397164	-30.6398	2.15333e+07	-26.7557	1.43122e+07	-25.0653	4.60684e+06	-22.7754	5.07545e+06	-19.5513	1.55141e+06	-17.2466	132662	-14.8076	nan	-12.6592	2.1692e+06	-10.9349	1.02714e+06	-9.21241	309172	-7.12491	2.66624e+06	-4.26895	1.91076e+07	-2.44085	499520	0	nan
-39.6977	120.572	-30.3967	8.98615	-26.6362	10.7548	-24.9258	5.11334	-22.4669	0	-19.4557	194	-17.1005	59.2	-14.7982	103.674	-12.6048	0.015218	-10.8896	0.029522	-9.04022	0.075539	-6.99806	0.008595	-4.19548	0	-2.39897	0	0	1.1212
-37.8963	43.2674	-30.2587	2.67533	-26.5333	1.08971	-24.8962	0.421531	-22.252	-4.57137	-19.3709	5	-17.0114	0	-14.6135	89.3435	-12.4331	0.003381	-10.8669	0.009458	-8.8929	0.026077	-6.96436	-6.88346	-4.10454	0	-2.17967	-16	33.7447	0.14532
-36.1157	86.183	-30.1315	5.04866	-26.5152	5.16107	-24.7548	2.33751	-22.0415	-0.878585	-19.3103	98	-17.0073	9.8	-14.4099	98.04	-12.4089	0.008485	-10.7224	0.018415	-8.76751	0.046793	-6.7816	-1.94469	-4.0718	0	-1.7883	-4	0	0.491945
-35.4313	165.377	-29.54	16.1191	-26.4683	19.6613	-24.6744	10.1894	-21.8145	0.813826	-19.2151	334	-16.8293	134	-14.3845	118.752	-12.3797	0.027196	-10.6458	0.050316	-8.59134	0.118667	-6.66625	2.08178	-4.04446	0	-1.78168	4	33.5369	2.21217
-34.8114	283.744	-29.514	37.0489	-26.4658	44.8173	-24.1879	25.8524	-21.807	4.99819	-19.1717	700	-16.6756	177.6	-14.3245	inf	-12.3606	0.064165	-10.553	0.101317	-8.36041	0.216527	-6.50784	7.63974	-3.89714	0	-1.71513	15	32.5197	3.97517
Moments
Log-return		AC-1w Log-return		AC-2w Log-return		AC-m Log-return		AC-3m Log-return		AC-6m Log-return		AC-y Log-return		Abs-log-return		AC-1w Abs-log-return		AC-2w Abs-log-return		AC-m Abs-log-return		AC-3m Abs-log-return		AC-6m Abs-log-return		AC-y Abs-log-return		w-Volatility		AC-w w-Volatility		2w-Volatility		AC-2w 2w-Volatility		m-Volatility		AC-m m-Volatility		3m-Volatility		AC-3m 3m-Volatility		6m-Volatility		AC-6m 6m-Volatility		y-Volatility
-3.23173	1	-1	114	-0.982986	3	-0.823938	4	-0.44757	6	-0.412343	14	-0.388092	3	0	49920	0	1877	0	2699	0	3829	1e-06	5434	6e-06	6498	5e-06	9442	0	35279	-0.999408	1043	0	28416	-0.993771	416	0.000669	20298	-0.994707	421	0.00621	11201	-0.993967	557	0.009818	7088	-0.993583	787	0.016716	4071
-3.1646	0	-0.97	180	-0.953427	4	-0.797202	8	-0.428168	21	-0.394775	10	-0.371827	0	0.042317	5021	0.02	1623	0.019817	2622	0.018547	3659	0.015235	5179	0.014628	6461	0.013499	8693	0.021574	14017	-0.969417	1832	0.023414	17637	-0.963912	1124	0.024789	19653	-0.96482	1044	0.029686	16639	-0.964096	1205	0.03424	12974	-0.963723	1192	0.040941	9240
-3.09747	0	-0.94	249	-0.923867	16	-0.770466	4	-0.408766	42	-0.377207	2	-0.355563	7	0.084635	1413	0.04	1547	0.039633	2642	0.037093	3592	0.030468	5139	0.02925	6488	0.026993	7810	0.043147	4453	-0.939427	2073	0.046828	6085	-0.934054	1403	0.048908	8787	-0.934932	1481	0.053162	10955	-0.934226	1405	0.058662	10077	-0.933863	1444	0.065166	8265
-3.03034	0	-0.91	289	-0.894308	26	-0.743731	5	-0.389364	36	-0.359638	8	-0.339298	0	0.126952	503	0.06	1588	0.05945	2587	0.055639	3477	0.045701	4904	0.043873	6225	0.040486	6926	0.064721	1699	-0.909437	1894	0.070242	2494	-0.904195	1621	0.073028	3859	-0.905045	1693	0.076638	6807	-0.904355	1453	0.083083	8452	-0.904003	1360	0.089392	6176
-2.96321	0	-0.88	371	-0.864749	44	-0.716995	15	-0.369963	61	-0.34207	11	-0.323034	0	0.169269	240	0.08	1605	0.079267	2442	0.074186	3531	0.060934	4584	0.058495	6042	0.05398	6231	0.086295	776	-0.879447	1835	0.093656	1092	-0.874336	1730	0.097147	1988	-0.875158	1724	0.100114	4141	-0.874485	1433	0.107505	5844	-0.874144	1330	0.113617	6070
-2.89608	0	-0.85	416	-0.835189	76	-0.69026	17	-0.350561	83	-0.324502	6	-0.306769	0	0.211587	133	0.1	1575	0.099083	2496	0.092732	3429	0.076168	4206	0.073117	5118	0.067473	4721	0.107868	407	-0.849457	1829	0.11707	586	-0.844477	1682	0.121266	1039	-0.845271	1679	0.123591	2496	-0.844615	1692	0.131927	3773	-0.844284	1102	0.137843	6177
-2.82895	0	-0.82	456	-0.80563	90	-0.663524	30	-0.331159	114	-0.306933	30	-0.290505	0	0.253904	78	0.12	1574	0.1189	2573	0.111279	3426	0.091401	4310	0.08774	4464	0.080967	3891	0.129442	237	-0.819467	1753	0.140484	346	-0.814618	1658	0.145386	536	-0.815384	1673	0.147067	1621	-0.814744	1647	0.156348	2697	-0.814424	1256	0.162068	4980
-2.76181	0	-0.79	496	-0.776071	92	-0.636788	28	-0.311758	172	-0.289365	67	-0.27424	0	0.296221	49	0.14	1609	0.138717	2452	0.129825	3177	0.106634	3805	0.102362	3755	0.094461	2967	0.151015	158	-0.789477	1615	0.163898	222	-0.784759	1582	0.169505	336	-0.785496	1515	0.170543	885	-0.784874	1495	0.18077	1908	-0.784564	1118	0.186293	3568
-2.69468	0	-0.76	606	-0.746511	139	-0.610053	62	-0.292356	253	-0.271797	71	-0.257976	2	0.338539	39	0.16	1619	0.158534	2380	0.148371	3161	0.121867	3429	0.116984	2975	0.107954	1899	0.172589	111	-0.759487	1633	0.187312	113	-0.7549	1499	0.193625	245	-0.755609	1475	0.194019	715	-0.755003	1397	0.205192	1366	-0.754704	1042	0.210519	2265
-2.62755	0	-0.73	631	-0.716952	212	-0.583317	79	-0.272954	345	-0.254228	76	-0.241711	4	0.380856	15	0.18	1692	0.17835	2351	0.166918	2882	0.1371	3031	0.131606	2443	0.121448	1333	0.194163	70	-0.729496	1504	0.210727	110	-0.725042	1476	0.217744	184	-0.725722	1395	0.217495	653	-0.725133	1389	0.229613	806	-0.724845	1076	0.234744	1359
-2.56042	0	-0.7	650	-0.687393	246	-0.556582	139	-0.253553	543	-0.23666	149	-0.225447	9	0.423173	15	0.2	1576	0.198167	2368	0.185464	2762	0.152334	2611	0.146229	1986	0.134941	1222	0.215736	48	-0.699506	1355	0.234141	67	-0.695183	1351	0.241864	113	-0.695835	1328	0.240971	375	-0.695263	1357	0.254035	588	-0.694985	1088	0.25897	1269
-2.49329	0	-0.67	711	-0.657833	304	-0.529846	170	-0.234151	643	-0.219092	180	-0.209182	189	0.465491	9	0.22	1611	0.217984	2255	0.204011	2602	0.167567	2320	0.160851	1563	0.148435	747	0.23731	44	-0.669516	1321	0.257555	68	-0.665324	1262	0.265983	95	-0.665948	1351	0.264447	205	-0.665392	1255	0.278457	493	-0.665125	1081	0.283195	1330
-2.42616	0	-0.64	759	-0.628274	390	-0.503111	231	-0.214749	834	-0.201523	390	-0.192917	248	0.507808	5	0.24	1727	0.2378	2274	0.222557	2379	0.1828	1895	0.175473	931	0.161929	538	0.258884	42	-0.639526	1270	0.280969	55	-0.635465	1251	0.290102	99	-0.63606	1272	0.287923	145	-0.635522	1114	0.302878	282	-0.635265	1037	0.307421	740
-2.35903	0	-0.61	770	-0.598715	438	-0.476375	299	-0.195348	1065	-0.183955	656	-0.176653	244	0.550125	4	0.26	1711	0.257617	2148	0.241103	2056	0.198033	1520	0.190095	693	0.175422	236	0.280457	26	-0.609536	1140	0.304383	45	-0.605606	1188	0.314222	59	-0.606173	1173	0.311399	125	-0.605651	1115	0.3273	269	-0.605406	1039	0.331646	513
-2.2919	0	-0.58	809	-0.569155	532	-0.449639	346	-0.175946	1356	-0.166387	1016	-0.160388	337	0.592443	4	0.28	1715	0.277434	2143	0.25965	1946	0.213267	1196	0.204718	420	0.188916	134	0.302031	22	-0.579546	1141	0.327797	39	-0.575747	1174	0.338341	48	-0.576286	1084	0.334875	173	-0.575781	981	0.351722	177	-0.575546	1043	0.355871	272
-2.22477	1	-0.55	831	-0.539596	621	-0.422904	488	-0.156544	1704	-0.148818	1429	-0.144124	523	0.63476	4	0.3	1743	0.29725	1989	0.278196	1746	0.2285	983	0.21934	263	0.20241	115	0.323605	23	-0.549556	1116	0.351211	26	-0.545889	1143	0.362461	27	-0.546399	1079	0.358351	107	-0.545911	972	0.376143	161	-0.545686	1119	0.380097	182
-2.15763	0	-0.52	942	-0.510037	698	-0.396168	559	-0.137143	1900	-0.13125	1760	-0.127859	749	0.677077	22	0.32	1658	0.317067	1947	0.296742	1545	0.243733	762	0.233962	246	0.215903	73	0.345178	24	-0.519566	972	0.374625	19	-0.51603	1126	0.38658	18	-0.516512	1004	0.381827	44	-0.51604	955	0.400565	85	-0.515826	1047	0.404322	256
-2.0905	0	-0.49	947	-0.480477	869	-0.369433	677	-0.117741	2239	-0.113682	2150	-0.111595	1175	0.719395	2	0.34	1746	0.336884	1755	0.315289	1285	0.258966	564	0.248584	277	0.229397	61	0.366752	13	-0.489576	991	0.398039	13	-0.486171	1023	0.4107	12	-0.486624	1049	0.405303	16	-0.48617	916	0.424987	96	-0.485967	1069	0.428548	180
-2.02337	0	-0.46	1015	-0.450918	908	-0.342697	800	-0.098339	2429	-0.096114	2618	-0.09533	2241	0.761712	2	0.36	1694	0.3567	1691	0.333835	1198	0.274199	381	0.263207	180	0.24289	57	0.388326	6	-0.459585	956	0.421453	11	-0.456312	1011	0.434819	12	-0.456737	936	0.428779	36	-0.456299	900	0.449409	85	-0.456107	990	0.452773	155
-1.95624	0	-0.43	1073	-0.421359	1061	-0.315961	923	-0.078938	3127	-0.078545	3255	-0.079066	3395	0.804029	3	0.38	1697	0.376517	1437	0.352382	971	0.289433	284	0.277829	119	0.256384	109	0.409899	7	-0.429595	917	0.444867	4	-0.426453	939	0.458938	16	-0.42685	879	0.452256	14	-0.426429	834	0.47383	51	-0.426247	991	0.476998	9
-1.88911	0	-0.4	1104	-0.391799	1052	-0.289226	1209	-0.059536	3381	-0.060977	4215	-0.062801	3871	0.846347	3	0.4	1631	0.396334	1391	0.370928	829	0.304666	249	0.292451	91	0.269878	87	0.431473	2	-0.399605	880	0.468281	3	-0.396594	958	0.483058	10	-0.396963	883	0.475732	11	-0.396559	856	0.498252	53	-0.396387	922	0.501224	11
-1.82198	0	-0.37	1205	-0.36224	1190	-0.26249	1428	-0.040134	3721	-0.043409	4466	-0.046537	5923	0.888664	2	0.42	1563	0.416151	1290	0.389474	692	0.319899	157	0.307074	64	0.283371	89	0.453046	1	-0.369615	800	0.491695	4	-0.366735	903	0.507177	10	-0.367075	893	0.499208	12	-0.366688	809	0.522674	29	-0.366527	868	0.525449	8
-1.75485	0	-0.34	1204	-0.332681	1250	-0.235755	1656	-0.020733	3458	-0.02584	4318	-0.030272	5957	0.930981	2	0.44	1513	0.435967	1205	0.408021	584	0.335132	117	0.321696	58	0.296865	82	0.47462	3	-0.339625	849	0.515109	11	-0.336877	886	0.531297	6	-0.337188	832	0.522684	27	-0.336818	806	0.547095	22	-0.336668	975	0.549675	12
-1.68772	0	-0.31	1272	-0.303121	1361	-0.209019	1953	-0.001331	3576	-0.008272	4068	-0.014008	6315	0.973299	2	0.46	1478	0.455784	1085	0.426567	488	0.350366	137	0.336318	50	0.310358	22	0.496194	5	-0.309635	802	0.538523	2	-0.307018	891	0.555416	6	-0.307301	845	0.54616	13	-0.306947	787	0.571517	28	-0.306808	864	0.5739	4
-1.62059	0	-0.28	1300	-0.273562	1494	-0.182283	2105	0.018071	3642	0.009296	4430	0.002257	5716	1.01562	1	0.48	1384	0.475601	948	0.445113	403	0.365599	106	0.35094	36	0.323852	14	0.517767	3	-0.279645	765	0.561937	5	-0.277159	822	0.579535	7	-0.277414	802	0.569636	7	-0.277077	778	0.595939	7	-0.276948	773	0.598126	3
-1.55346	0	-0.25	1405	-0.244003	1651	-0.155548	2260	0.037472	3399	0.026865	4711	0.018521	5216	1.05793	0	0.5	1293	0.495417	827	0.46366	349	0.380832	62	0.365563	18	0.337346	1	0.539341	3	-0.249655	728	0.585351	1	-0.2473	809	0.603655	6	-0.247527	769	0.593112	2	-0.247207	801	0.62036	3	-0.247088	759	0.622351	2
-1.48632	0	-0.22	1318	-0.214443	1645	-0.128812	2614	0.056874	3277	0.044433	3869	0.034786	4493	1.10025	2	0.52	1271	0.515234	727	0.482206	261	0.396065	58	0.380185	9	0.350839	0	0.560915	0	-0.219664	762	0.608766	4	-0.217441	824	0.627774	1	-0.217639	833	0.616588	5	-0.217336	777	0.644782	3	-0.217229	763	0.646576	4
-1.41919	0	-0.19	1415	-0.184884	1766	-0.102077	2512	0.076276	2953	0.062001	3226	0.05105	3128	1.14257	1	0.54	1203	0.535051	646	0.500753	233	0.411299	32	0.394807	21	0.364333	0	0.582488	3	-0.189674	739	0.63218	2	-0.187582	809	0.651894	4	-0.187752	798	0.640064	4	-0.187466	747	0.669204	3	-0.187369	687	0.670802	28
-1.35206	0	-0.16	1367	-0.155325	1944	-0.075341	2758	0.095678	2489	0.07957	2608	0.067315	2172	1.18488	1	0.56	1172	0.554867	567	0.519299	204	0.426532	20	0.409429	0	0.377827	0	0.604062	1	-0.159684	737	0.655594	0	-0.157723	842	0.676013	7	-0.157865	763	0.66354	7	-0.157595	741	0.693625	3	-0.157509	721	0.695027	50
-1.28493	0	-0.13	1395	-0.125765	2107	-0.048605	2881	0.115079	2006	0.097138	2233	0.083579	1723	1.2272	1	0.58	1084	0.574684	541	0.537845	137	0.441765	9	0.424052	4	0.39132	0	0.625636	1	-0.129694	721	0.679008	2	-0.127865	720	0.700133	4	-0.127978	761	0.687016	7	-0.127725	755	0.718047	2	-0.127649	721	0.719253	38
-1.2178	1	-0.1	1487	-0.096206	2125	-0.02187	2894	0.134481	1779	0.114706	1788	0.099844	1358	1.26952	0	0.6	983	0.594501	446	0.556392	124	0.456998	5	0.438674	0	0.404814	0	0.647209	3	-0.099704	709	0.702422	3	-0.098006	767	0.724252	1	-0.098091	709	0.710492	6	-0.097854	695	0.742469	4	-0.09779	804	0.743478	24
-1.15067	1	-0.07	1469	-0.066647	2194	0.004866	2897	0.153883	1377	0.132275	1167	0.116108	1044	1.31184	0	0.62	937	0.614317	359	0.574938	111	0.472231	3	0.453296	2	0.418307	0	0.668783	1	-0.069714	666	0.725836	0	-0.068147	736	0.748371	0	-0.068203	711	0.733968	7	-0.067984	714	0.76689	2	-0.06793	832	0.767703	29
-1.08354	0	-0.04	1410	-0.037087	2177	0.031601	2793	0.173284	1171	0.149843	785	0.132373	694	1.35415	0	0.64	807	0.634134	347	0.593484	73	0.487465	2	0.467919	0	0.431801	0	0.690357	0	-0.039724	645	0.74925	1	-0.038288	730	0.772491	0	-0.038316	706	0.757444	3	-0.038114	675	0.791312	3	-0.03807	848	0.791929	27
-1.01641	2	-0.01	1650	-0.007528	2337	0.058337	2827	0.192686	1036	0.167411	687	0.148638	502	1.39647	0	0.66	810	0.653951	283	0.612031	91	0.502698	4	0.482541	0	0.445295	0	0.71193	0	-0.009734	702	0.772664	2	-0.008429	685	0.79661	1	-0.008429	697	0.78092	1	-0.008243	715	0.815734	3	-0.00821	826	0.816154	39
-0.949275	1	0.02	1467	0.022031	2138	0.085073	2723	0.212088	913	0.18498	422	0.164902	177	1.43879	0	0.68	756	0.673767	269	0.630577	61	0.517931	2	0.497163	0	0.458788	0	0.733504	0	0.020256	679	0.796078	2	0.02143	712	0.82073	0	0.021458	661	0.804397	1	0.021627	750	0.840155	3	0.02165	779	0.84038	21
-0.882143	3	0.05	1373	0.051591	2124	0.111808	2352	0.231489	632	0.202548	259	0.181167	65	1.48111	0	0.7	703	0.693584	244	0.649124	56	0.533164	0	0.511785	0	0.472282	0	0.755077	0	0.050247	631	0.819492	1	0.051289	751	0.844849	1	0.051345	662	0.827873	1	0.051498	731	0.864577	2	0.051509	727	0.864605	4
-0.815012	0	0.08	1441	0.08115	1945	0.138544	2240	0.250891	429	0.220116	139	0.197431	18	1.52342	0	0.72	672	0.713401	190	0.66767	46	0.548398	0	0.526408	0	0.485775	0	0.776651	3	0.080237	597	0.842906	1	0.081147	696	0.868969	1	0.081233	710	0.851349	2	0.081368	742	0.888999	4	0.081369	696	0.888831	6
-0.747881	17	0.11	1418	0.110709	1851	0.165279	1916	0.270293	372	0.237685	118	0.213696	1	1.56574	0	0.74	610	0.733218	184	0.686216	25	0.563631	0	0.54103	0	0.499269	0	0.798225	2	0.110227	651	0.86632	3	0.111006	691	0.893088	0	0.11112	599	0.874825	1	0.111238	775	0.91342	3	0.111229	737	0.913056	6
-0.68075	2	0.14	1297	0.140269	1756	0.192015	1709	0.289694	263	0.255253	47	0.22996	1	1.60806	0	0.76	589	0.753034	145	0.704763	24	0.578864	0	0.555652	0	0.512763	0	0.819798	0	0.140217	578	0.889734	0	0.140865	678	0.917207	1	0.141007	632	0.898301	1	0.141109	720	0.937842	3	0.141089	696	0.937281	5
-0.613619	4	0.17	1223	0.169828	1703	0.21875	1588	0.309096	182	0.272821	23	0.246225	0	1.65038	0	0.78	519	0.772851	130	0.723309	19	0.594097	0	0.570274	0	0.526256	0	0.841372	1	0.170207	566	0.913148	1	0.170724	695	0.941327	0	0.170894	638	0.921777	1	0.170979	681	0.962264	4	0.170948	677	0.961507	6
-0.546488	4	0.2	1255	0.199387	1647	0.245486	1347	0.328498	121	0.290389	7	0.262489	0	1.69269	0	0.8	524	0.792668	117	0.741856	12	0.60933	0	0.584897	0	0.53975	0	0.862946	1	0.200197	574	0.936562	0	0.200583	713	0.965446	1	0.200781	651	0.945253	2	0.20085	722	0.986685	2	0.200808	683	0.985732	6
-0.479357	6	0.23	1188	0.228947	1496	0.272222	1165	0.347899	100	0.307958	4	0.278754	0	1.73501	0	0.82	486	0.812484	99	0.760402	8	0.624564	0	0.599519	0	0.553244	0	0.884519	0	0.230187	604	0.959976	0	0.230442	634	0.989566	0	0.230669	653	0.968729	1	0.23072	688	1.01111	3	0.230668	699	1.00996	4
-0.412225	20	0.26	1192	0.258506	1485	0.298957	937	0.367301	84	0.325526	10	0.295018	0	1.77733	0	0.84	433	0.832301	74	0.778948	4	0.639797	0	0.614141	0	0.566737	0	0.906093	1	0.260177	563	0.98339	0	0.260301	707	1.01368	1	0.260556	650	0.992205	1	0.26059	716	1.03553	1	0.260528	770	1.03418	4
-0.345094	42	0.29	1083	0.288065	1317	0.325693	798	0.386703	62	0.343094	2	0.311283	0	1.81964	0	0.86	374	0.852118	41	0.797495	5	0.65503	0	0.628763	0	0.580231	0	0.927667	1	0.290168	561	1.0068	0	0.290159	734	1.03781	2	0.290443	645	1.01568	2	0.290461	691	1.05995	3	0.290387	730	1.05841	5
-0.277963	82	0.32	1048	0.317625	1212	0.352428	680	0.406104	37	0.360663	0	0.327547	0	1.86196	0	0.88	362	0.871934	37	0.816041	5	0.670263	0	0.643386	0	0.593724	0	0.94924	0	0.320158	538	1.03022	1	0.320018	666	1.06192	0	0.32033	653	1.03916	2	0.320331	688	1.08437	2	0.320247	759	1.08263	4
-0.210832	228	0.35	980	0.347184	1100	0.379164	505	0.425506	31	0.378231	0	0.343812	0	1.90428	0	0.9	337	0.891751	15	0.834587	2	0.685497	0	0.658008	0	0.607218	0	0.970814	0	0.350148	584	1.05363	0	0.349877	593	1.08604	1	0.350218	664	1.06263	1	0.350202	715	1.10879	1	0.350107	734	1.10686	3
-0.143701	1034	0.38	931	0.376743	934	0.4059	422	0.444908	24	0.395799	0	0.360076	0	1.9466	0	0.92	267	0.911568	23	0.853134	1	0.70073	0	0.67263	0	0.620712	0	0.992388	0	0.380138	586	1.07705	1	0.379736	636	1.11016	0	0.380105	636	1.08611	2	0.380072	762	1.13322	2	0.379967	745	1.13108	5
-0.07657	11760	0.41	888	0.406303	894	0.432635	313	0.464309	7	0.413368	0	0.376341	0	1.98891	0	0.94	237	0.931384	8	0.87168	0	0.715963	0	0.687253	0	0.634205	0	1.01396	0	0.410128	592	1.10046	0	0.409595	668	1.13428	0	0.409992	644	1.10959	2	0.409942	786	1.15764	2	0.409827	699	1.15531	4
-0.009439	41763	0.44	828	0.435862	797	0.459371	289	0.483711	5	0.430936	0	0.392605	0	2.03123	0	0.96	197	0.951201	8	0.890227	0	0.731196	0	0.701875	0	0.647699	0	1.03554	0	0.440118	583	1.12387	0	0.439454	615	1.1584	1	0.439879	650	1.13306	0	0.439813	757	1.18206	3	0.439686	718	1.17954	5
0.057693	1888	0.47	821	0.465421	730	0.486106	238	0.503113	0	0.448504	0	0.40887	0	2.07355	0	0.98	113	0.971018	3	0.908773	0	0.746429	0	0.716497	0	0.661193	0	1.05711	0	0.470108	562	1.14729	0	0.469313	640	1.18252	0	0.469766	663	1.15654	1	0.469683	750	1.20648	1	0.469546	807	1.20376	3
0.124824	374	0.5	770	0.494981	612	0.512842	187	0.522515	0	0.466073	0	0.425134	0	2.11587	0	1	5	0.990835	0	0.927319	0	0.761663	0	0.731119	0	0.674686	0	1.07868	1	0.500098	590	1.1707	0	0.499171	666	1.20664	0	0.499654	642	1.18001	1	0.499554	752	1.2309	2	0.499406	713	1.22799	5
0.191955	126	0.53	722	0.52454	521	0.539578	112	0.541916	0	0.483641	0	0.441399	0	2.15818	0	1.02	0	1.01065	0	0.945866	0	0.776896	0	0.745742	0	0.68818	0	1.10026	1	0.530089	592	1.19412	0	0.52903	649	1.23076	0	0.529541	699	1.20349	1	0.529424	743	1.25532	2	0.529266	657	1.25221	4
0.259086	58	0.56	710	0.554099	425	0.566313	97	0.561318	0	0.501209	0	0.457663	0	2.2005	1	1.04	0	1.03047	0	0.964412	0	0.792129	0	0.760364	0	0.701673	0	1.12183	0	0.560079	600	1.21753	1	0.558889	677	1.25488	1	0.559428	718	1.22697	2	0.559294	753	1.27975	2	0.559125	654	1.27644	4
0.326217	28	0.59	638	0.583659	371	0.593049	73	0.58072	0	0.518778	0	0.473928	0	2.24282	0	1.06	0	1.05028	0	0.982958	0	0.807362	0	0.774986	0	0.715167	0	1.1434	1	0.590069	606	1.24094	0	0.588748	663	1.279	0	0.589315	701	1.25044	1	0.589165	755	1.30417	2	0.588985	714	1.30066	4
0.393348	19	0.62	642	0.613218	299	0.619784	43	0.600121	0	0.536346	0	0.490192	0	2.28514	1	1.08	0	1.0701	0	1.00151	0	0.822596	0	0.789608	0	0.728661	0	1.16498	0	0.620059	595	1.26436	0	0.618607	637	1.30312	0	0.619202	716	1.27392	2	0.619035	736	1.32859	2	0.618845	795	1.32489	4
0.460479	6	0.65	622	0.642777	289	0.64652	26	0.619523	0	0.553914	0	0.506457	0	2.32745	0	1.1	0	1.08992	0	1.02005	0	0.837829	0	0.804231	0	0.742154	0	1.18655	0	0.650049	571	1.28777	0	0.648466	692	1.32724	1	0.64909	727	1.29739	2	0.648906	732	1.35301	1	0.648705	814	1.34911	5
0.52761	4	0.68	569	0.672337	225	0.673256	25	0.638925	0	0.571483	0	0.522722	0	2.36977	0	1.12	0	1.10973	0	1.0386	0	0.853062	0	0.818853	0	0.755648	0	1.20812	0	0.680039	594	1.31119	0	0.678325	673	1.35136	0	0.678977	733	1.32087	2	0.678776	763	1.37743	3	0.678564	797	1.37334	6
0.594742	2	0.71	524	0.701896	154	0.699991	13	0.658326	0	0.589051	0	0.538986	0	2.41209	0	1.14	0	1.12955	0	1.05714	0	0.868295	0	0.833475	0	0.769141	0	1.2297	0	0.710029	624	1.3346	1	0.708183	631	1.37548	1	0.708864	766	1.34435	3	0.708646	743	1.40185	3	0.708424	813	1.39756	8
0.661873	8	0.74	487	0.731455	128	0.726727	14	0.677728	0	0.606619	0	0.555251	0	2.4544	1	1.16	0	1.14937	0	1.07569	0	0.883528	0	0.848098	0	0.782635	0	1.25127	0	0.740019	589	1.35801	0	0.738042	654	1.3996	1	0.738751	734	1.36782	0	0.738517	717	1.42628	6	0.738284	869	1.42179	13
0.729004	3	0.77	437	0.761015	93	0.753462	6	0.69713	0	0.624188	0	0.571515	0	2.49672	0	1.18	0	1.16918	0	1.09424	0	0.898762	0	0.86272	0	0.796129	0	1.27285	0	0.770009	589	1.38143	0	0.767901	636	1.42372	0	0.768638	757	1.3913	0	0.768387	807	1.4507	1	0.768144	805	1.44602	0
0.796135	2	0.8	377	0.790574	68	0.780198	4	0.716531	0	0.641756	0	0.58778	0	2.53904	0	1.2	0	1.189	0	1.11278	0	0.913995	0	0.877342	0	0.809622	0	1.29442	0	0.8	564	1.40484	0	0.79776	675	1.44783	0	0.798526	730	1.41477	0	0.798258	726	1.47512	0	0.798004	1007	1.47024	0
0.863266	3	0.83	382	0.820133	41	0.806934	2	0.735933	0	0.659324	0	0.604044	0	2.58136	0	1.22	0	1.20882	0	1.13133	0	0.929228	0	0.891964	0	0.823116	0	1.31599	0	0.82999	653	1.42826	0	0.827619	590	1.47195	0	0.828413	649	1.43825	0	0.828128	679	1.49954	0	0.827863	873	1.49447	0
0.930397	1	0.86	268	0.849692	32	0.833669	5	0.755335	0	0.676893	0	0.620309	0	2.62367	0	1.24	0	1.22863	0	1.14988	0	0.944461	0	0.906587	0	0.83661	0	1.33757	0	0.85998	579	1.45167	0	0.857478	581	1.49607	0	0.8583	693	1.46173	0	0.857998	709	1.52396	0	0.857723	804	1.51869	0
0.997528	1	0.89	248	0.879252	32	0.860405	0	0.774736	0	0.694461	0	0.636573	0	2.66599	0	1.26	0	1.24845	0	1.16842	0	0.959695	0	0.921209	0	0.850103	0	1.35914	0	0.88997	557	1.47509	0	0.887336	471	1.52019	0	0.888187	590	1.4852	0	0.887869	580	1.54838	0	0.887583	824	1.54292	0
1.06466	1	0.92	183	0.908811	14	0.88714	0	0.794138	0	0.712029	0	0.652838	0	2.70831	0	1.28	0	1.26827	0	1.18697	0	0.974928	0	0.935831	0	0.863597	0	1.38071	0	0.91996	494	1.4985	0	0.917195	425	1.54431	0	0.918074	534	1.50868	0	0.917739	507	1.57281	0	0.917443	660	1.56714	0
1.13179	0	0.95	131	0.93837	4	0.913876	0	0.81354	0	0.729597	0	0.669102	0	2.75063	0	1.3	0	1.28808	0	1.20551	0	0.990161	0	0.950453	0	0.87709	0	1.40229	0	0.94995	421	1.52191	0	0.947054	257	1.56843	0	0.947962	377	1.53215	0	0.94761	313	1.59723	0	0.947302	357	1.59137	0
1.19892	2	0.98	41	0.96793	1	0.940611	0	0.832941	0	0.747166	0	0.685367	0	2.79294	0	1.32	0	1.3079	0	1.22406	0	1.00539	0	0.965076	0	0.890584	0	1.42386	0	0.97994	138	1.54533	0	0.976913	53	1.59255	0	0.977849	66	1.55563	0	0.97748	83	1.62165	0	0.977162	114	1.61559	0
1.26605	0	1.01	0	0.997489	0	0.967347	0	0.852343	0	0.764734	0	0.701631	0	2.83526	0	1.34	0	1.32772	0	1.24261	0	1.02063	0	0.979698	0	0.904078	0	1.44543	0	1.00993	0	1.56874	0	1.00677	0	1.61667	0	1.00774	0	1.57911	0	1.00735	0	1.64607	0	1.00702	0	1.63982	0
1.33318	0	1.04	0	1.02705	0	0.994083	0	0.871745	0	0.782302	0	0.717896	0	2.87758	0	1.36	0	1.34753	0	1.26115	0	1.03586	0	0.99432	0	0.917571	0	1.46701	0	1.03992	0	1.59216	0	1.03663	0	1.64079	0	1.03762	0	1.60258	0	1.03722	0	1.67049	0	1.03688	0	1.66404	0
1.40031	0	1.07	0	1.05661	0	1.02082	0	0.891146	0	0.799871	0	0.73416	0	2.9199	0	1.38	0	1.36735	0	1.2797	0	1.05109	0	1.00894	0	0.931065	0	1.48858	0	1.06991	0	1.61557	0	1.06649	0	1.66491	0	1.06751	0	1.62606	0	1.06709	0	1.69491	0	1.06674	0	1.68827	0
1.46745	0	1.1	0	1.08617	0	1.04755	0	0.910548	0	0.817439	0	0.750425	0	2.96221	0	1.4	0	1.38717	0	1.29825	0	1.06633	0	1.02357	0	0.944558	0	1.51015	0	1.0999	0	1.63898	0	1.09635	0	1.68903	0	1.0974	0	1.64953	0	1.09696	0	1.71934	0	1.0966	0	1.7125	0
1.53458	0	1.13	0	1.11573	0	1.07429	0	0.92995	0	0.835007	0	0.766689	0	3.00453	0	1.42	0	1.40698	0	1.31679	0	1.08156	0	1.03819	0	0.958052	0	1.53173	0	1.12989	0	1.6624	0	1.12621	0	1.71315	0	1.12729	0	1.67301	0	1.12683	0	1.74376	0	1.12646	0	1.73672	0
1.60171	0	1.16	0	1.14529	0	1.10102	0	0.949351	0	0.852576	0	0.782954	0	3.04685	0	1.44	0	1.4268	0	1.33534	0	1.09679	0	1.05281	0	0.971546	0	1.5533	0	1.15988	0	1.68581	0	1.15607	0	1.73727	0	1.15717	0	1.69649	0	1.1567	0	1.76818	0	1.15632	0	1.76095	0
1.66884	0	1.19	0	1.17484	0	1.12776	0	0.968753	0	0.870144	0	0.799218	0	3.08916	0	1.46	0	1.44662	0	1.35389	0	1.11203	0	1.06743	0	0.985039	0	1.57488	0	1.18987	0	1.70923	0	1.18592	0	1.76139	0	1.18706	0	1.71996	0	1.18657	0	1.7926	0	1.18618	0	1.78517	0
1.73597	0	1.22	0	1.2044	0	1.1545	0	0.988155	0	0.887712	0	0.815483	0	3.13148	0	1.48	0	1.46643	0	1.37243	0	1.12726	0	1.08205	0	0.998533	0	1.59645	0	1.21986	0	1.73264	0	1.21578	0	1.78551	0	1.21695	0	1.74344	0	1.21644	0	1.81702	0	1.21604	0	1.8094	0
1.8031	0	1.25	0	1.23396	0	1.18123	0	1.00756	0	0.905281	0	0.831747	0	3.1738	0	1.5	0	1.48625	0	1.39098	0	1.14249	0	1.09668	0	1.01203	0	1.61802	0	1.24985	0	1.75605	0	1.24564	0	1.80963	0	1.24683	0	1.76692	0	1.24631	0	1.84144	0	1.2459	0	1.83362	0
1.87023	0	1.28	0	1.26352	0	1.20797	0	1.02696	0	0.922849	0	0.848012	0	3.21612	1	1.52	0	1.50607	0	1.40952	0	1.15773	0	1.1113	0	1.02552	0	1.6396	0	1.27984	0	1.77947	0	1.2755	0	1.83374	0	1.27672	0	1.79039	0	1.27618	0	1.86587	0	1.27576	0	1.85785	0
1.93736	0	1.31	0	1.29308	0	1.2347	0	1.04636	0	0.940417	0	0.864276	0	3.25843	0	1.54	0	1.52588	0	1.42807	0	1.17296	0	1.12592	0	1.03901	0	1.66117	0	1.30983	0	1.80288	0	1.30536	0	1.85787	0	1.30661	0	1.81387	0	1.30605	0	1.89029	0	1.30562	0	1.88207	0
2.0045	0	1.34	0	1.32264	0	1.26144	0	1.06576	0	0.957986	0	0.880541	0	3.30075	0	1.56	0	1.5457	0	1.44662	0	1.18819	0	1.14054	0	1.05251	0	1.68274	0	1.33982	0	1.8263	0	1.33522	0	1.88198	0	1.33649	0	1.83734	0	1.33593	0	1.91471	0	1.33548	0	1.9063	0
2.07163	0	1.37	0	1.3522	0	1.28817	0	1.08516	0	0.975554	0	0.896806	0	3.34307	0	1.58	0	1.56552	0	1.46516	0	1.20343	0	1.15516	0	1.066	0	1.70432	0	1.36981	0	1.84971	0	1.36508	0	1.9061	0	1.36638	0	1.86082	0	1.3658	0	1.93913	0	1.36534	0	1.93052	0
2.13876	0	1.4	0	1.38176	0	1.31491	0	1.10457	0	0.993122	0	0.91307	0	3.38539	0	1.6	0	1.58533	0	1.48371	0	1.21866	0	1.16979	0	1.0795	0	1.72589	0	1.3998	0	1.87312	0	1.39494	0	1.93022	0	1.39627	0	1.8843	0	1.39567	0	1.96355	0	1.3952	0	1.95475	0
2.20589	0	1.43	0	1.41132	0	1.34164	0	1.12397	0	1.01069	0	0.929335	0	3.4277	0	1.62	0	1.60515	0	1.50226	0	1.23389	0	1.18441	0	1.09299	0	1.74747	0	1.42979	0	1.89654	0	1.4248	0	1.95434	0	1.42616	0	1.90777	0	1.42554	0	1.98797	0	1.42506	0	1.97897	0
2.27302	1	1.46	0	1.44088	0	1.36838	0	1.14337	0	1.02826	0	0.945599	0	3.47002	0	1.64	0	1.62497	0	1.5208	0	1.24913	0	1.19903	0	1.10648	0	1.76904	0	1.45978	0	1.91995	0	1.45466	0	1.97846	0	1.45604	0	1.93125	0	1.45541	0	2.0124	0	1.45492	0	2.0032	0
2.34015	0	1.49	0	1.47044	0	1.39512	0	1.16277	0	1.04583	0	0.961864	0	3.51234	0	1.66	0	1.64478	0	1.53935	0	1.26436	0	1.21365	0	1.11997	0	1.79061	0	1.48977	0	1.94337	0	1.48451	0	2.00258	0	1.48593	0	1.95472	0	1.48528	0	2.03682	0	1.48478	0	2.02743	0
2.40728	0	1.52	0	1.5	0	1.42185	0	1.18217	0	1.0634	0	0.978128	0	3.55466	0	1.68	0	1.6646	0	1.5579	0	1.27959	0	1.22828	0	1.13347	0	1.81219	0	1.51976	0	1.96678	0	1.51437	0	2.0267	0	1.51582	0	1.9782	0	1.51515	0	2.06124	0	1.51464	0	2.05165	0
2.47441	1	1.55	0	1.52956	0	1.44859	0	1.20157	0	1.08096	0	0.994393	0	3.59697	0	1.7	0	1.68442	0	1.57644	0	1.29483	0	1.2429	0	1.14696	0	1.83376	0	1.54975	0	1.99019	0	1.54423	0	2.05082	0	1.54571	0	2.00168	0	1.54502	0	2.08566	0	1.5445	0	2.07588	0
2.54155	0	1.58	0	1.55912	0	1.47532	0	1.22097	0	1.09853	0	1.01066	0	3.63929	0	1.72	0	1.70423	0	1.59499	0	1.31006	0	1.25752	0	1.16046	0	1.85533	0	1.57974	0	2.01361	0	1.57409	0	2.07494	0	1.57559	0	2.02515	0	1.57489	0	2.11008	0	1.57436	0	2.1001	0
2.60868	0	1.61	0	1.58868	0	1.50206	0	1.24038	0	1.1161	0	1.02692	0	3.68161	0	1.74	0	1.72405	0	1.61353	0	1.32529	0	1.27214	0	1.17395	0	1.87691	0	1.60973	0	2.03702	0	1.60395	0	2.09906	0	1.60548	0	2.04863	0	1.60476	0	2.1345	0	1.60422	0	2.12433	0
2.67581	0	1.64	0	1.61824	0	1.52879	0	1.25978	0	1.13367	0	1.04319	0	3.72392	0	1.76	0	1.74387	0	1.63208	0	1.34052	0	1.28677	0	1.18744	0	1.89848	0	1.63972	0	2.06044	0	1.63381	0	2.12318	0	1.63537	0	2.0721	0	1.63463	0	2.15893	0	1.63408	0	2.14855	0
2.74294	0	1.67	0	1.64779	0	1.55553	0	1.27918	0	1.15124	0	1.05945	0	3.76624	0	1.78	0	1.76368	0	1.65063	0	1.35576	0	1.30139	0	1.20094	0	1.92005	0	1.66971	0	2.08385	0	1.66367	0	2.1473	0	1.66525	0	2.09558	0	1.6645	0	2.18335	0	1.66394	0	2.17278	0
2.81007	0	1.7	0	1.67735	0	1.58227	0	1.29858	0	1.16881	0	1.07571	0	3.80856	0	1.8	0	1.7835	0	1.66917	0	1.37099	0	1.31601	0	1.21443	0	1.94163	0	1.6997	0	2.10726	0	1.69353	0	2.17142	0	1.69514	0	2.11906	0	1.69437	0	2.20777	0	1.6938	0	2.197	0
2.8772	0	1.73	0	1.70691	0	1.609	0	1.31798	0	1.18637	0	1.09198	0	3.85088	0	1.82	0	1.80332	0	1.68772	0	1.38623	0	1.33063	0	1.22792	0	1.9632	0	1.72969	0	2.13068	0	1.72338	0	2.19554	0	1.72503	0	2.14253	0	1.72424	0	2.23219	0	1.72366	0	2.22123	0
2.94433	0	1.76	0	1.73647	0	1.63574	0	1.33739	0	1.20394	0	1.10824	0	3.89319	0	1.84	0	1.82314	0	1.70627	0	1.40146	0	1.34526	0	1.24142	0	1.98477	0	1.75968	0	2.15409	0	1.75324	0	2.21966	0	1.75492	0	2.16601	0	1.75411	0	2.25661	0	1.75352	0	2.24545	0
3.01146	0	1.79	0	1.76603	0	1.66247	0	1.35679	0	1.22151	0	1.12451	0	3.93551	0	1.86	0	1.84295	0	1.72481	0	1.41669	0	1.35988	0	1.25491	0	2.00635	0	1.78967	0	2.17751	0	1.7831	0	2.24378	0	1.7848	0	2.18948	0	1.78398	0	2.28103	0	1.78338	0	2.26968	0
3.07859	0	1.82	0	1.79559	0	1.68921	0	1.37619	0	1.23908	0	1.14077	0	3.97783	0	1.88	0	1.86277	0	1.74336	0	1.43192	0	1.3745	0	1.26841	0	2.02792	0	1.81966	0	2.20092	0	1.81296	0	2.2679	0	1.81469	0	2.21296	0	1.81385	0	2.30546	0	1.81324	0	2.29391	0
3.14573	0	1.85	0	1.82515	0	1.71594	0	1.39559	0	1.25665	0	1.15704	0	4.02015	0	1.9	0	1.88259	0	1.76191	0	1.44716	0	1.38912	0	1.2819	0	2.0495	0	1.84965	0	2.22434	0	1.84282	0	2.29201	0	1.84458	0	2.23644	0	1.84372	0	2.32988	0	1.8431	0	2.31813	0
3.21286	0	1.88	0	1.85471	0	1.74268	0	1.41499	0	1.27422	0	1.1733	0	4.06246	0	1.92	0	1.9024	0	1.78045	0	1.46239	0	1.40374	0	1.29539	0	2.07107	0	1.87964	0	2.24775	0	1.87268	0	2.31613	0	1.87447	0	2.25991	0	1.87359	0	2.3543	0	1.87295	0	2.34236	0
3.27999	0	1.91	0	1.88427	0	1.76941	0	1.43439	0	1.29178	0	1.18957	0	4.10478	0	1.94	0	1.92222	0	1.799	0	1.47762	0	1.41837	0	1.30889	0	2.09264	0	1.90963	0	2.27116	0	1.90254	0	2.34025	0	1.90435	0	2.28339	0	1.90346	0	2.37872	0	1.90281	0	2.36658	0
3.34712	0	1.94	0	1.91383	0	1.79615	0	1.45379	0	1.30935	0	1.20583	0	4.1471	0	1.96	0	1.94204	0	1.81755	0	1.49286	0	1.43299	0	1.32238	0	2.11422	0	1.93962	0	2.29458	0	1.9324	0	2.36437	0	1.93424	0	2.30687	0	1.93333	0	2.40314	0	1.93267	0	2.39081	0
3.41425	0	1.97	0	1.94339	0	1.82289	0	1.4732	0	1.32692	0	1.2221	0	4.18942	0	1.98	0	1.96185	0	1.83609	0	1.50809	0	1.44761	0	1.33587	0	2.13579	0	1.96961	0	2.31799	0	1.96226	0	2.38849	0	1.96413	0	2.33034	0	1.9632	0	2.42756	0	1.96253	0	2.41503	0
0	0.000113	0	-0.024733	0	-0.00665	0	0.001901	0	0.006398	0	-0.000805	0	-0.001936	0	0.020459	0	0.372364	0	0.256378	0	0.17585	0	0.102421	0	0.077325	0	0.055889	0	0.025627	-6.89322	-0.234837	-5.47675	0.034411	-4.83242	-0.186365	-4.31782	0.046244	-3.82889	-0.165599	-3.59665	0.073153	-3.23201	-0.142502	-3.01119	0.100099	-2.6953	-0.099075	-2.45608	0.13761
0	0.002713	0	0.19176	0	0.098156	0	0.046339	0	0.016136	0	0.007849	0	0.004151	0	0.002295	0	0.057176	0	0.032925	0	0.016913	0	0.005794	0	0.003447	0	0.002151	0	0.001232	-6.66276	0.338083	-5.44193	0.001729	-4.76836	0.31581	-4.2657	0.002455	-3.81549	0.335127	-3.58373	0.004502	-3.22496	0.336018	-2.98819	0.006887	-2.6795	0.341369	-2.45578	0.010976
0	-100753	0	3396.02	0	927.131	0	1973.23	0	4468.55	0	-3147.7	0	796.55	0	1.00072e+06	0	25447.3	0	44959.4	0	57029.5	0	56466.4	0	71857.2	0	93073	0	474021	-6.49468	29929.6	-5.36916	404914	-4.6764	23607.7	-4.13046	355029	-3.8112	21612.8	-3.57296	274337	-3.21214	16449.4	-2.98363	234622	-2.67269	12095.4	-2.41903	215603
0	3.1238e+07	0	133717	0	155989	0	177642	0	185032	0	183734	0	198081	0	4.18987e+07	0	137754	0	184119	0	229548	0	228466	0	304163	0	415973	0	8.24348e+06	-6.37823	114081	-5.34517	6.0693e+06	-4.67566	109379	-4.06939	4.98988e+06	-3.80848	104833	-3.52818	3.09816e+06	-3.21115	101194	-2.97748	2.37632e+06	-2.67206	100720	-2.40217	1.84094e+06
0	0	0	-0.029254	0	-0.007294	0	0.001302	0	0.005451	0	-0.000182	0	-0.004107	0	0.007314	0	0.347803	0	0.227813	0	0.151981	0	0.088922	0	0.065894	0	0.045897	0	0.016596	-6.32536	-0.380615	-5.32154	0.023721	-4.6249	-0.295471	-4.05759	0.033068	-3.80046	-0.276335	-3.52676	0.054615	-3.20684	-0.223564	-2.95672	0.079478	-2.657	-0.160603	-2.40116	0.117268
0	-0.051156	0	-0.744929	0	-0.526074	0	-0.3531	0	-0.202115	0	-0.146012	0	-0.101127	0	0	0	0.032269	0	0.02111	0	0.013741	0	0.007997	0	0.006453	0	0.004177	-8.71995	0.003006	-6.30469	-0.939403	-5.29633	0.005906	-4.59621	-0.905541	-4.03564	0.009592	-3.77501	-0.906429	-3.52241	0.017448	-3.2065	-0.910842	-2.93654	0.025164	-2.60539	-0.913632	-2.39412	0.036147
0	-0.007793	0	-0.346327	0	-0.221618	0	-0.141241	0	-0.075467	0	-0.05873	0	-0.042284	0	3.2e-05	0	0.17686	0	0.109838	0	0.073271	0	0.041615	0	0.032222	0	0.021127	0	0.008815	-6.25322	-0.75046	-5.0901	0.013587	-4.59232	-0.691146	-4.02459	0.019998	-3.77502	-0.689508	-3.51923	0.033661	-3.19645	-0.679877	-2.92553	0.047667	-2.58214	-0.620248	-2.37571	0.067923
0	0.006737	0	0.288872	0	0.209393	0	0.142805	0	0.087523	0	0.057985	0	0.038232	0	0.023492	0	0.536964	0	0.368353	0	0.251994	0	0.147598	0	0.109081	0	0.078907	-7.70011	0.030522	-6.24624	0.237408	-5.08836	0.040772	-4.58157	0.282986	-4.00849	0.055527	-3.76329	0.336567	-3.51258	0.090431	-3.19451	0.371149	-2.90618	0.125456	-2.5783	0.415556	-2.37456	0.176128
0	0.052875	0	0.720026	0	0.514794	0	0.358503	0	0.220998	0	0.143347	0	0.110612	0	0.079279	0	0.817379	0	0.601395	0	0.422493	0	0.245123	0	0.184272	0	0.141557	-7.63511	0.074105	-6.19094	0.82825	-5.05902	0.093588	-4.53642	0.804433	-3.98604	0.121947	-3.75651	0.830115	-3.50441	0.189433	-3.19054	0.827832	-2.89713	0.243577	-2.57271	0.853421	-2.36256	0.30442
MostSuccessfulParameters
Future		Reflexivity(%)		TradingWindow		Gesture		History		Epsilon		NEB
6	25	0.011873	32	5	81	0.200442	19	8	9	0.050036	62	0	1000
7.26	12	1.01643	24	6.29	36	0.218427	21	46.39	12	0.062035	69	0.01	0
8.52	13	2.02098	19	7.58	34	0.236411	26	84.78	10	0.074034	42	0.02	0
9.78	22	3.02553	16	8.87	86	0.254395	28	123.17	13	0.086032	55	0.03	0
11.04	15	4.03008	34	10.16	21	0.272379	20	161.56	12	0.098031	49	0.04	0
12.3	11	5.03464	17	11.45	32	0.290363	29	199.95	11	0.11003	59	0.05	0
13.56	12	6.03919	29	12.74	47	0.308348	23	238.34	9	0.122029	70	0.06	0
14.82	18	7.04374	19	14.03	11	0.326332	24	276.73	6	0.134028	59	0.07	0
16.08	9	8.04829	17	15.32	19	0.344316	33	315.12	9	0.146027	63	0.08	0
17.34	10	9.05285	25	16.61	26	0.3623	25	353.51	9	0.158026	60	0.09	0
18.6	4	10.0574	24	17.9	29	0.380285	17	391.9	12	0.170024	62	0.1	0
19.86	19	11.062	13	19.19	21	0.398269	37	430.29	6	0.182023	59	0.11	0
21.12	8	12.0665	19	20.48	20	0.416253	24	468.68	4	0.194022	47	0.12	0
22.38	9	13.0711	16	21.77	25	0.434237	22	507.07	13	0.206021	71	0.13	0
23.64	8	14.0756	12	23.06	14	0.452222	23	545.46	5	0.21802	66	0.14	0
24.9	14	15.0802	15	24.35	13	0.470206	17	583.85	16	0.230019	60	0.15	0
26.16	8	16.0847	19	25.64	15	0.48819	20	622.24	8	0.242017	47	0.16	0
27.42	8	17.0893	23	26.93	23	0.506174	26	660.63	10	0.254016	0	0.17	0
28.68	4	18.0938	23	28.22	9	0.524159	27	699.02	10	0.266015	0	0.18	0
29.94	22	19.0984	31	29.51	13	0.542143	18	737.41	13	0.278014	0	0.19	0
31.2	9	20.1029	13	30.8	25	0.560127	30	775.8	5	0.290013	0	0.2	0
32.46	3	21.1075	11	32.09	13	0.578111	23	814.19	8	0.302012	0	0.21	0
33.72	7	22.112	16	33.38	13	0.596095	23	852.58	10	0.314011	0	0.22	0
34.98	20	23.1166	16	34.67	7	0.61408	28	890.97	9	0.326009	0	0.23	0
36.24	8	24.1211	10	35.96	19	0.632064	12	929.36	8	0.338008	0	0.24	0
37.5	13	25.1257	11	37.25	20	0.650048	19	967.75	9	0.350007	0	0.25	0
38.76	23	26.1302	17	38.54	7	0.668032	22	1006.14	12	0.362006	0	0.26	0
40.02	12	27.1348	15	39.83	13	0.686017	26	1044.53	9	0.374005	0	0.27	0
41.28	10	28.1393	7	41.12	7	0.704001	18	1082.92	12	0.386004	0	0.28	0
42.54	6	29.1439	14	42.41	9	0.721985	26	1121.31	13	0.398002	0	0.29	0
43.8	10	30.1485	20	43.7	5	0.739969	24	1159.7	11	0.410001	0	0.3	0
45.06	4	31.153	14	44.99	16	0.757954	21	1198.09	10	0.422	0	0.31	0
46.32	9	32.1576	18	46.28	8	0.775938	15	1236.48	15	0.433999	0	0.32	0
47.58	11	33.1621	12	47.57	11	0.793922	20	1274.87	5	0.445998	0	0.33	0
48.84	15	34.1667	7	48.86	19	0.811906	24	1313.26	10	0.457997	0	0.34	0
50.1	9	35.1712	8	50.15	9	0.829891	18	1351.65	13	0.469996	0	0.35	0
51.36	3	36.1758	10	51.44	7	0.847875	25	1390.04	9	0.481994	0	0.36	0
52.62	8	37.1803	9	52.73	9	0.865859	23	1428.43	14	0.493993	0	0.37	0
53.88	14	38.1849	9	54.02	7	0.883843	17	1466.82	7	0.505992	0	0.38	0
55.14	9	39.1894	12	55.31	4	0.901827	22	1505.21	10	0.517991	0	0.39	0
56.4	12	40.194	16	56.6	5	0.919812	19	1543.6	5	0.52999	0	0.4	0
57.66	11	41.1985	8	57.89	10	0.937796	17	1581.99	15	0.541989	0	0.41	0
58.92	7	42.2031	8	59.18	3	0.95578	16	1620.38	18	0.553988	0	0.42	0
60.18	13	43.2076	7	60.47	12	0.973764	20	1658.77	9	0.565986	0	0.43	0
61.44	5	44.2122	6	61.76	9	0.991749	13	1697.16	5	0.577985	0	0.44	0
62.7	11	45.2167	9	63.05	4	1.00973	0	1735.55	8	0.589984	0	0.45	0
63.96	23	46.2213	3	64.34	9	1.02772	0	1773.94	8	0.601983	0	0.46	0
65.22	6	47.2258	9	65.63	6	1.0457	0	1812.33	10	0.613982	0	0.47	0
66.48	3	48.2304	9	66.92	11	1.06369	0	1850.72	8	0.625981	0	0.48	0
67.74	7	49.2349	10	68.21	2	1.08167	0	1889.11	9	0.637979	0	0.49	0
69	18	50.2395	10	69.5	3	1.09965	0	1927.5	11	0.649978	0	0.5	0
70.26	5	51.2441	5	70.79	7	1.11764	0	1965.89	8	0.661977	0	0.51	0
71.52	11	52.2486	3	72.08	8	1.13562	0	2004.28	10	0.673976	0	0.52	0
72.78	18	53.2532	6	73.37	4	1.15361	0	2042.67	16	0.685975	0	0.53	0
74.04	9	54.2577	7	74.66	6	1.17159	0	2081.06	10	0.697974	0	0.54	0
75.3	6	55.2623	3	75.95	7	1.18958	0	2119.45	11	0.709973	0	0.55	0
76.56	6	56.2668	11	77.24	0	1.20756	0	2157.84	12	0.721971	0	0.56	0
77.82	21	57.2714	5	78.53	5	1.22554	0	2196.23	9	0.73397	0	0.57	0
79.08	9	58.2759	5	79.82	1	1.24353	0	2234.62	5	0.745969	0	0.58	0
80.34	7	59.2805	4	81.11	3	1.26151	0	2273.01	11	0.757968	0	0.59	0
81.6	6	60.285	9	82.4	3	1.2795	0	2311.4	9	0.769967	0	0.6	0
82.86	14	61.2896	6	83.69	2	1.29748	0	2349.79	11	0.781966	0	0.61	0
84.12	6	62.2941	8	84.98	7	1.31547	0	2388.18	8	0.793965	0	0.62	0
85.38	7	63.2987	7	86.27	2	1.33345	0	2426.57	12	0.805963	0	0.63	0
86.64	9	64.3032	4	87.56	5	1.35143	0	2464.96	7	0.817962	0	0.64	0
87.9	16	65.3078	4	88.85	8	1.36942	0	2503.35	13	0.829961	0	0.65	0
89.16	6	66.3123	3	90.14	4	1.3874	0	2541.74	13	0.84196	0	0.66	0
90.42	6	67.3169	5	91.43	1	1.40539	0	2580.13	9	0.853959	0	0.67	0
91.68	7	68.3214	5	92.72	5	1.42337	0	2618.52	16	0.865958	0	0.68	0
92.94	16	69.326	2	94.01	1	1.44135	0	2656.91	17	0.877956	0	0.69	0
94.2	6	70.3306	7	95.3	0	1.45934	0	2695.3	11	0.889955	0	0.7	0
95.46	8	71.3351	3	96.59	3	1.47732	0	2733.69	7	0.901954	0	0.71	0
96.72	7	72.3397	1	97.88	3	1.49531	0	2772.08	8	0.913953	0	0.72	0
97.98	22	73.3442	4	99.17	3	1.51329	0	2810.47	13	0.925952	0	0.73	0
99.24	5	74.3488	2	100.46	2	1.53128	0	2848.86	10	0.937951	0	0.74	0
100.5	6	75.3533	5	101.75	2	1.54926	0	2887.25	10	0.94995	0	0.75	0
101.76	17	76.3579	1	103.04	0	1.56724	0	2925.64	13	0.961948	0	0.76	0
103.02	8	77.3624	4	104.33	2	1.58523	0	2964.03	6	0.973947	0	0.77	0
104.28	11	78.367	7	105.62	4	1.60321	0	3002.42	9	0.985946	0	0.78	0
105.54	5	79.3715	8	106.91	4	1.6212	0	3040.81	7	0.997945	0	0.79	0
106.8	11	80.3761	6	108.2	2	1.63918	0	3079.2	17	1.00994	0	0.8	0
108.06	6	81.3806	3	109.49	2	1.65716	0	3117.59	10	1.02194	0	0.81	0
109.32	9	82.3852	7	110.78	2	1.67515	0	3155.98	4	1.03394	0	0.82	0
110.58	5	83.3897	4	112.07	4	1.69313	0	3194.37	6	1.04594	0	0.83	0
111.84	14	84.3943	5	113.36	1	1.71112	0	3232.76	11	1.05794	0	0.84	0
113.1	6	85.3988	1	114.65	0	1.7291	0	3271.15	6	1.06994	0	0.85	0
114.36	9	86.4034	6	115.94	2	1.74709	0	3309.54	10	1.08194	0	0.86	0
115.62	4	87.4079	3	117.23	0	1.76507	0	3347.93	8	1.09394	0	0.87	0
116.88	13	88.4125	4	118.52	1	1.78306	0	3386.32	6	1.10593	0	0.88	0
118.14	5	89.4171	2	119.81	1	1.80104	0	3424.71	12	1.11793	0	0.89	0
119.4	4	90.4216	6	121.1	0	1.81902	0	3463.1	14	1.12993	0	0.9	0
120.66	10	91.4262	4	122.39	0	1.83701	0	3501.49	9	1.14193	0	0.91	0
121.92	9	92.4307	3	123.68	1	1.85499	0	3539.88	14	1.15393	0	0.92	0
123.18	5	93.4353	4	124.97	1	1.87298	0	3578.27	16	1.16593	0	0.93	0
124.44	6	94.4398	4	126.26	1	1.89096	0	3616.66	10	1.17793	0	0.94	0
125.7	6	95.4444	0	127.55	1	1.90894	0	3655.05	13	1.18993	0	0.95	0
126.96	11	96.4489	11	128.84	1	1.92693	0	3693.44	9	1.20192	0	0.96	0
128.22	5	97.4535	5	130.13	0	1.94491	0	3731.83	12	1.21392	0	0.97	0
129.48	4	98.458	6	131.42	0	1.9629	0	3770.22	6	1.22592	0	0.98	0
130.74	8	99.4626	1	132.71	1	1.98088	0	3808.61	4	1.23792	0	0.99	0
0	63.058	0	32.838	0	33.71	0	0.583266	0	1935.42	0	0.152128	0	0
-2	1311.04	0	712.611	0	782.414	0	0.052252	0	1.20913e+06	0	0.003401	0	0
0	123.022	0	848.336	0	1190.27	0	113.394	0	-25.9238	0	-54.1489	0	nan
0	1832.45	0	2722.82	0	3748.33	0	1818.95	0	1823.96	0	1817.43	0	nan
0	62	0	25.7348	0	24	0	0.57123	0	1951	0	0.152554	0	0
0	10	0	1.84514	0	6	0	0.24211	0	181	0	0.058388	0	0
0	31	0	10.8921	0	11	0	0.38307	0	1016	0	0.10248	0	0
0	94	0	49.1223	0	49	0	0.774926	0	2861	0	0.204601	0	0
0	123	0	88.4899	0	93	0	0.955449	0	3643	0	0.241863	0	0
LessSuccessfulParameters
Future		Reflexivity(%)		TradingWindow		Gesture		History		Epsilon		NEB
[truncated: 886 more rows]
[truncated: 166 more columns]
