# Supplementary material for: Mesoscale effects of trader learning behaviors in financial markets: A multi-agent reinforcement learning study
Source: PLoS One. 2024 Apr 1;19(4):e0301141. doi: 10.1371/journal.pone.0301141 (PMC10984546; doi:10.1371/journal.pone.0301141)
Supplement: S1 Data — (ZIP) [file pone.0301141.s001.zip › noise_agents_distributions.xlsx]

## Sheet: JointDistributions
Moments
Log-return		AC-1w Log-return		AC-2w Log-return		AC-m Log-return		AC-3m Log-return		AC-6m Log-return		AC-y Log-return		Abs-log-return		AC-1w Abs-log-return		AC-2w Abs-log-return		AC-m Abs-log-return		AC-3m Abs-log-return		AC-6m Abs-log-return		AC-y Abs-log-return		w-Volatility		AC-w w-Volatility		2w-Volatility		AC-2w 2w-Volatility		m-Volatility		AC-m m-Volatility		3m-Volatility		AC-3m 3m-Volatility		6m-Volatility		AC-6m 6m-Volatility		y-Volatility
-1.28087	0.0622084	-1	83.3904	-1	6.00311	-1	1.27527	-0.767274	0.0933126	-0.606078	0.0933126	-0.372317	0.466563	0	46396.1	0	4191.98	0	3779.28	0	4703.64	0	7895.09	0	10361.1	0	13668.8	0	40291.8	-1	1241.4	0	33710.1	-1	411.664	0	22927.6	-0.998376	402.83	0	11665.6	-0.997767	420.778	0	6172.01	-0.99773	390.482	0	5644.79
-1.24436	0.0622084	-0.97	130.855	-0.97	6.09642	-0.97	0.342146	-0.740341	0.0311042	-0.584123	0	-0.35486	0.404355	0.023705	7437.29	0.02	1529.89	0.02	2500.12	0.02	3845.26	0.019272	6472.38	0.016445	7558.76	0.014071	8254.81	0.019712	11862.1	-0.97	1954.96	0.021805	15617.8	-0.97	1183.83	0.022667	20187.5	-0.968392	1088.49	0.027522	21299.8	-0.96779	1021.34	0.028399	16423.3	-0.967782	911.166	0.025943	6148.86
-1.20784	0	-0.94	199.72	-0.94	8.77138	-0.94	0.0933126	-0.713409	0.746501	-0.562168	0	-0.337404	0.995334	0.047411	2047.19	0.04	1536.58	0.04	2462.18	0.04	3863.55	0.038544	6294.96	0.032891	7102.92	0.028141	7694.87	0.039423	3095.55	-0.94	1968.27	0.04361	4570.05	-0.94	1624.07	0.045334	7449.33	-0.938408	1448.27	0.055044	11090	-0.937812	1276.36	0.056798	12884.9	-0.937833	1151.29	0.051885	10000.1
-1.17133	0.0311042	-0.91	263.173	-0.91	17.014	-0.91	0.777605	-0.686476	0.0622084	-0.540212	0.0933126	-0.319948	0.715397	0.071116	761.555	0.06	1550.39	0.06	2466.44	0.06	3849.42	0.057816	5894.81	0.049336	6577.33	0.042212	6676.73	0.059135	1114.31	-0.91	1946.31	0.065415	1759.25	-0.91	1792.85	0.068001	3148.71	-0.908424	1696.14	0.082567	5500.44	-0.907834	1425.41	0.085197	7625.57	-0.907885	1252.69	0.077828	8775.61
-1.13481	0	-0.88	327.154	-0.88	27.6205	-0.88	2.27061	-0.659544	0.622084	-0.518257	0.279938	-0.302491	0.902022	0.094822	356.983	0.08	1561.03	0.08	2557.67	0.08	3803.17	0.077088	5496.8	0.065781	5759.41	0.056283	5619.6	0.078846	493.717	-0.88	1812.22	0.087221	794.961	-0.88	1835.37	0.090667	1560.37	-0.878441	1765.51	0.110089	2918.51	-0.877857	1528.49	0.113595	4650.61	-0.877937	1336.27	0.10377	6487.47
-1.0983	0.0933126	-0.85	383.453	-0.85	44.7278	-0.85	3.04821	-0.632611	0.808709	-0.496301	0.466563	-0.285035	4.26128	0.118527	177.387	0.1	1573.69	0.1	2472.88	0.1	3684.29	0.09636	4961.59	0.082227	4867.84	0.070353	4455.3	0.098558	255.552	-0.85	1726.97	0.109026	401.897	-0.85	1792.38	0.113334	818.942	-0.848457	1761.99	0.137611	1658.82	-0.847879	1537.67	0.141994	2860.47	-0.847989	1295.99	0.129713	4645.19
-1.06178	0	-0.82	445.163	-0.82	67.9316	-0.82	3.98134	-0.605678	1.08865	-0.474346	2.67496	-0.267578	4.01244	0.142233	105.537	0.12	1559.28	0.12	2515.96	0.12	3551.17	0.115632	4310.08	0.098672	4029.58	0.084424	3432.16	0.118269	136.05	-0.82	1632.41	0.130831	234.308	-0.82	1716.55	0.136001	482.146	-0.818473	1700.81	0.165133	1033.25	-0.817901	1544.23	0.170393	1848.09	-0.81804	1269.14	0.155656	3435.77
-1.02527	0.0311042	-0.79	526.19	-0.79	92.6905	-0.79	3.7325	-0.578746	0.933126	-0.452391	2.27061	-0.250122	8.83359	0.165938	62.9549	0.14	1566.35	0.14	2556.95	0.14	3393.28	0.134904	3639.81	0.115117	3151.57	0.098494	2527.65	0.137981	78.1337	-0.79	1536.36	0.152636	135.925	-0.79	1638.38	0.158668	292.411	-0.788489	1628.27	0.192655	674.184	-0.787924	1523.33	0.198792	1287.4	-0.788092	1283.83	0.181598	2539.72
-0.988757	0.0311042	-0.76	561.4	-0.76	133.375	-0.76	7.65163	-0.551813	1.27527	-0.430435	1.67963	-0.232666	28.1804	0.189644	40.7776	0.16	1567.56	0.16	2453.34	0.16	3195.71	0.154176	2978.07	0.131562	2392.69	0.112565	1750.76	0.157693	54.4012	-0.76	1457.33	0.174441	83.6703	-0.76	1525.01	0.181335	185.163	-0.758506	1549.02	0.220178	462.053	-0.757946	1468.21	0.227191	935.272	-0.758144	1227.53	0.207541	1938.1
-0.952243	0.0933126	-0.73	614.619	-0.73	168.896	-0.73	11.4152	-0.524881	4.10575	-0.40848	3.01711	-0.215209	48.4603	0.213349	29.4246	0.18	1890.08	0.18	2452.38	0.18	2990.98	0.173448	2388.86	0.148008	1769.86	0.126636	1199.5	0.177404	34.5568	-0.73	1395.77	0.196246	55.8942	-0.73	1452.72	0.204002	124.572	-0.728522	1459.63	0.2477	318.569	-0.727968	1404.67	0.25559	664.292	-0.728196	1179.22	0.233484	1542.24
-0.915729	0.0933126	-0.7	661.773	-0.7	222.862	-0.7	19.098	-0.497948	9.95334	-0.386525	2.67496	-0.197753	87.3095	0.237055	18.1337	0.2	1591.91	0.2	2340.28	0.2	2752.1	0.19272	1873.5	0.164453	1266.25	0.140706	794.401	0.197116	22.0218	-0.7	1322.43	0.218051	36.1742	-0.7	1369.83	0.226669	85.9098	-0.698538	1380	0.275222	234.526	-0.697991	1323.58	0.283988	483.173	-0.698247	1130.39	0.259426	1220.53
-0.879215	0.0933126	-0.67	709.611	-0.67	281.835	-0.67	32.0995	-0.471015	11.3219	-0.364569	7.02955	-0.180297	194.152	0.26076	12.8149	0.22	1577.23	0.22	2295.71	0.22	2508.68	0.211992	1412.47	0.180898	870.855	0.154777	513.188	0.216827	15.521	-0.67	1246.25	0.239856	24.3857	-0.67	1315.37	0.249335	61.804	-0.668554	1289.14	0.302744	159.969	-0.668013	1256.42	0.312387	390.109	-0.668299	1110.2	0.285369	953.002
-0.8427	0.124417	-0.64	779.005	-0.64	341.524	-0.64	46.0342	-0.444083	18.5381	-0.342614	11.6952	-0.16284	372.224	0.284466	11.6641	0.24	1613.16	0.24	2195.21	0.24	2269.55	0.231264	1064.6	0.197344	584.386	0.168848	309.798	0.236539	10.451	-0.64	1209.89	0.261662	17.4184	-0.64	1237.76	0.272002	41.0575	-0.638571	1223.36	0.330266	125.848	-0.638035	1197.36	0.340786	284.168	-0.638351	1056.98	0.311311	744.914
-0.806186	0.0933126	-0.61	818.725	-0.61	407.683	-0.61	75.1166	-0.41715	31.5397	-0.320659	18.0404	-0.145384	645.63	0.308171	8.1182	0.26	1599.1	0.26	2127.53	0.26	1988.12	0.250536	783.39	0.213789	382.426	0.182918	206.314	0.25625	7.77605	-0.61	1136.64	0.283467	12.9393	-0.61	1172.5	0.294669	30.14	-0.608587	1160.68	0.357789	91.5708	-0.608058	1148.43	0.369185	212.628	-0.608403	1001.21	0.337254	628.678
-0.769672	0.217729	-0.58	852.317	-0.58	488.212	-0.58	113.344	-0.390218	61.6174	-0.298703	33.4681	-0.127927	1071.6	0.331876	6.12753	0.28	1691.07	0.28	2009.02	0.28	1748.21	0.269808	567.589	0.230234	266.905	0.196989	141.213	0.275962	5.69207	-0.58	1072.63	0.305272	9.42457	-0.58	1125.88	0.317336	23.2659	-0.578603	1112.32	0.385311	65.5988	-0.57808	1101.93	0.397584	159.285	-0.578455	966.19	0.363197	504.199
-0.733158	0.342146	-0.55	912.224	-0.55	581.804	-0.55	161.68	-0.363285	110.327	-0.276748	61.4308	-0.110471	1660	0.355582	5.28771	0.3	1810.08	0.3	1919.78	0.3	1527.9	0.28908	405.972	0.24668	162.271	0.21106	83.8258	0.295674	4.4479	-0.55	1027.15	0.327077	6.22084	-0.55	1072.88	0.340003	19.098	-0.548619	1062.92	0.412833	45.1011	-0.548102	1048.37	0.425983	137.387	-0.548506	924.666	0.389139	397.387
-0.696644	0.466563	-0.52	951.602	-0.52	670.669	-0.52	219.098	-0.336353	174.837	-0.254793	114.339	-0.093015	2466.91	0.379287	2.67496	0.32	1514.99	0.32	1803.83	0.32	1332.88	0.308352	300.467	0.263125	121.213	0.22513	57.8538	0.315385	3.04821	-0.52	982.83	0.348882	7.27838	-0.52	1040.68	0.36267	13.2193	-0.518636	1025.66	0.440355	35.1788	-0.518125	1005.54	0.454381	112.566	-0.518558	901.12	0.415082	337.978
-0.66013	0.404355	-0.49	988.771	-0.49	763.235	-0.49	299.658	-0.30942	296.547	-0.232837	193.81	-0.075558	3341.77	0.402993	3.54588	0.34	1527.47	0.34	1687.65	0.34	1134.25	0.327624	205.443	0.27957	83.3593	0.239201	37.2628	0.335097	2.79938	-0.49	952.317	0.370687	5.00778	-0.49	1001.34	0.385337	10.2333	-0.488652	976.796	0.467877	27.776	-0.488147	964.417	0.48278	84.2302	-0.48861	869.891	0.441025	257.978
-0.623615	0.404355	-0.46	1030.58	-0.46	851.26	-0.46	394.868	-0.282487	472.815	-0.210882	346.065	-0.058102	4336.21	0.426698	2.55054	0.36	1481.96	0.36	1561.4	0.36	956.547	0.346896	150.513	0.296016	60.2799	0.253272	21.3686	0.354808	2.55054	-0.46	941.586	0.392492	3.79471	-0.46	952.504	0.408003	7.09176	-0.458668	940.249	0.495399	19.3468	-0.458169	910.7	0.511179	58.4759	-0.458662	835.023	0.466967	201.306
-0.587101	0.746501	-0.43	1073.62	-0.43	956.081	-0.43	529.176	-0.255555	722.177	-0.188927	602.053	-0.040646	5366.28	0.450404	2.02177	0.38	1503.7	0.38	1469.21	0.38	812.784	0.366168	105.879	0.312461	37.5739	0.267342	17.3872	0.37452	1.74184	-0.43	882.022	0.414298	2.79938	-0.43	921.026	0.43067	5.31882	-0.428684	913.841	0.522922	16.5785	-0.428192	901.306	0.539578	51.2908	-0.428713	801.68	0.49291	177.667
-0.550587	0.839813	-0.4	1102.58	-0.4	1063.33	-0.4	684.541	-0.228622	1065.85	-0.166971	944.448	-0.023189	5827.9	0.474109	1.52411	0.4	1453.47	0.4	1333.62	0.4	673.748	0.38544	71.7885	0.328906	25.7543	0.281413	13.4992	0.394232	1.52411	-0.4	840.062	0.436103	1.61742	-0.4	888.771	0.453337	5.22551	-0.3987	878.351	0.550444	13.5303	-0.398214	867.185	0.567977	39.3779	-0.398765	776.236	0.518852	153.219
-0.514073	1.39969	-0.37	1128.65	-0.37	1176.08	-0.37	843.981	-0.20169	1502.77	-0.145016	1471.82	-0.005733	11034.8	0.497815	1.493	0.42	1421	0.42	1235.61	0.42	567.309	0.404712	53.6236	0.345351	15.3966	0.295483	8.30482	0.413943	1.18196	-0.37	820.653	0.457908	1.4619	-0.37	865.941	0.476004	4.26128	-0.368717	854.526	0.577966	11.8507	-0.368236	833.313	0.596376	26.8118	-0.368817	765.008	0.544795	129.362
-0.477559	1.71073	-0.34	1219.75	-0.34	1285.41	-0.34	1043.02	-0.174757	2043.11	-0.123061	2113.19	0.011724	5359.13	0.52152	1.27527	0.44	1405.91	0.44	1115.77	0.44	460.529	0.423984	38.7869	0.361797	15.6765	0.309554	4.85226	0.433655	0.528771	-0.34	820.871	0.479713	1.18196	-0.34	829.549	0.498671	3.04821	-0.338733	823.701	0.605488	7.12286	-0.338259	810.513	0.624774	21.493	-0.338869	750.451	0.570738	98.2271
-0.441045	2.42613	-0.31	1254.99	-0.31	1393.84	-0.31	1255.18	-0.147824	2637.26	-0.101105	2868.46	0.02918	4712.29	0.545226	1.08865	0.46	1339.35	0.46	1026.5	0.46	374.028	0.443256	31.042	0.378242	10.0156	0.323625	4.63453	0.453366	0.684292	-0.31	778.289	0.501518	1.02644	-0.31	811.851	0.521338	2.36392	-0.308749	793.935	0.63301	4.54121	-0.308281	793.313	0.653173	16.5163	-0.30892	736.143	0.59668	91.6952
-0.40453	2.55054	-0.28	1210.11	-0.28	1503.86	-0.28	1466.28	-0.120892	3360.19	-0.07915	3727.65	0.046636	3598.23	0.568931	0.839813	0.48	1297.23	0.48	923.733	0.48	301.96	0.462528	19.409	0.394687	8.27372	0.337695	3.79471	0.473078	0.528771	-0.28	748.149	0.523323	0.870918	-0.28	794.93	0.544005	2.11509	-0.278765	779.782	0.660533	4.85226	-0.278303	766.407	0.681572	14.1213	-0.278972	723.67	0.622623	76.112
-0.368016	4.94557	-0.25	1234.31	-0.25	1601.99	-0.25	1732.69	-0.093959	4051.07	-0.057195	4592.88	0.064093	2684.04	0.592637	0.559876	0.5	1190.11	0.5	840.591	0.5	248.212	0.4818	16.5785	0.411133	3.91913	0.351766	0.96423	0.492789	0.559876	-0.25	731.882	0.545128	0.466563	-0.25	776.89	0.566671	1.52411	-0.248782	765.319	0.688055	2.70607	-0.248326	755.365	0.709971	11.4774	-0.249024	715.708	0.648566	56.6096
-0.331502	5.31882	-0.22	1458.16	-0.22	1702.4	-0.22	2000.4	-0.067027	4559.07	-0.035239	5278.1	0.081549	1789.46	0.616342	0.497667	0.52	1158.85	0.52	744.417	0.52	193.935	0.501072	15.4277	0.427578	3.63919	0.365837	0.435459	0.512501	0.466563	-0.22	719.658	0.566933	0.497667	-0.22	749.829	0.589338	1.36858	-0.218798	745.848	0.715577	2.11509	-0.218348	730.7	0.73837	11.7885	-0.219076	695.334	0.674508	49.6423
-0.294988	9.89114	-0.19	1252.22	-0.19	1793.37	-0.19	2227.71	-0.040094	4948.3	-0.013284	8338.13	0.099005	1191.1	0.640047	0.435459	0.54	1133.75	0.54	661.337	0.54	158.072	0.520344	9.92224	0.444023	2.83048	0.379907	0.466563	0.532213	0.342146	-0.19	686.065	0.588739	0.684292	-0.19	729.891	0.612005	0.559876	-0.188814	727.03	0.743099	1.39969	-0.18837	727.932	0.766769	7.02955	-0.189127	675.801	0.700451	44.0435
-0.258474	17.2939	-0.16	1279.53	-0.16	1920.22	-0.16	2489.11	-0.013161	6627.43	0.008671	5481.8	0.116462	723.608	0.663753	0.37325	0.56	1066.35	0.56	584.728	0.56	129.611	0.539616	8.83359	0.460469	1.493	0.393978	0.279938	0.551924	0.404355	-0.16	674.743	0.610544	0.435459	-0.16	721.337	0.634672	0.746501	-0.15883	720.809	0.770621	1.39969	-0.158392	714.184	0.795167	4.85226	-0.159179	673.686	0.726393	37.6983
-0.22196	25.6299	-0.13	1295.09	-0.13	1942.36	-0.13	2709.21	0.013771	4902.12	0.030627	5011.17	0.133918	447.341	0.687458	0.684292	0.58	1038.66	0.58	510.171	0.58	101.866	0.558888	5.53655	0.476914	1.52411	0.408049	0	0.571636	0.155521	-0.13	662.83	0.632349	0.248834	-0.13	702.24	0.657339	0.404355	-0.128847	702.924	0.798144	1.52411	-0.128415	692.162	0.823566	3.54588	-0.129231	666.003	0.752336	32.7216
-0.185445	57.6672	-0.1	1287.99	-0.1	2082.77	-0.1	2934.49	0.040704	4373.53	0.052582	4301.4	0.151375	252.97	0.711164	0.342146	0.6	977.232	0.6	454.619	0.6	80.2177	0.57816	6.6874	0.493359	0.311042	0.422119	0	0.591347	0.0933126	-0.1	653.375	0.654154	0.342146	-0.1	697.76	0.680006	0.497667	-0.098863	685.381	0.825666	1.18196	-0.098437	685.039	0.851965	3.26594	-0.099283	654.432	0.778279	23.0482
-0.148931	133.748	-0.07	1272.91	-0.07	2041.24	-0.07	3152.16	0.067636	3770.14	0.074537	3475.74	0.168831	129.518	0.734869	0.37325	0.62	988.834	0.62	396.921	0.62	63.4215	0.597432	3.20373	0.509804	0.0933126	0.43619	0	0.611059	0.248834	-0.07	637.387	0.675959	0.248834	-0.07	678.787	0.702673	0.497667	-0.068879	684.977	0.853188	0.808709	-0.068459	674.557	0.880364	1.99067	-0.069335	651.602	0.804221	19.0358
-0.112417	412.846	-0.04	1247.25	-0.04	2054.65	-0.04	3215.52	0.094569	3152.63	0.096493	2753.28	0.186287	60.1866	0.758575	0.248834	0.64	864.137	0.64	341.835	0.64	49.8289	0.616704	3.32815	0.52625	1.11975	0.45026	0	0.63077	0.0933126	-0.04	633.002	0.697764	0.155521	-0.04	678.538	0.725339	0.404355	-0.038895	661.12	0.88071	0.622084	-0.038482	661.804	0.908763	1.36858	-0.039386	644.075	0.830164	16.0498
-0.075903	1914.59	-0.01	4044.35	-0.01	3544.39	-0.01	4121.31	0.121501	2529.39	0.118448	2066.03	0.203744	27.5583	0.78228	0.124417	0.66	807.403	0.66	308.709	0.66	40.3421	0.635976	1.67963	0.542695	0.777605	0.464331	0	0.650482	0.217729	-0.01	1940.65	0.719569	0.186625	-0.01	1379.04	0.748006	0.404355	-0.008912	1606.56	0.908232	0.37325	-0.008504	3196.58	0.937162	1.71073	-0.009438	5674.43	0.856106	12.7216
-0.039389	17826.3	0.02	1226	0.02	2046.35	0.02	3135.8	0.148434	1903.67	0.140404	1420.84	0.2212	14.1835	0.805986	0.279938	0.68	768.212	0.68	257.481	0.68	35.1166	0.655248	2.11509	0.55914	0.653188	0.478402	0	0.670194	0.186625	0.02	608.491	0.741375	0.155521	0.02	653.717	0.770673	0.279938	0.021072	657.792	0.935755	0.37325	0.021474	645.972	0.96556	1.67963	0.02051	629.331	0.882049	11.633
-0.002875	33806.1	0.05	1225.97	0.05	2011.54	0.05	2977.73	0.175367	1377.2	0.162359	949.611	0.238656	4.72784	0.829691	0.217729	0.7	731.229	0.7	214.495	0.7	24.7589	0.67452	1.33748	0.575586	0.342146	0.492472	0	0.689905	0.0933126	0.05	599.409	0.76318	0.155521	0.05	652.1	0.79334	0.311042	0.051056	635.894	0.963277	0.342146	0.051451	644.012	0.993959	1.4619	0.050458	638.072	0.907992	12.4417
0.03364	2417.98	0.08	1247.78	0.08	1991.94	0.08	2765.16	0.202299	973.313	0.184314	600.218	0.256113	1.89736	0.853397	0.155521	0.72	663.764	0.72	178.04	0.72	18.818	0.693792	2.2084	0.592031	0.435459	0.506543	0	0.709617	0.0311042	0.08	591.073	0.784985	0.0622084	0.08	649.393	0.816007	0.248834	0.08104	640	0.990799	0.311042	0.081429	640.84	1.02236	1.18196	0.080407	635.023	0.933934	11.1975
0.070154	511.571	0.11	1214.96	0.11	1891.85	0.11	2563.02	0.229232	646.159	0.20627	335.988	0.273569	1.11975	0.877102	0.311042	0.74	628.056	0.74	153.033	0.74	13.3126	0.713064	2.92379	0.608476	0.466563	0.520614	0	0.729328	0.0622084	0.11	597.729	0.80679	0.0933126	0.11	633.437	0.838674	0.155521	0.111023	635.49	1.01832	0.311042	0.111407	640.684	1.05076	1.33748	0.110355	622.862	0.959877	6.84292
0.106668	175.925	0.14	1200.19	0.14	1816.8	0.14	2283.51	0.256164	432.815	0.228225	183.359	0.291026	0.404355	0.900807	0.155521	0.76	590.389	0.76	129.58	0.76	12.8771	0.732337	0.311042	0.624922	0.622084	0.534684	0	0.74904	0.0622084	0.14	597.823	0.828595	0.217729	0.14	632.846	0.861341	0.124417	0.141007	626.75	1.04584	0.248834	0.141384	644.883	1.07916	0.839813	0.140303	618.974	0.98582	5.00778
0.143182	71.9751	0.17	1167.22	0.17	1730.61	0.17	2059.38	0.283097	274.432	0.25018	96.9207	0.308482	0.155521	0.924513	0.217729	0.78	554.152	0.78	103.67	0.78	9.30016	0.751609	0.466563	0.641367	0.124417	0.548755	0	0.768751	0.0622084	0.17	588.46	0.8504	0.0311042	0.17	639.347	0.884008	0.124417	0.170991	625.63	1.07337	0.248834	0.171362	636.267	1.10756	0.746501	0.170251	628.802	1.01176	4.69673
0.179696	37.5739	0.2	1256.11	0.2	1611.73	0.2	1821.71	0.31003	177.201	0.272136	42.2084	0.325938	0.0622084	0.948218	0.124417	0.8	494.961	0.8	89.7045	0.8	7.80715	0.770881	0.248834	0.657812	0	0.562826	0	0.788463	0.0933126	0.2	582.675	0.872205	0.0933126	0.2	636.454	0.906674	0.186625	0.200975	633.064	1.10089	0.217729	0.20134	632.348	1.13595	0.311042	0.2002	626.843	1.03771	4.4168
0.21621	20.2799	0.23	1115.86	0.23	1521.8	0.23	1580.9	0.336962	107.652	0.294091	22.1462	0.343395	0	0.971924	0	0.82	441.151	0.82	71.042	0.82	5.72317	0.790153	0.124417	0.674258	0	0.576896	0	0.808175	0.0311042	0.23	585.443	0.89401	0.0311042	0.23	628.46	0.929341	0.0622084	0.230958	630.202	1.12841	0.186625	0.231317	635.614	1.16435	0.248834	0.230148	620.747	1.06365	3.79471
0.252725	12.9705	0.26	1092.75	0.26	1413.19	0.26	1372.26	0.363895	63.2348	0.316046	12.0995	0.360851	0.0311042	0.995629	0.0311042	0.84	402.675	0.84	51.042	0.84	4.07465	0.809425	1.21306	0.690703	0	0.590967	0	0.827886	0.0311042	0.26	582.488	0.915816	0.0933126	0.26	619.129	0.952008	0.217729	0.260942	628.149	1.15593	0.186625	0.261295	629.02	1.19275	0.248834	0.260096	622.146	1.08959	3.51477
0.289239	7.46501	0.29	1116.95	0.29	1312.35	0.29	1146.41	0.390827	39.2224	0.338002	6.40747	0.378307	0	1.01934	0	0.86	379.44	0.86	40.7776	0.86	3.79471	0.828697	0	0.707148	0	0.605038	0	0.847598	0	0.29	576.019	0.937621	0	0.29	626.47	0.974675	0.155521	0.290926	633.064	1.18345	0.217729	0.291273	637.045	1.22115	0.37325	0.290044	632.753	1.11553	1.55521
0.325753	4.63453	0.32	1000.37	0.32	1211.07	0.32	930.731	0.41776	19.6579	0.359957	0.528771	0.395764	0	1.04304	0	0.88	320.093	0.88	32.846	0.88	2.48834	0.847969	0.0933126	0.723593	0	0.619108	0	0.867309	0.0311042	0.32	581.337	0.959426	0.0311042	0.32	624.728	0.997342	0.124417	0.32091	620.902	1.21098	0.186625	0.32125	632.473	1.24955	0.0622084	0.319993	629.114	1.14148	1.493
0.362267	2.83048	0.35	978.227	0.35	1114.09	0.35	757.356	0.444693	13.5925	0.381912	0.715397	0.41322	0	1.06675	0.0933126	0.9	276.983	0.9	21.7107	0.9	1.92846	0.867241	0.155521	0.740039	0	0.633179	0	0.887021	0	0.35	572.193	0.981231	0.0933126	0.35	626.501	1.02001	0.0933126	0.350893	629.767	1.2385	0.0311042	0.351228	633.095	1.27795	0.0311042	0.349941	637.792	1.16742	1.64852
0.398781	2.27061	0.38	944.044	0.38	1002.15	0.38	608.398	0.471625	9.39347	0.403868	0.466563	0.430677	0	1.09045	0.0622084	0.92	232.006	0.92	16.0187	0.92	1.18196	0.886513	0.186625	0.756484	0	0.647249	0	0.906733	0	0.38	571.726	1.00304	0.0311042	0.38	627.496	1.04268	0	0.380877	627.341	1.26602	0.0311042	0.381206	640.871	1.30635	0.0622084	0.379889	650.918	1.19336	0.995334
0.435295	1.64852	0.41	912.473	0.41	892.037	0.41	465.63	0.498558	5.47434	0.425823	0.124417	0.448133	0	1.11416	0.0311042	0.94	181.462	0.94	13.2815	0.94	0.715397	0.905785	0.186625	0.772929	0	0.66132	0	0.926444	0.0311042	0.41	580.467	1.02484	0.0311042	0.41	628.771	1.06534	0.0933126	0.410861	632.97	1.29354	0.0311042	0.411183	644.883	1.33475	0.0622084	0.409837	667.776	1.2193	0.777605
0.47181	1.11975	0.44	881.244	0.44	790.327	0.44	347.309	0.52549	2.70607	0.447778	0.0622084	0.465589	0	1.13786	0.0311042	0.96	125.91	0.96	6.62519	0.96	1.64852	0.925057	0.311042	0.789375	0	0.675391	0	0.946156	0.0311042	0.44	583.888	1.04665	0.0311042	0.44	627.589	1.08801	0.124417	0.440845	641.058	1.32106	0	0.441161	641.244	1.36314	0.0311042	0.439785	660.995	1.24525	1.30638
0.508324	1.11975	0.47	837.636	0.47	704.044	0.47	269.238	0.552423	3.98134	0.469734	0.404355	0.483046	0	1.16157	0	0.98	127.341	0.98	14.2146	0.98	1.4619	0.944329	0	0.80582	0	0.689461	0	0.965867	0.0311042	0.47	578.911	1.06845	0.0622084	0.47	632.255	1.11068	0.0311042	0.470828	634.961	1.34859	0.0311042	0.471139	641.991	1.39154	0.0311042	0.469734	661.68	1.27119	0.559876
0.544838	0.653188	0.5	789.331	0.5	611.384	0.5	195.708	0.579356	2.64386	0.491689	0.217729	0.500502	0	1.18527	0	1	2.42613	1	1.05754	1	0.435459	0.963601	0	0.822265	0	0.703532	0	0.985579	0	0.5	586.874	1.09026	0	0.5	640.435	1.13334	0.0933126	0.500812	649.642	1.37611	0.0311042	0.501116	653.997	1.41994	0.0622084	0.499682	665.723	1.29713	0.466563
0.581352	0.59098	0.53	755.179	0.53	520.778	0.53	136.765	0.606288	0.96423	0.513644	0.808709	0.517958	0	1.20898	0.0622084	1.02	0	1.02	0	1.02	0	0.982873	0	0.838711	0	0.717603	0	1.00529	0	0.53	585.412	1.11206	0	0.53	636.796	1.15601	0.0311042	0.530796	646.719	1.40363	0	0.531094	671.198	1.44834	0.0311042	0.52963	674.37	1.32307	0.839813
0.617866	0.404355	0.56	706.19	0.56	445.599	0.56	94.6812	0.633221	1.02644	0.5356	0.342146	0.535415	0	1.23268	0.0933126	1.04	0	1.04	0	1.04	0	1.00215	0	0.855156	0	0.731673	0	1.025	0	0.56	598.942	1.13387	0	0.56	637.076	1.17868	0.0933126	0.56078	659.44	1.43115	0.0311042	0.561072	670.607	1.47674	0.0622084	0.559578	698.631	1.34902	0.808709
0.65438	0.279938	0.59	689.673	0.59	367.869	0.59	65.1322	0.660153	0.59098	0.557555	0.684292	0.552871	0	1.25639	0.0622084	1.06	0	1.06	0	1.06	0	1.02142	0	0.871601	0	0.745744	0	1.04471	0	0.59	582.551	1.15567	0	0.59	647.714	1.20134	0.0622084	0.590763	649.238	1.45868	0.0311042	0.591049	668.771	1.50514	0.0622084	0.589527	710.918	1.37496	0.59098
0.690894	0.37325	0.62	642.862	0.62	305.039	0.62	40.0622	0.687086	0.96423	0.57951	0.559876	0.570328	0	1.28009	0.0622084	1.08	0	1.08	0	1.08	0	1.04069	0	0.888047	0	0.759815	0	1.06442	0	0.62	602.893	1.17748	0.0311042	0.62	650.295	1.22401	0.0311042	0.620747	666.905	1.4862	0	0.621027	678.196	1.53354	0.0311042	0.619475	731.011	1.4009	0.746501
0.727409	0.217729	0.65	575.894	0.65	252.659	0.65	28.3359	0.714018	0.559876	0.601466	0	0.587784	0	1.3038	0	1.1	0	1.1	0	1.1	0	1.05996	0	0.904492	0	0.773885	0	1.08414	0	0.65	596.267	1.19928	0	0.65	651.291	1.24668	0.0622084	0.650731	671.135	1.51372	0.0622084	0.651005	672.006	1.56194	0.0311042	0.649423	732.379	1.42684	0.404355
0.763923	0.248834	0.68	534.495	0.68	194.837	0.68	20.2799	0.740951	0.0933126	0.623421	0	0.60524	0	1.32751	0	1.12	0	1.12	0	1.12	0	1.07923	0	0.920937	0	0.787956	0	1.10385	0	0.68	601.493	1.22109	0	0.68	663.297	1.26934	0	0.680715	683.017	1.54124	0.0311042	0.680982	682.706	1.59034	0.0311042	0.679371	729.269	1.45279	0.404355
0.800437	0.217729	0.71	495.925	0.71	148.616	0.71	11.7574	0.767884	0	0.645376	0	0.622697	0	1.35121	0.0311042	1.14	0	1.14	0	1.14	0	1.09851	0	0.937382	0	0.802027	0	1.12356	0	0.71	598.134	1.24289	0	0.71	653.841	1.29201	0	0.710698	699.129	1.56876	0	0.71096	684.261	1.61873	0.0311042	0.70932	761.524	1.47873	0.342146
0.836951	0.155521	0.74	456.236	0.74	118.196	0.74	6.15863	0.794816	0	0.667332	0	0.640153	0	1.37492	0	1.16	0	1.16	0	1.16	0	1.11778	0	0.953828	0	0.816097	0	1.14327	0	0.74	607.869	1.2647	0	0.74	665.474	1.31468	0	0.740682	689.269	1.59629	0.0311042	0.740938	692.037	1.64713	0.0622084	0.739268	766.314	1.50467	0.528771
0.873465	0.279938	0.77	427.372	0.77	78.8491	0.77	4.91446	0.821749	0.279938	0.689287	0	0.657609	0	1.39862	0	1.18	0	1.18	0	1.18	0	1.13705	0	0.970273	0	0.830168	0	1.16298	0	0.77	600.684	1.2865	0	0.77	653.064	1.33735	0	0.770666	691.353	1.62381	0	0.770915	703.919	1.67553	0.0311042	0.769216	792.411	1.53062	0.808709
0.909979	0.279938	0.8	345.723	0.8	55.1788	0.8	4.13686	0.848681	0.0311042	0.711242	0	0.675066	0	1.42233	0	1.2	0	1.2	0	1.2	0	1.15632	0	0.986718	0	0.844238	0	1.1827	0	0.8	599.658	1.30831	0	0.8	657.636	1.36001	0	0.80065	690.295	1.65133	0.0311042	0.800893	695.179	1.70393	0.0311042	0.799164	817.512	1.55656	0.342146
0.946494	0.0933126	0.83	299.565	0.83	35.5521	0.83	2.67496	0.875614	0.342146	0.733198	0	0.692522	0	1.44603	0	1.22	0	1.22	0	1.22	0	1.17559	0	1.00316	0	0.858309	0	1.20241	0	0.83	592.691	1.33011	0	0.83	637.916	1.38268	0	0.830634	686.065	1.67885	0.0311042	0.830871	684.914	1.73233	0.0311042	0.829113	809.02	1.5825	0.124417
0.983008	0	0.86	262.053	0.86	22.7061	0.86	0.96423	0.902547	0.497667	0.755153	0	0.709979	0	1.46974	0	1.24	0	1.24	0	1.24	0	1.19487	0	1.01961	0	0.87238	0	1.22212	0	0.86	583.39	1.35192	0	0.86	613.344	1.40535	0	0.860617	671.073	1.70638	0	0.860848	659.876	1.76073	0.0622084	0.859061	795.334	1.60844	0
1.01952	0	0.89	203.546	0.89	13.3437	0.89	0.96423	0.929479	0	0.777109	0	0.727435	0	1.49344	0	1.26	0	1.26	0	1.26	0	1.21414	0	1.03605	0	0.88645	0	1.24183	0	0.89	544.572	1.37372	0	0.89	572.379	1.42801	0	0.890601	638.165	1.7339	0.0622084	0.890826	616.05	1.78913	0.0311042	0.889009	762.208	1.63438	0
1.05604	0.0311042	0.92	148.46	0.92	8.80249	0.92	0.870918	0.956412	0	0.799064	0	0.744891	0	1.51715	0	1.28	0	1.28	0	1.28	0	1.23341	0	1.0525	0	0.900521	0	1.26154	0	0.92	491.042	1.39553	0	0.92	473.81	1.45068	0	0.920585	541.213	1.76142	0	0.920804	526.47	1.81753	0.155521	0.918957	683.888	1.66033	0
1.09255	0.0311042	0.95	90.6687	0.95	4.82115	0.95	0.995334	0.983344	0	0.821019	0	0.762348	0	1.54086	0	1.3	0	1.3	0	1.3	0	1.25268	0	1.06895	0	0.914592	0	1.28125	0	0.95	396.921	1.41733	0	0.95	305.257	1.47335	0	0.950569	340.062	1.78894	0	0.950781	344.075	1.84592	0	0.948905	411.571	1.68627	0
1.12906	0.0311042	0.98	57.7916	0.98	9.70451	0.98	0.684292	1.01028	0	0.842975	0	0.779804	0	1.56456	0	1.32	0	1.32	0	1.32	0	1.27195	0	1.08539	0	0.928662	0	1.30096	0	0.98	159.098	1.43914	0	0.98	113.748	1.49601	0	0.980552	78.0404	1.81646	0	0.980759	56.9207	1.87432	0	0.978854	76.5474	1.71221	0
1.16558	0	1.01	0	1.01	0	1.01	0	1.03721	0	0.86493	0	0.79726	0	1.58827	0	1.34	0	1.34	0	1.34	0	1.29123	0	1.10184	0	0.942733	0	1.32068	0	1.01	0	1.46094	0	1.01	0	1.51868	0	1.01054	0	1.84399	0	1.01074	0	1.90272	0	1.0088	0	1.73816	0
1.20209	0.0622084	1.04	0	1.04	0	1.04	0	1.06414	0	0.886885	0	0.814717	0	1.61197	0	1.36	0	1.36	0	1.36	0	1.3105	0	1.11828	0	0.956804	0	1.34039	0	1.04	0	1.48275	0	1.04	0	1.54135	0	1.04052	0	1.87151	0	1.04071	0	1.93112	0	1.03875	0	1.7641	0
1.23861	0.0622084	1.07	0	1.07	0	1.07	0	1.09108	0	0.908841	0	0.832173	0	1.63568	0	1.38	0	1.38	0	1.38	0	1.32977	0	1.13473	0	0.970874	0	1.3601	0	1.07	0	1.50455	0	1.07	0	1.56401	0	1.0705	0	1.89903	0	1.07069	0	1.95952	0	1.0687	0	1.79004	0
1.27512	0.0311042	1.1	0	1.1	0	1.1	0	1.11801	0	0.930796	0	0.84963	0	1.65938	0	1.4	0	1.4	0	1.4	0	1.34904	0	1.15117	0	0.984945	0	1.37981	0	1.1	0	1.52636	0	1.1	0	1.58668	0	1.10049	0	1.92655	0	1.10067	0	1.98792	0	1.09865	0	1.81598	0
1.31164	0	1.13	0	1.13	0	1.13	0	1.14494	0	0.952751	0	0.867086	0	1.68309	0	1.42	0	1.42	0	1.42	0	1.36831	0	1.16762	0	0.999015	0	1.39952	0	1.13	0	1.54816	0	1.13	0	1.60935	0	1.13047	0	1.95408	0	1.13065	0	2.01632	0	1.1286	0	1.84193	0
1.34815	0.0311042	1.16	0	1.16	0	1.16	0	1.17187	0	0.974707	0	0.884542	0	1.70679	0	1.44	0	1.44	0	1.44	0	1.38759	0	1.18406	0	1.01309	0	1.41923	0	1.16	0	1.56997	0	1.16	0	1.63201	0	1.16046	0	1.9816	0	1.16063	0	2.04472	0	1.15854	0	1.86787	0
1.38466	0	1.19	0	1.19	0	1.19	0	1.1988	0	0.996662	0	0.901999	0	1.7305	0	1.46	0	1.46	0	1.46	0	1.40686	0	1.20051	0	1.02716	0	1.43894	0	1.19	0	1.59177	0	1.19	0	1.65468	0	1.19044	0	2.00912	0	1.1906	0	2.07312	0	1.18849	0	1.89381	0
1.42118	0	1.22	0	1.22	0	1.22	0	1.22574	0	1.01862	0	0.919455	0	1.7542	0	1.48	0	1.48	0	1.48	0	1.42613	0	1.21695	0	1.04123	0	1.45866	0	1.22	0	1.61358	0	1.22	0	1.67735	0	1.22042	0	2.03664	0	1.22058	0	2.10151	0	1.21844	0	1.91975	0
1.45769	0	1.25	0	1.25	0	1.25	0	1.25267	0	1.04057	0	0.936911	0	1.77791	0	1.5	0	1.5	0	1.5	0	1.4454	0	1.2334	0	1.0553	0	1.47837	0	1.25	0	1.63539	0	1.25	0	1.70001	0	1.25041	0	2.06416	0	1.25056	0	2.12991	0	1.24839	0	1.9457	0
1.49421	0	1.28	0	1.28	0	1.28	0	1.2796	0	1.06253	0	0.954368	0	1.80161	0	1.52	0	1.52	0	1.52	0	1.46467	0	1.24984	0	1.06937	0	1.49808	0	1.28	0	1.65719	0	1.28	0	1.72268	0	1.28039	0	2.09169	0	1.28054	0	2.15831	0	1.27834	0	1.97164	0
1.53072	0	1.31	0	1.31	0	1.31	0	1.30654	0	1.08448	0	0.971824	0	1.82532	0	1.54	0	1.54	0	1.54	0	1.48395	0	1.26629	0	1.08344	0	1.51779	0	1.31	0	1.679	0	1.31	0	1.74535	0	1.31037	0	2.11921	0	1.31051	0	2.18671	0	1.30828	0	1.99758	0
1.56723	0	1.34	0	1.34	0	1.34	0	1.33347	0	1.10644	0	0.989281	0	1.84903	0	1.56	0	1.56	0	1.56	0	1.50322	0	1.28273	0	1.09751	0	1.5375	0	1.34	0	1.7008	0	1.34	0	1.76801	0	1.34036	0	2.14673	0	1.34049	0	2.21511	0	1.33823	0	2.02352	0
1.60375	0	1.37	0	1.37	0	1.37	0	1.3604	0	1.12839	0	1.00674	0	1.87273	0	1.58	0	1.58	0	1.58	0	1.52249	0	1.29918	0	1.11158	0	1.55722	0	1.37	0	1.72261	0	1.37	0	1.79068	0	1.37034	0	2.17425	0	1.37047	0	2.24351	0	1.36818	0	2.04947	0
1.64026	0	1.4	0	1.4	0	1.4	0	1.38733	0	1.15035	0	1.02419	0	1.89644	0	1.6	0	1.6	0	1.6	0	1.54176	0	1.31562	0	1.12565	0	1.57693	0	1.4	0	1.74441	0	1.4	0	1.81335	0	1.40033	0	2.20178	0	1.40045	0	2.27191	0	1.39813	0	2.07541	0
1.67678	0	1.43	0	1.43	0	1.43	0	1.41427	0	1.1723	0	1.04165	0	1.92014	0	1.62	0	1.62	0	1.62	0	1.56103	0	1.33207	0	1.13972	0	1.59664	0	1.43	0	1.76622	0	1.43	0	1.83602	0	1.43031	0	2.2293	0	1.43042	0	2.30031	0	1.42808	0	2.10135	0
1.71329	0	1.46	0	1.46	0	1.46	0	1.4412	0	1.19426	0	1.05911	0	1.94385	0	1.64	0	1.64	0	1.64	0	1.58031	0	1.34851	0	1.15379	0	1.61635	0	1.46	0	1.78802	0	1.46	0	1.85868	0	1.46029	0	2.25682	0	1.4604	0	2.3287	0	1.45802	0	2.1273	0
1.74981	0	1.49	0	1.49	0	1.49	0	1.46813	0	1.21622	0	1.07656	0	1.96755	0	1.66	0	1.66	0	1.66	0	1.59958	0	1.36496	0	1.16786	0	1.63606	0	1.49	0	1.80983	0	1.49	0	1.88135	0	1.49028	0	2.28434	0	1.49038	0	2.3571	0	1.48797	0	2.15324	0
1.78632	0	1.52	0	1.52	0	1.52	0	1.49506	0	1.23817	0	1.09402	0	1.99126	0	1.68	0	1.68	0	1.68	0	1.61885	0	1.38141	0	1.18193	0	1.65577	0	1.52	0	1.83163	0	1.52	0	1.90402	0	1.52026	0	2.31186	0	1.52036	0	2.3855	0	1.51792	0	2.17918	0
1.82283	0	1.55	0	1.55	0	1.55	0	1.522	0	1.26013	0	1.11147	0	2.01496	0	1.7	0	1.7	0	1.7	0	1.63812	0	1.39785	0	1.196	0	1.67548	0	1.55	0	1.85344	0	1.55	0	1.92668	0	1.55024	0	2.33939	0	1.55034	0	2.4139	0	1.54787	0	2.20512	0
1.85935	0	1.58	0	1.58	0	1.58	0	1.54893	0	1.28208	0	1.12893	0	2.03867	0	1.72	0	1.72	0	1.72	0	1.65739	0	1.4143	0	1.21008	0	1.6952	0	1.58	0	1.87524	0	1.58	0	1.94935	0	1.58023	0	2.36691	0	1.58031	0	2.4423	0	1.57782	0	2.23107	0
1.89586	0	1.61	0	1.61	0	1.61	0	1.57586	0	1.30404	0	1.14639	0	2.06237	0	1.74	0	1.74	0	1.74	0	1.67667	0	1.43074	0	1.22415	0	1.71491	0	1.61	0	1.89705	0	1.61	0	1.97202	0	1.61021	0	2.39443	0	1.61029	0	2.4707	0	1.60777	0	2.25701	0
1.93238	0	1.64	0	1.64	0	1.64	0	1.60279	0	1.32599	0	1.16384	0	2.08608	0	1.76	0	1.76	0	1.76	0	1.69594	0	1.44719	0	1.23822	0	1.73462	0	1.64	0	1.91885	0	1.64	0	1.99468	0	1.6402	0	2.42195	0	1.64027	0	2.4991	0	1.63772	0	2.28295	0
1.96889	0	1.67	0	1.67	0	1.67	0	1.62973	0	1.34795	0	1.1813	0	2.10979	0	1.78	0	1.78	0	1.78	0	1.71521	0	1.46363	0	1.25229	0	1.75433	0	1.67	0	1.94066	0	1.67	0	2.01735	0	1.67018	0	2.44948	0	1.67025	0	2.5275	0	1.66766	0	2.30889	0
2.0054	0	1.7	0	1.7	0	1.7	0	1.65666	0	1.3699	0	1.19876	0	2.13349	0	1.8	0	1.8	0	1.8	0	1.73448	0	1.48008	0	1.26636	0	1.77404	0	1.7	0	1.96246	0	1.7	0	2.04002	0	1.70016	0	2.477	0	1.70022	0	2.5559	0	1.69761	0	2.33484	0
2.04192	0	1.73	0	1.73	0	1.73	0	1.68359	0	1.39186	0	1.21621	0	2.1572	0	1.82	0	1.82	0	1.82	0	1.75375	0	1.49652	0	1.28043	0	1.79375	0	1.73	0	1.98427	0	1.73	0	2.06268	0	1.73015	0	2.50452	0	1.7302	0	2.58429	0	1.72756	0	2.36078	0
2.07843	0	1.76	0	1.76	0	1.76	0	1.71052	0	1.41381	0	1.23367	0	2.1809	0	1.84	0	1.84	0	1.84	0	1.77303	0	1.51297	0	1.2945	0	1.81347	0	1.76	0	2.00607	0	1.76	0	2.08535	0	1.76013	0	2.53204	0	1.76018	0	2.61269	0	1.75751	0	2.38672	0
2.11495	0	1.79	0	1.79	0	1.79	0	1.73746	0	1.43577	0	1.25113	0	2.20461	0	1.86	0	1.86	0	1.86	0	1.7923	0	1.52941	0	1.30857	0	1.83318	0	1.79	0	2.02788	0	1.79	0	2.10802	0	1.79011	0	2.55956	0	1.79016	0	2.64109	0	1.78746	0	2.41266	0
2.15146	0	1.82	0	1.82	0	1.82	0	1.76439	0	1.45772	0	1.26858	0	2.22831	0	1.88	0	1.88	0	1.88	0	1.81157	0	1.54586	0	1.32264	0	1.85289	0	1.82	0	2.04968	0	1.82	0	2.13069	0	1.8201	0	2.58709	0	1.82013	0	2.66949	0	1.8174	0	2.43861	0
2.18797	0	1.85	0	1.85	0	1.85	0	1.79132	0	1.47968	0	1.28604	0	2.25202	0	1.9	0	1.9	0	1.9	0	1.83084	0	1.5623	0	1.33671	0	1.8726	0	1.85	0	2.07149	0	1.85	0	2.15335	0	1.85008	0	2.61461	0	1.85011	0	2.69789	0	1.84735	0	2.46455	0
2.22449	0	1.88	0	1.88	0	1.88	0	1.81825	0	1.50164	0	1.3035	0	2.27572	0	1.92	0	1.92	0	1.92	0	1.85011	0	1.57875	0	1.35078	0	1.89231	0	1.88	0	2.09329	0	1.88	0	2.17602	0	1.88007	0	2.64213	0	1.88009	0	2.72629	0	1.8773	0	2.49049	0
2.261	0	1.91	0	1.91	0	1.91	0	1.84519	0	1.52359	0	1.32095	0	2.29943	0	1.94	0	1.94	0	1.94	0	1.86939	0	1.59519	0	1.36485	0	1.91202	0	1.91	0	2.1151	0	1.91	0	2.19868	0	1.91005	0	2.66965	0	1.91007	0	2.75469	0	1.90725	0	2.51643	0
2.29752	0	1.94	0	1.94	0	1.94	0	1.87212	0	1.54555	0	1.33841	0	2.32314	0	1.96	0	1.96	0	1.96	0	1.88866	0	1.61164	0	1.37892	0	1.93173	0	1.94	0	2.1369	0	1.94	0	2.22135	0	1.94003	0	2.69718	0	1.94005	0	2.78309	0	1.9372	0	2.54238	0
2.33403	0	1.97	0	1.97	0	1.97	0	1.89905	0	1.5675	0	1.35586	0	2.34684	0	1.98	0	1.98	0	1.98	0	1.90793	0	1.62809	0	1.39299	0	1.95145	0	1.97	0	2.15871	0	1.97	0	2.24402	0	1.97002	0	2.7247	0	1.97002	0	2.81148	0	1.96714	0	2.56832	0
0	-3.1e-05	4.3	-0.026354	8.5	-0.00414	14.4	-0.002845	20.6	-0.002511	27.9	0.006565	34.4	-0.003179	39.3	0.015459	44.7	0.354515	48.3	0.252225	59.9	0.172996	81.1	0.100217	103.1	0.069982	118.3	0.049758	133.8	0.018556	142.5	-0.226554	154.5	0.026147	162	-0.193714	176.3	0.037833	184.4	-0.176687	192.9	0.065704	200.4	-0.153399	211	0.092865	220	-0.094692	231.4	0.130117
0.4	0.0009	5.4	0.185057	8.9	0.096261	15	0.046627	20.8	0.01506	28.5	0.007533	34.5	0.003713	39.6	0.000661	44.8	0.060385	48.4	0.033634	60.3	0.017113	81.3	0.006327	103.6	0.003286	118.5	0.001889	133.9	0.000464	142.7	0.337534	156.1	0.000781	162.3	0.329785	176.4	0.001419	184.6	0.333119	193.2	0.003718	200.5	0.32175	211.6	0.007158	220.2	0.321097	232	0.014107
0	830211	5.6	114511	10.4	23825.9	15.1	40164	20.9	92549.6	28.8	-10705.3	34.7	-20387.1	39.9	1.4936e+07	45	805276	48.7	1.43787e+06	60.4	1.90748e+06	81.6	2.35043e+06	105.5	2.26937e+06	118.7	2.26859e+06	134.1	1.09324e+07	142.8	882157	156.6	9.7976e+06	162.5	791871	176.5	8.54658e+06	185	738533	193.6	6.4646e+06	200.6	624778	211.8	5.43584e+06	220.3	371302	232.6	4.49634e+06
0.6	1.84384e+08	5.9	4.32382e+06	10.5	5.06744e+06	15.5	5.70621e+06	21	6.56768e+06	28.9	6.45063e+06	34.8	6.60989e+06	40.9	3.01575e+08	45.2	4.28261e+06	48.9	5.88354e+06	60.9	7.80825e+06	81.7	1.07752e+07	105.6	1.00671e+07	121.4	9.45979e+06	135	1.58972e+08	142.9	3.62649e+06	156.9	1.2643e+08	162.6	3.50808e+06	176.7	9.31529e+07	185.2	3.44666e+06	193.7	4.86823e+07	200.8	3.4623e+06	213.3	3.3541e+07	221	3.42178e+06	232.7	2.39648e+07
0.8	0	6.1	-0.00531	10.6	0	15.6	0	21.1	0	29	0.001179	34.9	0	42.3	0.0083	45.3	0.32452	49.2	0.221601	62.2	0.148441	85.7	0.084558	107.6	0.058431	122.8	0.040567	135.3	0.012745	143	-0.353099	157.7	0.018449	164	-0.310615	178	0.027242	185.7	-0.285938	194.5	0.048202	201	-0.221727	214.4	0.068857	221.7	-0.068238	233.4	0.097843
1.3	-0.037164	6.2	-0.732413	11	-0.521035	15.9	-0.359798	21.2	-0.204075	29.1	-0.135934	35	-0.105319	42.4	0	45.6	0.003819	49.3	0.012789	66.6	0.010624	86	0.004382	108.3	0.000661	122.9	0	135.7	0.002096	143.1	-0.94489	158	0.004719	165.9	-0.916022	178.4	0.008058	185.8	-0.909645	194.7	0.014417	201.1	-0.904388	215.3	0.014225	224.2	-0.897603	234.5	0
1.6	-0.008407	6.3	-0.344449	11.3	-0.216206	16	-0.145181	21.4	-0.081182	29.3	-0.047984	35.4	-0.040268	43	0.001958	45.7	0.151189	49.5	0.104795	66.8	0.070051	86.4	0.038566	109.7	0.025125	123	0.015255	135.8	0.007254	143.8	-0.74881	158.4	0.011063	168.8	-0.71251	178.5	0.01694	186.3	-0.701196	194.8	0.030551	201.5	-0.67034	215.6	0.043224	224.3	-0.61469	234.6	0.058831
1.7	0.008209	6.4	0.283708	12	0.207187	16.2	0.138528	21.7	0.07531	30	0.061704	36.4	0.03357	43.1	0.019236	46.1	0.529977	49.6	0.366656	66.9	0.248465	87.1	0.143996	110.2	0.102005	123.1	0.07381	135.9	0.022333	144.3	0.238698	158.5	0.031336	169.8	0.284824	178.6	0.045353	186.5	0.309837	194.9	0.079391	201.7	0.312859	215.7	0.113683	224.4	0.374658	235	0.165797
2.1	0.036401	6.5	0.704826	12.1	0.515165	16.6	0.356774	21.8	0.200038	30.3	0.151764	36.5	0.09877	43.2	0.053938	46.4	0.804155	49.9	0.600865	69.7	0.421287	87.3	0.24934	110.4	0.177791	123.2	0.132424	136.1	0.05303	144.8	0.824659	158.6	0.072366	170.2	0.822696	179.6	0.102044	186.6	0.834138	195.2	0.176748	201.9	0.831461	215.8	0.253313	225.6	0.853748	235.3	0.359826
Moments
Log-return		AC-1w Log-return		AC-2w Log-return		AC-m Log-return		AC-3m Log-return		AC-6m Log-return		AC-y Log-return		Abs-log-return		AC-1w Abs-log-return		AC-2w Abs-log-return		AC-m Abs-log-return		AC-3m Abs-log-return		AC-6m Abs-log-return		AC-y Abs-log-return		w-Volatility		AC-w w-Volatility		2w-Volatility		AC-2w 2w-Volatility		m-Volatility		AC-m m-Volatility		3m-Volatility		AC-3m 3m-Volatility		6m-Volatility		AC-6m 6m-Volatility		y-Volatility
-0.599762	1	-1	39	-0.90458	14	-0.747913	6	-0.485084	11	-0.33679	2	-0.345067	3	0	35744	0	1728	6e-06	2501	5e-06	3524	1e-06	5288	0	6158	2e-06	7354	0	22103	-0.99963	857	0.00011	11461	-0.997803	406	0.002765	7030	-0.994128	402	0.007856	3136	-0.994494	603	0.014787	1863	-0.990381	824	0.026526	1524
-0.578121	0	-0.97	139	-0.875959	29	-0.722649	12	-0.464696	5	-0.320268	3	-0.329441	2	0.015998	11178	0.02	1666	0.019567	2562	0.018146	3534	0.014949	5219	0.013334	6153	0.013034	6534	0.013146	20518	-0.969648	1452	0.012933	21989	-0.96786	940	0.015406	17515	-0.964268	1027	0.021371	10504	-0.964613	1072	0.028749	6930	-0.9606	1577	0.041438	4352
-0.556481	0	-0.94	200	-0.847338	43	-0.697385	12	-0.444308	18	-0.303747	7	-0.313815	0	0.031995	4926	0.04	1682	0.039128	2623	0.036286	3602	0.029897	5123	0.026667	5952	0.026066	6324	0.026292	8295	-0.939666	1677	0.025757	12186	-0.937917	1281	0.028048	13100	-0.934409	1298	0.034885	11010	-0.934733	1436	0.042712	8505	-0.93082	1571	0.056351	5396
-0.53484	1	-0.91	282	-0.818717	45	-0.672121	25	-0.42392	20	-0.287226	39	-0.298189	0	0.047993	2425	0.06	1680	0.058689	2553	0.054427	3521	0.044846	4956	0.04	5467	0.039098	5911	0.039438	3341	-0.909683	1734	0.03858	5729	-0.907974	1398	0.040689	7931	-0.904549	1399	0.0484	8270	-0.904853	1444	0.056674	7081	-0.90104	1679	0.071263	5502
-0.5132	0	-0.88	317	-0.790096	74	-0.646856	37	-0.403532	35	-0.270705	49	-0.282564	0	0.06399	1211	0.08	1619	0.078249	2490	0.072568	3670	0.059794	4711	0.053333	5030	0.05213	6027	0.052584	1415	-0.879701	1787	0.051403	2788	-0.878031	1585	0.05333	4759	-0.87469	1394	0.061914	6134	-0.874972	1468	0.070636	5842	-0.87126	1679	0.086175	5392
-0.491559	1	-0.85	373	-0.761475	125	-0.621592	63	-0.383144	66	-0.254183	31	-0.266938	19	0.079988	680	0.1	1685	0.09781	2395	0.090708	3443	0.074743	4493	0.066667	4692	0.065162	5262	0.06573	734	-0.849719	1761	0.064226	1350	-0.848088	1548	0.065972	2902	-0.84483	1465	0.075428	4802	-0.845092	1554	0.084598	5370	-0.84148	1659	0.101087	4428
-0.469918	1	-0.82	470	-0.732854	176	-0.596328	81	-0.362756	116	-0.237662	109	-0.251312	3	0.095986	448	0.12	1632	0.117371	2375	0.108849	3289	0.089691	4115	0.08	4460	0.078194	4597	0.078876	421	-0.819737	1648	0.07705	735	-0.818145	1619	0.078613	1600	-0.814971	1486	0.088943	3833	-0.815212	1393	0.09856	4158	-0.811699	1589	0.115999	5262
-0.448278	1	-0.79	530	-0.704233	212	-0.571064	96	-0.342368	125	-0.221141	238	-0.235686	10	0.111983	245	0.14	1652	0.136932	2369	0.12699	3127	0.104639	3659	0.093333	3798	0.091226	3961	0.092022	264	-0.789755	1511	0.089873	447	-0.788202	1672	0.091254	867	-0.785111	1474	0.102457	2792	-0.785331	1418	0.112523	3390	-0.781919	1435	0.130911	4068
-0.426637	3	-0.760001	568	-0.675612	267	-0.5458	101	-0.32198	233	-0.20462	289	-0.22006	9	0.127981	176	0.16	1735	0.156493	2366	0.14513	2962	0.119588	3293	0.106666	3325	0.104258	3410	0.105168	138	-0.759773	1528	0.102696	277	-0.758259	1505	0.103895	632	-0.755252	1452	0.115972	1809	-0.755451	1337	0.126485	3088	-0.752139	1299	0.145824	3896
-0.404996	3	-0.730001	636	-0.646991	377	-0.520536	189	-0.301592	389	-0.188099	535	-0.204435	30	0.143979	124	0.18	1653	0.176053	2308	0.163271	2784	0.134536	2817	0.119999	2702	0.11729	2602	0.118314	88	-0.729791	1445	0.115519	205	-0.728316	1427	0.116537	386	-0.725392	1445	0.129486	1403	-0.725571	1285	0.140447	2297	-0.722359	1214	0.160736	3115
-0.383356	3	-0.700001	645	-0.61837	354	-0.495272	267	-0.281204	489	-0.171577	888	-0.188809	123	0.159976	81	0.2	1628	0.195614	2292	0.181412	2650	0.149484	2586	0.133333	2461	0.130323	1830	0.13146	63	-0.699808	1411	0.128343	127	-0.698373	1434	0.129178	264	-0.695533	1379	0.143001	1040	-0.69569	1207	0.154409	1918	-0.692578	1268	0.175648	2431
-0.361715	0	-0.670001	725	-0.589749	435	-0.470008	315	-0.260816	631	-0.155056	1019	-0.173183	191	0.175974	59	0.22	1675	0.215175	2269	0.199552	2502	0.164433	2174	0.146666	1950	0.143355	1385	0.144606	36	-0.669826	1373	0.141166	76	-0.66843	1377	0.141819	146	-0.665673	1270	0.156515	844	-0.66581	1189	0.168372	1496	-0.662798	1378	0.19056	2020
-0.340074	4	-0.640001	768	-0.561129	497	-0.444744	441	-0.240428	907	-0.138535	1263	-0.157557	343	0.191971	47	0.24	1728	0.234736	2111	0.217693	2358	0.179381	1887	0.159999	1310	0.156387	782	0.157752	21	-0.639844	1310	0.153989	35	-0.638487	1231	0.154461	124	-0.635814	1265	0.17003	506	-0.63593	1140	0.182334	1055	-0.633018	1284	0.205472	1564
-0.318434	2	-0.610001	820	-0.532508	569	-0.419479	522	-0.22004	1264	-0.122014	1797	-0.141931	470	0.207969	49	0.26	1577	0.254297	2124	0.235834	2158	0.194329	1577	0.173332	1090	0.169419	601	0.170898	18	-0.609862	1230	0.166812	27	-0.608544	1206	0.167102	92	-0.605954	1181	0.183544	430	-0.606049	1146	0.196296	1052	-0.603238	1156	0.220384	1248
-0.296793	3	-0.580001	863	-0.503887	654	-0.394215	621	-0.199652	1365	-0.105492	2383	-0.126305	819	0.223967	24	0.28	1626	0.273857	2043	0.253975	1879	0.209278	1289	0.186666	784	0.182451	359	0.184044	15	-0.57988	1232	0.179635	20	-0.578601	1161	0.179743	63	-0.576095	1127	0.197059	391	-0.576169	1001	0.210258	960	-0.573457	1041	0.235297	1440
-0.275153	9	-0.550001	891	-0.475266	768	-0.368951	805	-0.179265	1560	-0.088971	2854	-0.11068	1282	0.239964	21	0.3	1617	0.293418	1886	0.272115	1820	0.224226	981	0.199999	684	0.195483	170	0.19719	5	-0.549898	1169	0.192459	11	-0.548658	1067	0.192385	37	-0.546235	1100	0.210573	219	-0.546289	968	0.22422	722	-0.543677	1077	0.250209	1296
-0.253512	13	-0.520001	943	-0.446645	845	-0.343687	872	-0.158877	1855	-0.07245	3213	-0.095054	1757	0.255962	12	0.32	1616	0.312979	1935	0.290256	1593	0.239174	796	0.213332	576	0.208515	123	0.210336	7	-0.519916	1112	0.205282	6	-0.518715	1173	0.205026	25	-0.516376	1124	0.224088	139	-0.516408	993	0.238183	445	-0.513897	975	0.265121	742
-0.231871	26	-0.490001	1058	-0.418024	934	-0.318423	1118	-0.138489	2247	-0.055929	3855	-0.079428	2565	0.27196	9	0.34	1660	0.33254	1859	0.308397	1445	0.254123	566	0.226665	387	0.221547	59	0.223482	6	-0.489934	1024	0.218105	10	-0.488772	1098	0.217667	3	-0.486516	1077	0.237602	61	-0.486528	991	0.252145	316	-0.484117	916	0.280033	553
-0.210231	24	-0.460001	1050	-0.389403	1099	-0.293159	1306	-0.118101	2644	-0.039407	4494	-0.063802	3602	0.287957	5	0.36	1553	0.352101	1796	0.326537	1314	0.269071	455	0.239998	203	0.234579	79	0.236628	5	-0.459951	964	0.230928	6	-0.458829	1032	0.230309	6	-0.456657	1051	0.251117	31	-0.456648	948	0.266107	236	-0.454337	937	0.294945	663
-0.18859	49	-0.430001	1093	-0.360782	1107	-0.267895	1483	-0.097713	2943	-0.022886	4766	-0.048176	4498	0.303955	3	0.38	1524	0.371661	1578	0.344678	1041	0.284019	422	0.253332	111	0.247611	99	0.249774	2	-0.429969	1005	0.243752	7	-0.428886	967	0.24295	14	-0.426797	1009	0.264631	32	-0.426767	919	0.280069	236	-0.424556	914	0.309857	486
-0.166949	75	-0.400001	1128	-0.332161	1224	-0.242631	1650	-0.077325	3421	-0.006365	4723	-0.032551	5267	0.319952	6	0.4	1547	0.391222	1423	0.362819	925	0.298968	335	0.266665	78	0.260643	14	0.26292	1	-0.399987	944	0.256575	4	-0.398943	1011	0.255591	4	-0.396938	916	0.278146	30	-0.396887	817	0.294032	159	-0.394776	784	0.32477	364
-0.145309	114	-0.370001	1159	-0.30354	1383	-0.217367	1745	-0.056937	3294	0.010156	4271	-0.016925	5990	0.33595	1	0.42	1555	0.410783	1378	0.380959	764	0.313916	220	0.279998	44	0.273675	9	0.276066	2	-0.370005	898	0.269398	3	-0.369	991	0.268233	0	-0.367078	867	0.29166	34	-0.367007	772	0.307994	109	-0.364996	875	0.339682	393
-0.123668	222	-0.340001	1180	-0.274919	1400	-0.192102	1834	-0.036549	3371	0.026678	3851	-0.001299	6062	0.351948	2	0.44	1427	0.430344	1215	0.3991	649	0.328864	177	0.293331	46	0.286707	6	0.289212	1	-0.340023	896	0.282221	1	-0.339057	1004	0.280874	0	-0.337219	847	0.305175	11	-0.337126	766	0.321956	59	-0.335216	892	0.354594	380
-0.102028	399	-0.310002	1270	-0.246298	1582	-0.166838	2091	-0.016161	3524	0.043199	3285	0.014327	5791	0.367945	5	0.46	1439	0.449905	1173	0.417241	587	0.343813	155	0.306665	26	0.299739	2	0.302358	1	-0.310041	845	0.295045	0	-0.309114	889	0.293515	0	-0.307359	904	0.318689	11	-0.307246	763	0.335918	42	-0.305435	792	0.369506	345
-0.080387	913	-0.280002	1240	-0.217677	1595	-0.141574	2214	0.004227	3632	0.05972	2921	0.029953	5275	0.383943	5	0.48	1388	0.469465	1036	0.435381	464	0.358761	72	0.319998	13	0.312771	0	0.315504	0	-0.280059	824	0.307868	0	-0.279171	897	0.306157	0	-0.2775	823	0.332204	9	-0.277366	759	0.34988	41	-0.275655	785	0.384418	231
-0.058746	2274	-0.250002	1275	-0.189057	1694	-0.11631	2366	0.024615	3447	0.076241	2706	0.045579	4536	0.399941	3	0.5	1310	0.489026	945	0.453522	395	0.373709	45	0.333331	0	0.325803	0	0.32865	0	-0.250077	800	0.320691	0	-0.249228	843	0.318798	0	-0.24764	831	0.345718	17	-0.247485	768	0.363843	31	-0.245875	798	0.39933	139
-0.037106	6875	-0.220002	1281	-0.160436	1795	-0.091046	2458	0.045003	3213	0.092763	2100	0.061204	3311	0.415938	3	0.52	1301	0.508587	846	0.471663	345	0.388658	32	0.346664	0	0.338835	0	0.341796	0	-0.220094	764	0.333514	0	-0.219285	804	0.331439	0	-0.217781	762	0.359233	2	-0.217605	759	0.377805	33	-0.216095	827	0.414243	51
-0.015465	29411	-0.190002	1336	-0.131815	1814	-0.065782	2622	0.065391	2820	0.109284	1472	0.07683	2107	0.431936	1	0.54	1208	0.528148	763	0.489803	303	0.403606	15	0.359998	0	0.351867	0	0.354942	0	-0.190112	774	0.346337	0	-0.189343	808	0.344081	0	-0.187922	755	0.372747	0	-0.187725	724	0.391767	47	-0.186314	763	0.429155	40
0.006176	10625	-0.160002	1341	-0.103194	2011	-0.040518	2537	0.085779	2640	0.125805	1143	0.092456	1498	0.447933	2	0.56	1123	0.547708	690	0.507944	218	0.418554	13	0.373331	0	0.364899	0	0.368088	0	-0.16013	731	0.359161	0	-0.1594	784	0.356722	0	-0.158062	790	0.386262	0	-0.157844	758	0.405729	19	-0.156534	778	0.444067	21
0.027816	3694	-0.130002	1370	-0.074573	2035	-0.015254	2573	0.106167	2424	0.142326	956	0.108082	972	0.463931	2	0.58	1076	0.567269	546	0.526085	123	0.433503	12	0.386664	0	0.377931	0	0.381234	0	-0.130148	756	0.371984	0	-0.129457	805	0.369363	0	-0.128203	725	0.399776	0	-0.127964	691	0.419691	0	-0.126754	760	0.458979	32
0.049457	1430	-0.100002	1365	-0.045952	2019	0.01001	2535	0.126555	1935	0.158847	725	0.123708	500	0.479929	0	0.6	1075	0.58683	518	0.544225	136	0.448451	6	0.399997	0	0.390963	0	0.39438	0	-0.100166	708	0.384807	0	-0.099514	762	0.382005	0	-0.098343	729	0.413291	0	-0.098084	737	0.433654	0	-0.096974	746	0.473891	32
0.071098	568	-0.070002	1410	-0.017331	2106	0.035275	2454	0.146943	1608	0.175369	507	0.139333	258	0.495926	0	0.62	956	0.606391	436	0.562366	99	0.463399	6	0.41333	0	0.403995	0	0.407527	0	-0.070184	729	0.39763	0	-0.069571	729	0.394646	0	-0.068484	708	0.426805	0	-0.068203	697	0.447616	0	-0.067194	677	0.488803	41
0.092738	319	-0.040002	1369	0.01129	1916	0.060539	2403	0.16733	1245	0.19189	394	0.154959	93	0.511924	1	0.64	917	0.625952	404	0.580507	69	0.478348	4	0.426664	0	0.417027	0	0.420673	0	-0.040202	709	0.410454	0	-0.039628	764	0.407287	0	-0.038624	734	0.44032	0	-0.038323	719	0.461578	0	-0.037413	732	0.503716	53
0.114379	153	-0.010002	1492	0.039911	1982	0.085803	2320	0.187718	993	0.208411	234	0.170585	46	0.527921	0	0.66	871	0.645512	305	0.598648	55	0.493296	1	0.439997	0	0.430059	0	0.433819	0	-0.010219	667	0.423277	0	-0.009685	794	0.419929	0	-0.008765	686	0.453834	0	-0.008443	735	0.47554	0	-0.007633	695	0.518628	0
0.136019	92	0.019998	1388	0.068532	1879	0.111067	2204	0.208106	754	0.224932	124	0.186211	12	0.543919	0	0.68	827	0.665073	292	0.616788	56	0.508244	0	0.45333	0	0.443091	0	0.446965	0	0.019763	698	0.4361	0	0.020258	738	0.43257	0	0.021095	664	0.467349	0	0.021438	697	0.489503	0	0.022147	653	0.53354	0
0.15766	59	0.049998	1342	0.097153	1839	0.136331	2151	0.228494	680	0.241454	112	0.201837	55	0.559917	1	0.7	707	0.684634	235	0.634929	27	0.523193	0	0.466663	0	0.456123	0	0.460111	0	0.049745	696	0.448923	0	0.050201	732	0.445211	0	0.050954	723	0.480863	0	0.051318	677	0.503465	0	0.051927	638	0.548452	0
0.179301	41	0.079998	1285	0.125774	1845	0.161595	1955	0.248882	507	0.257975	65	0.217462	1	0.575914	0	0.72	700	0.704195	157	0.65307	28	0.538141	0	0.479997	0	0.469155	0	0.473257	0	0.079727	636	0.461747	0	0.080144	718	0.457853	0	0.080814	646	0.494378	0	0.081198	697	0.517427	0	0.081708	623	0.563364	0
0.200941	34	0.109998	1317	0.154395	1792	0.186859	1674	0.26927	367	0.274496	51	0.233088	0	0.591912	1	0.74	726	0.723756	140	0.67121	24	0.55309	0	0.49333	0	0.482187	0	0.486403	0	0.109709	675	0.47457	0	0.110087	729	0.470494	0	0.110673	633	0.507892	0	0.111078	669	0.531389	0	0.111488	664	0.578276	0
0.222582	19	0.139997	1235	0.183015	1646	0.212123	1601	0.289658	258	0.291017	25	0.248714	0	0.60791	0	0.76	660	0.743316	127	0.689351	10	0.568038	0	0.506663	0	0.495219	0	0.499549	0	0.139691	653	0.487393	0	0.14003	692	0.483135	0	0.140533	682	0.521407	0	0.140959	674	0.545351	0	0.141268	635	0.593189	0
0.244223	12	0.169997	1214	0.211636	1697	0.237387	1350	0.310046	169	0.307539	1	0.26434	0	0.623907	0	0.78	617	0.762877	114	0.707492	2	0.582986	0	0.519996	0	0.508251	0	0.512695	0	0.169673	649	0.500216	0	0.169973	671	0.495777	0	0.170392	674	0.534921	0	0.170839	762	0.559314	0	0.171048	608	0.608101	0
0.265863	5	0.199997	1250	0.240257	1561	0.262652	1161	0.330434	113	0.32406	0	0.279966	0	0.639905	0	0.8	542	0.782438	75	0.725632	1	0.597935	0	0.533329	0	0.521283	0	0.525841	0	0.199655	640	0.513039	0	0.199916	676	0.508418	0	0.200252	685	0.548436	0	0.200719	699	0.573276	0	0.200829	585	0.623013	0
0.287504	6	0.229997	1206	0.268878	1425	0.287916	1004	0.350822	56	0.340581	0	0.295592	0	0.655902	0	0.82	517	0.801999	79	0.743773	3	0.612883	0	0.546663	0	0.534315	0	0.538987	0	0.229638	597	0.525863	0	0.229859	689	0.521059	0	0.230111	645	0.56195	0	0.2306	718	0.587238	0	0.230609	592	0.637925	0
0.309144	2	0.259997	1210	0.297499	1297	0.31318	863	0.37121	41	0.357102	0	0.311217	0	0.6719	0	0.84	459	0.82156	58	0.761914	0	0.627831	0	0.559996	0	0.547347	0	0.552133	0	0.25962	667	0.538686	0	0.259802	659	0.533701	0	0.259971	624	0.575465	0	0.26048	656	0.6012	0	0.260389	611	0.652837	0
0.330785	2	0.289997	1145	0.32612	1223	0.338444	703	0.391598	35	0.373624	0	0.326843	0	0.687898	0	0.86	370	0.84112	46	0.780054	0	0.64278	0	0.573329	0	0.560379	0	0.565279	0	0.289602	613	0.551509	0	0.289745	668	0.546342	0	0.28983	680	0.588979	0	0.29036	671	0.615162	0	0.290169	611	0.667749	0
0.352426	2	0.319997	1109	0.354741	1112	0.363708	551	0.411986	16	0.390145	0	0.342469	0	0.703895	0	0.88	393	0.860681	29	0.798195	1	0.657728	0	0.586662	0	0.573411	0	0.578425	0	0.319584	626	0.564332	0	0.319688	717	0.558983	0	0.31969	720	0.602494	0	0.320241	637	0.629125	0	0.319949	575	0.682661	0
0.374066	4	0.349997	1046	0.383362	980	0.388972	560	0.432374	8	0.406666	0	0.358095	0	0.719893	0	0.9	274	0.880242	14	0.816336	0	0.672676	0	0.599996	0	0.586443	0	0.591571	0	0.349566	607	0.577156	0	0.349631	656	0.571625	0	0.349549	632	0.616008	0	0.350121	619	0.643087	0	0.34973	593	0.697574	0
0.395707	3	0.379997	994	0.411983	909	0.414236	409	0.452762	2	0.423187	0	0.373721	0	0.735891	0	0.92	209	0.899803	9	0.834476	0	0.687625	0	0.613329	0	0.599475	0	0.604717	0	0.379548	675	0.589979	0	0.379574	688	0.584266	0	0.379409	718	0.629523	0	0.380001	657	0.657049	0	0.37951	569	0.712486	0
0.417348	0	0.409997	981	0.440604	850	0.4395	325	0.47315	0	0.439709	0	0.389346	0	0.751888	0	0.94	180	0.919364	2	0.852617	0	0.702573	0	0.626662	0	0.612507	0	0.617863	0	0.40953	610	0.602802	0	0.409517	676	0.596907	0	0.409268	673	0.643037	0	0.409882	621	0.671011	0	0.40929	629	0.727398	0
0.438988	0	0.439997	997	0.469225	725	0.464764	223	0.493537	2	0.45623	0	0.404972	0	0.767886	0	0.96	126	0.938924	10	0.870758	0	0.717521	0	0.639995	0	0.625539	0	0.631009	0	0.439513	593	0.615625	0	0.43946	656	0.609548	0	0.439128	699	0.656552	0	0.439762	618	0.684974	0	0.43907	617	0.74231	0
0.460629	2	0.469997	952	0.497846	622	0.490029	179	0.513925	1	0.472751	0	0.420598	0	0.783883	0	0.98	63	0.958485	0	0.888898	0	0.73247	0	0.653329	0	0.638571	0	0.644155	0	0.469495	609	0.628449	0	0.469403	736	0.62219	0	0.468987	724	0.670066	0	0.469642	630	0.698936	0	0.468851	635	0.757222	0
0.48227	0	0.499997	910	0.526467	509	0.515293	127	0.534313	1	0.489272	0	0.436224	0	0.799881	0	1	1	0.978046	0	0.907039	0	0.747418	0	0.666662	0	0.651603	0	0.657301	0	0.499477	616	0.641272	0	0.499346	693	0.634831	0	0.498847	682	0.683581	0	0.499523	672	0.712898	0	0.498631	726	0.772134	0
0.50391	0	0.529997	784	0.555087	468	0.540557	74	0.554701	0	0.505793	0	0.45185	0	0.815879	0	1.02	0	0.997607	0	0.92518	0	0.762366	0	0.679995	0	0.664635	0	0.670447	0	0.529459	648	0.654095	0	0.529289	669	0.647472	0	0.528706	675	0.697095	0	0.529403	699	0.72686	0	0.528411	762	0.787047	0
0.525551	0	0.559997	794	0.583708	415	0.565821	63	0.575089	0	0.522315	0	0.467476	0	0.831876	0	1.04	0	1.01717	0	0.943321	0	0.777315	0	0.693328	0	0.677667	0	0.683593	0	0.559441	583	0.666918	0	0.559232	669	0.660114	0	0.558566	717	0.71061	0	0.559283	721	0.740822	0	0.558191	650	0.801959	0
0.547191	1	0.589996	722	0.612329	347	0.591085	47	0.595477	0	0.538836	0	0.483101	0	0.847874	0	1.06	0	1.03673	0	0.961461	0	0.792263	0	0.706661	0	0.690699	0	0.696739	0	0.589423	613	0.679741	0	0.589175	718	0.672755	0	0.588425	711	0.724124	0	0.589164	771	0.754785	0	0.587972	696	0.816871	0
0.568832	0	0.619996	701	0.64095	269	0.616349	37	0.615865	0	0.555357	0	0.498727	0	0.863872	0	1.08	0	1.05629	0	0.979602	0	0.807211	0	0.719995	0	0.703731	0	0.709885	0	0.619405	579	0.692565	0	0.619118	697	0.685396	0	0.618285	672	0.737639	0	0.619044	755	0.768747	0	0.617752	719	0.831783	0
0.590473	0	0.649996	671	0.669571	224	0.641613	26	0.636253	0	0.571878	0	0.514353	0	0.879869	0	1.1	0	1.07585	0	0.997743	0	0.82216	0	0.733328	0	0.716763	0	0.723031	0	0.649387	613	0.705388	0	0.649061	686	0.698038	0	0.648144	693	0.751153	0	0.648924	793	0.782709	0	0.647532	739	0.846695	0
0.612113	0	0.679996	560	0.698192	199	0.666877	18	0.656641	0	0.5884	0	0.529979	0	0.895867	0	1.12	0	1.09541	0	1.01588	0	0.837108	0	0.746661	0	0.729795	0	0.736177	0	0.67937	630	0.718211	0	0.679004	660	0.710679	0	0.678004	742	0.764668	0	0.678805	811	0.796671	0	0.677312	661	0.861607	0
0.633754	0	0.709996	543	0.726813	161	0.692141	10	0.677029	0	0.604921	0	0.545605	0	0.911864	0	1.14	0	1.11497	0	1.03402	0	0.852056	0	0.759994	0	0.742827	0	0.749323	0	0.709352	562	0.731034	0	0.708946	670	0.72332	0	0.707863	777	0.778182	0	0.708685	830	0.810633	0	0.707092	713	0.87652	0
0.655395	0	0.739996	485	0.755434	125	0.717406	5	0.697417	0	0.621442	0	0.56123	0	0.927862	0	1.16	0	1.13453	0	1.05217	0	0.867005	0	0.773328	0	0.755859	0	0.762469	0	0.739334	577	0.743858	0	0.738889	667	0.735962	0	0.737723	789	0.791697	0	0.738565	713	0.824596	0	0.736873	653	0.891432	0
0.677035	0	0.769996	425	0.784055	76	0.74267	3	0.717805	0	0.637963	0	0.576856	0	0.94386	0	1.18	0	1.15409	0	1.07031	0	0.881953	0	0.786661	0	0.768891	0	0.775615	0	0.769316	557	0.756681	0	0.768832	624	0.748603	0	0.767582	741	0.805211	0	0.768446	794	0.838558	0	0.766653	703	0.906344	0
0.698676	0	0.799996	395	0.812676	46	0.767934	3	0.738193	0	0.654485	0	0.592482	0	0.959857	0	1.2	0	1.17365	0	1.08845	0	0.896901	0	0.799994	0	0.781923	0	0.788761	0	0.799298	588	0.769504	0	0.798775	587	0.761244	0	0.797442	734	0.818726	0	0.798326	948	0.85252	0	0.796433	801	0.921256	0
0.720317	0	0.829996	362	0.841297	45	0.793198	0	0.758581	0	0.671006	0	0.608108	0	0.975855	0	1.22	0	1.19321	0	1.10659	0	0.91185	0	0.813327	0	0.794955	0	0.801907	0	0.82928	525	0.782327	0	0.828718	534	0.773886	0	0.827301	773	0.83224	0	0.828206	930	0.866482	0	0.826213	851	0.936168	0
0.741957	0	0.859996	291	0.869918	16	0.818462	0	0.778969	0	0.687527	0	0.623734	0	0.991852	0	1.24	0	1.21277	0	1.12473	0	0.926798	0	0.826661	0	0.807987	0	0.815053	0	0.859262	564	0.795151	0	0.858661	507	0.786527	0	0.857161	739	0.845755	0	0.858087	928	0.880445	0	0.855994	812	0.95108	0
0.763598	0	0.889996	241	0.898539	10	0.843726	0	0.799357	0	0.704048	0	0.639359	0	1.00785	0	1.26	0	1.23234	0	1.14287	0	0.941746	0	0.839994	0	0.821019	0	0.828199	0	0.889244	522	0.807974	0	0.888604	436	0.799168	0	0.88702	681	0.859269	0	0.887967	876	0.894407	0	0.885774	627	0.965993	0
0.785238	0	0.919996	178	0.92716	7	0.86899	0	0.819744	0	0.72057	0	0.654985	0	1.02385	0	1.28	0	1.2519	0	1.16101	0	0.956695	0	0.853327	0	0.834051	0	0.841345	0	0.919227	413	0.820797	0	0.918547	371	0.81181	0	0.91688	616	0.872784	0	0.917847	789	0.908369	0	0.915554	639	0.980905	0
0.806879	0	0.949996	112	0.95578	1	0.894254	0	0.840132	0	0.737091	0	0.670611	0	1.03984	0	1.3	0	1.27146	0	1.17915	0	0.971643	0	0.86666	0	0.847083	0	0.854491	0	0.949209	284	0.83362	0	0.94849	166	0.824451	0	0.946739	367	0.886298	0	0.947728	625	0.922331	0	0.945334	432	0.995817	0
0.82852	0	0.979996	29	0.984401	0	0.919518	0	0.86052	0	0.753612	0	0.686237	0	1.05584	0	1.32	0	1.29102	0	1.19729	0	0.986591	0	0.879993	0	0.860115	0	0.867637	0	0.979191	107	0.846443	0	0.978433	33	0.837092	0	0.976599	67	0.899813	0	0.977608	166	0.936293	0	0.975115	102	1.01073	0
0.85016	0	1.01	0	1.01302	0	0.944783	0	0.880908	0	0.770133	0	0.701863	0	1.07184	0	1.34	0	1.31058	0	1.21543	0	1.00154	0	0.893327	0	0.873147	0	0.880783	0	1.00917	0	0.859267	0	1.00838	0	0.849734	0	1.00646	0	0.913327	0	1.00749	0	0.950256	0	1.0049	0	1.02564	0
0.871801	0	1.04	0	1.04164	0	0.970047	0	0.901296	0	0.786655	0	0.717489	0	1.08784	0	1.36	0	1.33014	0	1.23357	0	1.01649	0	0.90666	0	0.886179	0	0.893929	0	1.03916	0	0.87209	0	1.03832	0	0.862375	0	1.03632	0	0.926842	0	1.03737	0	0.964218	0	1.03468	0	1.04055	0
0.893442	0	1.07	0	1.07026	0	0.995311	0	0.921684	0	0.803176	0	0.733114	0	1.10384	0	1.38	0	1.3497	0	1.25171	0	1.03144	0	0.919993	0	0.899211	0	0.907075	0	1.06914	0	0.884913	0	1.06826	0	0.875016	0	1.06618	0	0.940356	0	1.06725	0	0.97818	0	1.06445	0	1.05547	0
0.915082	0	1.1	0	1.09888	0	1.02058	0	0.942072	0	0.819697	0	0.74874	0	1.11983	0	1.4	0	1.36926	0	1.26985	0	1.04638	0	0.933326	0	0.912243	0	0.920221	0	1.09912	0	0.897736	0	1.09821	0	0.887658	0	1.09604	0	0.953871	0	1.09713	0	0.992142	0	1.09424	0	1.07038	0
0.936723	0	1.13	0	1.12751	0	1.04584	0	0.96246	0	0.836218	0	0.764366	0	1.13583	0	1.42	0	1.38882	0	1.28799	0	1.06133	0	0.94666	0	0.925275	0	0.933367	0	1.1291	0	0.91056	0	1.12815	0	0.900299	0	1.1259	0	0.967385	0	1.12701	0	1.0061	0	1.12402	0	1.08529	0
0.958363	0	1.16	0	1.15613	0	1.0711	0	0.982848	0	0.852739	0	0.779992	0	1.15183	0	1.44	0	1.40838	0	1.30613	0	1.07628	0	0.959993	0	0.938307	0	0.946513	0	1.15908	0	0.923383	0	1.15809	0	0.91294	0	1.15576	0	0.980899	0	1.15689	0	1.02007	0	1.1538	0	1.1002	0
0.980004	0	1.18999	0	1.18475	0	1.09637	0	1.00324	0	0.869261	0	0.795618	0	1.16783	0	1.46	0	1.42794	0	1.32428	0	1.09123	0	0.973326	0	0.951339	0	0.959659	0	1.18907	0	0.936206	0	1.18803	0	0.925582	0	1.18562	0	0.994414	0	1.18677	0	1.03403	0	1.18358	0	1.11511	0
1.00164	0	1.21999	0	1.21337	0	1.12163	0	1.02362	0	0.885782	0	0.811243	0	1.18382	0	1.48	0	1.44751	0	1.34242	0	1.10618	0	0.986659	0	0.964371	0	0.972805	0	1.21905	0	0.949029	0	1.21798	0	0.938223	0	1.21547	0	1.00793	0	1.21665	0	1.04799	0	1.21336	0	1.13003	0
1.02329	0	1.24999	0	1.24199	0	1.14689	0	1.04401	0	0.902303	0	0.826869	0	1.19982	0	1.5	0	1.46707	0	1.36056	0	1.12113	0	0.999992	0	0.977403	0	0.985951	0	1.24903	0	0.961852	0	1.24792	0	0.950864	0	1.24533	0	1.02144	0	1.24653	0	1.06195	0	1.24314	0	1.14494	0
1.04493	0	1.27999	0	1.27061	0	1.17216	0	1.0644	0	0.918824	0	0.842495	0	1.21582	0	1.52	0	1.48663	0	1.3787	0	1.13607	0	1.01333	0	0.990436	0	0.999097	0	1.27901	0	0.974676	0	1.27786	0	0.963506	0	1.27519	0	1.03496	0	1.27641	0	1.07592	0	1.27292	0	1.15985	0
1.06657	0	1.31	0	1.29923	0	1.19742	0	1.08479	0	0.935346	0	0.858121	0	1.23182	0	1.54	0	1.50619	0	1.39684	0	1.15102	0	1.02666	0	1.00347	0	1.01224	0	1.30899	0	0.987499	0	1.30781	0	0.976147	0	1.30505	0	1.04847	0	1.30629	0	1.08988	0	1.3027	0	1.17476	0
1.08821	0	1.34	0	1.32785	0	1.22269	0	1.10518	0	0.951867	0	0.873747	0	1.24781	0	1.56	0	1.52575	0	1.41498	0	1.16597	0	1.03999	0	1.0165	0	1.02539	0	1.33898	0	1.00032	0	1.33775	0	0.988788	0	1.33491	0	1.06199	0	1.33617	0	1.10384	0	1.33248	0	1.18968	0
1.10985	0	1.37	0	1.35647	0	1.24795	0	1.12556	0	0.968388	0	0.889373	0	1.26381	0	1.58	0	1.54531	0	1.43312	0	1.18092	0	1.05333	0	1.02953	0	1.03853	0	1.36896	0	1.01314	0	1.36769	0	1.00143	0	1.36477	0	1.0755	0	1.36605	0	1.1178	0	1.36226	0	1.20459	0
1.13149	0	1.4	0	1.38509	0	1.27322	0	1.14595	0	0.984909	0	0.904998	0	1.27981	0	1.6	0	1.56487	0	1.45126	0	1.19587	0	1.06666	0	1.04256	0	1.05168	0	1.39894	0	1.02597	0	1.39763	0	1.01407	0	1.39463	0	1.08902	0	1.39593	0	1.13176	0	1.39204	0	1.2195	0
1.15313	0	1.42999	0	1.41372	0	1.29848	0	1.16634	0	1.00143	0	0.920624	0	1.29581	0	1.62	0	1.58443	0	1.4694	0	1.21082	0	1.07999	0	1.0556	0	1.06483	0	1.42892	0	1.03879	0	1.42758	0	1.02671	0	1.42449	0	1.10253	0	1.42581	0	1.14573	0	1.42182	0	1.23441	0
1.17477	0	1.45999	0	1.44234	0	1.32374	0	1.18673	0	1.01795	0	0.93625	0	1.31181	0	1.64	0	1.60399	0	1.48754	0	1.22576	0	1.09333	0	1.06863	0	1.07797	0	1.4589	0	1.05161	0	1.45752	0	1.03935	0	1.45435	0	1.11604	0	1.45569	0	1.15969	0	1.4516	0	1.24932	0
1.19641	0	1.48999	0	1.47096	0	1.34901	0	1.20711	0	1.03447	0	0.951876	0	1.3278	0	1.66	0	1.62355	0	1.50568	0	1.24071	0	1.10666	0	1.08166	0	1.09112	0	1.48889	0	1.06444	0	1.48746	0	1.052	0	1.48421	0	1.12956	0	1.48557	0	1.17365	0	1.48138	0	1.26424	0
1.21805	0	1.51999	0	1.49958	0	1.37427	0	1.2275	0	1.05099	0	0.967502	0	1.3438	0	1.68	0	1.64311	0	1.52382	0	1.25566	0	1.11999	0	1.09469	0	1.10427	0	1.51887	0	1.07726	0	1.51741	0	1.06464	0	1.51407	0	1.14307	0	1.51545	0	1.18761	0	1.51116	0	1.27915	0
1.23969	0	1.54999	0	1.5282	0	1.39954	0	1.24789	0	1.06752	0	0.983127	0	1.3598	0	1.7	0	1.66267	0	1.54196	0	1.27061	0	1.13332	0	1.10772	0	1.11741	0	1.54885	0	1.09008	0	1.54735	0	1.07728	0	1.54393	0	1.15659	0	1.54533	0	1.20158	0	1.54094	0	1.29406	0
1.26133	0	1.57999	0	1.55682	0	1.4248	0	1.26828	0	1.08404	0	0.998753	0	1.3758	0	1.72	0	1.68223	0	1.5601	0	1.28556	0	1.14666	0	1.12076	0	1.13056	0	1.57883	0	1.10291	0	1.57729	0	1.08992	0	1.57379	0	1.1701	0	1.57522	0	1.21554	0	1.57072	0	1.30897	0
1.28297	0	1.60999	0	1.58544	0	1.45006	0	1.28867	0	1.10056	0	1.01438	0	1.39179	0	1.74	0	1.70179	0	1.57824	0	1.30051	0	1.15999	0	1.13379	0	1.1437	0	1.60882	0	1.11573	0	1.60723	0	1.10256	0	1.60365	0	1.18362	0	1.60509	0	1.2295	0	1.6005	0	1.32388	0
1.30461	0	1.63999	0	1.61406	0	1.47533	0	1.30906	0	1.11708	0	1.03001	0	1.40779	0	1.76	0	1.72136	0	1.59638	0	1.31546	0	1.17332	0	1.14682	0	1.15685	0	1.6388	0	1.12855	0	1.63718	0	1.1152	0	1.63351	0	1.19713	0	1.63498	0	1.24346	0	1.63028	0	1.3388	0
1.32625	0	1.66999	0	1.64268	0	1.50059	0	1.32944	0	1.1336	0	1.04563	0	1.42379	0	1.78	0	1.74092	0	1.61453	0	1.3304	0	1.18666	0	1.15985	0	1.16999	0	1.66878	0	1.14138	0	1.66712	0	1.12784	0	1.66337	0	1.21065	0	1.66486	0	1.25742	0	1.66006	0	1.35371	0
1.3479	0	1.69999	0	1.6713	0	1.52586	0	1.34983	0	1.15012	0	1.06126	0	1.43979	0	1.8	0	1.76048	0	1.63267	0	1.34535	0	1.19999	0	1.17288	0	1.18314	0	1.69876	0	1.1542	0	1.69706	0	1.14048	0	1.69323	0	1.22416	0	1.69474	0	1.27139	0	1.68984	0	1.36862	0
1.36953	0	1.72999	0	1.69992	0	1.55112	0	1.37022	0	1.16664	0	1.07688	0	1.45578	0	1.82	0	1.78004	0	1.65081	0	1.3603	0	1.21332	0	1.18592	0	1.19629	0	1.72874	0	1.16702	0	1.72701	0	1.15312	0	1.72309	0	1.23768	0	1.72462	0	1.28535	0	1.71962	0	1.38353	0
1.39118	0	1.75999	0	1.72854	0	1.57638	0	1.39061	0	1.18316	0	1.09251	0	1.47178	0	1.84	0	1.7996	0	1.66895	0	1.37525	0	1.22666	0	1.19895	0	1.20943	0	1.75873	0	1.17985	0	1.75695	0	1.16577	0	1.75294	0	1.25119	0	1.7545	0	1.29931	0	1.7494	0	1.39844	0
1.41282	0	1.78999	0	1.75717	0	1.60165	0	1.41099	0	1.19968	0	1.10813	0	1.48778	0	1.86	0	1.81916	0	1.68709	0	1.3902	0	1.23999	0	1.21198	0	1.22258	0	1.78871	0	1.19267	0	1.78689	0	1.17841	0	1.7828	0	1.2647	0	1.78438	0	1.31327	0	1.77918	0	1.41336	0
1.43446	0	1.81999	0	1.78579	0	1.62691	0	1.43138	0	1.21621	0	1.12376	0	1.50378	0	1.88	0	1.83872	0	1.70523	0	1.40515	0	1.25332	0	1.22501	0	1.23573	0	1.81869	0	1.20549	0	1.81684	0	1.19105	0	1.81266	0	1.27822	0	1.81426	0	1.32723	0	1.80896	0	1.42827	0
1.4561	0	1.84999	0	1.81441	0	1.65218	0	1.45177	0	1.23273	0	1.13939	0	1.51977	0	1.9	0	1.85828	0	1.72337	0	1.42009	0	1.26666	0	1.23804	0	1.24887	0	1.84867	0	1.21832	0	1.84678	0	1.20369	0	1.84252	0	1.29173	0	1.84414	0	1.3412	0	1.83874	0	1.44318	0
1.47774	0	1.87999	0	1.84303	0	1.67744	0	1.47216	0	1.24925	0	1.15501	0	1.53577	0	1.92	0	1.87784	0	1.74151	0	1.43504	0	1.27999	0	1.25108	0	1.26202	0	1.87865	0	1.23114	0	1.87672	0	1.21633	0	1.87238	0	1.30525	0	1.87402	0	1.35516	0	1.86852	0	1.45809	0
1.49938	0	1.90999	0	1.87165	0	1.70271	0	1.49255	0	1.26577	0	1.17064	0	1.55177	0	1.94	0	1.8974	0	1.75965	0	1.44999	0	1.29332	0	1.26411	0	1.27516	0	1.90864	0	1.24396	0	1.90667	0	1.22897	0	1.90224	0	1.31876	0	1.9039	0	1.36912	0	1.8983	0	1.47301	0
1.52102	0	1.93999	0	1.90027	0	1.72797	0	1.51293	0	1.28229	0	1.18626	0	1.56777	0	1.96	0	1.91696	0	1.77779	0	1.46494	0	1.30666	0	1.27714	0	1.28831	0	1.93862	0	1.25679	0	1.93661	0	1.24161	0	1.9321	0	1.33228	0	1.93378	0	1.38308	0	1.92808	0	1.48792	0
1.54266	0	1.96999	0	1.92889	0	1.75323	0	1.53332	0	1.29881	0	1.20189	0	1.58376	0	1.98	0	1.93653	0	1.79593	0	1.47989	0	1.31999	0	1.29017	0	1.30146	0	1.9686	0	1.26961	0	1.96655	0	1.25426	0	1.96196	0	1.34579	0	1.96366	0	1.39705	0	1.95786	0	1.50283	0
0	7.5e-05	0	-0.013618	0	0.005793	0	-0.006432	0	-0.006806	0	-0.000838	0	0.001808	0	0.018983	0	0.372135	0.011701	0.258606	0	0.175461	0	0.101474	0	0.077385	0	0.064962	-0.010327	0.021474	0.018303	-0.221794	0	0.028243	0.001272	-0.183098	-0.026352	0.038665	0	-0.143108	-0.003145	0.066908	0.055643	-0.111008	-0.015849	0.096817	0.039269	-0.166706	-0.013232	0.13954
0	0.001171	0	0.193799	0	0.099693	0	0.04794	0	0.017238	0	0.007515	0	0.003579	0	0.00081	-0.016032	0.057541	-0.003004	0.032093	0	0.0162	0	0.005772	0	0.003261	0	0.002175	0.018834	0.00036	-0.005211	0.320794	0	0.000469	0	0.306656	0	0.000712	0	0.332297	-0.047072	0.001881	-0.052114	0.358418	-0.031277	0.003604	0	0.346301	-0.015885	0.00638
0	1815.23	0	2258.02	0	87.7503	0	509.37	0	776.429	0	6326	0	-9999.37	0	249357	0	23437.7	0	39006.6	0	49058.5	0.01548	55869.8	0.001689	50836.8	0.021387	48194.1	0	187568	-0.037397	27775.6	0	156596	-0.026776	22671.2	0	121326	0	19645.8	0	92976.1	0.029613	15307.3	0	79855.6	0.019817	21647	0	72069.2
0	1.47002e+06	0	128045	0	151550	0	161979	0	169150	0	179474	0	189348	0	2.23855e+06	0	130625	0.007987	167727	0.023016	193672	-0.019114	216032	0	197707	0	205568	-0.024676	1.30639e+06	0.004339	113879	0.01088	929670	0	109434	0.018157	575828	-0.004286	103944	-0.019506	377938	0	99172.6	0.083065	302713	-0.02673	104556	0.026127	268693
0	0	0	-0.018048	0	0.004154	0	-0.006573	0	-0.005643	0	-0.002854	0	0.003183	0	0.010159	-0.001449	0.346778	0	0.231668	0.009297	0.151198	0.026955	0.086127	0.014004	0.066655	0	0.057404	0.012956	0.016299	-0.025053	-0.351145	0.007446	0.022375	0.006819	-0.288158	-0.030811	0.031492	0.035448	-0.248678	-0.042417	0.054537	-0.106334	-0.194778	-0.03932	0.080774	0	-0.277871	-0.036686	0.121923
0	-0.046605	0	-0.732036	0	-0.520302	0	-0.365836	0	-0.223471	0	-0.143904	0	-0.099729	0	0	0.021145	0.033461	-0.021256	0.022221	-0.001365	0.014594	-0.016635	0.008162	0	0.006276	-0.016401	0.005197	0	0.00437	-0.006827	-0.929044	-0.019255	0.007471	0.001783	-0.902223	0	0.011672	-0.012068	-0.901468	0	0.020888	0	-0.909546	0.021471	0.031278	0	-0.920696	0	0.046963
0	-0.010205	0	-0.347895	0	-0.214426	0	-0.15695	0	-0.09475	0	-0.057619	0	-0.036601	0	0.000984	-0.005234	0.171998	0.010515	0.11134	-0.007923	0.073395	0.006492	0.041135	-0.004607	0.031411	-0.001763	0.026955	0.017636	0.009881	-0.022746	-0.721341	0	0.014409	-0.002393	-0.677453	0	0.020567	0	-0.662427	0	0.035664	-0.000854	-0.662107	-0.043679	0.052023	0.015345	-0.696355	-0.006853	0.079736
0	0.010123	0	0.317604	0	0.227576	0	0.144743	0	0.08185	0	0.055014	0	0.042653	0	0.024994	-0.01565	0.543329	0	0.374949	0	0.253985	-0.011532	0.146491	0.014169	0.112031	-0.000672	0.094632	0	0.02684	0	0.24033	0	0.035216	-0.004376	0.28073	-0.007183	0.048421	-0.022622	0.361138	-0.040973	0.086722	0	0.425104	0	0.126424	0	0.34797	0	0.176925
0	0.048382	0	0.719004	0	0.529154	0	0.356141	0	0.211602	0	0.147378	0	0.098303	0	0.067607	-0.000661	0.809279	0	0.593391	0.012911	0.419721	0	0.247534	0.010012	0.188022	0	0.150227	0	0.055192	0	0.805587	0	0.067948	-0.014305	0.788537	0.049417	0.089252	-0.001083	0.841193	0	0.154737	0.028055	0.874375	-0.015823	0.217329	-0.013599	0.847141	0	0.303234
MostSuccessfulParameters
Future		Reflexivity(%)		TradingWindow		Gesture		History		Epsilon		NEB
6	36	0.019443	25	5	91	0.200204	23	6	9	0.050198	66	0	1000
7.26	12	1.0292	14	6.24	41	0.2182	25	44.46	15	0.062196	56	0.01	0
8.52	10	2.03896	20	7.48	33	0.236195	25	82.92	13	0.074194	49	0.02	0
9.78	34	3.04871	23	8.72	37	0.254191	25	121.38	12	0.086192	74	0.03	0
11.04	17	4.05847	20	9.96	66	0.272187	28	159.84	8	0.09819	72	0.04	0
12.3	9	5.06822	21	11.2	22	0.290182	28	198.3	11	0.110188	61	0.05	0
13.56	12	6.07798	28	12.44	26	0.308178	24	236.76	9	0.122186	55	0.06	0
14.82	17	7.08774	20	13.68	33	0.326174	21	275.22	5	0.134184	48	0.07	0
16.08	11	8.09749	19	14.92	55	0.344169	26	313.68	9	0.146182	55	0.08	0
17.34	10	9.10725	22	16.16	33	0.362165	27	352.14	10	0.15818	60	0.09	0
18.6	6	10.117	21	17.4	11	0.380161	27	390.6	8	0.170178	72	0.1	0
19.86	21	11.1268	18	18.64	13	0.398156	32	429.06	4	0.182176	53	0.11	0
21.12	8	12.1365	18	19.88	35	0.416152	28	467.52	5	0.194174	56	0.12	0
22.38	7	13.1463	17	21.12	12	0.434147	14	505.98	17	0.206172	51	0.13	0
23.64	15	14.156	14	22.36	15	0.452143	26	544.44	11	0.21817	69	0.14	0
24.9	17	15.1658	11	23.6	12	0.470139	14	582.9	13	0.230168	68	0.15	0
26.16	8	16.1755	22	24.84	23	0.488134	26	621.36	12	0.242166	35	0.16	0
27.42	9	17.1853	19	26.08	13	0.50613	41	659.82	5	0.254164	0	0.17	0
28.68	11	18.1951	18	27.32	10	0.524126	31	698.28	12	0.266162	0	0.18	0
29.94	25	19.2048	21	28.56	10	0.542121	22	736.74	12	0.27816	0	0.19	0
31.2	13	20.2146	26	29.8	27	0.560117	29	775.2	11	0.290158	0	0.2	0
32.46	8	21.2243	20	31.04	14	0.578113	22	813.66	15	0.302156	0	0.21	0
33.72	8	22.2341	18	32.28	15	0.596108	19	852.12	6	0.314154	0	0.22	0
34.98	19	23.2438	9	33.52	11	0.614104	22	890.58	14	0.326152	0	0.23	0
36.24	6	24.2536	16	34.76	14	0.6321	23	929.04	6	0.33815	0	0.24	0
37.5	7	25.2633	17	36	19	0.650095	19	967.5	9	0.350148	0	0.25	0
38.76	14	26.2731	15	37.24	8	0.668091	23	1005.96	11	0.362146	0	0.26	0
40.02	8	27.2829	19	38.48	9	0.686087	22	1044.42	8	0.374144	0	0.27	0
41.28	11	28.2926	14	39.72	4	0.704082	18	1082.88	10	0.386142	0	0.28	0
42.54	8	29.3024	18	40.96	14	0.722078	21	1121.34	13	0.39814	0	0.29	0
43.8	16	30.3121	15	42.2	7	0.740074	20	1159.8	7	0.410138	0	0.3	0
45.06	7	31.3219	11	43.44	6	0.758069	23	1198.26	13	0.422136	0	0.31	0
46.32	4	32.3316	11	44.68	12	0.776065	19	1236.72	9	0.434134	0	0.32	0
47.58	9	33.3414	11	45.92	18	0.794061	21	1275.18	16	0.446132	0	0.33	0
48.84	15	34.3511	8	47.16	4	0.812056	18	1313.64	7	0.45813	0	0.34	0
50.1	11	35.3609	7	48.4	4	0.830052	16	1352.1	9	0.470128	0	0.35	0
51.36	8	36.3707	15	49.64	10	0.848048	25	1390.56	12	0.482126	0	0.36	0
52.62	4	37.3804	14	50.88	14	0.866043	20	1429.02	8	0.494124	0	0.37	0
53.88	17	38.3902	11	52.12	5	0.884039	16	1467.48	9	0.506122	0	0.38	0
55.14	8	39.3999	11	53.36	6	0.902035	13	1505.94	16	0.51812	0	0.39	0
56.4	2	40.4097	22	54.6	4	0.92003	23	1544.4	6	0.530118	0	0.4	0
57.66	6	41.4194	12	55.84	12	0.938026	20	1582.86	10	0.542116	0	0.41	0
58.92	11	42.4292	6	57.08	2	0.956021	11	1621.32	8	0.554114	0	0.42	0
60.18	4	43.439	9	58.32	9	0.974017	15	1659.78	11	0.566112	0	0.43	0
61.44	10	44.4487	6	59.56	5	0.992013	9	1698.24	8	0.57811	0	0.44	0
62.7	12	45.4585	6	60.8	8	1.01001	0	1736.7	6	0.590108	0	0.45	0
63.96	14	46.4682	9	62.04	3	1.028	0	1775.16	8	0.602106	0	0.46	0
65.22	4	47.478	12	63.28	5	1.046	0	1813.62	12	0.614104	0	0.47	0
66.48	3	48.4877	9	64.52	8	1.064	0	1852.08	8	0.626102	0	0.48	0
67.74	14	49.4975	0	65.76	5	1.08199	0	1890.54	10	0.6381	0	0.49	0
69	12	50.5072	15	67	7	1.09999	0	1929	8	0.650098	0	0.5	0
70.26	8	51.517	7	68.24	2	1.11798	0	1967.46	5	0.662096	0	0.51	0
71.52	3	52.5268	6	69.48	4	1.13598	0	2005.92	10	0.674094	0	0.52	0
72.78	16	53.5365	9	70.72	2	1.15397	0	2044.38	7	0.686092	0	0.53	0
74.04	13	54.5463	9	71.96	7	1.17197	0	2082.84	7	0.69809	0	0.54	0
75.3	8	55.556	8	73.2	7	1.18996	0	2121.3	11	0.710088	0	0.55	0
76.56	6	56.5658	4	74.44	0	1.20796	0	2159.76	12	0.722086	0	0.56	0
77.82	13	57.5755	10	75.68	5	1.22596	0	2198.22	11	0.734084	0	0.57	0
79.08	3	58.5853	9	76.92	3	1.24395	0	2236.68	10	0.746082	0	0.58	0
80.34	3	59.5951	7	78.16	2	1.26195	0	2275.14	12	0.75808	0	0.59	0
81.6	8	60.6048	4	79.4	7	1.27994	0	2313.6	10	0.770078	0	0.6	0
82.86	13	61.6146	5	80.64	6	1.29794	0	2352.06	13	0.782076	0	0.61	0
84.12	7	62.6243	8	81.88	5	1.31594	0	2390.52	12	0.794074	0	0.62	0
85.38	4	63.6341	3	83.12	3	1.33393	0	2428.98	11	0.806072	0	0.63	0
86.64	9	64.6438	4	84.36	2	1.35193	0	2467.44	11	0.81807	0	0.64	0
87.9	16	65.6536	6	85.6	5	1.36992	0	2505.9	10	0.830068	0	0.65	0
89.16	7	66.6633	5	86.84	4	1.38792	0	2544.36	15	0.842066	0	0.66	0
90.42	4	67.6731	3	88.08	1	1.40591	0	2582.82	13	0.854064	0	0.67	0
91.68	6	68.6829	4	89.32	4	1.42391	0	2621.28	12	0.866062	0	0.68	0
92.94	12	69.6926	3	90.56	3	1.4419	0	2659.74	7	0.87806	0	0.69	0
94.2	7	70.7024	2	91.8	3	1.4599	0	2698.2	15	0.890058	0	0.7	0
95.46	3	71.7121	8	93.04	4	1.4779	0	2736.66	9	0.902056	0	0.71	0
96.72	6	72.7219	6	94.28	1	1.49589	0	2775.12	8	0.914054	0	0.72	0
97.98	15	73.7316	4	95.52	1	1.51389	0	2813.58	9	0.926052	0	0.73	0
99.24	7	74.7414	3	96.76	1	1.53188	0	2852.04	11	0.93805	0	0.74	0
100.5	8	75.7511	6	98	2	1.54988	0	2890.5	9	0.950048	0	0.75	0
101.76	16	76.7609	6	99.24	1	1.56787	0	2928.96	9	0.962046	0	0.76	0
103.02	9	77.7707	2	100.48	2	1.58587	0	2967.42	13	0.974044	0	0.77	0
104.28	6	78.7804	4	101.72	1	1.60387	0	3005.88	13	0.986042	0	0.78	0
105.54	9	79.7902	1	102.96	7	1.62186	0	3044.34	13	0.99804	0	0.79	0
106.8	16	80.7999	5	104.2	2	1.63986	0	3082.8	14	1.01004	0	0.8	0
108.06	15	81.8097	0	105.44	0	1.65785	0	3121.26	13	1.02204	0	0.81	0
109.32	3	82.8194	4	106.68	1	1.67585	0	3159.72	12	1.03403	0	0.82	0
110.58	4	83.8292	4	107.92	3	1.69384	0	3198.18	8	1.04603	0	0.83	0
111.84	9	84.839	3	109.16	1	1.71184	0	3236.64	15	1.05803	0	0.84	0
113.1	5	85.8487	4	110.4	0	1.72984	0	3275.1	9	1.07003	0	0.85	0
114.36	8	86.8585	4	111.64	1	1.74783	0	3313.56	10	1.08203	0	0.86	0
115.62	10	87.8682	1	112.88	1	1.76583	0	3352.02	7	1.09402	0	0.87	0
116.88	12	88.878	5	114.12	1	1.78382	0	3390.48	6	1.10602	0	0.88	0
118.14	5	89.8877	3	115.36	1	1.80182	0	3428.94	10	1.11802	0	0.89	0
119.4	8	90.8975	3	116.6	1	1.81981	0	3467.4	15	1.13002	0	0.9	0
120.66	10	91.9072	2	117.84	1	1.83781	0	3505.86	17	1.14202	0	0.91	0
121.92	11	92.917	6	119.08	1	1.8558	0	3544.32	10	1.15401	0	0.92	0
123.18	7	93.9268	2	120.32	0	1.8738	0	3582.78	6	1.16601	0	0.93	0
124.44	8	94.9365	2	121.56	5	1.8918	0	3621.24	7	1.17801	0	0.94	0
125.7	9	95.9463	3	122.8	3	1.90979	0	3659.7	5	1.19001	0	0.95	0
126.96	11	96.956	2	124.04	0	1.92779	0	3698.16	11	1.20201	0	0.96	0
128.22	5	97.9658	2	125.28	2	1.94578	0	3736.62	5	1.214	0	0.97	0
129.48	4	98.9755	5	126.52	0	1.96378	0	3775.08	4	1.226	0	0.98	0
130.74	7	99.9853	1	127.76	1	1.98177	0	3813.54	4	1.238	0	0.99	0
0	61.313	0	32.4269	0	32.072	0	0.570032	0	1914.43	0	0.149751	0	0
0	1432.87	0	618.843	0	760.625	0	0.050029	0	1.19397e+06	0	0.003392	0	0
66.4009	205.029	69.0387	834.228	71.4245	1327.74	74.891	164.57	75.7943	-52.8943	76.7289	21.2518	79.623	nan
0	1748.44	0	2871.8	0	4149.96	0	1886.4	0	1782.45	0	1779.49	0	nan
0	58	0	26.4669	0	22	0	0.55109	0	1939	0	0.151343	0	0
66.7125	9	69.8138	2.6519	71.9343	6	74.9999	0.237691	76.0153	165	77.497	0.058995	79.623	0
0	28	0	12.0954	0	11	0	0.37968	0	953	0	0.099453	0	0
0	95	0	47.7489	0	45	0	0.757835	0	2869	0	0.201531	0	0
66.9016	124	70.0859	84.5578	72.3194	91	75.3306	0.941984	76.1592	3555	79.4713	0.239734	79.623	0
LessSuccessfulParameters
Future		Reflexivity(%)		TradingWindow		Gesture		History		Epsilon		NEB
6	22	0.035238	19	5	74	0.200588	15	9	14	0.050286	64	0	1000
7.26	12	1.04437	4	6.3	37	0.218581	11	47.42	12	0.062279	64	0.01	0
8.52	9	2.0535	10	7.6	20	0.236575	14	85.84	8	0.074272	57	0.02	0
9.78	22	3.06263	6	8.9	63	0.254568	15	124.26	8	0.086264	70	0.03	0
11.04	12	4.07175	11	10.2	29	0.272562	12	162.68	13	0.098257	68	0.04	0
12.3	14	5.08089	2	11.5	26	0.290556	16	201.1	12	0.11025	61	0.05	0
13.56	4	6.09001	9	12.8	34	0.308549	22	239.52	7	0.122242	62	0.06	0
14.82	15	7.09914	8	14.1	25	0.326543	18	277.94	4	0.134235	53	0.07	0
16.08	5	8.10827	4	15.4	28	0.344536	22	316.36	7	0.146228	55	0.08	0
17.34	5	9.1174	10	16.7	20	0.36253	17	354.78	12	0.15822	60	0.09	0
18.6	7	10.1265	13	18	37	0.380524	15	393.2	6	0.170213	48	0.1	0
19.86	20	11.1357	8	19.3	15	0.398517	20	431.62	13	0.182206	71	0.11	0
21.12	7	12.1448	3	20.6	16	0.416511	20	470.04	9	0.194198	48	0.12	0
22.38	16	13.1539	7	21.9	32	0.434505	12	508.46	16	0.206191	59	0.13	0
23.64	8	14.163	11	23.2	16	0.452498	21	546.88	7	0.218184	62	0.14	0
24.9	15	15.1722	4	24.5	11	0.470492	17	585.3	5	0.230176	63	0.15	0
26.16	8	16.1813	7	25.8	21	0.488485	15	623.72	7	0.242169	35	0.16	0
27.42	8	17.1904	12	27.1	17	0.506479	24	662.14	7	0.254162	0	0.17	0
28.68	5	18.1996	1	28.4	11	0.524473	23	700.56	13	0.266154	0	0.18	0
29.94	20	19.2087	5	29.7	13	0.542466	19	738.98	12	0.278147	0	0.19	0
31.2	7	20.2178	10	31	19	0.56046	18	777.4	14	0.290139	0	0.2	0
32.46	10	21.227	9	32.3	11	0.578453	15	815.82	11	0.302132	0	0.21	0
33.72	7	22.2361	10	33.6	9	0.596447	20	854.24	13	0.314125	0	0.22	0
34.98	16	23.2452	18	34.9	23	0.614441	26	892.66	8	0.326117	0	0.23	0
36.24	8	24.2543	9	36.2	8	0.632434	22	931.08	7	0.33811	0	0.24	0
37.5	5	25.2635	6	37.5	10	0.650428	25	969.5	9	0.350103	0	0.25	0
38.76	15	26.2726	11	38.8	25	0.668422	20	1007.92	11	0.362095	0	0.26	0
40.02	7	27.2817	13	40.1	4	0.686415	19	1046.34	9	0.374088	0	0.27	0
41.28	7	28.2909	9	41.4	11	0.704409	22	1084.76	7	0.386081	0	0.28	0
42.54	13	29.3	11	42.7	14	0.722402	28	1123.18	12	0.398073	0	0.29	0
43.8	15	30.3091	10	44	16	0.740396	23	1161.6	12	0.410066	0	0.3	0
45.06	9	31.3182	9	45.3	10	0.75839	36	1200.02	11	0.422059	0	0.31	0
46.32	8	32.3274	14	46.6	11	0.776383	20	1238.44	10	0.434051	0	0.32	0
47.58	15	33.3365	11	47.9	12	0.794377	27	1276.86	9	0.446044	0	0.33	0
48.84	20	34.3456	6	49.2	9	0.81237	29	1315.28	5	0.458037	0	0.34	0
50.1	6	35.3548	4	50.5	6	0.830364	20	1353.7	10	0.470029	0	0.35	0
51.36	7	36.3639	5	51.8	12	0.848358	36	1392.12	10	0.482022	0	0.36	0
52.62	4	37.373	12	53.1	4	0.866351	30	1430.54	14	0.494015	0	0.37	0
53.88	14	38.3822	10	54.4	4	0.884345	31	1468.96	9	0.506007	0	0.38	0
55.14	9	39.3913	10	55.7	10	0.902339	31	1507.38	11	0.518	0	0.39	0
56.4	9	40.4004	8	57	16	0.920332	24	1545.8	10	0.529993	0	0.4	0
57.66	6	41.4095	8	58.3	6	0.938326	38	1584.22	5	0.541985	0	0.41	0
58.92	15	42.4187	11	59.6	4	0.956319	35	1622.64	8	0.553978	0	0.42	0
60.18	5	43.4278	10	60.9	10	0.974313	39	1661.06	7	0.565971	0	0.43	0
61.44	8	44.4369	3	62.2	3	0.992307	18	1699.48	16	0.577963	0	0.44	0
62.7	6	45.4461	8	63.5	7	1.0103	0	1737.9	8	0.589956	0	0.45	0
63.96	12	46.4552	6	64.8	7	1.02829	0	1776.32	14	0.601949	0	0.46	0
65.22	12	47.4643	16	66.1	2	1.04629	0	1814.74	14	0.613941	0	0.47	0
66.48	10	48.4734	6	67.4	8	1.06428	0	1853.16	8	0.625934	0	0.48	0
67.74	8	49.4826	8	68.7	7	1.08228	0	1891.58	10	0.637927	0	0.49	0
69	24	50.4917	9	70	10	1.10027	0	1930	10	0.649919	0	0.5	0
70.26	7	51.5008	7	71.3	10	1.11826	0	1968.42	16	0.661912	0	0.51	0
71.52	9	52.51	13	72.6	7	1.13626	0	2006.84	4	0.673905	0	0.52	0
72.78	20	53.5191	9	73.9	3	1.15425	0	2045.26	10	0.685897	0	0.53	0
74.04	9	54.5282	12	75.2	5	1.17224	0	2083.68	13	0.69789	0	0.54	0
75.3	8	55.5374	4	76.5	1	1.19024	0	2122.1	16	0.709883	0	0.55	0
76.56	7	56.5465	11	77.8	9	1.20823	0	2160.52	4	0.721875	0	0.56	0
77.82	23	57.5556	9	79.1	5	1.22622	0	2198.94	5	0.733868	0	0.57	0
79.08	10	58.5647	14	80.4	8	1.24422	0	2237.36	9	0.745861	0	0.58	0
80.34	6	59.5739	9	81.7	4	1.26221	0	2275.78	13	0.757853	0	0.59	0
81.6	3	60.583	10	83	5	1.2802	0	2314.2	7	0.769846	0	0.6	0
82.86	18	61.5921	11	84.3	6	1.2982	0	2352.62	8	0.781839	0	0.61	0
84.12	7	62.6013	12	85.6	5	1.31619	0	2391.04	12	0.793831	0	0.62	0
85.38	6	63.6104	5	86.9	8	1.33418	0	2429.46	7	0.805824	0	0.63	0
86.64	5	64.6195	8	88.2	5	1.35218	0	2467.88	17	0.817817	0	0.64	0
87.9	12	65.6286	9	89.5	1	1.37017	0	2506.3	8	0.829809	0	0.65	0
89.16	15	66.6378	19	90.8	6	1.38817	0	2544.72	17	0.841802	0	0.66	0
90.42	7	67.6469	4	92.1	0	1.40616	0	2583.14	9	0.853795	0	0.67	0
91.68	9	68.656	12	93.4	4	1.42415	0	2621.56	9	0.865787	0	0.68	0
92.94	13	69.6652	7	94.7	3	1.44215	0	2659.98	10	0.87778	0	0.69	0
94.2	6	70.6743	4	96	5	1.46014	0	2698.4	14	0.889773	0	0.7	0
95.46	5	71.6834	13	97.3	0	1.47813	0	2736.82	9	0.901765	0	0.71	0
96.72	10	72.6925	12	98.6	2	1.49613	0	2775.24	8	0.913758	0	0.72	0
97.98	10	73.7017	8	99.9	2	1.51412	0	2813.66	7	0.925751	0	0.73	0
99.24	10	74.7108	11	101.2	4	1.53211	0	2852.08	12	0.937743	0	0.74	0
100.5	6	75.7199	10	102.5	3	1.55011	0	2890.5	9	0.949736	0	0.75	0
101.76	14	76.7291	12	103.8	8	1.5681	0	2928.92	12	0.961729	0	0.76	0
103.02	7	77.7382	15	105.1	3	1.5861	0	2967.34	10	0.973721	0	0.77	0
104.28	5	78.7473	12	106.4	3	1.60409	0	3005.76	16	0.985714	0	0.78	0
105.54	6	79.7565	12	107.7	4	1.62208	0	3044.18	11	0.997707	0	0.79	0
106.8	21	80.7656	8	109	0	1.64008	0	3082.6	10	1.0097	0	0.8	0
108.06	4	81.7747	12	110.3	2	1.65807	0	3121.02	17	1.02169	0	0.81	0
109.32	9	82.7838	16	111.6	2	1.67606	0	3159.44	13	1.03368	0	0.82	0
110.58	8	83.793	14	112.9	3	1.69406	0	3197.86	12	1.04568	0	0.83	0
111.84	20	84.8021	11	114.2	0	1.71205	0	3236.28	6	1.05767	0	0.84	0
113.1	4	85.8112	11	115.5	1	1.73005	0	3274.7	9	1.06966	0	0.85	0
114.36	7	86.8204	18	116.8	1	1.74804	0	3313.12	10	1.08166	0	0.86	0
115.62	5	87.8295	11	118.1	1	1.76603	0	3351.54	10	1.09365	0	0.87	0
116.88	10	88.8386	23	119.4	0	1.78403	0	3389.96	8	1.10564	0	0.88	0
118.14	7	89.8477	13	120.7	4	1.80202	0	3428.38	12	1.11763	0	0.89	0
119.4	4	90.8569	18	122	0	1.82001	0	3466.8	12	1.12963	0	0.9	0
120.66	12	91.866	8	123.3	0	1.83801	0	3505.22	10	1.14162	0	0.91	0
121.92	17	92.8751	6	124.6	1	1.856	0	3543.64	10	1.15361	0	0.92	0
123.18	7	93.8843	12	125.9	1	1.87399	0	3582.06	13	1.1656	0	0.93	0
124.44	8	94.8934	19	127.2	0	1.89199	0	3620.48	11	1.1776	0	0.94	0
125.7	4	95.9025	22	128.5	0	1.90998	0	3658.9	8	1.18959	0	0.95	0
126.96	6	96.9117	12	129.8	0	1.92797	0	3697.32	10	1.20158	0	0.96	0
128.22	9	97.9208	10	131.1	1	1.94597	0	3735.74	6	1.21358	0	0.97	0
129.48	7	98.9299	17	132.4	0	1.96396	0	3774.16	6	1.22557	0	0.98	0
130.74	7	99.939	1	133.7	1	1.98195	0	3812.58	1	1.23756	0	0.99	0
0	65.094	0	54.9339	0	36.285	0	0.66189	0	1933.43	0	0.147982	0	0
0	1310.17	0	871.483	0	839.522	0	0.052771	0	1.19177e+06	0	0.003376	0	0
77.1832	77.1435	73.491	-198.798	72.6638	1037.7	62.6877	-301.044	62.6877	-56.7103	62.6877	57.1402	62.6877	nan
0	1839.66	0	1790.35	0	3240.91	0	1886.12	0	1804.2	0	1762.4	0	nan
0	66	0	57.6949	0	27	0	0.693643	0	1944	0	0.146977	0	0
76.1296	10	73.4296	5.33179	69.811	6	62.6877	0.268189	62.6877	194	62.6877	0.060604	62.6877	0
0	33	0	29.4626	0	13	0	0.47115	0	990	0	0.097047	0	0
0	95	0	82.1856	0	53	0	0.865856	0	2901	0	0.199235	0	0
74.6069	123	73.2614	96.4763	69.8016	97	62.6877	0.977141	62.6877	3604	62.6877	0.23856	62.6877	0
Pareto
NAV
0	2073
3324.55	728
6649.11	886
9973.66	888
13298.2	844
16622.8	711
19947.3	594
23271.9	524
26596.4	418
29921	373
33245.5	284
36570.1	251
39894.6	223
43219.2	179
46543.8	141
49868.3	118
53192.9	106
56517.4	82
59842	76
63166.5	61
66491.1	47
69815.6	75
73140.2	41
76464.7	41
79789.3	33
83113.9	23
86438.4	20
89763	12
93087.5	15
96412.1	15
99736.6	12
103061	16
106386	8
109710	14
113035	7
116359	13
119684	6
123009	4
126333	5
129658	8
132982	1
136307	2
139631	2
142956	1
146280	3
149605	1
152929	0
156254	3
159579	0
162903	3
166228	1
169552	1
172877	0
176201	1
179526	2
182850	0
186175	0
189500	0
192824	1
196149	0
199473	1
202798	0
206122	0
209447	0
212771	0
216096	0
219421	0
222745	0
226070	0
229394	0
232719	1
236043	0
239368	0
242692	0
246017	0
249342	0
252666	0
255991	0
259315	0
262640	0
265964	0
269289	0
272613	0
275938	0
279263	0
282587	0
285912	0
289236	0
292561	0
295885	0
299210	0
302534	0
305859	0
309184	0
312508	0
315833	0
319157	0
322482	0
325806	0
329131	1
0	20597.9
0	4.8993e+08
0	23921.9
0	142577
0	14966.2
0	0
0	5291.74
0	28606.3
0	63177
Systemics
Market($)		Biased/Pt(%)		True/Pt(%)		FormalSpread(%)		Return(%)		Volume(bsp)		Banruptcy(%)		MarketPerfYTD(%)		w-Volatility		m-Volatility		6m-Volatility		P[t-w,t]/P[t-2w,t-w](%)		Crash		TrendCounter		Hawkes
13.0699	5	0.726517	2525	0.000764	5018	0	5196	-45.1058	1	0	4315	0	90	nan	0	0	22103	0.002765	7030	0.014787	1863	-40.2432	2	0	57447	-90	2	nan	0
18.192	254	3.55638	10442	3.00082	5953	1.75777	6892	-43.8865	0	62.18	6573	0.648	1487	inf	0	0.013146	20518	0.015406	17515	0.028749	6930	-39.1606	0	0.02	0	-88.32	2	nan	0
23.314	871	6.38624	11332	6.00088	7099	3.51553	7587	-42.6672	0	124.36	7670	1.296	2200	inf	0	0.026292	8295	0.028048	13100	0.042712	8505	-38.078	0	0.04	0	-86.64	2	nan	0
28.4361	1614	9.2161	8872	9.00093	7692	5.2733	6880	-41.4479	1	186.54	7516	1.944	38	inf	0	0.039438	3341	0.040689	7931	0.056674	7081	-36.9954	0	0.06	0	-84.96	1	nan	0
33.5581	1881	12.046	6747	12.001	6872	7.03106	5922	-40.2287	0	248.72	6338	2.592	1481	inf	0	0.052584	1415	0.05333	4759	0.070636	5842	-35.9127	0	0.08	0	-83.28	2	nan	0
38.6802	1436	14.8758	4820	15.001	5797	8.78883	4846	-39.0094	1	310.9	5339	3.24	1152	inf	0	0.06573	734	0.065972	2902	0.084598	5370	-34.8301	0	0.1	0	-81.6	2	nan	0
43.8022	1403	17.7057	3579	18.0011	4373	10.5466	3959	-37.7901	0	373.08	4149	3.888	1061	inf	0	0.078876	421	0.078613	1600	0.09856	4158	-33.7475	2	0.12	0	-79.92	1	nan	0
48.9243	1346	20.5355	2559	21.0012	3330	12.3044	3147	-36.5708	1	435.26	3298	4.536	1376	inf	0	0.092022	264	0.091254	867	0.112523	3390	-32.6649	0	0.14	0	-78.24	2	nan	0
54.0463	1184	23.3654	1710	24.0012	2524	14.0621	2384	-35.3516	3	497.44	2623	5.184	1480	inf	0	0.105168	138	0.103895	632	0.126485	3088	-31.5822	1	0.16	0	-76.56	4	nan	0
59.1684	1123	26.1953	1283	27.0013	1908	15.8199	1889	-34.1323	1	559.62	2077	5.832	143	inf	0	0.118314	88	0.116537	386	0.140447	2297	-30.4996	3	0.18	0	-74.88	2	nan	0
64.2904	1104	29.0251	850	30.0013	1544	17.5777	1569	-32.913	3	621.8	1536	6.48	42	inf	0	0.13146	63	0.129178	264	0.154409	1918	-29.417	0	0.2	0	-73.2	4	nan	0
69.4125	1176	31.855	677	33.0014	1152	19.3354	1155	-31.6937	3	683.98	1286	7.128	1306	inf	0	0.144606	36	0.141819	146	0.168372	1496	-28.3344	2	0.22	0	-71.52	4	nan	0
74.5345	1253	34.6848	521	36.0014	886	21.0932	994	-30.4745	0	746.16	978	7.776	5434	inf	0	0.157752	21	0.154461	124	0.182334	1055	-27.2517	3	0.24	0	-69.84	2	nan	0
79.6566	1279	37.5147	374	39.0015	681	22.851	769	-29.2552	2	808.34	750	8.424	14	inf	0	0.170898	18	0.167102	92	0.196296	1052	-26.1691	5	0.26	0	-68.16	4	nan	0
84.7786	1462	40.3445	277	42.0016	541	24.6087	652	-28.0359	4	870.52	598	9.072	18	inf	0	0.184044	15	0.179743	63	0.210258	960	-25.0865	3	0.28	0	-66.48	7	nan	0
89.9007	1686	43.1744	184	45.0016	451	26.3665	562	-26.8166	0	932.7	460	9.72	122	inf	0	0.19719	5	0.192385	37	0.22422	722	-24.0039	3	0.3	0	-64.8	4	nan	0
95.0227	2048	46.0043	123	48.0017	338	28.1243	453	-25.5974	1	994.88	357	10.368	1517	inf	0	0.210336	7	0.205026	25	0.238183	445	-22.9212	12	0.32	0	-63.12	8	nan	0
100.145	1897	48.8341	93	51.0017	228	29.882	337	-24.3781	4	1057.06	299	11.016	15	inf	0	0.223482	6	0.217667	3	0.252145	316	-21.8386	9	0.34	0	-61.44	8	nan	0
105.267	1527	51.664	85	54.0018	175	31.6398	291	-23.1588	9	1119.24	235	11.664	264	inf	0	0.236628	5	0.230309	6	0.266107	236	-20.756	13	0.36	0	-59.76	5	nan	0
110.389	1387	54.4938	57	57.0018	132	33.3976	273	-21.9395	9	1181.42	191	12.312	1225	inf	0	0.249774	2	0.24295	14	0.280069	236	-19.6734	24	0.38	0	-58.08	10	nan	0
115.511	1468	57.3237	51	60.0019	128	35.1553	196	-20.7202	20	1243.6	155	12.96	71	inf	0	0.26292	1	0.255591	4	0.294032	159	-18.5907	34	0.4	0	-56.4	13	nan	0
120.633	1478	60.1536	46	63.0019	92	36.9131	183	-19.501	21	1305.78	110	13.608	86	inf	0	0.276066	2	0.268233	0	0.307994	109	-17.5081	31	0.42	0	-54.72	9	nan	0
125.755	1829	62.9834	24	66.002	69	38.6708	151	-18.2817	12	1367.96	112	14.256	226	inf	0	0.289212	1	0.280874	0	0.321956	59	-16.4255	42	0.44	0	-53.04	21	nan	0
130.877	1668	65.8133	26	69.0021	47	40.4286	127	-17.0624	37	1430.14	75	14.904	28	inf	0	0.302358	1	0.293515	0	0.335918	42	-15.3429	77	0.46	0	-51.36	26	nan	0
135.999	1518	68.6431	34	72.0021	45	42.1864	142	-15.8431	39	1492.32	72	15.552	134	inf	0	0.315504	0	0.306157	0	0.34988	41	-14.2602	77	0.48	0	-49.68	16	nan	0
141.121	1594	71.473	30	75.0022	43	43.9441	108	-14.6239	50	1554.5	66	16.2	42	inf	0	0.32865	0	0.318798	0	0.363843	31	-13.1776	118	0.5	0	-48	41	nan	0
146.243	1537	74.3029	20	78.0022	58	45.7019	86	-13.4046	69	1616.68	46	16.848	33	inf	0	0.341796	0	0.331439	0	0.377805	33	-12.095	170	0.52	0	-46.32	54	nan	0
151.365	1661	77.1327	19	81.0023	33	47.4597	78	-12.1853	106	1678.86	39	17.496	836	inf	0	0.354942	0	0.344081	0	0.391767	47	-11.0124	261	0.54	0	-44.64	62	nan	0
156.487	1380	79.9626	21	84.0023	28	49.2174	63	-10.966	152	1741.04	33	18.144	472	inf	0	0.368088	0	0.356722	0	0.405729	19	-9.92973	389	0.56	0	-42.96	41	nan	0
161.609	1175	82.7924	13	87.0024	37	50.9752	54	-9.74676	191	1803.22	25	18.792	679	inf	0	0.381234	0	0.369363	0	0.419691	0	-8.8471	544	0.58	0	-41.28	92	nan	0
166.731	1123	85.6223	9	90.0025	30	52.733	54	-8.52748	348	1865.4	20	19.44	444	inf	0	0.39438	0	0.382005	0	0.433654	0	-7.76448	869	0.6	0	-39.6	107	nan	0
171.853	1020	88.4522	14	93.0025	30	54.4907	44	-7.30821	551	1927.58	24	20.088	52	inf	0	0.407527	0	0.394646	0	0.447616	0	-6.68185	1228	0.62	0	-37.92	58	nan	0
176.975	849	91.282	13	96.0026	21	56.2485	47	-6.08893	919	1989.76	17	20.736	193	inf	0	0.420673	0	0.407287	0	0.461578	0	-5.59923	1936	0.64	0	-36.24	122	nan	0
182.098	797	94.1119	17	99.0026	15	58.0063	38	-4.86965	1569	2051.94	11	21.384	764	inf	0	0.433819	0	0.419929	0	0.47554	0	-4.5166	2848	0.66	0	-34.56	138	nan	0
187.22	693	96.9417	8	102.003	24	59.764	37	-3.65038	3102	2114.12	7	22.032	784	inf	0	0.446965	0	0.43257	0	0.489503	0	-3.43398	4235	0.68	0	-32.88	77	nan	0
192.342	632	99.7716	7	105.003	18	61.5218	21	-2.4311	5732	2176.3	9	22.68	660	inf	0	0.460111	0	0.445211	0	0.503465	0	-2.35135	6169	0.7	0	-31.2	183	nan	0
197.464	650	102.601	1	108.003	11	63.2796	23	-1.21182	23522	2238.48	8	23.328	2768	inf	0	0.473257	0	0.457853	0	0.517427	0	-1.26873	7808	0.72	0	-29.52	218	nan	0
202.586	563	105.431	7	111.003	3	65.0373	28	0.007451	7921	2300.66	7	23.976	5094	inf	0	0.486403	0	0.470494	0	0.531389	0	-0.186101	7935	0.74	0	-27.84	125	nan	0
207.708	581	108.261	3	114.003	8	66.7951	31	1.22673	5510	2362.84	9	24.624	2351	inf	0	0.499549	0	0.483135	0	0.545351	0	0.896525	6709	0.76	0	-26.16	281	nan	0
212.83	507	111.091	2	117.003	5	68.5529	28	2.446	3014	2425.02	7	25.272	30	inf	0	0.512695	0	0.495777	0	0.559314	0	1.97915	5193	0.78	0	-24.48	338	nan	0
217.952	484	113.921	2	120.003	6	70.3106	17	3.66528	1617	2487.2	5	25.92	3062	inf	0	0.525841	0	0.508418	0	0.573276	0	3.06177	3529	0.8	0	-22.8	202	nan	0
223.074	581	116.751	6	123.003	10	72.0684	19	4.88456	1026	2549.38	4	26.568	760	inf	0	0.538987	0	0.521059	0	0.587238	0	4.1444	2248	0.82	0	-21.12	473	nan	0
228.196	501	119.581	4	126.003	4	73.8262	12	6.10383	587	2611.56	5	27.216	65	inf	0	0.552133	0	0.533701	0	0.6012	0	5.22703	1567	0.84	0	-19.44	593	nan	0
233.318	460	122.41	1	129.003	6	75.5839	23	7.32311	339	2673.74	3	27.864	157	inf	0	0.565279	0	0.546342	0	0.615162	0	6.30965	1006	0.86	0	-17.76	348	nan	0
238.44	448	125.24	3	132.003	8	77.3417	5	8.54239	252	2735.92	3	28.512	2752	inf	0	0.578425	0	0.558983	0	0.629125	0	7.39228	656	0.88	0	-16.08	847	nan	0
243.562	385	128.07	0	135.003	4	79.0995	10	9.76166	187	2798.1	4	29.16	41	inf	0	0.591571	0	0.571625	0	0.643087	0	8.4749	499	0.9	0	-14.4	1090	nan	0
248.684	440	130.9	2	138.003	5	80.8572	8	10.9809	133	2860.28	3	29.808	22	inf	0	0.604717	0	0.584266	0	0.657049	0	9.55753	325	0.92	0	-12.72	642	nan	0
253.806	407	133.73	1	141.003	2	82.615	12	12.2002	76	2922.46	5	30.456	50	inf	0	0.617863	0	0.596907	0	0.671011	0	10.6402	230	0.94	0	-11.04	1560	nan	0
258.928	478	136.56	0	144.003	3	84.3728	10	13.4195	79	2984.64	3	31.104	42	inf	0	0.631009	0	0.609548	0	0.684974	0	11.7228	148	0.96	0	-9.36	2050	nan	0
264.05	444	139.39	0	147.004	3	86.1305	11	14.6388	43	3046.82	1	31.752	594	inf	0	0.644155	0	0.62219	0	0.698936	0	12.8054	123	0.98	0	-7.68	1295	nan	0
269.172	312	142.219	1	150.004	1	87.8883	8	15.858	41	3109	1	32.4	2604	inf	0	0.657301	0	0.634831	0	0.712898	0	13.888	98	1	53	-6	3402	nan	0
274.294	333	145.049	0	153.004	1	89.6461	7	17.0773	27	3171.18	2	33.048	35	inf	0	0.670447	0	0.647472	0	0.72686	0	14.9707	71	1.02	0	-4.32	4730	nan	0
279.416	271	147.879	0	156.004	2	91.4038	5	18.2966	31	3233.36	2	33.696	31	inf	0	0.683593	0	0.660114	0	0.740822	0	16.0533	48	1.04	0	-2.64	5674	nan	0
284.539	252	150.709	0	159.004	0	93.1616	11	19.5159	15	3295.54	0	34.344	27	inf	0	0.696739	0	0.672755	0	0.754785	0	17.1359	43	1.06	0	-0.96	6565	nan	0
289.661	234	153.539	0	162.004	0	94.9194	7	20.7352	24	3357.72	5	34.992	84	inf	0	0.709885	0	0.685396	0	0.768747	0	18.2185	30	1.08	0	0.72	5814	nan	0
294.783	174	156.369	0	165.004	1	96.6771	5	21.9544	11	3419.9	1	35.64	50	inf	0	0.723031	0	0.698038	0	0.782709	0	19.3012	18	1.1	0	2.4	4990	nan	0
299.905	151	159.199	0	168.004	0	98.4349	5	23.1737	19	3482.08	2	36.288	420	inf	0	0.736177	0	0.710679	0	0.796671	0	20.3838	15	1.12	0	4.08	2020	nan	0
305.027	135	162.029	1	171.004	1	100.193	2	24.393	11	3544.26	2	36.936	227	inf	0	0.749323	0	0.72332	0	0.810633	0	21.4664	12	1.14	0	5.76	3106	nan	0
310.149	139	164.858	0	174.004	0	101.95	2	25.6123	7	3606.44	0	37.584	905	inf	0	0.762469	0	0.735962	0	0.824596	0	22.549	15	1.16	0	7.44	2174	nan	0
315.271	132	167.688	0	177.004	0	103.708	3	26.8315	9	3668.62	0	38.232	29	inf	0	0.775615	0	0.748603	0	0.838558	0	23.6317	4	1.18	0	9.12	877	nan	0
320.393	144	170.518	0	180.004	0	105.466	2	28.0508	6	3730.8	1	38.88	35	inf	0	0.788761	0	0.761244	0	0.85252	0	24.7143	8	1.2	0	10.8	1451	nan	0
325.515	135	173.348	0	183.004	0	107.224	4	29.2701	5	3792.98	2	39.528	27	inf	0	0.801907	0	0.773886	0	0.866482	0	25.7969	3	1.22	0	12.48	1135	nan	0
330.637	151	176.178	0	186.004	0	108.981	2	30.4894	0	3855.16	1	40.176	1029	inf	0	0.815053	0	0.786527	0	0.880445	0	26.8795	3	1.24	0	14.16	460	nan	0
335.759	121	179.008	0	189.004	0	110.739	4	31.7086	5	3917.34	2	40.824	31	inf	0	0.828199	0	0.799168	0	0.894407	0	27.9622	9	1.26	0	15.84	778	nan	0
340.881	118	181.838	0	192.004	0	112.497	2	32.9279	2	3979.52	0	41.472	24	inf	0	0.841345	0	0.81181	0	0.908369	0	29.0448	6	1.28	0	17.52	615	nan	0
346.003	133	184.667	0	195.004	0	114.255	0	34.1472	3	4041.7	0	42.12	76	inf	0	0.854491	0	0.824451	0	0.922331	0	30.1274	7	1.3	0	19.2	249	nan	0
351.125	133	187.497	0	198.004	0	116.013	0	35.3665	1	4103.88	0	42.768	596	inf	0	0.867637	0	0.837092	0	0.936293	0	31.21	6	1.32	0	20.88	402	nan	0
356.247	154	190.327	0	201.005	0	117.77	2	36.5857	1	4166.06	1	43.416	10	inf	0	0.880783	0	0.849734	0	0.950256	0	32.2927	0	1.34	0	22.56	326	nan	0
361.369	98	193.157	0	204.005	0	119.528	0	37.805	1	4228.24	0	44.064	40	inf	0	0.893929	0	0.862375	0	0.964218	0	33.3753	1	1.36	0	24.24	137	nan	0
366.491	95	195.987	0	207.005	2	121.286	0	39.0243	1	4290.42	0	44.712	6	inf	0	0.907075	0	0.875016	0	0.97818	0	34.4579	1	1.38	0	25.92	237	nan	0
371.613	95	198.817	0	210.005	0	123.044	0	40.2436	1	4352.6	0	45.36	14	inf	0	0.920221	0	0.887658	0	0.992142	0	35.5405	0	1.4	0	27.6	201	nan	0
376.735	72	201.647	0	213.005	0	124.801	0	41.4629	1	4414.78	0	46.008	12	inf	0	0.933367	0	0.900299	0	1.0061	0	36.6232	1	1.42	0	29.28	86	nan	0
381.857	72	204.476	0	216.005	0	126.559	0	42.6821	1	4476.96	0	46.656	62	inf	0	0.946513	0	0.91294	0	1.02007	0	37.7058	1	1.44	0	30.96	147	nan	0
386.98	52	207.306	0	219.005	0	128.317	1	43.9014	0	4539.14	0	47.304	64	inf	0	0.959659	0	0.925582	0	1.03403	0	38.7884	1	1.46	0	32.64	126	nan	0
392.102	37	210.136	0	222.005	0	130.075	0	45.1207	1	4601.32	0	47.952	2570	inf	0	0.972805	0	0.938223	0	1.04799	0	39.871	3	1.48	0	34.32	54	nan	0
397.224	33	212.966	0	225.005	0	131.832	0	46.34	2	4663.5	1	48.6	45	inf	0	0.985951	0	0.950864	0	1.06195	0	40.9537	0	1.5	0	36	93	nan	0
402.346	35	215.796	0	228.005	0	133.59	0	47.5592	1	4725.68	0	49.248	11	inf	0	0.999097	0	0.963506	0	1.07592	0	42.0363	1	1.52	0	37.68	73	nan	0
407.468	19	218.626	0	231.005	0	135.348	0	48.7785	2	4787.86	0	49.896	3	inf	0	1.01224	0	0.976147	0	1.08988	0	43.1189	2	1.54	0	39.36	52	nan	0
412.59	10	221.456	0	234.005	0	137.106	1	49.9978	0	4850.04	0	50.544	20	inf	0	1.02539	0	0.988788	0	1.10384	0	44.2015	0	1.56	0	41.04	24	nan	0
417.712	5	224.285	1	237.005	0	138.863	0	51.2171	1	4912.22	0	51.192	122	inf	0	1.03853	0	1.00143	0	1.1178	0	45.2842	2	1.58	0	42.72	43	nan	0
422.834	8	227.115	1	240.005	1	140.621	0	52.4363	0	4974.4	0	51.84	50	inf	0	1.05168	0	1.01407	0	1.13176	0	46.3668	1	1.6	0	44.4	37	nan	0
427.956	12	229.945	0	243.005	0	142.379	0	53.6556	0	5036.58	0	52.488	204	inf	0	1.06483	0	1.02671	0	1.14573	0	47.4494	0	1.62	0	46.08	17	nan	0
433.078	22	232.775	1	246.005	0	144.137	0	54.8749	0	5098.76	0	53.136	48	inf	0	1.07797	0	1.03935	0	1.15969	0	48.532	0	1.64	0	47.76	30	nan	0
438.2	20	235.605	0	249.005	0	145.895	0	56.0942	0	5160.94	0	53.784	222	inf	0	1.09112	0	1.052	0	1.17365	0	49.6147	0	1.66	0	49.44	26	nan	0
443.322	14	238.435	0	252.005	0	147.652	1	57.3134	0	5223.12	0	54.432	18	inf	0	1.10427	0	1.06464	0	1.18761	0	50.6973	1	1.68	0	51.12	12	nan	0
448.444	13	241.265	0	255.006	0	149.41	0	58.5327	1	5285.3	0	55.08	17	inf	0	1.11741	0	1.07728	0	1.20158	0	51.7799	0	1.7	0	52.8	22	nan	0
453.566	23	244.094	0	258.006	0	151.168	0	59.752	1	5347.48	0	55.728	9	inf	0	1.13056	0	1.08992	0	1.21554	0	52.8625	0	1.72	0	54.48	20	nan	0
458.688	25	246.924	0	261.006	0	152.926	0	60.9713	0	5409.66	0	56.376	55	inf	0	1.1437	0	1.10256	0	1.2295	0	53.9452	0	1.74	0	56.16	8	nan	0
463.81	23	249.754	0	264.006	0	154.683	0	62.1906	0	5471.84	0	57.024	1320	inf	0	1.15685	0	1.1152	0	1.24346	0	55.0278	0	1.76	0	57.84	14	nan	0
468.932	24	252.584	0	267.006	0	156.441	0	63.4098	0	5534.02	0	57.672	5	inf	0	1.16999	0	1.12784	0	1.25742	0	56.1104	1	1.78	0	59.52	14	nan	0
474.054	20	255.414	0	270.006	0	158.199	0	64.6291	0	5596.2	0	58.32	22	inf	0	1.18314	0	1.14048	0	1.27139	0	57.193	1	1.8	0	61.2	6	nan	0
479.176	15	258.244	0	273.006	0	159.957	0	65.8484	0	5658.38	0	58.968	74	inf	0	1.19629	0	1.15312	0	1.28535	0	58.2757	0	1.82	0	62.88	11	nan	0
484.298	21	261.074	0	276.006	0	161.714	0	67.0677	0	5720.56	0	59.616	330	inf	0	1.20943	0	1.16577	0	1.29931	0	59.3583	0	1.84	0	64.56	10	nan	0
489.42	14	263.903	0	279.006	0	163.472	1	68.2869	0	5782.74	0	60.264	322	inf	0	1.22258	0	1.17841	0	1.31327	0	60.4409	0	1.86	0	66.24	5	nan	0
494.543	18	266.733	0	282.006	0	165.23	0	69.5062	0	5844.92	0	60.912	26	inf	0	1.23573	0	1.19105	0	1.32723	0	61.5235	0	1.88	0	67.92	8	nan	0
499.665	30	269.563	0	285.006	0	166.988	0	70.7255	0	5907.1	0	61.56	11	inf	0	1.24887	0	1.20369	0	1.3412	0	62.6062	0	1.9	0	69.6	8	nan	0
504.787	30	272.393	0	288.006	0	168.746	0	71.9448	0	5969.28	0	62.208	194	inf	0	1.26202	0	1.21633	0	1.35516	0	63.6888	0	1.92	0	71.28	3	nan	0
509.909	13	275.223	0	291.006	0	170.503	0	73.164	0	6031.46	0	62.856	420	inf	0	1.27516	0	1.22897	0	1.36912	0	64.7714	0	1.94	0	72.96	5	nan	0
515.031	16	278.053	0	294.006	0	172.261	0	74.3833	0	6093.64	0	63.504	1187	inf	0	1.28831	0	1.24161	0	1.38308	0	65.854	0	1.96	0	74.64	4	nan	0
520.153	7	280.883	1	297.006	1	174.019	2	75.6026	1	6155.82	1	64.152	0	inf	0	1.30146	0	1.25426	0	1.39705	0	66.9367	1	1.98	0	76.32	1	nan	0
0	137.555	0	13.2617	0	16.3624	0	10.4519	0	0.066323	0	347.219	0	23.2245	0	inf	0	0.021474	0	0.038665	0	0.096817	0	0.130352	0	0.000922	0	-0.013565	0	nan
0	6712.73	0	106.478	0	191.095	0	108.297	0	11.9215	0	87255.9	0	273.332	0	nan	0	0.00036	0	0.000712	0	0.003604	0	19.0243	0	0.000921	0	142.606	0	nan
0	65172.1	0	209191	0	159433	0	183156	0	75113.4	0	154140	0	38987.5	0	nan	0	187568	0	121326	0	79855.6	0	31613	0	1.89131e+06	0	-5864.45	0	nan
0	268730	0	2.1278e+06	0	1.15161e+06	0	1.2127e+06	0	1.73573e+06	0	1.10685e+06	0	162830	0	nan	0	1.30639e+06	0	575828	0	302713	0	668522	0	6.22671e+07	0	487744	0	nan
0	125.354	0	10.5485	0	13.2442	0	7.65934	0	0	0	274	0	24	0	101.188	0	0.016299	0	0.031492	0	0.080774	0	0.062463	0	0	0	0	0	1.0234
0	33.8006	0	3.68815	0	1.7917	0	1.04162	0	-4.55357	0	44	0	1.6	0	86.5067	0	0.00437	0	0.011672	0	0.031278	0	-6.4911	0	0	0	-19	0	0.039302
0	78.5171	0	6.72349	0	7.49323	0	4.04083	0	-1.01489	0	153	0	8.2	0	95.9873	0	0.009881	0	0.020567	0	0.052023	0	-2.07764	0	0	0	-5	0	0.306622
0	175.604	0	16.6633	0	21.2546	0	13.2839	0	1.01742	0	457	0	31.2	0	108.411	0	0.02684	0	0.048421	0	0.126424	0	2.26198	0	0	0	5	0	2.12665
0	293.339	0	31.4888	0	41.1472	0	28.9831	0	4.95714	0	887	0	57.2	0	141.532	0	0.055192	0	0.089252	0	0.217329	0	6.80515	0	0	0	18	0	4.13188
Moments
Log-return		AC-1w Log-return		AC-2w Log-return		AC-m Log-return		AC-3m Log-return		AC-6m Log-return		AC-y Log-return		Abs-log-return		AC-1w Abs-log-return		AC-2w Abs-log-return		AC-m Abs-log-return		AC-3m Abs-log-return		AC-6m Abs-log-return		AC-y Abs-log-return		w-Volatility		AC-w w-Volatility		2w-Volatility		AC-2w 2w-Volatility		m-Volatility		AC-m m-Volatility		3m-Volatility		AC-3m 3m-Volatility		6m-Volatility		AC-6m 6m-Volatility		y-Volatility
-0.382775	1	-1	110	-0.93378	2	-0.82822	3	-0.483706	6	-0.341724	9	-0.183489	43	0	41079	0	2029	0	2580	4e-06	3588	0	5330	1e-06	6984	0	7912	0	32183	-0.998994	1162	0	21690	-0.998517	565	0.001913	14589	-0.996176	777	0.005248	6891	-0.998405	414	0.007961	3279	-0.994588	745	0.014104	1444
-0.364786	0	-0.97	120	-0.904659	10	-0.802685	1	-0.463242	12	-0.32453	18	-0.169204	208	0.01416	9186	0.02	1586	0.01954	2578	0.018315	3602	0.015395	5275	0.014149	6690	0.012898	7155	0.012683	16205	-0.969009	1912	0.012689	19700	-0.968562	1349	0.01474	18430	-0.966265	1307	0.018915	12358	-0.968514	1367	0.022644	9033	-0.964687	1146	0.029607	5474
-0.346798	2	-0.94	188	-0.875538	20	-0.77715	2	-0.442779	37	-0.307335	40	-0.154919	312	0.028321	3459	0.04	1631	0.039079	2564	0.036625	3630	0.030789	5116	0.028296	6583	0.025796	7254	0.025365	5079	-0.939023	1919	0.025379	8490	-0.938607	1614	0.027567	10429	-0.936353	1428	0.032582	10394	-0.938623	1611	0.037328	7420	-0.934787	1426	0.045109	5654
-0.32881	2	-0.91	290	-0.846417	51	-0.751614	5	-0.422315	32	-0.290141	55	-0.140635	329	0.042481	1530	0.06	1611	0.058619	2595	0.054936	3418	0.046183	4948	0.042444	6204	0.038693	6919	0.038048	1934	-0.909038	1892	0.038068	3578	-0.908653	1676	0.040394	5769	-0.906442	1533	0.046249	7535	-0.908732	1630	0.052012	7147	-0.904886	1799	0.060611	5417
-0.310822	1	-0.88	325	-0.817296	67	-0.726079	5	-0.401851	44	-0.272946	98	-0.12635	684	0.056642	838	0.08	1602	0.078159	2468	0.073246	3536	0.061578	4754	0.056591	5545	0.051591	6249	0.050731	938	-0.879052	1921	0.050757	1901	-0.878698	1686	0.053221	3316	-0.876531	1497	0.059916	5749	-0.878841	1674	0.066695	6098	-0.874986	1746	0.076114	4581
-0.292834	7	-0.85	398	-0.788174	80	-0.700544	13	-0.381387	50	-0.255752	101	-0.112066	974	0.070802	452	0.1	1605	0.097699	2418	0.091557	3402	0.076972	4533	0.070739	4865	0.064488	5664	0.063413	474	-0.849067	1836	0.063447	961	-0.848743	1735	0.066048	1954	-0.846619	1569	0.073583	3738	-0.84895	1552	0.081379	5157	-0.845085	1572	0.091616	5711
-0.274845	1	-0.82	456	-0.759053	123	-0.675009	15	-0.360924	102	-0.238557	135	-0.097781	1658	0.084963	250	0.12	1601	0.117238	2283	0.109867	3258	0.092367	4252	0.084887	4536	0.077386	4563	0.076096	300	-0.819081	1671	0.076136	490	-0.818788	1713	0.078875	1094	-0.816708	1528	0.08725	2814	-0.819059	1699	0.096062	4071	-0.815184	1523	0.107118	3964
-0.256857	4	-0.79	506	-0.729932	160	-0.649474	25	-0.34046	141	-0.221363	243	-0.083496	2267	0.099123	206	0.14	1607	0.136778	2366	0.128178	3245	0.107761	3921	0.099034	3672	0.090284	3636	0.088779	156	-0.789095	1661	0.088825	257	-0.788833	1576	0.091702	718	-0.786796	1458	0.100917	1949	-0.789168	1645	0.110746	2775	-0.785284	1595	0.12262	3682
-0.238869	9	-0.76	593	-0.700811	215	-0.623938	54	-0.319996	191	-0.204169	502	-0.069212	2852	0.113284	118	0.16	1597	0.156318	2360	0.146489	3147	0.123155	3308	0.113182	3265	0.103181	2879	0.101461	79	-0.75911	1516	0.101515	168	-0.758878	1512	0.104529	476	-0.756885	1397	0.114585	1299	-0.759277	1449	0.12543	2354	-0.755383	1416	0.138123	3105
-0.220881	10	-0.73	654	-0.67169	313	-0.598403	88	-0.299533	294	-0.186974	670	-0.054927	3723	0.127444	94	0.18	1613	0.175858	2382	0.164799	2930	0.13855	3049	0.127329	2352	0.116079	1865	0.114144	34	-0.729124	1482	0.114204	93	-0.728924	1436	0.117356	267	-0.726973	1346	0.128252	1176	-0.729386	1485	0.140113	1868	-0.725482	1557	0.153625	2732
-0.202892	17	-0.7	705	-0.642569	320	-0.572868	120	-0.279069	485	-0.16978	903	-0.040642	4331	0.141605	75	0.2	1680	0.195397	2253	0.18311	2769	0.153944	2634	0.141477	2053	0.128977	1213	0.126826	39	-0.699139	1422	0.126893	42	-0.698969	1394	0.130183	186	-0.697062	1304	0.141919	921	-0.699495	1433	0.154797	1787	-0.695582	1468	0.169127	2362
-0.184904	27	-0.67	729	-0.613448	422	-0.547333	175	-0.258605	704	-0.152585	1082	-0.026358	5355	0.155765	47	0.22	1579	0.214937	2263	0.20142	2610	0.169339	2216	0.155625	1382	0.141874	924	0.139509	27	-0.669153	1347	0.139583	37	-0.669014	1248	0.14301	89	-0.66715	1173	0.155586	717	-0.669604	1300	0.16948	1278	-0.665681	1316	0.18463	1904
-0.166916	33	-0.64	805	-0.584327	463	-0.521798	260	-0.238141	783	-0.135391	1348	-0.012073	5764	0.169926	41	0.24	1700	0.234477	2253	0.219731	2384	0.184733	1797	0.169772	948	0.154772	538	0.152192	22	-0.639168	1278	0.152272	32	-0.639059	1290	0.155837	62	-0.637239	1185	0.169253	490	-0.639713	1303	0.184164	1047	-0.63578	1365	0.200132	2064
-0.148928	63	-0.61	769	-0.555206	517	-0.496262	320	-0.217678	1114	-0.118197	2094	0.002212	5224	0.184086	33	0.26	1714	0.254017	2135	0.238041	2209	0.200128	1405	0.18392	645	0.16767	267	0.164874	6	-0.609182	1178	0.164961	12	-0.609104	1287	0.168664	46	-0.607327	1098	0.18292	430	-0.609822	1198	0.198848	770	-0.60588	1315	0.215634	1363
-0.13094	72	-0.58	845	-0.526085	682	-0.470727	387	-0.197214	1423	-0.101002	2668	0.016496	5458	0.198246	16	0.28	1687	0.273556	2091	0.256352	1955	0.215522	1125	0.198067	540	0.180567	183	0.177557	5	-0.579197	1170	0.177651	9	-0.579149	1139	0.181491	19	-0.577416	1032	0.196587	257	-0.579931	1066	0.213531	697	-0.575979	1236	0.231136	1523
-0.112951	148	-0.55	944	-0.496964	762	-0.445192	454	-0.17675	1758	-0.083808	3097	0.030781	4357	0.212407	20	0.3	1905	0.293096	2008	0.274663	1806	0.230916	946	0.212215	422	0.193465	84	0.19024	5	-0.549211	1120	0.19034	10	-0.549195	1046	0.194318	16	-0.547505	1006	0.210254	218	-0.55004	1052	0.228215	584	-0.546078	1118	0.246639	1285
-0.094963	212	-0.52	965	-0.467843	863	-0.419657	542	-0.156286	1846	-0.066613	3819	0.045066	3754	0.226567	10	0.32	1614	0.312636	1913	0.292973	1587	0.246311	717	0.226363	290	0.206363	89	0.202922	4	-0.519226	1056	0.203029	13	-0.51924	1064	0.207145	16	-0.517593	1011	0.223921	167	-0.520149	984	0.242898	506	-0.516178	1082	0.262141	1057
-0.076975	463	-0.49	1062	-0.438721	884	-0.394122	644	-0.135823	2166	-0.049419	4099	0.05935	3089	0.240728	9	0.34	1613	0.332176	1770	0.311284	1371	0.261705	542	0.24051	203	0.21926	73	0.215605	2	-0.48924	1006	0.215719	11	-0.489285	1068	0.219972	9	-0.487682	940	0.237588	102	-0.490258	1038	0.257582	423	-0.486277	1061	0.277643	912
-0.058987	921	-0.46	1108	-0.4096	947	-0.368586	800	-0.115359	2495	-0.032225	4557	0.073635	2049	0.254888	10	0.36	1639	0.351715	1669	0.329594	1269	0.2771	409	0.254658	116	0.232158	22	0.228288	3	-0.459254	1013	0.228408	0	-0.45933	977	0.232799	5	-0.45777	930	0.251255	67	-0.460367	919	0.272266	278	-0.456377	954	0.293146	527
-0.040999	2778	-0.43	1146	-0.380479	1126	-0.343051	1017	-0.094895	2819	-0.01503	4573	0.087919	1600	0.269049	6	0.38	1637	0.371255	1600	0.347905	988	0.292494	282	0.268805	59	0.245056	2	0.24097	4	-0.429269	893	0.241097	3	-0.429375	934	0.245626	4	-0.427859	935	0.264922	57	-0.430476	862	0.286949	245	-0.426476	880	0.308648	556
-0.02301	9767	-0.4	1116	-0.351358	1198	-0.317516	1140	-0.074432	3177	0.002164	4434	0.102204	975	0.283209	5	0.4	1617	0.390795	1497	0.366215	850	0.307888	216	0.282953	64	0.257953	2	0.253653	0	-0.399283	877	0.253787	2	-0.39942	944	0.258453	2	-0.397947	844	0.278589	54	-0.400585	958	0.301633	187	-0.396575	806	0.32415	577
-0.005022	34046	-0.37	1093	-0.322237	1339	-0.291981	1229	-0.053968	3422	0.019359	3985	0.116489	783	0.29737	4	0.42	1607	0.410335	1343	0.384526	732	0.323283	192	0.297101	32	0.270851	5	0.266336	1	-0.369298	851	0.266476	1	-0.369466	941	0.27128	3	-0.368036	875	0.292257	54	-0.370694	909	0.316316	229	-0.366675	762	0.339653	352
0.012966	5718	-0.34	1117	-0.293116	1482	-0.266446	1450	-0.033504	3638	0.036553	3631	0.130773	538	0.31153	2	0.44	1553	0.429874	1257	0.402837	673	0.338677	135	0.311248	18	0.283749	2	0.279018	0	-0.339312	844	0.279166	0	-0.339511	931	0.284107	1	-0.338124	844	0.305924	27	-0.340803	823	0.331	69	-0.336774	740	0.355155	400
0.030954	1741	-0.31	1249	-0.263995	1504	-0.24091	1612	-0.01304	3697	0.053748	3049	0.145058	439	0.325691	5	0.46	1438	0.449414	1194	0.421147	550	0.354072	114	0.325396	15	0.296646	0	0.291701	0	-0.309327	806	0.291855	0	-0.309556	881	0.296934	0	-0.308213	806	0.319591	15	-0.310913	822	0.345684	43	-0.306873	761	0.370657	189
0.048942	702	-0.28	1259	-0.234874	1688	-0.215375	1791	0.007423	3783	0.070942	2700	0.159343	246	0.339851	0	0.48	1421	0.468954	1019	0.439458	409	0.369466	46	0.339543	8	0.309544	0	0.304384	0	-0.279341	799	0.304544	0	-0.279601	812	0.309761	0	-0.278302	852	0.333258	5	-0.281022	798	0.360367	29	-0.276973	677	0.386159	183
0.066931	289	-0.25	1241	-0.205753	1726	-0.18984	1893	0.027887	3371	0.088136	2174	0.173627	171	0.354012	0	0.5	1313	0.488494	893	0.457768	327	0.384861	55	0.353691	0	0.322441	0	0.317066	0	-0.249356	722	0.317234	0	-0.249646	794	0.322588	0	-0.24839	791	0.346925	9	-0.251131	771	0.375051	34	-0.247072	713	0.401662	120
0.084919	149	-0.22	1280	-0.176632	1800	-0.164305	1955	0.048351	3387	0.105331	1784	0.187912	120	0.368172	2	0.52	1243	0.508033	839	0.476079	259	0.400255	39	0.367838	0	0.335339	0	0.329749	0	-0.21937	736	0.329923	0	-0.219691	775	0.335415	0	-0.218479	752	0.360592	7	-0.22124	743	0.389734	15	-0.217171	745	0.417164	84
0.102907	91	-0.19	1400	-0.147511	1917	-0.13877	2362	0.068815	3115	0.122525	1717	0.202197	98	0.382332	2	0.54	1190	0.527573	719	0.494389	237	0.415649	31	0.381986	5	0.348237	0	0.342431	0	-0.189384	696	0.342612	0	-0.189737	750	0.348242	0	-0.188567	758	0.374259	0	-0.191349	762	0.404418	19	-0.187271	761	0.432666	34
0.120895	65	-0.16	1307	-0.11839	1940	-0.113234	2333	0.089278	2866	0.13972	1374	0.216481	55	0.396493	0	0.56	1198	0.547113	669	0.5127	193	0.431044	23	0.396134	1	0.361134	0	0.355114	0	-0.159399	755	0.355302	0	-0.159782	806	0.361069	0	-0.158656	759	0.387926	0	-0.161458	789	0.419102	30	-0.15737	705	0.448169	39
0.138883	47	-0.13	1441	-0.089268	1983	-0.087699	2488	0.109742	2349	0.156914	911	0.230766	44	0.410653	1	0.58	1087	0.566653	562	0.53101	150	0.446438	19	0.410281	3	0.374032	0	0.367797	0	-0.129413	689	0.367991	0	-0.129827	783	0.373896	0	-0.128744	721	0.401593	0	-0.131567	704	0.433785	5	-0.127469	686	0.463671	43
0.156872	33	-0.1	1342	-0.060147	2100	-0.062164	2599	0.130206	1922	0.174108	684	0.245051	0	0.424814	0	0.6	1034	0.586192	475	0.549321	96	0.461833	11	0.424429	0	0.38693	0	0.380479	0	-0.099428	684	0.38068	0	-0.099872	695	0.386723	0	-0.098833	699	0.41526	0	-0.101676	687	0.448469	10	-0.097569	650	0.479173	68
0.17486	25	-0.07	1439	-0.031026	2059	-0.036629	2636	0.150669	1480	0.191303	427	0.259335	0	0.438974	0	0.62	956	0.605732	427	0.567632	74	0.477227	14	0.438576	0	0.399827	0	0.393162	0	-0.069442	697	0.39337	0	-0.069917	738	0.39955	0	-0.068921	736	0.428927	0	-0.071785	697	0.463152	13	-0.067668	673	0.494676	23
0.192848	13	-0.04	1480	-0.001905	2136	-0.011094	2657	0.171133	1250	0.208497	179	0.27362	0	0.453135	0	0.64	942	0.625272	362	0.585942	81	0.492621	12	0.452724	0	0.412725	0	0.405845	0	-0.039457	659	0.406059	0	-0.039962	677	0.412377	0	-0.03901	733	0.442594	0	-0.041894	768	0.477836	0	-0.037767	666	0.510178	11
0.210836	10	-0.01	1991	0.027216	2003	0.014442	2497	0.191597	965	0.225692	126	0.287904	0	0.467295	0	0.66	838	0.644812	294	0.604253	54	0.508016	14	0.466872	0	0.425623	0	0.418527	0	-0.009471	700	0.418748	0	-0.010008	661	0.425204	0	-0.009098	686	0.456261	0	-0.012003	681	0.49252	0	-0.007867	681	0.52568	12
0.228824	8	0.02	1378	0.056337	2077	0.039977	2576	0.212061	763	0.242886	126	0.302189	0	0.481456	0	0.68	731	0.664351	263	0.622563	29	0.52341	19	0.481019	0	0.43852	0	0.43121	0	0.020514	667	0.431438	0	0.019947	697	0.438031	0	0.020813	695	0.469929	0	0.017888	695	0.507203	0	0.022034	624	0.541182	17
0.246813	9	0.05	1335	0.085458	1913	0.065512	2455	0.232524	545	0.260081	58	0.316474	0	0.495616	0	0.7	717	0.683891	225	0.640874	29	0.538805	1	0.495167	0	0.451418	0	0.443893	0	0.0505	616	0.444127	0	0.049902	653	0.450858	0	0.050724	651	0.483596	0	0.047779	695	0.521887	0	0.051934	612	0.556685	31
0.264801	4	0.08	1381	0.114579	1866	0.091047	2315	0.252988	395	0.277275	19	0.330758	0	0.509777	0	0.72	674	0.703431	181	0.659184	13	0.554199	0	0.509314	0	0.464316	0	0.456575	0	0.080485	647	0.456816	0	0.079857	657	0.463685	0	0.080636	698	0.497263	0	0.07767	703	0.53657	0	0.081835	635	0.572187	0
0.282789	2	0.11	1251	0.1437	1720	0.116582	2114	0.273452	318	0.294469	4	0.345043	0	0.523937	0	0.74	576	0.722971	150	0.677495	15	0.569593	0	0.523462	0	0.477213	0	0.469258	0	0.110471	620	0.469506	0	0.109812	674	0.476512	0	0.110547	667	0.51093	0	0.107561	683	0.551254	0	0.111736	623	0.587689	0
0.300777	3	0.14	1233	0.172821	1697	0.142118	2002	0.293916	223	0.311664	0	0.359328	0	0.538098	0	0.76	582	0.74251	130	0.695806	8	0.584988	0	0.53761	0	0.490111	0	0.481941	0	0.140457	633	0.482195	0	0.139767	633	0.489339	0	0.140459	680	0.524597	0	0.137452	685	0.565938	0	0.141636	592	0.603192	0
0.318766	2	0.17	1171	0.201942	1643	0.167653	1826	0.314379	102	0.328858	1	0.373612	0	0.552258	0	0.78	470	0.76205	108	0.714116	4	0.600382	0	0.551757	0	0.503009	0	0.494623	0	0.170442	588	0.494884	0	0.169721	681	0.502166	0	0.17037	674	0.538264	0	0.167343	616	0.580621	0	0.171537	585	0.618694	0
0.336754	1	0.2	1251	0.231063	1492	0.193188	1682	0.334843	72	0.346053	4	0.387897	0	0.566418	0	0.8	459	0.78159	84	0.732427	5	0.615777	0	0.565905	0	0.515906	0	0.507306	0	0.200428	625	0.507574	0	0.199676	662	0.514993	0	0.200282	642	0.551931	0	0.197234	620	0.595305	0	0.201438	613	0.634196	0
0.354742	2	0.23	1189	0.260185	1393	0.218723	1542	0.355307	86	0.363247	2	0.402182	0	0.580579	0	0.82	424	0.80113	71	0.750737	1	0.631171	0	0.580052	0	0.528804	0	0.519989	0	0.230413	625	0.520263	0	0.229631	665	0.52782	0	0.230193	634	0.565598	0	0.227125	683	0.609988	0	0.231338	614	0.649699	0
0.37273	1	0.26	1156	0.289306	1345	0.244258	1338	0.37577	39	0.380441	0	0.416466	0	0.594739	0	0.84	376	0.820669	58	0.769048	0	0.646566	0	0.5942	0	0.541702	0	0.532671	0	0.260399	583	0.532952	0	0.259586	636	0.540647	0	0.260105	632	0.579265	0	0.257016	620	0.624672	0	0.261239	629	0.665201	0
0.390718	0	0.29	1117	0.318427	1209	0.269794	1164	0.396234	21	0.397636	0	0.430751	0	0.6089	0	0.86	386	0.840209	40	0.787358	1	0.66196	0	0.608348	0	0.554599	0	0.545354	0	0.290384	569	0.545642	0	0.289541	643	0.553474	0	0.290016	672	0.592932	0	0.286907	659	0.639356	0	0.29114	661	0.680703	0
0.408707	1	0.32	1015	0.347548	1050	0.295329	999	0.416698	4	0.41483	0	0.445036	0	0.62306	0	0.88	321	0.859749	36	0.805669	2	0.677354	0	0.622495	0	0.567497	0	0.558036	0	0.32037	532	0.558331	0	0.319496	664	0.566301	0	0.319927	675	0.606599	0	0.316798	589	0.654039	0	0.32104	702	0.696205	0
0.426695	0	0.35	1031	0.376669	1053	0.320864	835	0.437162	0	0.432025	0	0.45932	0	0.637221	0	0.9	298	0.879288	18	0.82398	4	0.692749	0	0.636643	0	0.580394	0	0.570719	0	0.350355	570	0.57102	0	0.34945	701	0.579128	0	0.349839	690	0.620266	0	0.346689	611	0.668723	0	0.350941	633	0.711708	0
0.444683	0	0.38	957	0.40579	960	0.346399	702	0.457625	2	0.449219	0	0.473605	0	0.651381	0	0.92	274	0.898828	15	0.84229	0	0.708143	0	0.65079	0	0.593292	0	0.583402	0	0.380341	621	0.58371	0	0.379405	646	0.591955	0	0.37975	649	0.633933	0	0.37658	613	0.683406	0	0.380842	596	0.72721	0
0.462671	0	0.41	930	0.434911	748	0.371934	580	0.478089	1	0.466414	0	0.487889	0	0.665542	0	0.94	192	0.918368	12	0.860601	0	0.723538	0	0.664938	0	0.60619	0	0.596084	0	0.410327	547	0.596399	0	0.40936	630	0.604782	0	0.409662	665	0.647601	0	0.40647	612	0.69809	0	0.410742	634	0.742712	0
0.480659	0	0.44	864	0.464032	725	0.39747	490	0.498553	3	0.483608	0	0.502174	0	0.679702	0	0.96	167	0.937908	10	0.878911	0	0.738932	0	0.679086	0	0.619087	0	0.608767	0	0.440312	531	0.609088	0	0.439315	654	0.617609	0	0.439573	653	0.661268	0	0.436361	659	0.712774	0	0.440643	651	0.758215	0
0.498648	0	0.47	863	0.493153	652	0.423005	380	0.519017	1	0.500802	0	0.516459	0	0.693863	0	0.98	150	0.957447	0	0.897222	0	0.754326	0	0.693233	0	0.631985	0	0.62145	0	0.470298	615	0.621778	0	0.46927	665	0.630436	0	0.469485	711	0.674935	0	0.466252	600	0.727457	0	0.470543	583	0.773717	0
0.516636	0	0.5	841	0.522274	607	0.44854	237	0.53948	0	0.517997	0	0.530743	0	0.708023	0	1	16	0.976987	0	0.915532	0	0.769721	0	0.707381	0	0.644883	0	0.634132	0	0.500283	533	0.634467	0	0.499225	638	0.643263	0	0.499396	702	0.688602	0	0.496143	574	0.742141	0	0.500444	620	0.789219	0
0.534624	0	0.53	761	0.551395	522	0.474075	227	0.559944	1	0.535191	0	0.545028	0	0.722184	0	1.02	0	0.996527	0	0.933843	0	0.785115	0	0.721528	0	0.65778	0	0.646815	0	0.530269	552	0.647156	0	0.529179	662	0.65609	0	0.529308	758	0.702269	0	0.526034	594	0.756824	0	0.530345	571	0.804721	0
0.552612	0	0.56	722	0.580517	421	0.49961	145	0.580408	0	0.552386	0	0.559313	0	0.736344	0	1.04	0	1.01607	0	0.952153	0	0.80051	0	0.735676	0	0.670678	0	0.659498	0	0.560254	589	0.659846	0	0.559134	666	0.668917	0	0.559219	773	0.715936	0	0.555925	617	0.771508	0	0.560245	583	0.820224	0
0.5706	0	0.59	725	0.609638	376	0.525146	121	0.600871	0	0.56958	0	0.573597	0	0.750504	0	1.06	0	1.03561	0	0.970464	0	0.815904	0	0.749824	0	0.683576	0	0.67218	0	0.59024	570	0.672535	0	0.589089	633	0.681744	0	0.589131	727	0.729603	0	0.585816	596	0.786192	0	0.590146	636	0.835726	0
0.588589	0	0.62	668	0.638759	299	0.550681	67	0.621335	0	0.586774	0	0.587882	0	0.764665	0	1.08	0	1.05515	0	0.988775	0	0.831298	0	0.763971	0	0.696473	0	0.684863	0	0.620225	583	0.685224	0	0.619044	673	0.694571	0	0.619042	751	0.74327	0	0.615707	654	0.800875	0	0.620047	673	0.851228	0
0.606577	0	0.65	636	0.66788	207	0.576216	60	0.641799	0	0.603969	0	0.602167	0	0.778825	0	1.1	0	1.07469	0	1.00709	0	0.846693	0	0.778119	0	0.709371	0	0.697546	0	0.650211	590	0.697914	0	0.648999	648	0.707398	0	0.648953	712	0.756937	0	0.645598	637	0.815559	0	0.649947	731	0.866731	0
0.624565	0	0.68	545	0.697001	234	0.601751	25	0.662263	0	0.621163	0	0.616451	0	0.792986	0	1.12	0	1.09423	0	1.0254	0	0.862087	0	0.792266	0	0.722269	0	0.710228	0	0.680196	606	0.710603	0	0.678954	670	0.720225	0	0.678865	725	0.770604	0	0.675489	634	0.830242	0	0.679848	703	0.882233	0
0.642553	0	0.71	497	0.726122	136	0.627286	17	0.682726	0	0.638358	0	0.630736	0	0.807146	0	1.14	0	1.11376	0	1.04371	0	0.877482	0	0.806414	0	0.735166	0	0.722911	0	0.710182	554	0.723292	0	0.708908	628	0.733052	0	0.708776	772	0.784271	0	0.70538	650	0.844926	0	0.709749	677	0.897735	0
0.660541	0	0.74	480	0.755243	86	0.652822	12	0.70319	0	0.655552	0	0.645021	0	0.821307	0	1.16	0	1.13331	0	1.06202	0	0.892876	0	0.820562	0	0.748064	0	0.735594	0	0.740168	566	0.735982	0	0.738863	598	0.745879	0	0.738688	725	0.797938	0	0.735271	691	0.85961	0	0.739649	668	0.913238	0
0.67853	0	0.77	464	0.784364	76	0.678357	10	0.723654	0	0.672747	0	0.659305	0	0.835467	0	1.18	0	1.15284	0	1.08033	0	0.908271	0	0.834709	0	0.760962	0	0.748276	0	0.770153	640	0.748671	0	0.768818	593	0.758706	0	0.768599	778	0.811605	0	0.765162	711	0.874293	0	0.76955	677	0.92874	0
0.696518	0	0.8	373	0.813485	40	0.703892	7	0.744118	0	0.689941	0	0.67359	0	0.849628	0	1.2	0	1.17239	0	1.09864	0	0.923665	0	0.848857	0	0.773859	0	0.760959	0	0.800139	583	0.76136	0	0.798773	626	0.771533	0	0.798511	748	0.825273	0	0.795053	742	0.888977	0	0.799451	733	0.944242	0
0.714506	0	0.83	337	0.842606	19	0.729427	0	0.764581	0	0.707135	0	0.687874	0	0.863788	0	1.22	0	1.19192	0	1.11695	0	0.939059	0	0.863004	0	0.786757	0	0.773641	0	0.830124	528	0.77405	0	0.828728	568	0.78436	0	0.828422	715	0.83894	0	0.824944	700	0.90366	0	0.829351	690	0.959744	0
0.732494	0	0.86	242	0.871727	17	0.754962	0	0.785045	0	0.72433	0	0.702159	0	0.877949	0	1.24	0	1.21146	0	1.13526	0	0.954454	0	0.877152	0	0.799655	0	0.786324	0	0.86011	552	0.786739	0	0.858683	526	0.797187	0	0.858334	730	0.852607	0	0.854835	707	0.918344	0	0.859252	658	0.975247	0
0.750482	0	0.89	261	0.900848	4	0.780498	0	0.805509	0	0.741524	0	0.716444	0	0.892109	0	1.26	0	1.231	0	1.15357	0	0.969848	0	0.8913	0	0.812552	0	0.799007	0	0.890095	553	0.799428	0	0.888637	528	0.810014	0	0.888245	719	0.866274	0	0.884726	634	0.933028	0	0.889153	897	0.990749	0
0.768471	0	0.92	147	0.92997	6	0.806033	0	0.825973	0	0.758719	0	0.730728	0	0.90627	0	1.28	0	1.25054	0	1.17188	0	0.985243	0	0.905447	0	0.82545	0	0.811689	0	0.920081	448	0.812118	0	0.918592	465	0.822841	0	0.918157	630	0.879941	0	0.914617	649	0.947711	0	0.919053	838	1.00625	0
0.786459	0	0.95	135	0.959091	5	0.831568	0	0.846436	0	0.775913	0	0.745013	0	0.92043	0	1.3	0	1.27008	0	1.19019	0	1.00064	0	0.919595	0	0.838347	0	0.824372	0	0.950066	373	0.824807	0	0.948547	286	0.835668	0	0.948068	450	0.893608	0	0.944508	570	0.962395	0	0.948954	621	1.02175	0
0.804447	0	0.98	71	0.988212	0	0.857103	0	0.8669	0	0.793107	0	0.759298	0	0.93459	0	1.32	0	1.28962	0	1.2085	0	1.01603	0	0.933742	0	0.851245	0	0.837055	0	0.980052	121	0.837497	0	0.978502	34	0.848495	0	0.977979	87	0.907275	0	0.974399	204	0.977078	0	0.978854	191	1.03726	0
0.822435	0	1.01	0	1.01733	0	0.882638	0	0.887364	0	0.810302	0	0.773582	0	0.948751	0	1.34	0	1.30916	0	1.22681	0	1.03143	0	0.94789	0	0.864143	0	0.849737	0	1.01004	0	0.850186	0	1.00846	0	0.861322	0	1.00789	0	0.920942	0	1.00429	0	0.991762	0	1.00876	0	1.05276	0
0.840424	0	1.04	0	1.04645	0	0.908174	0	0.907827	0	0.827496	0	0.787867	0	0.962911	0	1.36	0	1.3287	0	1.24512	0	1.04682	0	0.962038	0	0.87704	0	0.86242	0	1.04002	0	0.862875	0	1.03841	0	0.874149	0	1.0378	0	0.934609	0	1.03418	0	1.00645	0	1.03866	0	1.06826	0
0.858412	0	1.07	0	1.07557	0	0.933709	0	0.928291	0	0.844691	0	0.802152	0	0.977072	0	1.38	0	1.34824	0	1.26343	0	1.06221	0	0.976185	0	0.889938	0	0.875103	0	1.07001	0	0.875565	0	1.06837	0	0.886976	0	1.06771	0	0.948276	0	1.06407	0	1.02113	0	1.06856	0	1.08376	0
0.8764	0	1.1	0	1.1047	0	0.959244	0	0.948755	0	0.861885	0	0.816436	0	0.991232	0	1.4	0	1.36778	0	1.28174	0	1.07761	0	0.990333	0	0.902836	0	0.887785	0	1.09999	0	0.888254	0	1.09832	0	0.899803	0	1.09763	0	0.961943	0	1.09396	0	1.03581	0	1.09846	0	1.09926	0
0.894388	0	1.13	0	1.13382	0	0.984779	0	0.969219	0	0.87908	0	0.830721	0	1.00539	0	1.42	0	1.38732	0	1.30005	0	1.093	0	1.00448	0	0.915733	0	0.900468	0	1.12998	0	0.900943	0	1.12828	0	0.91263	0	1.12754	0	0.97561	0	1.12385	0	1.0505	0	1.12836	0	1.11477	0
0.912376	0	1.16	0	1.16294	0	1.01031	0	0.989682	0	0.896274	0	0.845006	0	1.01955	0	1.44	0	1.40686	0	1.31837	0	1.1084	0	1.01863	0	0.928631	0	0.913151	0	1.15996	0	0.913633	0	1.15823	0	0.925457	0	1.15745	0	0.989277	0	1.15374	0	1.06518	0	1.15826	0	1.13027	0
0.930365	0	1.19	0	1.19206	0	1.03585	0	1.01015	0	0.913468	0	0.85929	0	1.03371	0	1.46	0	1.4264	0	1.33668	0	1.12379	0	1.03277	0	0.941529	0	0.925833	0	1.18995	0	0.926322	0	1.18819	0	0.938284	0	1.18736	0	1.00294	0	1.18363	0	1.07986	0	1.18816	0	1.14577	0
0.948353	0	1.22	0	1.22118	0	1.06139	0	1.03061	0	0.930663	0	0.873575	0	1.04787	0	1.48	0	1.44594	0	1.35499	0	1.13919	0	1.04692	0	0.954426	0	0.938516	0	1.21994	0	0.939011	0	1.21814	0	0.951111	0	1.21727	0	1.01661	0	1.21353	0	1.09455	0	1.21806	0	1.16127	0
0.966341	0	1.25	0	1.2503	0	1.08692	0	1.05107	0	0.947857	0	0.887859	0	1.06204	0	1.5	0	1.46548	0	1.3733	0	1.15458	0	1.06107	0	0.967324	0	0.951199	0	1.24992	0	0.951701	0	1.24809	0	0.963938	0	1.24718	0	1.03028	0	1.24342	0	1.10923	0	1.24796	0	1.17678	0
0.984329	0	1.28	0	1.27942	0	1.11245	0	1.07154	0	0.965052	0	0.902144	0	1.0762	0	1.52	0	1.48502	0	1.39161	0	1.16998	0	1.07522	0	0.980222	0	0.963881	0	1.27991	0	0.96439	0	1.27805	0	0.976765	0	1.27709	0	1.04395	0	1.27331	0	1.12391	0	1.27786	0	1.19228	0
1.00232	0	1.31	0	1.30854	0	1.13799	0	1.092	0	0.982246	0	0.916429	0	1.09036	0	1.54	0	1.50456	0	1.40992	0	1.18537	0	1.08937	0	0.993119	0	0.976564	0	1.30989	0	0.977079	0	1.30801	0	0.989592	0	1.307	0	1.05761	0	1.3032	0	1.1386	0	1.30776	0	1.20778	0
1.02031	0	1.34	0	1.33767	0	1.16353	0	1.11247	0	0.99944	0	0.930713	0	1.10452	0	1.56	0	1.5241	0	1.42823	0	1.20076	0	1.10351	0	1.00602	0	0.989246	0	1.33988	0	0.989769	0	1.33796	0	1.00242	0	1.33692	0	1.07128	0	1.33309	0	1.15328	0	1.33766	0	1.22328	0
1.03829	0	1.37	0	1.36679	0	1.18906	0	1.13293	0	1.01663	0	0.944998	0	1.11868	0	1.58	0	1.54364	0	1.44654	0	1.21616	0	1.11766	0	1.01892	0	1.00193	0	1.36986	0	1.00246	0	1.36791	0	1.01525	0	1.36683	0	1.08495	0	1.36298	0	1.16796	0	1.36756	0	1.23879	0
1.05628	0	1.4	0	1.39591	0	1.2146	0	1.15339	0	1.03383	0	0.959283	0	1.13284	0	1.6	0	1.56318	0	1.46485	0	1.23155	0	1.13181	0	1.03181	0	1.01461	0	1.39985	0	1.01515	0	1.39787	0	1.02807	0	1.39674	0	1.09861	0	1.39287	0	1.18265	0	1.39746	0	1.25429	0
1.07427	0	1.43	0	1.42503	0	1.24013	0	1.17386	0	1.05102	0	0.973567	0	1.147	0	1.62	0	1.58272	0	1.48316	0	1.24695	0	1.14596	0	1.04471	0	1.02729	0	1.42983	0	1.02784	0	1.42782	0	1.0409	0	1.42665	0	1.11228	0	1.42276	0	1.19733	0	1.42736	0	1.26979	0
1.09226	0	1.46	0	1.45415	0	1.26567	0	1.19432	0	1.06822	0	0.987852	0	1.16116	0	1.64	0	1.60226	0	1.50147	0	1.26234	0	1.1601	0	1.05761	0	1.03998	0	1.45982	0	1.04053	0	1.45778	0	1.05373	0	1.45656	0	1.12595	0	1.45265	0	1.21202	0	1.45727	0	1.28529	0
1.11025	0	1.49	0	1.48327	0	1.2912	0	1.21478	0	1.08541	0	1.00214	0	1.17532	0	1.66	0	1.6218	0	1.51978	0	1.27774	0	1.17425	0	1.07051	0	1.05266	0	1.48981	0	1.05322	0	1.48773	0	1.06655	0	1.48647	0	1.13962	0	1.48255	0	1.2267	0	1.48717	0	1.30079	0
1.12824	0	1.52	0	1.51239	0	1.31674	0	1.23525	0	1.10261	0	1.01642	0	1.18948	0	1.68	0	1.64134	0	1.53809	0	1.29313	0	1.1884	0	1.0834	0	1.06534	0	1.51979	0	1.06591	0	1.51769	0	1.07938	0	1.51639	0	1.15328	0	1.51244	0	1.24138	0	1.51707	0	1.3163	0
1.14622	0	1.55	0	1.54151	0	1.34227	0	1.25571	0	1.1198	0	1.03071	0	1.20364	0	1.7	0	1.66088	0	1.5564	0	1.30852	0	1.20255	0	1.0963	0	1.07803	0	1.54978	0	1.07859	0	1.54764	0	1.09221	0	1.5463	0	1.16695	0	1.54233	0	1.25607	0	1.54697	0	1.3318	0
1.16421	0	1.58	0	1.57063	0	1.36781	0	1.27618	0	1.137	0	1.04499	0	1.2178	0	1.72	0	1.68042	0	1.57471	0	1.32392	0	1.21669	0	1.1092	0	1.09071	0	1.57976	0	1.09128	0	1.5776	0	1.10503	0	1.57621	0	1.18062	0	1.57222	0	1.27075	0	1.57687	0	1.3473	0
1.1822	0	1.61	0	1.59975	0	1.39334	0	1.29664	0	1.15419	0	1.05927	0	1.23196	0	1.74	0	1.69996	0	1.59302	0	1.33931	0	1.23084	0	1.1221	0	1.10339	0	1.60975	0	1.10397	0	1.60755	0	1.11786	0	1.60612	0	1.19428	0	1.60211	0	1.28543	0	1.60677	0	1.3628	0
1.20019	0	1.64	0	1.62888	0	1.41888	0	1.3171	0	1.17138	0	1.07356	0	1.24612	0	1.76	0	1.7195	0	1.61133	0	1.35471	0	1.24499	0	1.13499	0	1.11607	0	1.63973	0	1.11666	0	1.63751	0	1.13069	0	1.63603	0	1.20795	0	1.632	0	1.30012	0	1.63667	0	1.37831	0
1.21818	0	1.67	0	1.658	0	1.44441	0	1.33757	0	1.18858	0	1.08784	0	1.26028	0	1.78	0	1.73904	0	1.62964	0	1.3701	0	1.25914	0	1.14789	0	1.12876	0	1.66972	0	1.12935	0	1.66746	0	1.14352	0	1.66594	0	1.22162	0	1.66189	0	1.3148	0	1.66657	0	1.39381	0
1.23616	0	1.7	0	1.68712	0	1.46995	0	1.35803	0	1.20577	0	1.10213	0	1.27444	0	1.8	0	1.75858	0	1.64796	0	1.3855	0	1.27329	0	1.16079	0	1.14144	0	1.69971	0	1.14204	0	1.69742	0	1.15634	0	1.69585	0	1.23528	0	1.69178	0	1.32949	0	1.69647	0	1.40931	0
1.25415	0	1.73	0	1.71624	0	1.49548	0	1.37849	0	1.22297	0	1.11641	0	1.2886	0	1.82	0	1.77812	0	1.66627	0	1.40089	0	1.28743	0	1.17369	0	1.15412	0	1.72969	0	1.15473	0	1.72737	0	1.16917	0	1.72577	0	1.24895	0	1.72167	0	1.34417	0	1.72637	0	1.42481	0
1.27214	0	1.76	0	1.74536	0	1.52102	0	1.39896	0	1.24016	0	1.1307	0	1.30276	0	1.84	0	1.79766	0	1.68458	0	1.41629	0	1.30158	0	1.18658	0	1.1668	0	1.75968	0	1.16742	0	1.75733	0	1.182	0	1.75568	0	1.26262	0	1.75156	0	1.35885	0	1.75627	0	1.44032	0
1.29013	0	1.79	0	1.77448	0	1.54655	0	1.41942	0	1.25736	0	1.14498	0	1.31692	0	1.86	0	1.8172	0	1.70289	0	1.43168	0	1.31573	0	1.19948	0	1.17949	0	1.78966	0	1.18011	0	1.78728	0	1.19482	0	1.78559	0	1.27629	0	1.78146	0	1.37354	0	1.78617	0	1.45582	0
1.30812	0	1.82	0	1.8036	0	1.57209	0	1.43988	0	1.27455	0	1.15927	0	1.33108	0	1.88	0	1.83674	0	1.7212	0	1.44707	0	1.32987	0	1.21238	0	1.19217	0	1.81965	0	1.1928	0	1.81724	0	1.20765	0	1.8155	0	1.28995	0	1.81135	0	1.38822	0	1.81607	0	1.47132	0
1.32611	0	1.85	0	1.83272	0	1.59762	0	1.46035	0	1.29174	0	1.17355	0	1.34524	0	1.9	0	1.85628	0	1.73951	0	1.46247	0	1.34402	0	1.22528	0	1.20485	0	1.84963	0	1.20549	0	1.84719	0	1.22048	0	1.84541	0	1.30362	0	1.84124	0	1.4029	0	1.84597	0	1.48682	0
1.34409	0	1.88	0	1.86184	0	1.62316	0	1.48081	0	1.30894	0	1.18784	0	1.3594	0	1.92	0	1.87582	0	1.75782	0	1.47786	0	1.35817	0	1.23818	0	1.21753	0	1.87962	0	1.21818	0	1.87715	0	1.2333	0	1.87532	0	1.31729	0	1.87113	0	1.41759	0	1.87587	0	1.50232	0
1.36208	0	1.91	0	1.89097	0	1.6487	0	1.50128	0	1.32613	0	1.20212	0	1.37356	0	1.94	0	1.89535	0	1.77613	0	1.49326	0	1.37232	0	1.25107	0	1.23022	0	1.9096	0	1.23087	0	1.9071	0	1.24613	0	1.90523	0	1.33095	0	1.90102	0	1.43227	0	1.90577	0	1.51783	0
1.38007	0	1.94	0	1.92009	0	1.67423	0	1.52174	0	1.34333	0	1.21641	0	1.38773	0	1.96	0	1.9149	0	1.79444	0	1.50865	0	1.38647	0	1.26397	0	1.2429	0	1.93959	0	1.24355	0	1.93706	0	1.25896	0	1.93515	0	1.34462	0	1.93091	0	1.44695	0	1.93568	0	1.53333	0
1.39806	0	1.97	0	1.94921	0	1.69976	0	1.5422	0	1.36052	0	1.23069	0	1.40189	0	1.98	0	1.93443	0	1.81275	0	1.52405	0	1.40061	0	1.27687	0	1.25558	0	1.96958	0	1.25625	0	1.96701	0	1.27178	0	1.96506	0	1.35829	0	1.9608	0	1.46164	0	1.96558	0	1.54883	0
0	-1e-06	0	-0.023021	0	-0.000385	0	-0.009248	0	-0.004299	0	-0.000629	0	0.004839	0	0.012663	0	0.369115	0	0.257222	0	0.17433	0	0.102511	0	0.073154	0	0.0574	0	0.015745	0	-0.242758	0	0.021671	0	-0.201932	0	0.031332	0	-0.147242	0	0.058461	0	-0.177421	0	0.088853	66.3513	-0.16758	636.346	0.132063
0	0.000665	0	0.192305	0	0.099314	0	0.048714	0	0.016484	0	0.00826	0	0.003882	0	0.000505	0	0.056634	0	0.03188	0	0.015671	0	0.005889	0	0.003005	0	0.001688	0	0.000254	0	0.331933	0	0.00036	0	0.321808	0	0.000622	0	0.345589	0	0.002053	0	0.341083	0	0.004204	96.6057	0.353799	697.97	0.007463
0	15466.5	0	3694.04	0	1315.14	0	-1950.49	0	-2882.32	0	580.48	0	12954.2	0	272802	0	25012.8	0	40054.8	0	48965.6	0	62674.7	0	58624	0	49762.3	0	206544	0	30707.1	0	170794	0	25022.7	0	129608	0	18347.6	0	109881	0	24000.8	0	89837.7	101.797	23874.9	711.886	68760
0	1.7722e+06	0	131070	0	150600	0	159391	0	172790	0	175128	0	194386	0	2.34606e+06	0	137914	0	172129	0	199100	0	263105	0	235638	0	210560	0	1.52276e+06	0	115852	0	1.08966e+06	0	110124	0	636650	0	102315	0	449760	0	107819	0	337828	123.863	105382	735.618	255715
0	0	0	-0.024306	0	-0.002152	0	-0.007485	0	-0.002153	0	-0.003257	0	0.002837	0	0.005187	0	0.34458	0	0.231013	0	0.152725	0	0.088247	0	0.062428	0	0.050694	0	0.01118	0	-0.389041	0	0.016151	0	-0.322039	0	0.023922	0	-0.245332	0	0.045025	0	-0.297997	0	0.071063	148.142	-0.302056	739.23	0.108626
0	-0.032806	0	-0.736254	0	-0.521484	0	-0.378246	0	-0.217844	0	-0.151041	0	-0.09469	0	0	0	0.030581	0	0.021687	0	0.014532	0	0.008261	0	0.005947	0	0.004486	0	0.002398	0	-0.941662	0	0.004725	0	-0.920605	0	0.007621	0	-0.919112	0	0.014222	0	-0.918743	0	0.021802	219.108	-0.913439	746.89	0.033706
0	-0.0052	0	-0.355154	0	-0.220886	0	-0.160084	0	-0.08938	0	-0.060355	0	-0.035976	0	0	0	0.173887	0	0.11052	0	0.073892	0	0.042121	0	0.029899	0	0.02462	0	0.00634	0	-0.751148	0	0.009698	0	-0.70891	0	0.014624	0	-0.684625	0	0.027236	0	-0.702728	0	0.040865	252.502	-0.698427	820.32	0.066199
0	0.005172	0	0.2984	0	0.2184	0	0.143152	0	0.08262	0	0.059079	0	0.043702	0	0.016283	0	0.534905	0	0.373343	0	0.250698	0	0.14662	0	0.105543	0	0.08251	0	0.019432	0	0.218942	0	0.027153	0	0.274071	0	0.039908	0	0.370895	0	0.074176	0	0.311263	0	0.114516	268.488	0.346246	877.591	0.177666
0	0.033032	0	0.717414	0	0.530195	0	0.35252	0	0.204162	0	0.151904	0	0.111563	0	0.049474	0	0.808789	0	0.589641	0	0.411935	0	0.246573	0	0.176453	0	0.134531	0	0.044522	0	0.814992	0	0.057402	0	0.805811	0	0.08014	0	0.84701	0	0.152402	0	0.84978	0	0.225343	391.3	0.874064	910.714	0.304738
MostSuccessfulParameters
Future		Reflexivity(%)		TradingWindow		Gesture		History		Epsilon		NEB
6	25	0.070781	28	5	72	0.200666	30	7	11	0.050742	58	0	1000
7.26	11	1.07917	14	6.3	35	0.218615	33	45.55	7	0.062733	61	0.01	0
8.52	8	2.08755	20	7.6	38	0.236564	21	84.1	9	0.074725	58	0.02	0
9.78	23	3.09594	22	8.9	76	0.254513	26	122.65	18	0.086716	71	0.03	0
11.04	9	4.10432	19	10.2	30	0.272462	37	161.2	12	0.098707	49	0.04	0
12.3	10	5.11271	24	11.5	19	0.290411	31	199.75	5	0.110698	66	0.05	0
13.56	13	6.1211	17	12.8	54	0.30836	26	238.3	9	0.122689	72	0.06	0
14.82	22	7.12948	20	14.1	24	0.326309	27	276.85	18	0.13468	65	0.07	0
16.08	12	8.13787	19	15.4	12	0.344257	33	315.4	9	0.146671	65	0.08	0
17.34	15	9.14625	21	16.7	17	0.362206	21	353.95	15	0.158662	48	0.09	0
18.6	16	10.1546	17	18	33	0.380155	27	392.5	6	0.170653	61	0.1	0
19.86	19	11.163	20	19.3	19	0.398104	25	431.05	6	0.182644	56	0.11	0
21.12	11	12.1714	22	20.6	21	0.416053	15	469.6	17	0.194635	60	0.12	0
22.38	12	13.1798	29	21.9	31	0.434002	22	508.15	12	0.206627	62	0.13	0
23.64	11	14.1882	27	23.2	14	0.451951	19	546.7	9	0.218618	57	0.14	0
24.9	16	15.1966	14	24.5	7	0.4699	26	585.25	9	0.230609	63	0.15	0
26.16	12	16.205	14	25.8	25	0.487849	36	623.8	9	0.2426	28	0.16	0
27.42	11	17.2133	17	27.1	23	0.505798	27	662.35	9	0.254591	0	0.17	0
28.68	9	18.2217	20	28.4	16	0.523747	29	700.9	9	0.266582	0	0.18	0
29.94	21	19.2301	14	29.7	11	0.541696	22	739.45	10	0.278573	0	0.19	0
31.2	11	20.2385	17	31	31	0.559645	23	778	11	0.290564	0	0.2	0
32.46	4	21.2469	12	32.3	7	0.577594	14	816.55	10	0.302555	0	0.21	0
33.72	3	22.2553	7	33.6	12	0.595543	17	855.1	8	0.314546	0	0.22	0
34.98	18	23.2637	22	34.9	24	0.613491	24	893.65	9	0.326537	0	0.23	0
36.24	9	24.272	19	36.2	8	0.63144	17	932.2	10	0.338528	0	0.24	0
37.5	8	25.2804	18	37.5	7	0.649389	34	970.75	11	0.35052	0	0.25	0
38.76	14	26.2888	27	38.8	21	0.667338	28	1009.3	9	0.362511	0	0.26	0
40.02	9	27.2972	10	40.1	6	0.685287	21	1047.85	9	0.374502	0	0.27	0
41.28	5	28.3056	15	41.4	13	0.703236	15	1086.4	4	0.386493	0	0.28	0
42.54	6	29.314	14	42.7	8	0.721185	27	1124.95	12	0.398484	0	0.29	0
43.8	17	30.3224	14	44	16	0.739134	33	1163.5	8	0.410475	0	0.3	0
45.06	7	31.3307	16	45.3	6	0.757083	17	1202.05	16	0.422466	0	0.31	0
46.32	6	32.3391	7	46.6	8	0.775032	20	1240.6	7	0.434457	0	0.32	0
47.58	10	33.3475	17	47.9	17	0.792981	17	1279.15	7	0.446448	0	0.33	0
48.84	14	34.3559	10	49.2	6	0.81093	18	1317.7	14	0.458439	0	0.34	0
50.1	10	35.3643	18	50.5	7	0.828879	17	1356.25	8	0.47043	0	0.35	0
51.36	8	36.3727	15	51.8	8	0.846828	12	1394.8	6	0.482422	0	0.36	0
52.62	7	37.3811	11	53.1	5	0.864777	19	1433.35	10	0.494413	0	0.37	0
53.88	21	38.3894	8	54.4	4	0.882725	15	1471.9	14	0.506404	0	0.38	0
55.14	7	39.3978	12	55.7	5	0.900674	11	1510.45	12	0.518395	0	0.39	0
56.4	8	40.4062	17	57	8	0.918623	13	1549	14	0.530386	0	0.4	0
57.66	8	41.4146	12	58.3	6	0.936572	15	1587.55	11	0.542377	0	0.41	0
58.92	17	42.423	19	59.6	8	0.954521	13	1626.1	10	0.554368	0	0.42	0
60.18	8	43.4314	10	60.9	15	0.97247	20	1664.65	12	0.566359	0	0.43	0
61.44	10	44.4397	7	62.2	6	0.990419	7	1703.2	4	0.57835	0	0.44	0
62.7	9	45.4481	2	63.5	8	1.00837	0	1741.75	12	0.590341	0	0.45	0
63.96	16	46.4565	13	64.8	7	1.02632	0	1780.3	7	0.602332	0	0.46	0
65.22	5	47.4649	13	66.1	9	1.04427	0	1818.85	8	0.614324	0	0.47	0
66.48	8	48.4733	8	67.4	3	1.06221	0	1857.4	14	0.626315	0	0.48	0
67.74	5	49.4817	8	68.7	12	1.08016	0	1895.95	15	0.638306	0	0.49	0
69	12	50.4901	10	70	6	1.09811	0	1934.5	11	0.650297	0	0.5	0
70.26	3	51.4984	7	71.3	5	1.11606	0	1973.05	11	0.662288	0	0.51	0
71.52	8	52.5068	7	72.6	1	1.13401	0	2011.6	6	0.674279	0	0.52	0
72.78	21	53.5152	7	73.9	5	1.15196	0	2050.15	6	0.68627	0	0.53	0
74.04	7	54.5236	8	75.2	3	1.16991	0	2088.7	9	0.698261	0	0.54	0
75.3	6	55.532	6	76.5	5	1.18786	0	2127.25	4	0.710252	0	0.55	0
76.56	16	56.5404	8	77.8	8	1.20581	0	2165.8	14	0.722243	0	0.56	0
77.82	13	57.5488	3	79.1	3	1.22375	0	2204.35	10	0.734234	0	0.57	0
79.08	7	58.5571	4	80.4	1	1.2417	0	2242.9	9	0.746225	0	0.58	0
80.34	5	59.5655	6	81.7	4	1.25965	0	2281.45	11	0.758217	0	0.59	0
81.6	6	60.5739	6	83	3	1.2776	0	2320	11	0.770208	0	0.6	0
82.86	10	61.5823	8	84.3	5	1.29555	0	2358.55	13	0.782199	0	0.61	0
84.12	7	62.5907	8	85.6	2	1.3135	0	2397.1	8	0.79419	0	0.62	0
85.38	9	63.5991	9	86.9	7	1.33145	0	2435.65	10	0.806181	0	0.63	0
86.64	8	64.6075	4	88.2	0	1.3494	0	2474.2	9	0.818172	0	0.64	0
87.9	13	65.6158	3	89.5	1	1.36735	0	2512.75	11	0.830163	0	0.65	0
89.16	2	66.6242	11	90.8	3	1.3853	0	2551.3	10	0.842154	0	0.66	0
90.42	7	67.6326	4	92.1	2	1.40324	0	2589.85	9	0.854145	0	0.67	0
91.68	10	68.641	3	93.4	4	1.42119	0	2628.4	15	0.866136	0	0.68	0
92.94	15	69.6494	7	94.7	2	1.43914	0	2666.95	12	0.878127	0	0.69	0
94.2	14	70.6578	2	96	9	1.45709	0	2705.5	6	0.890119	0	0.7	0
95.46	13	71.6662	5	97.3	1	1.47504	0	2744.05	6	0.90211	0	0.71	0
96.72	8	72.6745	3	98.6	3	1.49299	0	2782.6	15	0.914101	0	0.72	0
97.98	7	73.6829	5	99.9	1	1.51094	0	2821.15	14	0.926092	0	0.73	0
99.24	4	74.6913	3	101.2	2	1.52889	0	2859.7	11	0.938083	0	0.74	0
100.5	6	75.6997	1	102.5	1	1.54684	0	2898.25	12	0.950074	0	0.75	0
101.76	12	76.7081	4	103.8	4	1.56479	0	2936.8	5	0.962065	0	0.76	0
103.02	4	77.7165	3	105.1	2	1.58273	0	2975.35	9	0.974056	0	0.77	0
104.28	3	78.7249	4	106.4	1	1.60068	0	3013.9	13	0.986047	0	0.78	0
105.54	7	79.7332	2	107.7	1	1.61863	0	3052.45	10	0.998038	0	0.79	0
106.8	19	80.7416	1	109	2	1.63658	0	3091	12	1.01003	0	0.8	0
108.06	8	81.75	5	110.3	2	1.65453	0	3129.55	12	1.02202	0	0.81	0
109.32	10	82.7584	3	111.6	0	1.67248	0	3168.1	10	1.03401	0	0.82	0
110.58	9	83.7668	2	112.9	6	1.69043	0	3206.65	9	1.046	0	0.83	0
111.84	11	84.7752	4	114.2	1	1.70838	0	3245.2	10	1.05799	0	0.84	0
113.1	11	85.7836	3	115.5	1	1.72633	0	3283.75	8	1.06998	0	0.85	0
114.36	4	86.7919	3	116.8	2	1.74427	0	3322.3	14	1.08198	0	0.86	0
115.62	8	87.8003	3	118.1	1	1.76222	0	3360.85	11	1.09397	0	0.87	0
116.88	9	88.8087	4	119.4	1	1.78017	0	3399.4	14	1.10596	0	0.88	0
118.14	2	89.8171	2	120.7	2	1.79812	0	3437.95	7	1.11795	0	0.89	0
119.4	6	90.8255	1	122	3	1.81607	0	3476.5	5	1.12994	0	0.9	0
120.66	3	91.8339	2	123.3	1	1.83402	0	3515.05	10	1.14193	0	0.91	0
121.92	10	92.8423	2	124.6	0	1.85197	0	3553.6	6	1.15392	0	0.92	0
123.18	5	93.8506	0	125.9	2	1.86992	0	3592.15	9	1.16591	0	0.93	0
124.44	11	94.859	0	127.2	0	1.88787	0	3630.7	11	1.1779	0	0.94	0
125.7	6	95.8674	1	128.5	0	1.90582	0	3669.25	8	1.1899	0	0.95	0
126.96	12	96.8758	1	129.8	1	1.92376	0	3707.8	12	1.20189	0	0.96	0
128.22	7	97.8842	1	131.1	1	1.94171	0	3746.35	10	1.21388	0	0.97	0
129.48	5	98.8926	4	132.4	0	1.95966	0	3784.9	6	1.22587	0	0.98	0
130.74	7	99.901	1	133.7	1	1.97761	0	3823.45	5	1.23786	0	0.99	0
0	61.732	0	31.3599	0	34.166	0	0.555015	0	1907.19	0	0.148872	0	0
0	1345.26	0	545.611	0	807.27	0	0.050176	0	1.22288e+06	0	0.003239	0	0
119.643	203.626	112.413	796.178	112.413	1245.31	101.599	207.654	92.9445	-10.9709	69.4258	32.7336	67.3212	nan
0	1816.09	0	2910.62	0	3923.6	0	1914.66	0	1795.76	0	1828.69	0	nan
0	59	0	26.4783	0	25	0	0.534045	0	1912	0	0.146686	0	0
119.052	10	112.413	2.47049	107.979	6	99.1813	0.22875	92.2702	186	67.3212	0.060381	67.3212	0
0	28	0	12.6057	0	11	0	0.355135	0	951	0	0.099232	0	0
0	93	0	45.3065	0	48	0	0.737962	0	2859	0	0.197875	0	0
118.178	124	112.413	78.0895	105.908	97	99.1778	0.946795	91.2932	3645	67.3212	0.239126	67.3212	0
LessSuccessfulParameters
Future		Reflexivity(%)		TradingWindow		Gesture		History		Epsilon		NEB
6	23	0.082988	10	5	58	0.200859	18	10	9	0.050002	66	0	1000
7.26	8	1.09176	7	6.25	27	0.218849	22	48.38	15	0.062002	63	0.01	0
8.52	12	2.10052	7	7.5	24	0.23684	16	86.76	9	0.074001	62	0.02	0
9.78	20	3.10929	9	8.75	44	0.254831	19	125.14	9	0.086001	62	0.03	0
11.04	8	4.11806	7	10	47	0.272821	23	163.52	11	0.098001	59	0.04	0
12.3	6	5.12683	10	11.25	28	0.290812	20	201.9	13	0.110001	51	0.05	0
13.56	10	6.1356	6	12.5	24	0.308803	18	240.28	6	0.122001	62	0.06	0
14.82	25	7.14436	8	13.75	25	0.326793	21	278.66	10	0.134001	51	0.07	0
16.08	8	8.15313	10	15	37	0.344784	16	317.04	10	0.146	65	0.08	0
17.34	7	9.1619	6	16.25	17	0.362774	15	355.42	9	0.158	57	0.09	0
18.6	9	10.1707	6	17.5	23	0.380765	17	393.8	11	0.17	57	0.1	0
19.86	11	11.1794	7	18.75	16	0.398756	12	432.18	11	0.182	55	0.11	0
21.12	5	12.1882	8	20	32	0.416746	18	470.56	7	0.194	61	0.12	0
22.38	8	13.197	9	21.25	13	0.434737	10	508.94	10	0.206	53	0.13	0
23.64	6	14.2057	2	22.5	15	0.452728	21	547.32	12	0.217999	60	0.14	0
24.9	19	15.2145	6	23.75	16	0.470718	15	585.7	10	0.229999	65	0.15	0
26.16	5	16.2233	7	25	26	0.488709	23	624.08	15	0.241999	51	0.16	0
27.42	8	17.232	9	26.25	18	0.5067	20	662.46	13	0.253999	0	0.17	0
28.68	4	18.2408	7	27.5	15	0.52469	19	700.84	8	0.265999	0	0.18	0
29.94	14	19.2496	8	28.75	15	0.542681	16	739.22	14	0.277999	0	0.19	0
31.2	7	20.2584	11	30	18	0.560671	11	777.6	8	0.289998	0	0.2	0
32.46	3	21.2671	14	31.25	13	0.578662	15	815.98	10	0.301998	0	0.21	0
33.72	8	22.2759	4	32.5	13	0.596653	16	854.36	7	0.313998	0	0.22	0
34.98	15	23.2847	5	33.75	13	0.614643	18	892.74	6	0.325998	0	0.23	0
36.24	6	24.2934	7	35	22	0.632634	20	931.12	11	0.337998	0	0.24	0
37.5	12	25.3022	9	36.25	6	0.650625	18	969.5	9	0.349998	0	0.25	0
38.76	14	26.311	10	37.5	7	0.668615	20	1007.88	18	0.361997	0	0.26	0
40.02	7	27.3197	8	38.75	10	0.686606	33	1046.26	14	0.373997	0	0.27	0
41.28	4	28.3285	8	40	30	0.704596	24	1084.64	14	0.385997	0	0.28	0
42.54	10	29.3373	13	41.25	8	0.722587	24	1123.02	13	0.397997	0	0.29	0
43.8	12	30.346	15	42.5	13	0.740578	27	1161.4	13	0.409997	0	0.3	0
45.06	9	31.3548	7	43.75	17	0.758568	25	1199.78	5	0.421997	0	0.31	0
46.32	7	32.3636	9	45	9	0.776559	25	1238.16	13	0.433996	0	0.32	0
47.58	8	33.3723	7	46.25	8	0.79455	30	1276.54	12	0.445996	0	0.33	0
48.84	17	34.3811	10	47.5	9	0.81254	31	1314.92	4	0.457996	0	0.34	0
50.1	2	35.3899	4	48.75	7	0.830531	36	1353.3	9	0.469996	0	0.35	0
51.36	6	36.3986	7	50	7	0.848522	29	1391.68	7	0.481996	0	0.36	0
52.62	6	37.4074	5	51.25	12	0.866512	27	1430.06	7	0.493996	0	0.37	0
53.88	19	38.4162	11	52.5	8	0.884503	37	1468.44	10	0.505995	0	0.38	0
55.14	12	39.425	9	53.75	11	0.902493	27	1506.82	9	0.517995	0	0.39	0
56.4	8	40.4337	7	55	14	0.920484	36	1545.2	11	0.529995	0	0.4	0
57.66	6	41.4425	7	56.25	7	0.938475	27	1583.58	9	0.541995	0	0.41	0
58.92	22	42.4513	3	57.5	6	0.956465	41	1621.96	12	0.553995	0	0.42	0
60.18	6	43.46	5	58.75	5	0.974456	24	1660.34	11	0.565995	0	0.43	0
61.44	6	44.4688	5	60	14	0.992447	20	1698.72	12	0.577994	0	0.44	0
62.7	7	45.4776	5	61.25	10	1.01044	0	1737.1	10	0.589994	0	0.45	0
63.96	21	46.4863	11	62.5	7	1.02843	0	1775.48	8	0.601994	0	0.46	0
65.22	3	47.4951	8	63.75	5	1.04642	0	1813.86	10	0.613994	0	0.47	0
66.48	11	48.5039	7	65	10	1.06441	0	1852.24	10	0.625994	0	0.48	0
67.74	10	49.5126	17	66.25	3	1.0824	0	1890.62	4	0.637994	0	0.49	0
69	16	50.5214	5	67.5	6	1.10039	0	1929	10	0.649993	0	0.5	0
70.26	7	51.5302	8	68.75	3	1.11838	0	1967.38	20	0.661993	0	0.51	0
71.52	6	52.5389	10	70	7	1.13637	0	2005.76	13	0.673993	0	0.52	0
72.78	17	53.5477	9	71.25	3	1.15436	0	2044.14	9	0.685993	0	0.53	0
74.04	10	54.5565	13	72.5	1	1.17235	0	2082.52	7	0.697993	0	0.54	0
75.3	9	55.5652	7	73.75	4	1.19034	0	2120.9	8	0.709993	0	0.55	0
76.56	4	56.574	7	75	7	1.20833	0	2159.28	11	0.721992	0	0.56	0
77.82	15	57.5828	13	76.25	1	1.22633	0	2197.66	3	0.733992	0	0.57	0
79.08	8	58.5915	14	77.5	5	1.24432	0	2236.04	11	0.745992	0	0.58	0
80.34	8	59.6003	8	78.75	4	1.26231	0	2274.42	11	0.757992	0	0.59	0
81.6	8	60.6091	15	80	7	1.2803	0	2312.8	10	0.769992	0	0.6	0
82.86	18	61.6179	8	81.25	7	1.29829	0	2351.18	6	0.781992	0	0.61	0
84.12	10	62.6266	9	82.5	4	1.31628	0	2389.56	11	0.793991	0	0.62	0
85.38	5	63.6354	12	83.75	5	1.33427	0	2427.94	8	0.805991	0	0.63	0
86.64	9	64.6442	10	85	10	1.35226	0	2466.32	9	0.817991	0	0.64	0
87.9	18	65.6529	9	86.25	7	1.37025	0	2504.7	11	0.829991	0	0.65	0
89.16	6	66.6617	13	87.5	3	1.38824	0	2543.08	11	0.841991	0	0.66	0
90.42	8	67.6705	14	88.75	2	1.40623	0	2581.46	4	0.853991	0	0.67	0
91.68	5	68.6792	11	90	6	1.42422	0	2619.84	6	0.86599	0	0.68	0
92.94	17	69.688	14	91.25	4	1.44221	0	2658.22	14	0.87799	0	0.69	0
94.2	5	70.6968	9	92.5	3	1.4602	0	2696.6	15	0.88999	0	0.7	0
95.46	4	71.7055	12	93.75	0	1.47819	0	2734.98	7	0.90199	0	0.71	0
96.72	2	72.7143	16	95	2	1.49618	0	2773.36	16	0.91399	0	0.72	0
97.98	14	73.7231	14	96.25	6	1.51418	0	2811.74	10	0.92599	0	0.73	0
99.24	9	74.7318	11	97.5	1	1.53217	0	2850.12	10	0.937989	0	0.74	0
100.5	13	75.7406	9	98.75	1	1.55016	0	2888.5	10	0.949989	0	0.75	0
101.76	8	76.7494	22	100	4	1.56815	0	2926.88	14	0.961989	0	0.76	0
103.02	11	77.7581	14	101.25	7	1.58614	0	2965.26	13	0.973989	0	0.77	0
104.28	7	78.7669	11	102.5	1	1.60413	0	3003.64	10	0.985989	0	0.78	0
105.54	8	79.7757	18	103.75	3	1.62212	0	3042.02	8	0.997989	0	0.79	0
106.8	23	80.7844	9	105	2	1.64011	0	3080.4	7	1.00999	0	0.8	0
108.06	8	81.7932	13	106.25	2	1.6581	0	3118.78	8	1.02199	0	0.81	0
109.32	10	82.802	7	107.5	1	1.67609	0	3157.16	10	1.03399	0	0.82	0
110.58	7	83.8108	18	108.75	1	1.69408	0	3195.54	12	1.04599	0	0.83	0
111.84	23	84.8195	12	110	8	1.71207	0	3233.92	16	1.05799	0	0.84	0
113.1	7	85.8283	13	111.25	2	1.73006	0	3272.3	11	1.06999	0	0.85	0
114.36	6	86.8371	9	112.5	1	1.74805	0	3310.68	10	1.08199	0	0.86	0
115.62	9	87.8458	15	113.75	2	1.76604	0	3349.06	10	1.09399	0	0.87	0
116.88	11	88.8546	21	115	3	1.78403	0	3387.44	9	1.10599	0	0.88	0
118.14	7	89.8634	16	116.25	1	1.80202	0	3425.82	8	1.11799	0	0.89	0
119.4	8	90.8721	14	117.5	0	1.82002	0	3464.2	11	1.12999	0	0.9	0
120.66	14	91.8809	6	118.75	0	1.83801	0	3502.58	6	1.14199	0	0.91	0
121.92	13	92.8897	11	120	5	1.856	0	3540.96	9	1.15399	0	0.92	0
123.18	11	93.8984	19	121.25	0	1.87399	0	3579.34	11	1.16599	0	0.93	0
124.44	6	94.9072	18	122.5	0	1.89198	0	3617.72	13	1.17799	0	0.94	0
125.7	10	95.916	17	123.75	1	1.90997	0	3656.1	6	1.18999	0	0.95	0
126.96	20	96.9247	17	125	1	1.92796	0	3694.48	9	1.20199	0	0.96	0
128.22	7	97.9335	11	126.25	1	1.94595	0	3732.86	13	1.21399	0	0.97	0
129.48	10	98.9423	11	127.5	0	1.96394	0	3771.24	4	1.22599	0	0.98	0
130.74	5	99.951	1	128.75	3	1.98193	0	3809.62	3	1.23798	0	0.99	0
0	68.507	0	56.7384	0	37.068	0	0.654557	0	1889.14	0	0.149941	0	0
-2.31584e+77	1384.83	0	840.698	0	842.979	0	0.056268	0	1.20878e+06	0	0.003533	0	0
129.102	-33.0941	123.309	-323.951	122.886	1061.59	112.396	-345.331	105.099	18.9524	86.5659	8.88482	71.1644	nan
0	1784.61	0	1877.32	0	3352.16	0	1844.09	0	1775.22	0	1768.61	0	nan
0	69	0	61.2118	0	28	0	0.699628	0	1878	0	0.150087	0	0
127.799	10	123.309	6.19284	120.374	6	112.325	0.248149	104.505	190	78.4829	0.057795	71.1644	0
0	37	0	31.115	0	13	0	0.454553	0	963	0	0.097166	0	0
0	101	0	81.6827	0	54	0	0.860057	0	2854	0	0.202459	0	0
127.174	126	123.309	96.2245	120.044	99	112.009	0.97213	101.835	3614	77.131	0.24224	71.1644	0
Pareto
NAV
0	1918
2536.54	608
5073.07	795
7609.61	869
10146.1	786
12682.7	728
15219.2	679
17755.7	550
20292.3	453
22828.8	419
25365.4	354
27901.9	283
30438.4	240
32975	206
35511.5	184
38048	133
40584.6	122
43121.1	92
45657.6	77
48194.2	54
50730.7	72
53267.2	41
55803.8	41
58340.3	25
60876.8	30
63413.4	32
65949.9	26
68486.5	21
71023	20
73559.5	13
76096.1	14
78632.6	12
81169.1	12
83705.7	8
86242.2	2
88778.7	6
91315.3	10
93851.8	4
96388.3	3
98924.9	2
101461	8
103998	5
106534	1
109071	4
111608	1
114144	1
116681	2
119217	5
121754	1
124290	4
126827	2
129363	2
131900	0
134436	2
136973	4
139509	2
142046	0
144583	1
147119	1
149656	0
152192	0
154729	0
157265	0
159802	0
162338	1
164875	2
167411	1
169948	0
172484	1
175021	0
177557	1
180094	0
182631	0
185167	0
187704	0
190240	0
192777	1
195313	1
197850	0
200386	0
202923	1
205459	0
207996	0
210532	0
213069	0
215606	0
218142	0
220679	0
223215	0
225752	0
228288	0
230825	0
233361	0
235898	0
238434	0
240971	0
243507	0
246044	0
248580	0
251117	1
0	16875.4
0	3.20651e+08
0	27847.6
0	184457
0	12764.9
0	0
0	4962.03
0	23530.9
0	48351.4
Systemics
Market($)		Biased/Pt(%)		True/Pt(%)		FormalSpread(%)		Return(%)		Volume(bsp)		Banruptcy(%)		MarketPerfYTD(%)		w-Volatility		m-Volatility		6m-Volatility		P[t-w,t]/P[t-2w,t-w](%)		Crash		TrendCounter		Hawkes
20.3635	361	0.847576	11851	0.000282	10240	0	1788	-31.8033	1	0	735	0	11692	nan	0	0	32183	0.001913	14589	0.007961	3279	-36.6017	1	0	57464	-77	2	0	1899
25.5843	1729	4.57151	17602	3.90264	12152	1.83342	6201	-30.9593	0	41.33	804	0.984	9	inf	0	0.012683	16205	0.01474	18430	0.022644	9033	-35.6685	0	0.02	0	-75.46	2	0.091214	2806
30.805	2190	8.29546	10428	7.80501	10838	3.66684	8179	-30.1154	0	82.66	913	1.968	16	inf	0	0.025365	5079	0.027567	10429	0.037328	7420	-34.7353	1	0.04	0	-73.92	1	0.182429	1815
36.0257	1851	12.0194	6472	11.7074	7951	5.50026	8076	-29.2714	1	123.99	1186	2.952	2919	inf	0	0.038048	1934	0.040394	5769	0.052012	7147	-33.8021	0	0.06	0	-72.38	2	0.273643	1531
41.2464	2119	15.7433	3870	15.6097	5086	7.33368	6493	-28.4274	2	165.32	1308	3.936	139	inf	0	0.050731	938	0.053221	3316	0.066695	6098	-32.8689	0	0.08	0	-70.84	2	0.364857	1474
46.4671	1837	19.4673	2339	19.5121	3323	9.1671	5135	-27.5834	1	206.65	1671	4.92	1074	inf	0	0.063413	474	0.066048	1954	0.081379	5157	-31.9357	1	0.1	0	-69.3	7	0.456071	2559
51.6878	2100	23.1912	1548	23.4145	2166	11.0005	4090	-26.7394	1	247.98	2050	5.904	4626	inf	0	0.076096	300	0.078875	1094	0.096062	4071	-31.0025	0	0.12	0	-67.76	6	0.547286	2128
56.9085	1944	26.9152	960	27.3168	1421	12.8339	3221	-25.8954	3	289.31	2160	6.888	43	inf	0	0.088779	156	0.091702	718	0.110746	2775	-30.0693	2	0.14	0	-66.22	15	0.6385	1967
62.1292	2009	30.6391	730	31.2192	1065	14.6674	2621	-25.0514	3	330.64	2518	7.872	891	inf	0	0.101461	79	0.104529	476	0.12543	2354	-29.1361	0	0.16	0	-64.68	8	0.729714	2036
67.3499	2373	34.363	443	35.1215	814	16.5008	2017	-24.2074	2	371.97	2685	8.856	18	inf	0	0.114144	34	0.117356	267	0.140113	1868	-28.2029	4	0.18	0	-63.14	19	0.820929	1964
72.5706	2206	38.087	280	39.0239	545	18.3342	1535	-23.3634	0	413.3	2738	9.84	1997	inf	0	0.126826	39	0.130183	186	0.154797	1787	-27.2698	4	0.2	0	-61.6	11	0.912143	1887
77.7913	2437	41.8109	210	42.9263	433	20.1676	1207	-22.5195	3	454.63	2770	10.824	98	inf	0	0.139509	27	0.14301	89	0.16948	1278	-26.3366	1	0.22	0	-60.06	22	1.00336	1867
83.0121	1988	45.5348	159	46.8286	345	22.001	1018	-21.6755	4	495.96	2805	11.808	21	inf	0	0.152192	22	0.155837	62	0.184164	1047	-25.4034	3	0.24	0	-58.52	22	1.09457	1853
88.2328	1736	49.2588	112	50.731	288	23.8345	835	-20.8315	5	537.29	2763	12.792	28	inf	0	0.164874	6	0.168664	46	0.198848	770	-24.4702	5	0.26	0	-56.98	13	1.18579	1828
93.4535	1468	52.9827	87	54.6334	176	25.6679	680	-19.9875	8	578.62	2758	13.776	208	inf	0	0.177557	5	0.181491	19	0.213531	697	-23.537	3	0.28	0	-55.44	27	1.277	1781
98.6742	1760	56.7067	71	58.5357	129	27.5013	549	-19.1435	3	619.95	2560	14.76	994	inf	0	0.19024	5	0.194318	16	0.228215	584	-22.6038	5	0.3	0	-53.9	18	1.36821	1791
103.895	1944	60.4306	38	62.4381	94	29.3347	472	-18.2995	9	661.28	2411	15.744	133	inf	0	0.202922	4	0.207145	16	0.242898	506	-21.6706	4	0.32	0	-52.36	39	1.45943	1707
109.116	1675	64.1545	47	66.3404	76	31.1681	415	-17.4555	13	702.61	2260	16.728	95	inf	0	0.215605	2	0.219972	9	0.257582	423	-20.7374	4	0.34	0	-50.82	22	1.55064	1600
114.336	1580	67.8785	28	70.2428	53	33.0016	360	-16.6115	14	743.94	2098	17.712	3118	inf	0	0.228288	3	0.232799	5	0.272266	278	-19.8042	10	0.36	0	-49.28	48	1.64186	1596
119.557	1567	71.6024	24	74.1452	32	34.835	290	-15.7675	17	785.27	2002	18.696	370	inf	0	0.24097	4	0.245626	4	0.286949	245	-18.871	6	0.38	0	-47.74	30	1.73307	1590
124.778	1820	75.3264	29	78.0475	45	36.6684	238	-14.9236	16	826.6	1826	19.68	2037	inf	0	0.253653	0	0.258453	2	0.301633	187	-17.9378	13	0.4	0	-46.2	67	1.82429	1552
129.998	1890	79.0503	18	81.9499	27	38.5018	238	-14.0796	30	867.93	1646	20.664	3065	inf	0	0.266336	1	0.27128	3	0.316316	229	-17.0046	26	0.42	0	-44.66	39	1.9155	1452
135.219	1926	82.7742	17	85.8523	29	40.3352	178	-13.2356	33	909.26	1476	21.648	880	inf	0	0.279018	0	0.284107	1	0.331	69	-16.0714	29	0.44	0	-43.12	89	2.00671	1385
140.44	1613	86.4982	12	89.7546	16	42.1686	173	-12.3916	31	950.59	1261	22.632	1183	inf	0	0.291701	0	0.296934	0	0.345684	43	-15.1382	32	0.46	0	-41.58	53	2.09793	1311
145.661	1162	90.2221	11	93.657	17	44.0021	152	-11.5476	47	991.92	1186	23.616	216	inf	0	0.304384	0	0.309761	0	0.360367	29	-14.205	52	0.48	0	-40.04	115	2.18914	1202
150.881	942	93.9461	12	97.5593	17	45.8355	121	-10.7036	74	1033.25	1128	24.6	4031	inf	0	0.317066	0	0.322588	0	0.375051	34	-13.2719	78	0.5	0	-38.5	128	2.28036	1086
156.102	742	97.67	14	101.462	19	47.6689	104	-9.85962	81	1074.58	952	25.584	412	inf	0	0.329749	0	0.335415	0	0.389734	15	-12.3387	96	0.52	0	-36.96	71	2.37157	985
161.323	581	101.394	10	105.364	13	49.5023	114	-9.01563	82	1115.91	866	26.568	465	inf	0	0.342431	0	0.348242	0	0.404418	19	-11.4055	119	0.54	0	-35.42	161	2.46279	936
166.543	572	105.118	4	109.266	9	51.3357	111	-8.17164	142	1157.24	734	27.552	179	inf	0	0.355114	0	0.361069	0	0.419102	30	-10.4723	182	0.56	0	-33.88	92	2.554	818
171.764	641	108.842	15	113.169	13	53.1692	94	-7.32765	209	1198.57	659	28.536	3154	inf	0	0.367797	0	0.373896	0	0.433785	5	-9.53908	245	0.58	0	-32.34	204	2.64521	729
176.985	601	112.566	3	117.071	7	55.0026	86	-6.48366	269	1239.9	576	29.52	672	inf	0	0.380479	0	0.386723	0	0.448469	10	-8.60589	365	0.6	0	-30.8	109	2.73643	693
182.206	660	116.29	4	120.974	4	56.836	61	-5.63967	361	1281.23	490	30.504	435	inf	0	0.393162	0	0.39955	0	0.463152	13	-7.67269	537	0.62	0	-29.26	253	2.82764	654
187.426	805	120.014	9	124.876	7	58.6694	58	-4.79568	589	1322.56	441	31.488	376	inf	0	0.405845	0	0.412377	0	0.477836	0	-6.7395	727	0.64	0	-27.72	156	2.91886	626
192.647	478	123.738	1	128.778	6	60.5028	65	-3.95169	999	1363.89	399	32.472	821	inf	0	0.418527	0	0.425204	0	0.49252	0	-5.80631	1066	0.66	0	-26.18	364	3.01007	566
197.868	396	127.462	0	132.681	2	62.3363	52	-3.10771	1744	1405.22	281	33.456	1268	inf	0	0.43121	0	0.438031	0	0.507203	0	-4.87311	1685	0.68	0	-24.64	209	3.10128	536
203.088	419	131.185	2	136.583	0	64.1697	48	-2.26372	3239	1446.55	294	34.44	1635	inf	0	0.443893	0	0.450858	0	0.521887	0	-3.93992	2520	0.7	0	-23.1	490	3.1925	474
208.309	379	134.909	0	140.485	3	66.0031	43	-1.41973	5828	1487.88	246	35.424	837	inf	0	0.456575	0	0.463685	0	0.53657	0	-3.00672	3982	0.72	0	-21.56	289	3.28371	431
213.53	391	138.633	3	144.388	1	67.8365	40	-0.575738	27477	1529.21	230	36.408	713	inf	0	0.469258	0	0.476512	0	0.551254	0	-2.07353	6015	0.74	0	-20.02	648	3.37493	461
218.751	294	142.357	3	148.29	1	69.6699	43	0.268251	6135	1570.54	210	37.392	194	inf	0	0.481941	0	0.489339	0	0.565938	0	-1.14034	8514	0.76	0	-18.48	788	3.46614	385
223.971	278	146.081	1	152.192	1	71.5034	32	1.11224	4023	1611.87	171	38.376	603	inf	0	0.494623	0	0.502166	0	0.580621	0	-0.207145	9223	0.78	0	-16.94	452	3.55736	344
229.192	175	149.805	1	156.095	3	73.3368	28	1.95623	2220	1653.2	144	39.36	897	inf	0	0.507306	0	0.514993	0	0.595305	0	0.726048	7294	0.8	0	-15.4	1075	3.64857	342
234.413	152	153.529	0	159.997	0	75.1702	26	2.80022	1240	1694.53	142	40.344	246	inf	0	0.519989	0	0.52782	0	0.609988	0	1.65924	4733	0.82	0	-13.86	630	3.73978	317
239.633	138	157.253	0	163.9	0	77.0036	12	3.64421	753	1735.86	126	41.328	28	inf	0	0.532671	0	0.540647	0	0.624672	0	2.59244	3124	0.84	0	-12.32	1476	3.831	267
244.854	177	160.977	3	167.802	4	78.837	21	4.4882	476	1777.19	91	42.312	1334	inf	0	0.545354	0	0.553474	0	0.639356	0	3.52563	2184	0.86	0	-10.78	877	3.92221	246
250.075	165	164.701	0	171.704	0	80.6705	15	5.33219	344	1818.52	90	43.296	8	inf	0	0.558036	0	0.566301	0	0.654039	0	4.45882	1451	0.88	0	-9.24	2153	4.01343	229
255.295	136	168.425	2	175.607	0	82.5039	19	6.17617	238	1859.85	88	44.28	67	inf	0	0.570719	0	0.579128	0	0.668723	0	5.39201	939	0.9	0	-7.7	1306	4.10464	215
260.516	161	172.149	4	179.509	5	84.3373	14	7.02016	139	1901.18	67	45.264	30	inf	0	0.583402	0	0.591955	0	0.683406	0	6.32521	619	0.92	0	-6.16	3245	4.19586	179
265.737	174	175.873	2	183.411	3	86.1707	9	7.86415	100	1942.51	62	46.248	56	inf	0	0.596084	0	0.604782	0	0.69809	0	7.2584	427	0.94	0	-4.62	2075	4.28707	173
270.958	161	179.597	2	187.314	1	88.0041	14	8.70814	86	1983.84	57	47.232	328	inf	0	0.608767	0	0.617609	0	0.712774	0	8.19159	274	0.96	0	-3.08	4812	4.37828	157
276.178	188	183.321	0	191.216	2	89.8376	11	9.55213	51	2025.17	58	48.216	0	inf	0	0.62145	0	0.630436	0	0.727457	0	9.12479	235	0.98	0	-1.54	2714	4.4695	142
281.399	161	187.045	2	195.118	1	91.671	10	10.3961	61	2066.5	39	49.2	0	inf	0	0.634132	0	0.643263	0	0.742141	0	10.058	169	1	36	0	8662	4.56071	118
286.62	91	190.768	0	199.021	0	93.5044	7	11.2401	42	2107.83	30	50.184	1	inf	0	0.646815	0	0.65609	0	0.756824	0	10.9912	126	1.02	0	1.54	4969	4.65193	113
291.84	78	194.492	0	202.923	0	95.3378	8	12.0841	30	2149.16	26	51.168	0	inf	0	0.659498	0	0.668917	0	0.771508	0	11.9244	84	1.04	0	3.08	2175	4.74314	88
297.061	48	198.216	0	206.826	0	97.1712	8	12.9281	31	2190.49	23	52.152	0	inf	0	0.67218	0	0.681744	0	0.786192	0	12.8576	69	1.06	0	4.62	3455	4.83436	88
302.282	74	201.94	1	210.728	4	99.0046	5	13.7721	24	2231.82	24	53.136	0	inf	0	0.684863	0	0.694571	0	0.800875	0	13.7908	38	1.08	0	6.16	1399	4.92557	80
307.503	32	205.664	3	214.63	0	100.838	3	14.6161	24	2273.15	22	54.12	0	inf	0	0.697546	0	0.707398	0	0.815559	0	14.7239	22	1.1	0	7.7	2306	5.01678	60
312.723	30	209.388	2	218.533	3	102.671	5	15.4601	17	2314.48	13	55.104	1	inf	0	0.710228	0	0.720225	0	0.830242	0	15.6571	37	1.12	0	9.24	956	5.108	64
317.944	26	213.112	2	222.435	0	104.505	2	16.304	12	2355.81	17	56.088	2	inf	0	0.722911	0	0.733052	0	0.844926	0	16.5903	18	1.14	0	10.78	1620	5.19921	59
323.165	34	216.836	0	226.337	2	106.338	5	17.148	21	2397.14	14	57.072	2	inf	0	0.735594	0	0.745879	0	0.85961	0	17.5235	15	1.16	0	12.32	671	5.29043	46
328.385	38	220.56	1	230.24	0	108.172	2	17.992	9	2438.47	7	58.056	2	inf	0	0.748276	0	0.758706	0	0.874293	0	18.4567	11	1.18	0	13.86	1101	5.38164	49
333.606	32	224.284	0	234.142	0	110.005	3	18.836	10	2479.8	10	59.04	1	inf	0	0.760959	0	0.771533	0	0.888977	0	19.3899	6	1.2	0	15.4	462	5.47286	41
338.827	56	228.008	0	238.044	0	111.839	2	19.68	8	2521.13	13	60.024	1	inf	0	0.773641	0	0.78436	0	0.90366	0	20.3231	9	1.22	0	16.94	769	5.56407	34
344.048	65	231.732	0	241.947	0	113.672	2	20.524	9	2562.46	4	61.008	0	inf	0	0.786324	0	0.797187	0	0.918344	0	21.2563	8	1.24	0	18.48	605	5.65529	23
349.268	51	235.456	0	245.849	0	115.505	4	21.368	8	2603.79	6	61.992	1	inf	0	0.799007	0	0.810014	0	0.933028	0	22.1895	7	1.26	0	20.02	259	5.7465	21
354.489	59	239.18	0	249.751	0	117.339	3	22.212	2	2645.12	0	62.976	2	inf	0	0.811689	0	0.822841	0	0.947711	0	23.1227	3	1.28	0	21.56	458	5.83771	14
359.71	62	242.904	0	253.654	0	119.172	0	23.056	4	2686.45	7	63.96	2	inf	0	0.824372	0	0.835668	0	0.962395	0	24.0559	7	1.3	0	23.1	203	5.92893	9
364.93	55	246.628	0	257.556	0	121.006	1	23.8999	5	2727.78	7	64.944	2	inf	0	0.837055	0	0.848495	0	0.977078	0	24.9891	2	1.32	0	24.64	349	6.02014	6
370.151	64	250.352	0	261.459	0	122.839	2	24.7439	4	2769.11	6	65.928	2	inf	0	0.849737	0	0.861322	0	0.991762	0	25.9223	2	1.34	0	26.18	154	6.11136	4
375.372	59	254.075	0	265.361	0	124.673	3	25.5879	2	2810.44	1	66.912	1	inf	0	0.86242	0	0.874149	0	1.00645	0	26.8555	1	1.36	0	27.72	270	6.20257	0
380.593	74	257.799	1	269.263	1	126.506	1	26.4319	3	2851.77	7	67.896	0	inf	0	0.875103	0	0.886976	0	1.02113	0	27.7887	2	1.38	0	29.26	114	6.29378	1
385.813	97	261.523	0	273.166	0	128.339	1	27.2759	3	2893.1	5	68.88	2	inf	0	0.887785	0	0.899803	0	1.03581	0	28.7218	2	1.4	0	30.8	198	6.385	0
391.034	93	265.247	0	277.068	0	130.173	4	28.1199	2	2934.43	2	69.864	2	inf	0	0.900468	0	0.91263	0	1.0505	0	29.655	1	1.42	0	32.34	85	6.47621	0
396.255	80	268.971	2	280.97	2	132.006	0	28.9639	2	2975.76	4	70.848	0	inf	0	0.913151	0	0.925457	0	1.06518	0	30.5882	4	1.44	0	33.88	150	6.56743	0
401.475	91	272.695	0	284.873	0	133.84	1	29.8079	7	3017.09	1	71.832	3	inf	0	0.925833	0	0.938284	0	1.07986	0	31.5214	1	1.46	0	35.42	60	6.65864	0
406.696	109	276.419	0	288.775	0	135.673	2	30.6519	0	3058.42	2	72.816	2	inf	0	0.938516	0	0.951111	0	1.09455	0	32.4546	1	1.48	0	36.96	109	6.74986	0
411.917	102	280.143	2	292.677	0	137.506	1	31.4959	2	3099.75	3	73.8	4	inf	0	0.951199	0	0.963938	0	1.10923	0	33.3878	0	1.5	0	38.5	88	6.84107	0
417.137	83	283.867	0	296.58	2	139.34	2	32.3398	1	3141.08	0	74.784	5	inf	0	0.963881	0	0.976765	0	1.12391	0	34.321	2	1.52	0	40.04	36	6.93229	0
422.358	91	287.591	0	300.482	0	141.173	0	33.1838	1	3182.41	3	75.768	4	inf	0	0.976564	0	0.989592	0	1.1386	0	35.2542	0	1.54	0	41.58	68	7.0235	0
427.579	80	291.315	1	304.385	0	143.007	0	34.0278	0	3223.74	1	76.752	4	inf	0	0.989246	0	1.00242	0	1.15328	0	36.1874	1	1.56	0	43.12	29	7.11471	0
432.8	52	295.039	0	308.287	1	144.84	1	34.8718	0	3265.07	2	77.736	5	inf	0	1.00193	0	1.01525	0	1.16796	0	37.1206	1	1.58	0	44.66	46	7.20593	1
438.02	59	298.763	0	312.189	0	146.674	1	35.7158	3	3306.4	0	78.72	4	inf	0	1.01461	0	1.02807	0	1.18265	0	38.0538	2	1.6	0	46.2	19	7.29714	0
443.241	46	302.487	0	316.092	0	148.507	2	36.5598	0	3347.73	0	79.704	1	inf	0	1.02729	0	1.0409	0	1.19733	0	38.987	1	1.62	0	47.74	35	7.38836	0
448.462	32	306.211	0	319.994	0	150.34	2	37.4038	1	3389.06	0	80.688	5	inf	0	1.03998	0	1.05373	0	1.21202	0	39.9202	1	1.64	0	49.28	17	7.47957	0
453.682	27	309.935	0	323.896	0	152.174	0	38.2478	0	3430.39	1	81.672	5	inf	0	1.05266	0	1.06655	0	1.2267	0	40.8534	0	1.66	0	50.82	32	7.57078	0
458.903	34	313.658	0	327.799	0	154.007	0	39.0918	1	3471.72	1	82.656	5	inf	0	1.06534	0	1.07938	0	1.24138	0	41.7866	1	1.68	0	52.36	12	7.662	0
464.124	29	317.382	0	331.701	0	155.841	0	39.9357	1	3513.05	0	83.64	5	inf	0	1.07803	0	1.09221	0	1.25607	0	42.7197	1	1.7	0	53.9	18	7.75321	0
469.345	17	321.106	0	335.603	0	157.674	0	40.7797	0	3554.38	1	84.624	5	inf	0	1.09071	0	1.10503	0	1.27075	0	43.6529	0	1.72	0	55.44	9	7.84443	0
474.565	23	324.83	0	339.506	0	159.507	1	41.6237	0	3595.71	0	85.608	1	inf	0	1.10339	0	1.11786	0	1.28543	0	44.5861	0	1.74	0	56.98	13	7.93564	0
479.786	13	328.554	0	343.408	0	161.341	0	42.4677	0	3637.04	1	86.592	4	inf	0	1.11607	0	1.13069	0	1.30012	0	45.5193	0	1.76	0	58.52	12	8.02686	0
485.007	10	332.278	0	347.311	0	163.174	0	43.3117	0	3678.37	1	87.576	5	inf	0	1.12876	0	1.14352	0	1.3148	0	46.4525	1	1.78	0	60.06	6	8.11807	1
490.227	13	336.002	0	351.213	0	165.008	0	44.1557	2	3719.7	1	88.56	5	inf	0	1.14144	0	1.15634	0	1.32949	0	47.3857	0	1.8	0	61.6	12	8.20928	0
495.448	15	339.726	0	355.115	0	166.841	0	44.9997	0	3761.03	0	89.544	5	inf	0	1.15412	0	1.16917	0	1.34417	0	48.3189	1	1.82	0	63.14	5	8.3005	0
500.669	10	343.45	0	359.018	0	168.675	1	45.8437	0	3802.36	1	90.528	5	inf	0	1.1668	0	1.182	0	1.35885	0	49.2521	0	1.84	0	64.68	8	8.39171	0
505.89	7	347.174	0	362.92	0	170.508	0	46.6877	1	3843.69	0	91.512	5	inf	0	1.17949	0	1.19482	0	1.37354	0	50.1853	1	1.86	0	66.22	3	8.48293	0
511.11	3	350.898	0	366.822	0	172.341	0	47.5316	0	3885.02	0	92.496	5	inf	0	1.19217	0	1.20765	0	1.38822	0	51.1185	0	1.88	0	67.76	10	8.57414	0
516.331	1	354.622	0	370.725	0	174.175	1	48.3756	0	3926.35	0	93.48	14	inf	0	1.20485	0	1.22048	0	1.4029	0	52.0517	0	1.9	0	69.3	1	8.66536	0
521.552	1	358.346	0	374.627	0	176.008	0	49.2196	0	3967.68	0	94.464	198	inf	0	1.21753	0	1.2333	0	1.41759	0	52.9849	1	1.92	0	70.84	2	8.75657	1
526.772	0	362.07	1	378.529	0	177.842	0	50.0636	0	4009.01	0	95.448	391	inf	0	1.23022	0	1.24613	0	1.43227	0	53.9181	0	1.94	0	72.38	1	8.84779	0
531.993	1	365.794	0	382.432	0	179.675	1	50.9076	1	4050.34	1	96.432	2122	inf	0	1.2429	0	1.25896	0	1.44695	0	54.8513	1	1.96	0	73.92	2	8.939	1
537.214	1	369.518	1	386.334	2	181.509	1	51.7516	0	4091.67	1	97.416	0	inf	0	1.25558	0	1.27178	0	1.46164	0	55.7845	0	1.98	0	75.46	1	9.03021	0
0	115.959	0	11.1684	0	13.2999	0.1143	12.0089	0.010077	0.033513	0.200145	664.169	0.365292	20.9462	0.412147	inf	0.285442	0.015745	0.251077	0.031332	0.259876	0.088853	0.22977	0.065497	0.430872	0.000626	0.306571	-0.111965	0.716267	nan
0	6052.71	0	124.074	0	183.766	0.013131	137.654	0.062624	6.78019	0.042178	153552	0.227477	467.351	0.416708	nan	0.218735	0.000254	0.253821	0.000622	0.09654	0.004204	0.303663	13.5125	0.586166	0.000626	0.396971	169.497	0.456288	nan
0	108570	0	395737	0.278384	281740	0.127267	193642	0.22456	84190.4	0.774062	66724.5	0.273267	111467	0.407506	nan	0.501427	206544	0.445474	129608	0.16786	89837.7	0.571149	29653.1	0.527563	2.29584e+06	0.45503	-10924.6	0.427129	nan
0	440845	0	6.6732e+06	0.271696	3.81131e+06	0.326252	1.27379e+06	0.504533	2.12028e+06	0.878477	328505	0.250897	438741	0.719526	nan	0.5186	1.52276e+06	0.50931	636650	0.069442	337828	0.252938	815090	0.180383	9.17253e+07	0.409432	392638	0.459952	nan
0	99.8694	0	8.11002	0.114256	9.99499	0.885059	8.56186	0.532833	0	0.705655	602	0.48291	19.8	0.189054	100.709	0.509383	0.01118	0.496972	0.023922	0.253175	0.071063	0.289299	0.026397	0.302216	0	0.297412	0	0.233431	1.33482
0	32.7109	0	2.88909	0.177846	1.15547	0.873177	2.28432	0.794006	-3.22704	0.411537	139	0.43174	0	0.16533	85.827	0.09342	0.002398	0.297971	0.007621	0.388109	0.021802	0.278865	-5.46695	0.051226	0	0.283258	-22	0.081703	0.117775
0	62.7181	0	5.01782	0.301216	5.25646	0.588993	5.10901	0.735525	-0.517804	0.47207	387	0.311524	3.6	0.551816	96.1745	0.005941	0.00634	0.166906	0.014624	0.436588	0.040865	0.336162	-1.6291	0.294048	0	0.091077	-5	0	0.64588
0	142.227	0	13.6865	0.354281	16.9641	0.540746	14.6345	0.717355	0.518582	0.372997	871	0.364153	29.4	0.747011	106.999	0.021052	0.019432	0.827881	0.039908	0.665742	0.114516	0.112439	1.70575	0.021364	0	0.1873	5	0	2.17093
0	267.249	0	28.7826	0.354281	36.7489	0.484267	33.4633	0.419296	3.35833	0.40347	1383	0.522077	47.4	0.753028	133.611	0.390191	0.044522	0.798121	0.08014	0.448062	0.225343	0.352582	5.63815	0.00778	0	0.2362	21	0	3.73163
Moments
Log-return		AC-1w Log-return		AC-2w Log-return		AC-m Log-return		AC-3m Log-return		AC-6m Log-return		AC-y Log-return		Abs-log-return		AC-1w Abs-log-return		AC-2w Abs-log-return		AC-m Abs-log-return		AC-3m Abs-log-return		AC-6m Abs-log-return		AC-y Abs-log-return		w-Volatility		AC-w w-Volatility		2w-Volatility		AC-2w 2w-Volatility		m-Volatility		AC-m m-Volatility		3m-Volatility		AC-3m 3m-Volatility		6m-Volatility		AC-6m 6m-Volatility		y-Volatility
-0.258825	3	-1	93	-0.963077	4	-0.78452	2	-0.45191	2	-0.287378	3	-0.265558	4	0	41022	0	2173	0	2615	4e-06	3566	0	5585	1e-06	6528	1e-06	8342	0	30824	-0.999566	1355	0	17451	-0.998583	784	0.001734	10944	-0.997447	967	0.00536	4408	-0.993036	1161	0.012046	3565	-0.992703	753	0.016824	1789
-0.243402	1	-0.97	136	-0.934219	7	-0.758975	7	-0.432511	8	-0.271013	14	-0.250533	0	0.012834	10137	0.02	1561	0.019819	2488	0.017891	3573	0.015508	5711	0.013329	6693	0.013253	8182	0.011605	18859	-0.969583	2083	0.011288	23046	-0.968638	1553	0.013664	20058	-0.967524	1707	0.018431	11856	-0.963148	1593	0.025476	7042	-0.962865	1611	0.031112	3015
-0.227979	1	-0.94	222	-0.905361	24	-0.733431	6	-0.413113	23	-0.254648	84	-0.235507	12	0.025669	3578	0.04	1553	0.039638	2500	0.035777	3531	0.031016	5573	0.026657	6481	0.026506	7893	0.02321	5097	-0.939601	2189	0.022577	9661	-0.938692	1715	0.025594	11713	-0.9376	1596	0.031502	10798	-0.933259	1620	0.038906	7504	-0.933027	1518	0.0454	4310
-0.212557	2	-0.91	263	-0.876504	31	-0.707887	12	-0.393715	44	-0.238283	112	-0.220482	6	0.038503	1368	0.06	1571	0.059458	2514	0.053664	3443	0.046525	5328	0.039985	5784	0.039758	6811	0.034814	1639	-0.909619	2105	0.033865	4034	-0.908747	1794	0.037524	6524	-0.907677	1658	0.044573	8313	-0.903371	1647	0.052337	6777	-0.903189	1555	0.059687	5071
-0.197134	3	-0.88	335	-0.847646	67	-0.682342	22	-0.374317	75	-0.221919	242	-0.205456	32	0.051338	607	0.08	1549	0.079277	2531	0.07155	3474	0.062033	4848	0.053313	5311	0.053011	5899	0.046419	585	-0.879636	1935	0.045153	1774	-0.878802	1782	0.049454	3556	-0.877754	1618	0.057644	6178	-0.873482	1667	0.065767	6217	-0.873351	1522	0.073975	5284
-0.181711	13	-0.85	385	-0.818788	58	-0.656798	49	-0.354919	111	-0.205554	387	-0.190431	112	0.064172	292	0.1	1569	0.099096	2486	0.089437	3321	0.077541	4449	0.066641	4818	0.066263	5143	0.058024	230	-0.849654	1836	0.056441	829	-0.848857	1614	0.061383	2033	-0.847831	1601	0.070715	4439	-0.843594	1553	0.079198	5069	-0.843513	1594	0.088262	4946
-0.166289	12	-0.82	440	-0.789931	98	-0.631254	94	-0.335521	184	-0.189189	594	-0.175405	173	0.077006	171	0.12	1561	0.118915	2480	0.107323	3256	0.093049	4167	0.079969	4265	0.079515	4276	0.069629	118	-0.819671	1644	0.06773	328	-0.818912	1666	0.073313	1188	-0.817907	1543	0.083786	3147	-0.813706	1440	0.092628	4297	-0.813674	1549	0.10255	4965
-0.150866	11	-0.79	449	-0.761073	111	-0.605709	100	-0.316122	270	-0.172825	655	-0.16038	334	0.089841	106	0.14	1585	0.138734	2474	0.12521	3191	0.108557	3761	0.093297	3504	0.092768	3055	0.081233	73	-0.789689	1661	0.079018	208	-0.788967	1572	0.085243	757	-0.787984	1612	0.096857	2299	-0.783817	1326	0.106058	3670	-0.783836	1367	0.116838	4647
-0.135444	23	-0.76	516	-0.732215	163	-0.580165	106	-0.296724	325	-0.15646	854	-0.145354	677	0.102675	58	0.16	1516	0.158553	2348	0.143097	2916	0.124065	3199	0.106625	3285	0.10602	2473	0.092838	45	-0.759706	1581	0.090306	99	-0.759022	1545	0.097173	397	-0.758061	1491	0.109928	1645	-0.753929	1239	0.119489	2880	-0.753998	1422	0.131125	3749
-0.120021	39	-0.73	566	-0.703357	224	-0.554621	169	-0.277326	397	-0.140095	1298	-0.130329	1186	0.11551	46	0.18	1682	0.178373	2431	0.160983	2856	0.139573	2752	0.119953	2493	0.119273	1918	0.104443	10	-0.729724	1365	0.101595	33	-0.729077	1398	0.109103	173	-0.728138	1382	0.122999	1075	-0.72404	1236	0.132919	2029	-0.72416	1450	0.145413	2737
-0.104598	68	-0.7	632	-0.6745	262	-0.529076	212	-0.257928	621	-0.12373	1758	-0.115303	1561	0.128344	35	0.2	1724	0.198192	2316	0.17887	2659	0.155081	2377	0.133281	2020	0.132525	1361	0.116048	7	-0.699742	1444	0.112883	28	-0.699132	1366	0.121033	83	-0.698215	1365	0.13607	877	-0.694152	1258	0.146349	1647	-0.694322	1244	0.1597	2298
-0.089176	126	-0.67	688	-0.645642	320	-0.503532	264	-0.23853	817	-0.107366	2108	-0.100278	2125	0.141178	16	0.22	1626	0.218011	2319	0.196756	2531	0.17059	1971	0.146609	1602	0.145778	824	0.127653	3	-0.669759	1322	0.124171	9	-0.669186	1326	0.132963	38	-0.668291	1283	0.149141	742	-0.664263	1209	0.15978	1176	-0.664484	1124	0.173988	2040
-0.073753	244	-0.64	733	-0.616784	426	-0.477988	339	-0.219132	947	-0.091001	2362	-0.085252	3256	0.154013	18	0.24	1582	0.23783	2203	0.214643	2342	0.186098	1682	0.159937	1334	0.15903	515	0.139257	6	-0.639777	1267	0.13546	0	-0.639241	1257	0.144893	22	-0.638368	1152	0.162212	522	-0.634375	1240	0.17321	1076	-0.634645	1012	0.188276	2129
-0.05833	578	-0.61	837	-0.587927	515	-0.452443	404	-0.199734	1031	-0.074636	3023	-0.070227	3984	0.166847	13	0.26	1613	0.257649	2209	0.232529	2149	0.201606	1508	0.173265	895	0.172283	294	0.150862	4	-0.609794	1191	0.146748	0	-0.609296	1184	0.156823	5	-0.608445	1139	0.175283	364	-0.604486	1124	0.18664	963	-0.604807	1027	0.202563	1798
-0.042908	1702	-0.58	841	-0.559069	586	-0.426899	495	-0.180335	1358	-0.058272	3793	-0.055201	4327	0.179682	10	0.28	1726	0.277468	2122	0.250416	1936	0.217114	1205	0.186593	750	0.185535	150	0.162467	0	-0.579812	1105	0.158036	0	-0.579351	1087	0.168752	3	-0.578522	1024	0.188354	283	-0.574598	1038	0.200071	824	-0.574969	1011	0.216851	1244
-0.027485	5539	-0.55	886	-0.530211	659	-0.401355	592	-0.160937	1700	-0.041907	4075	-0.040176	5091	0.192516	5	0.3	1964	0.297288	2054	0.268303	1791	0.232622	907	0.199921	528	0.198788	74	0.174072	0	-0.549829	1093	0.169324	0	-0.549406	1096	0.180682	4	-0.548599	1017	0.201425	202	-0.544709	998	0.213501	619	-0.545131	980	0.231139	1400
-0.012062	33511	-0.52	926	-0.501354	811	-0.37581	801	-0.141539	1884	-0.025542	4311	-0.02515	5092	0.20535	7	0.32	1727	0.317107	1914	0.286189	1642	0.24813	697	0.213249	402	0.21204	120	0.185677	0	-0.519847	1047	0.180613	0	-0.519461	1110	0.192612	2	-0.518675	980	0.214496	142	-0.514821	978	0.226931	476	-0.515293	1045	0.245426	1187
0.00336	10192	-0.49	1003	-0.472496	893	-0.350266	945	-0.122141	2297	-0.009177	4167	-0.010125	4768	0.218185	1	0.34	1649	0.336926	1837	0.304076	1458	0.263638	566	0.226578	312	0.225293	84	0.197281	0	-0.489865	992	0.191901	0	-0.489516	958	0.204542	0	-0.488752	904	0.227567	89	-0.484932	934	0.240362	447	-0.485454	1011	0.259714	962
0.018783	3670	-0.46	1082	-0.443638	936	-0.324722	1031	-0.102743	2607	0.007187	4086	0.004901	4360	0.231019	4	0.36	1660	0.356745	1776	0.321962	1253	0.279146	394	0.239906	213	0.238545	16	0.208886	0	-0.459882	946	0.203189	0	-0.459571	959	0.216472	0	-0.458829	895	0.240638	43	-0.455044	924	0.253792	315	-0.455616	995	0.274001	716
0.034206	1061	-0.43	1087	-0.41478	1115	-0.299177	1198	-0.083345	2953	0.023552	4061	0.019926	3757	0.243854	3	0.38	1598	0.376564	1516	0.339849	1053	0.294654	239	0.253234	119	0.251798	22	0.220491	0	-0.4299	974	0.214478	0	-0.429626	1000	0.228402	0	-0.428906	852	0.253709	36	-0.425155	882	0.267222	277	-0.425778	929	0.288289	726
0.049628	355	-0.4	1115	-0.385923	1205	-0.273633	1460	-0.063947	3145	0.039917	3560	0.034952	3485	0.256688	2	0.4	1710	0.396383	1475	0.357736	874	0.310163	174	0.266562	84	0.26505	11	0.232096	0	-0.399917	898	0.225766	0	-0.399681	922	0.240332	0	-0.398982	902	0.26678	20	-0.395267	866	0.280653	196	-0.39594	1018	0.302577	378
0.065051	136	-0.37	1238	-0.357065	1206	-0.248088	1541	-0.044548	3319	0.056281	3343	0.049977	3069	0.269522	0	0.42	1635	0.416203	1350	0.375622	825	0.325671	140	0.27989	44	0.278303	17	0.2437	0	-0.369935	869	0.237054	0	-0.369735	925	0.252262	0	-0.369059	835	0.279851	4	-0.365378	781	0.294083	197	-0.366102	897	0.316864	405
0.080474	85	-0.34	1308	-0.328207	1456	-0.222544	1755	-0.02515	3377	0.072646	2995	0.065003	2621	0.282357	1	0.44	1517	0.436022	1220	0.393509	715	0.341179	89	0.293218	30	0.291555	13	0.255305	0	-0.339952	796	0.248343	0	-0.33979	876	0.264192	0	-0.339136	783	0.292923	6	-0.33549	798	0.307513	129	-0.336264	844	0.331152	370
0.095896	36	-0.31	1284	-0.29935	1503	-0.197	1947	-0.005752	3313	0.089011	2509	0.080028	2369	0.295191	0	0.46	1502	0.455841	1093	0.411395	557	0.356687	51	0.306546	2	0.304808	6	0.26691	0	-0.30997	832	0.259631	0	-0.309845	870	0.276121	0	-0.309213	840	0.305994	12	-0.305601	769	0.320944	57	-0.306425	761	0.345439	264
0.111319	28	-0.28	1261	-0.270492	1570	-0.171455	2032	0.013646	3231	0.105376	2000	0.095054	1613	0.308026	0	0.48	1555	0.47566	906	0.429282	540	0.372195	42	0.319874	3	0.31806	1	0.278515	0	-0.279988	800	0.270919	0	-0.2799	829	0.288051	0	-0.27929	807	0.319065	0	-0.275713	770	0.334374	36	-0.276587	775	0.359727	251
0.126741	23	-0.25	1241	-0.241634	1605	-0.145911	2106	0.033044	3266	0.12174	1380	0.110079	1377	0.32086	0	0.5	1285	0.495479	935	0.447168	397	0.387703	27	0.333202	0	0.331313	0	0.29012	0	-0.250005	761	0.282207	0	-0.249955	780	0.299981	0	-0.249366	712	0.332136	0	-0.245824	751	0.347804	15	-0.246749	771	0.374015	263
0.142164	10	-0.22	1420	-0.212777	1707	-0.120367	2378	0.052442	3062	0.138105	1156	0.125105	865	0.333694	0	0.52	1180	0.515299	788	0.465055	341	0.403211	28	0.34653	0	0.344565	0	0.301724	0	-0.220023	751	0.293496	0	-0.22001	757	0.311911	0	-0.219443	779	0.345207	0	-0.215936	725	0.361235	0	-0.216911	717	0.388302	261
0.157587	6	-0.19	1343	-0.183919	1772	-0.094822	2494	0.07184	2846	0.15447	832	0.14013	621	0.346529	0	0.54	1208	0.535118	649	0.482942	297	0.418719	3	0.359858	0	0.357818	0	0.313329	0	-0.19004	707	0.304784	0	-0.190065	736	0.323841	0	-0.18952	728	0.358278	0	-0.186047	715	0.374665	0	-0.187073	753	0.40259	155
0.173009	6	-0.16	1349	-0.155061	1803	-0.069278	2646	0.091239	2386	0.170834	512	0.155156	332	0.359363	0	0.56	1169	0.554937	596	0.500828	221	0.434228	2	0.373186	0	0.37107	0	0.324934	0	-0.160058	738	0.316072	0	-0.16012	772	0.335771	0	-0.159597	707	0.371349	0	-0.156159	716	0.388095	0	-0.157235	766	0.416877	90
0.188432	4	-0.13	1356	-0.126203	1926	-0.043734	2663	0.110637	2314	0.187199	371	0.170181	138	0.372198	0	0.58	1077	0.574756	492	0.518715	186	0.449736	10	0.386514	0	0.384323	0	0.336539	0	-0.130076	679	0.327361	0	-0.130175	715	0.347701	0	-0.129674	719	0.38442	0	-0.126271	684	0.401526	0	-0.127396	739	0.431165	47
0.203855	6	-0.1	1395	-0.097346	1886	-0.018189	2627	0.130035	2071	0.203564	288	0.185207	81	0.385032	0	0.6	927	0.594575	463	0.536601	172	0.465244	5	0.399842	0	0.397575	0	0.348143	0	-0.100093	702	0.338649	0	-0.100229	666	0.359631	0	-0.09975	688	0.397491	0	-0.096382	717	0.414956	0	-0.097558	719	0.445453	3
0.219277	2	-0.07	1509	-0.068488	1926	0.007355	2597	0.149433	1767	0.219928	234	0.200232	58	0.397866	0	0.62	933	0.614394	386	0.554488	112	0.480752	2	0.41317	0	0.410827	0	0.359748	0	-0.070111	631	0.349937	0	-0.070284	625	0.371561	0	-0.069827	735	0.410562	0	-0.066494	726	0.428387	0	-0.06772	663	0.45974	0
0.2347	1	-0.04	1447	-0.03963	1979	0.032899	2497	0.168831	1435	0.236293	215	0.215258	13	0.410701	0	0.64	862	0.634214	338	0.572374	96	0.49626	6	0.426498	0	0.42408	0	0.371353	0	-0.040128	624	0.361226	0	-0.040339	723	0.38349	0	-0.039904	698	0.423633	0	-0.036605	630	0.441817	0	-0.037882	609	0.474028	0
0.250123	1	-0.01	2072	-0.010773	2153	0.058444	2408	0.188229	1138	0.252658	64	0.230283	1	0.423535	0	0.66	803	0.654033	276	0.590261	66	0.511768	1	0.439826	0	0.437332	0	0.382958	0	-0.010146	663	0.372514	0	-0.010394	688	0.39542	0	-0.009981	676	0.436704	0	-0.006717	617	0.455247	0	-0.008044	617	0.488316	0
0.265545	1	0.02	1370	0.018085	2001	0.083988	2253	0.207628	927	0.269023	18	0.245309	0	0.43637	0	0.68	739	0.673852	249	0.608148	43	0.527276	0	0.453155	0	0.450585	0	0.394563	0	0.019837	638	0.383802	0	0.019551	648	0.40735	0	0.019943	626	0.449775	0	0.023172	618	0.468678	0	0.021794	605	0.502603	0
0.280968	1	0.05	1378	0.046943	1876	0.109532	2180	0.227026	722	0.285387	7	0.260335	0	0.449204	0	0.7	734	0.693671	197	0.626034	35	0.542784	1	0.466483	0	0.463837	0	0.406167	0	0.049819	631	0.39509	0	0.049496	640	0.41928	0	0.049866	671	0.462846	0	0.05306	626	0.482108	0	0.051633	637	0.516891	0
0.296391	0	0.08	1298	0.075801	1923	0.135077	1912	0.246424	558	0.301752	8	0.27536	0	0.462038	0	0.72	632	0.71349	188	0.643921	31	0.558293	0	0.479811	0	0.47709	0	0.417772	0	0.079801	596	0.406379	0	0.079441	671	0.43121	0	0.079789	662	0.475917	0	0.082949	650	0.495538	0	0.081471	665	0.531178	0
0.311813	0	0.11	1232	0.104658	1856	0.160621	1712	0.265822	396	0.318117	15	0.290386	0	0.474873	0	0.74	577	0.733309	138	0.661807	28	0.573801	0	0.493139	0	0.490342	0	0.429377	0	0.109784	620	0.417667	0	0.109386	680	0.44314	0	0.109712	636	0.488988	0	0.112837	636	0.508969	0	0.111309	695	0.545466	0
0.327236	0	0.14	1235	0.133516	1681	0.186165	1654	0.28522	213	0.334481	6	0.305411	0	0.487707	0	0.76	580	0.753129	130	0.679694	11	0.589309	0	0.506467	0	0.503595	0	0.440982	0	0.139766	583	0.428955	0	0.139331	694	0.45507	0	0.139635	599	0.502059	0	0.142726	672	0.522399	0	0.141147	637	0.559754	0
0.342658	0	0.17	1254	0.162374	1627	0.21171	1475	0.304618	160	0.350846	0	0.320437	0	0.500542	0	0.78	547	0.772948	113	0.69758	3	0.604817	0	0.519795	0	0.516847	0	0.452587	0	0.169749	623	0.440244	0	0.169277	600	0.467	0	0.169559	677	0.51513	0	0.172614	658	0.535829	0	0.170985	649	0.574041	0
0.358081	0	0.2	1232	0.191231	1547	0.237254	1335	0.324016	79	0.367211	0	0.335462	0	0.513376	0	0.8	485	0.792767	97	0.715467	4	0.620325	0	0.533123	0	0.5301	0	0.464191	0	0.199731	557	0.451532	0	0.199222	605	0.47893	0	0.199482	647	0.528201	0	0.202503	627	0.54926	0	0.200823	641	0.588329	0
0.373504	0	0.23	1151	0.220089	1540	0.262798	1207	0.343415	68	0.383576	0	0.350488	0	0.52621	0	0.82	438	0.812586	90	0.733354	0	0.635833	0	0.546451	0	0.543352	0	0.475796	0	0.229714	543	0.46282	0	0.229167	678	0.490859	0	0.229405	611	0.541272	0	0.232391	653	0.56269	0	0.230662	603	0.602616	0
0.388926	0	0.26	1077	0.248947	1417	0.288343	1074	0.362813	30	0.39994	0	0.365513	0	0.539045	0	0.84	427	0.832405	59	0.75124	2	0.651341	0	0.559779	0	0.556605	0	0.487401	0	0.259696	551	0.474109	0	0.259112	568	0.502789	0	0.259328	629	0.554343	0	0.26228	670	0.57612	0	0.2605	692	0.616904	0
0.404349	0	0.29	1134	0.277804	1475	0.313887	978	0.382211	12	0.416305	0	0.380539	0	0.551879	0	0.86	370	0.852224	38	0.769127	1	0.666849	0	0.573107	0	0.569857	0	0.499006	0	0.289678	582	0.485397	0	0.289057	610	0.514719	0	0.289251	634	0.567414	0	0.292168	673	0.589551	0	0.290338	630	0.631192	0
0.419772	0	0.32	1051	0.306662	1248	0.339431	845	0.401609	4	0.43267	0	0.395564	0	0.564714	0	0.88	339	0.872044	38	0.787013	2	0.682358	0	0.586435	0	0.58311	0	0.51061	0	0.319661	560	0.496685	0	0.319002	659	0.526649	0	0.319175	618	0.580485	0	0.322057	639	0.602981	0	0.320176	679	0.645479	0
0.435194	0	0.35	1001	0.33552	1154	0.364976	628	0.421007	2	0.449034	0	0.41059	0	0.577548	0	0.9	275	0.891863	28	0.8049	0	0.697866	0	0.599763	0	0.596362	0	0.522215	0	0.349643	598	0.507973	0	0.348947	596	0.538579	0	0.349098	635	0.593556	0	0.351945	689	0.616411	0	0.350014	669	0.659767	0
0.450617	0	0.38	986	0.364378	1022	0.39052	559	0.440405	2	0.465399	0	0.425615	0	0.590382	0	0.92	257	0.911682	21	0.822787	0	0.713374	0	0.613091	0	0.609615	0	0.53382	0	0.379626	561	0.519262	0	0.378892	649	0.550509	0	0.379021	656	0.606627	0	0.381834	654	0.629842	0	0.379852	734	0.674054	0
0.46604	0	0.41	937	0.393235	953	0.416065	379	0.459803	1	0.481764	0	0.440641	0	0.603217	0	0.94	209	0.931501	10	0.840673	0	0.728882	0	0.626419	0	0.622867	0	0.545425	0	0.409608	599	0.53055	0	0.408837	577	0.562439	0	0.408944	637	0.619698	0	0.411722	686	0.643272	0	0.409691	683	0.688342	0
0.481462	0	0.44	886	0.422093	888	0.441609	323	0.479202	2	0.498129	0	0.455666	0	0.616051	0	0.96	157	0.95132	3	0.85856	0	0.74439	0	0.639747	0	0.63612	0	0.55703	0	0.439591	567	0.541838	0	0.438783	639	0.574369	0	0.438868	690	0.632769	0	0.441611	653	0.656702	0	0.439529	650	0.70263	0
0.496885	0	0.47	847	0.450951	724	0.467153	283	0.4986	0	0.514493	0	0.470692	0	0.628886	0	0.98	161	0.97114	1	0.876446	0	0.759898	0	0.653075	0	0.649372	0	0.568634	0	0.469573	533	0.553127	0	0.468728	639	0.586299	0	0.468791	673	0.645841	0	0.471499	629	0.670133	0	0.469367	697	0.716917	0
0.512308	0	0.5	833	0.479808	623	0.492698	188	0.517998	0	0.530858	0	0.485717	0	0.64172	0	1	21	0.990959	0	0.894333	0	0.775406	0	0.666403	0	0.662625	0	0.580239	0	0.499555	528	0.564415	0	0.498673	626	0.598228	0	0.498714	666	0.658912	0	0.501388	663	0.683563	0	0.499205	646	0.731205	0
0.52773	0	0.53	718	0.508666	546	0.518242	160	0.537396	0	0.547223	0	0.500743	0	0.654554	0	1.02	0	1.01078	0	0.912219	0	0.790914	0	0.679732	0	0.675877	0	0.591844	0	0.529538	532	0.575703	0	0.528618	588	0.610158	0	0.528637	670	0.671983	0	0.531276	703	0.696993	0	0.529043	727	0.745492	0
0.543153	0	0.56	750	0.537524	492	0.543786	109	0.556794	0	0.563587	0	0.515768	0	0.667389	0	1.04	0	1.0306	0	0.930106	0	0.806423	0	0.69306	0	0.68913	0	0.603449	0	0.55952	534	0.586992	0	0.558563	642	0.622088	0	0.55856	659	0.685054	0	0.561164	660	0.710424	0	0.558881	726	0.75978	0
0.558576	0	0.59	659	0.566382	428	0.569331	86	0.576192	0	0.579952	0	0.530794	0	0.680223	0	1.06	0	1.05042	0	0.947993	0	0.821931	0	0.706388	0	0.702382	0	0.615053	0	0.589503	569	0.59828	0	0.588508	650	0.634018	0	0.588484	704	0.698125	0	0.591053	662	0.723854	0	0.58872	730	0.774068	0
0.573998	0	0.62	633	0.595239	341	0.594875	64	0.59559	0	0.596317	0	0.545819	0	0.693058	0	1.08	0	1.07024	0	0.965879	0	0.837439	0	0.719716	0	0.715635	0	0.626658	0	0.619485	560	0.609568	0	0.618453	617	0.645948	0	0.618407	694	0.711196	0	0.620941	647	0.737284	0	0.618558	734	0.788355	0
0.589421	0	0.65	624	0.624097	281	0.620419	43	0.614989	0	0.612682	0	0.560845	0	0.705892	0	1.1	0	1.09005	0	0.983766	0	0.852947	0	0.733044	0	0.728887	0	0.638263	0	0.649467	557	0.620856	0	0.648398	609	0.657878	0	0.64833	656	0.724267	0	0.65083	686	0.750715	0	0.648396	784	0.802643	0
0.604843	0	0.68	622	0.652955	218	0.645964	30	0.634387	0	0.629046	0	0.57587	0	0.718726	0	1.12	0	1.10987	0	1.00165	0	0.868455	0	0.746372	0	0.742139	0	0.649868	0	0.67945	581	0.632145	0	0.678343	634	0.669808	0	0.678253	741	0.737338	0	0.680718	682	0.764145	0	0.678234	770	0.816931	0
0.620266	0	0.71	547	0.681812	195	0.671508	14	0.653785	0	0.645411	0	0.590896	0	0.731561	0	1.14	0	1.12969	0	1.01954	0	0.883963	0	0.7597	0	0.755392	0	0.661473	0	0.709432	555	0.643433	0	0.708289	650	0.681738	0	0.708176	737	0.750409	0	0.710607	724	0.777576	0	0.708072	668	0.831218	0
0.635689	0	0.74	509	0.71067	129	0.697052	3	0.673183	0	0.661776	0	0.605921	0	0.744395	0	1.16	0	1.14951	0	1.03743	0	0.899471	0	0.773028	0	0.768644	0	0.673077	0	0.739415	565	0.654721	0	0.738234	639	0.693668	0	0.7381	679	0.76348	0	0.740495	795	0.791006	0	0.73791	673	0.845506	0
0.651111	0	0.77	464	0.739528	108	0.722597	6	0.692581	0	0.67814	0	0.620947	0	0.75723	0	1.18	0	1.16933	0	1.05531	0	0.914979	0	0.786356	0	0.781897	0	0.684682	0	0.769397	568	0.66601	0	0.768179	609	0.705597	0	0.768023	728	0.776551	0	0.770384	706	0.804436	0	0.767749	640	0.859793	0
0.666534	0	0.8	369	0.768385	82	0.748141	1	0.711979	0	0.694505	0	0.635972	0	0.770064	0	1.2	0	1.18915	0	1.0732	0	0.930488	0	0.799684	0	0.795149	0	0.696287	0	0.79938	574	0.677298	0	0.798124	658	0.717527	0	0.797946	682	0.789622	0	0.800272	859	0.817867	0	0.797587	708	0.874081	0
0.681957	0	0.83	309	0.797243	55	0.773685	0	0.731377	0	0.71087	0	0.650998	0	0.782898	0	1.22	0	1.20897	0	1.09109	0	0.945996	0	0.813012	0	0.808402	0	0.707892	0	0.829362	542	0.688586	0	0.828069	684	0.729457	0	0.827869	703	0.802693	0	0.830161	834	0.831297	0	0.827425	857	0.888369	0
0.697379	0	0.86	272	0.826101	37	0.79923	0	0.750776	0	0.727235	0	0.666023	0	0.795733	0	1.24	0	1.22879	0	1.10897	0	0.961504	0	0.82634	0	0.821654	0	0.719497	0	0.859344	546	0.699874	0	0.858014	636	0.741387	0	0.857793	603	0.815764	0	0.860049	839	0.844727	0	0.857263	958	0.902656	0
0.712802	0	0.89	247	0.854959	14	0.824774	0	0.770174	0	0.743599	0	0.681049	0	0.808567	0	1.26	0	1.24861	0	1.12686	0	0.977012	0	0.839668	0	0.834907	0	0.731101	0	0.889327	502	0.711163	0	0.887959	576	0.753317	0	0.887716	636	0.828835	0	0.889938	761	0.858158	0	0.887101	724	0.916944	0
0.728225	0	0.92	195	0.883816	6	0.850318	0	0.789572	0	0.759964	0	0.696074	0	0.821402	0	1.28	0	1.26843	0	1.14474	0	0.99252	0	0.852996	0	0.848159	0	0.742706	0	0.919309	395	0.722451	0	0.917904	482	0.765247	0	0.917639	620	0.841906	0	0.919826	768	0.871588	0	0.916939	578	0.931231	0
0.743647	0	0.95	139	0.912674	6	0.875863	0	0.80897	0	0.776329	0	0.7111	0	0.834236	0	1.3	0	1.28825	0	1.16263	0	1.00803	0	0.866324	0	0.861412	0	0.754311	0	0.949292	332	0.733739	0	0.947849	326	0.777177	0	0.947562	507	0.854977	0	0.949715	614	0.885018	0	0.946778	508	0.945519	0
0.75907	0	0.98	83	0.941532	0	0.901407	0	0.828368	0	0.792693	0	0.726125	0	0.84707	0	1.32	0	1.30807	0	1.18052	0	1.02354	0	0.879652	0	0.874664	0	0.765916	0	0.979274	132	0.745028	0	0.977794	71	0.789107	0	0.977485	119	0.868048	0	0.979603	132	0.898449	0	0.976616	135	0.959807	0
0.774493	0	1.01	0	0.970389	0	0.926951	0	0.847766	0	0.809058	0	0.741151	0	0.859905	0	1.34	0	1.32788	0	1.1984	0	1.03904	0	0.892981	0	0.887917	0	0.77752	0	1.00926	0	0.756316	0	1.00774	0	0.801037	0	1.00741	0	0.881119	0	1.00949	0	0.911879	0	1.00645	0	0.974094	0
0.789915	0	1.04	0	0.999247	0	0.952496	0	0.867165	0	0.825423	0	0.756176	0	0.872739	0	1.36	0	1.3477	0	1.21629	0	1.05455	0	0.906309	0	0.901169	0	0.789125	0	1.03924	0	0.767604	0	1.03768	0	0.812966	0	1.03733	0	0.89419	0	1.03938	0	0.925309	0	1.03629	0	0.988382	0
0.805338	0	1.07	0	1.02811	0	0.97804	0	0.886563	0	0.841788	0	0.771202	0	0.885573	0	1.38	0	1.36752	0	1.23418	0	1.07006	0	0.919637	0	0.914422	0	0.80073	0	1.06922	0	0.778893	0	1.06763	0	0.824896	0	1.06726	0	0.907261	0	1.06927	0	0.93874	0	1.06613	0	1.00267	0
0.82076	0	1.1	0	1.05696	0	1.00358	0	0.905961	0	0.858152	0	0.786227	0	0.898408	0	1.4	0	1.38734	0	1.25206	0	1.08557	0	0.932965	0	0.927674	0	0.812335	0	1.0992	0	0.790181	0	1.09757	0	0.836826	0	1.09718	0	0.920332	0	1.09916	0	0.95217	0	1.09597	0	1.01696	0
0.836183	0	1.13	0	1.08582	0	1.02913	0	0.925359	0	0.874517	0	0.801253	0	0.911242	0	1.42	0	1.40716	0	1.26995	0	1.10108	0	0.946293	0	0.940927	0	0.82394	0	1.12919	0	0.801469	0	1.12752	0	0.848756	0	1.1271	0	0.933403	0	1.12905	0	0.9656	0	1.12581	0	1.03124	0
0.851606	0	1.16	0	1.11468	0	1.05467	0	0.944757	0	0.890882	0	0.816278	0	0.924077	0	1.44	0	1.42698	0	1.28784	0	1.11658	0	0.959621	0	0.954179	0	0.835544	0	1.15917	0	0.812757	0	1.15746	0	0.860686	0	1.15702	0	0.946474	0	1.15893	0	0.979031	0	1.15565	0	1.04553	0
0.867028	0	1.19	0	1.14354	0	1.08022	0	0.964155	0	0.907246	0	0.831304	0	0.936911	0	1.46	0	1.4468	0	1.30572	0	1.13209	0	0.972949	0	0.967432	0	0.847149	0	1.18915	0	0.824046	0	1.18741	0	0.872616	0	1.18695	0	0.959545	0	1.18882	0	0.992461	0	1.18548	0	1.05982	0
0.882451	0	1.22	0	1.17239	0	1.10576	0	0.983553	0	0.923611	0	0.846329	0	0.949745	0	1.48	0	1.46662	0	1.32361	0	1.1476	0	0.986277	0	0.980684	0	0.858754	0	1.21913	0	0.835334	0	1.21735	0	0.884546	0	1.21687	0	0.972616	0	1.21871	0	1.00589	0	1.21532	0	1.07411	0
0.897874	0	1.25	0	1.20125	0	1.13131	0	1.00295	0	0.939976	0	0.861355	0	0.96258	0	1.5	0	1.48644	0	1.3415	0	1.16311	0	0.999605	0	0.993937	0	0.870359	0	1.24912	0	0.846622	0	1.2473	0	0.896476	0	1.24679	0	0.985688	0	1.2486	0	1.01932	0	1.24516	0	1.0884	0
0.913296	0	1.28	0	1.23011	0	1.15685	0	1.02235	0	0.95634	0	0.87638	0	0.975414	0	1.52	0	1.50626	0	1.35938	0	1.17862	0	1.01293	0	1.00719	0	0.881963	0	1.2791	0	0.857911	0	1.27725	0	0.908406	0	1.27672	0	0.998759	0	1.27849	0	1.03275	0	1.275	0	1.10268	0
0.928719	0	1.31	0	1.25897	0	1.1824	0	1.04175	0	0.972705	0	0.891406	0	0.988249	0	1.54	0	1.52608	0	1.37727	0	1.19413	0	1.02626	0	1.02044	0	0.893568	0	1.30908	0	0.869199	0	1.30719	0	0.920336	0	1.30664	0	1.01183	0	1.30838	0	1.04618	0	1.30484	0	1.11697	0
0.944142	0	1.34	0	1.28782	0	1.20794	0	1.06115	0	0.98907	0	0.906431	0	1.00108	0	1.56	0	1.5459	0	1.39516	0	1.20963	0	1.03959	0	1.03369	0	0.905173	0	1.33906	0	0.880487	0	1.33714	0	0.932265	0	1.33656	0	1.0249	0	1.33827	0	1.05961	0	1.33467	0	1.13126	0
0.959564	0	1.37	0	1.31668	0	1.23348	0	1.08054	0	1.00544	0	0.921457	0	1.01392	0	1.58	0	1.56571	0	1.41304	0	1.22514	0	1.05292	0	1.04695	0	0.916778	0	1.36905	0	0.891776	0	1.36708	0	0.944195	0	1.36649	0	1.03797	0	1.36815	0	1.07304	0	1.36451	0	1.14555	0
0.974987	0	1.4	0	1.34554	0	1.25903	0	1.09994	0	1.0218	0	0.936482	0	1.02675	0	1.6	0	1.58553	0	1.43093	0	1.24065	0	1.06625	0	1.0602	0	0.928383	0	1.39903	0	0.903064	0	1.39703	0	0.956125	0	1.39641	0	1.05104	0	1.39804	0	1.08647	0	1.39435	0	1.15983	0
0.99041	0	1.43	0	1.3744	0	1.28457	0	1.11934	0	1.03816	0	0.951508	0	1.03959	0	1.62	0	1.60535	0	1.44882	0	1.25616	0	1.07957	0	1.07345	0	0.939987	0	1.42901	0	0.914352	0	1.42697	0	0.968055	0	1.42633	0	1.06411	0	1.42793	0	1.0999	0	1.42419	0	1.17412	0
1.00583	0	1.46	0	1.40325	0	1.31012	0	1.13874	0	1.05453	0	0.966533	0	1.05242	0	1.64	0	1.62517	0	1.4667	0	1.27167	0	1.0929	0	1.0867	0	0.951592	0	1.45899	0	0.92564	0	1.45692	0	0.979985	0	1.45626	0	1.07719	0	1.45782	0	1.11333	0	1.45403	0	1.18841	0
1.02126	0	1.49	0	1.43211	0	1.33566	0	1.15814	0	1.07089	0	0.981559	0	1.06526	0	1.66	0	1.64499	0	1.48459	0	1.28717	0	1.10623	0	1.09996	0	0.963197	0	1.48897	0	0.936929	0	1.48686	0	0.991915	0	1.48618	0	1.09026	0	1.48771	0	1.12677	0	1.48386	0	1.2027	0
1.03668	0	1.52	0	1.46097	0	1.3612	0	1.17753	0	1.08726	0	0.996584	0	1.07809	0	1.68	0	1.66481	0	1.50248	0	1.30268	0	1.11956	0	1.11321	0	0.974802	0	1.51896	0	0.948217	0	1.51681	0	1.00385	0	1.5161	0	1.10333	0	1.5176	0	1.1402	0	1.5137	0	1.21698	0
1.0521	0	1.55	0	1.48983	0	1.38675	0	1.19693	0	1.10362	0	1.01161	0	1.09092	0	1.7	0	1.68463	0	1.52036	0	1.31819	0	1.13289	0	1.12646	0	0.986407	0	1.54894	0	0.959505	0	1.54675	0	1.01578	0	1.54603	0	1.1164	0	1.54748	0	1.15362	0	1.54354	0	1.23127	0
1.06752	0	1.58	0	1.51869	0	1.41229	0	1.21633	0	1.11999	0	1.02663	0	1.10376	0	1.72	0	1.70445	0	1.53825	0	1.3337	0	1.14621	0	1.13971	0	0.998011	0	1.57892	0	0.970794	0	1.5767	0	1.02771	0	1.57595	0	1.12947	0	1.57737	0	1.16706	0	1.57338	0	1.24556	0
1.08295	0	1.61	0	1.54754	0	1.43784	0	1.23573	0	1.13635	0	1.04166	0	1.11659	0	1.74	0	1.72427	0	1.55614	0	1.34921	0	1.15954	0	1.15297	0	1.00962	0	1.60891	0	0.982082	0	1.60664	0	1.03963	0	1.60587	0	1.14254	0	1.60726	0	1.18049	0	1.60322	0	1.25985	0
1.09837	0	1.64	0	1.5764	0	1.46338	0	1.25513	0	1.15272	0	1.05669	0	1.12943	0	1.76	0	1.74409	0	1.57402	0	1.36471	0	1.17287	0	1.16622	0	1.02122	0	1.63889	0	0.99337	0	1.63659	0	1.05156	0	1.6358	0	1.15561	0	1.63715	0	1.19392	0	1.63306	0	1.27413	0
1.11379	0	1.67	0	1.60526	0	1.48893	0	1.27453	0	1.16908	0	1.07171	0	1.14226	0	1.78	0	1.76391	0	1.59191	0	1.38022	0	1.1862	0	1.17947	0	1.03283	0	1.66887	0	1.00466	0	1.66653	0	1.06349	0	1.66572	0	1.16868	0	1.66704	0	1.20735	0	1.66289	0	1.28842	0
1.12921	0	1.7	0	1.63412	0	1.51447	0	1.29392	0	1.18545	0	1.08674	0	1.1551	0	1.8	0	1.78373	0	1.6098	0	1.39573	0	1.19953	0	1.19272	0	1.04443	0	1.69885	0	1.01595	0	1.69648	0	1.07542	0	1.69564	0	1.18175	0	1.69693	0	1.22078	0	1.69273	0	1.30271	0
1.14464	0	1.73	0	1.66297	0	1.54002	0	1.31332	0	1.20181	0	1.10176	0	1.16793	0	1.82	0	1.80354	0	1.62768	0	1.41124	0	1.21285	0	1.20598	0	1.05604	0	1.72883	0	1.02723	0	1.72642	0	1.08735	0	1.72557	0	1.19482	0	1.72681	0	1.23421	0	1.72257	0	1.317	0
1.16006	0	1.76	0	1.69183	0	1.56556	0	1.33272	0	1.21818	0	1.11679	0	1.18077	0	1.84	0	1.82336	0	1.64557	0	1.42675	0	1.22618	0	1.21923	0	1.06764	0	1.75882	0	1.03852	0	1.75637	0	1.09928	0	1.75549	0	1.20789	0	1.7567	0	1.24764	0	1.75241	0	1.33129	0
1.17548	0	1.79	0	1.72069	0	1.5911	0	1.35212	0	1.23454	0	1.13181	0	1.1936	0	1.86	0	1.84318	0	1.66346	0	1.44226	0	1.23951	0	1.23248	0	1.07925	0	1.7888	0	1.04981	0	1.78631	0	1.11121	0	1.78541	0	1.22097	0	1.78659	0	1.26107	0	1.78225	0	1.34557	0
1.1909	0	1.82	0	1.74955	0	1.61665	0	1.37152	0	1.2509	0	1.14684	0	1.20643	0	1.88	0	1.863	0	1.68134	0	1.45776	0	1.25284	0	1.24573	0	1.09085	0	1.81878	0	1.0611	0	1.81626	0	1.12314	0	1.81533	0	1.23404	0	1.81648	0	1.2745	0	1.81208	0	1.35986	0
1.20633	0	1.85	0	1.77841	0	1.64219	0	1.39091	0	1.26727	0	1.16186	0	1.21927	0	1.9	0	1.88282	0	1.69923	0	1.47327	0	1.26617	0	1.25899	0	1.10245	0	1.84876	0	1.07239	0	1.8462	0	1.13507	0	1.84526	0	1.24711	0	1.84637	0	1.28793	0	1.84192	0	1.37415	0
1.22175	0	1.88	0	1.80726	0	1.66774	0	1.41031	0	1.28364	0	1.17689	0	1.2321	0	1.92	0	1.90264	0	1.71711	0	1.48878	0	1.27949	0	1.27224	0	1.11406	0	1.87875	0	1.08368	0	1.87615	0	1.147	0	1.87518	0	1.26018	0	1.87626	0	1.30136	0	1.87176	0	1.38844	0
1.23717	0	1.91	0	1.83612	0	1.69328	0	1.42971	0	1.3	0	1.19192	0	1.24494	0	1.94	0	1.92246	0	1.735	0	1.50429	0	1.29282	0	1.28549	0	1.12566	0	1.90873	0	1.09496	0	1.90609	0	1.15893	0	1.90511	0	1.27325	0	1.90615	0	1.31479	0	1.9016	0	1.40272	0
1.25259	0	1.94	0	1.86498	0	1.71883	0	1.44911	0	1.31636	0	1.20694	0	1.25777	0	1.96	0	1.94228	0	1.75289	0	1.5198	0	1.30615	0	1.29874	0	1.13727	0	1.93871	0	1.10625	0	1.93604	0	1.17086	0	1.93503	0	1.28632	0	1.93603	0	1.32822	0	1.93144	0	1.41701	0
1.26802	0	1.97	0	1.89384	0	1.74437	0	1.46851	0	1.33273	0	1.22197	0	1.2706	0	1.98	0	1.9621	0	1.77077	0	1.5353	0	1.31948	0	1.312	0	1.14887	0	1.96869	0	1.11754	0	1.96598	0	1.18279	0	1.96495	0	1.29939	0	1.96592	0	1.34165	0	1.96128	0	1.4313	0
0	0.000188	0	-0.017793	-0.039554	-0.012689	0	-0.007417	0.001933	0.001118	0	0.004044	0	-0.003012	0	0.010171	0	0.369738	0	0.257992	0	0.17518	0	0.098578	0.012214	0.072871	-0.102245	0.056896	0.033754	0.013657	-0.020683	-0.261471	0.013043	0.01964	-0.001151	-0.206991	0.021525	0.029828	-0.002732	-0.178706	0	0.058374	0.003484	-0.149676	0	0.088955	0.001715	-0.14903	0.00079	0.133853
-0.023613	0.000364	0	0.190498	0	0.099859	0.024075	0.050641	0	0.016838	0.051309	0.00779	0.002488	0.004737	0	0.000261	-0.017242	0.056717	0	0.032086	-0.018117	0.016243	0	0.005478	0	0.003039	0	0.001849	-0.011258	0.000126	0	0.330622	0	0.000197	0	0.332035	0.005913	0.000418	-0.009253	0.348887	0.007106	0.001634	0.007027	0.362364	-0.005434	0.003444	0.022327	0.350972	0	0.00645
0	-921.648	0	4269.58	0.001616	1105.42	0	621.65	0	-4315.13	-0.004811	2787.29	0.012418	10497.7	-0.010527	229383	0.022415	25151.8	0.013866	42593.8	0	49500.4	0	55267.3	0	55862.9	0	61410.4	0.00989	157696	0	32587.5	0	117014	0.00871	26069.5	0.011919	99211.1	-0.005155	21981.8	0	95259.4	0	19087	0	78208.4	-0.01106	18931.8	-0.04112	64121.9
-0.022463	1.33497e+06	0.002216	132836	0	148211	0	163417	-0.002829	161947	0.001315	171366	0.030135	157269	0	1.879e+06	0	139046	0	180660	-0.018176	195064	0	215090	0	209850	0	252496	0	991928	-0.010175	118237	0	533598	0	110383	0.011179	399884	0	104769	0.004149	367785	0	101636	-0.003043	279292	0	102057	0.00445	231086
0	0	0	-0.023352	-0.030032	-0.012449	0	-0.009682	0.094701	0.001972	0	0.002673	0	-0.007712	0	0.004388	0.005394	0.345688	-0.008526	0.231396	0	0.151516	-0.000992	0.083294	-0.019543	0.061397	0	0.047962	0.017379	0.010874	0.021386	-0.411281	-0.007463	0.015761	0	-0.335498	0.015497	0.023958	0	-0.293449	0	0.046987	-0.001473	-0.257263	0	0.073857	-0.039732	-0.257049	0.051949	0.115088
-0.04516	-0.027187	-0.018189	-0.727445	0	-0.531327	0.037813	-0.375768	0	-0.219177	0	-0.141285	0.01008	-0.111381	0	0	0.009782	0.028653	0	0.021988	0	0.014508	0.01988	0.007986	0.007076	0.005825	-0.043388	0.004664	0	0.002414	0.008622	-0.94728	-0.011934	0.005365	0	-0.928752	0.022458	0.008822	0	-0.933723	-0.00601	0.016524	0	-0.930591	0	0.024019	0	-0.923782	0	0.035473
0	-0.003723	0	-0.342147	0	-0.239344	0	-0.160453	0	-0.085684	0	-0.054154	0.00766	-0.051935	0	0	0.014838	0.176613	-0.002658	0.1128	0	0.072804	-0.041723	0.039498	0	0.028944	0.114821	0.02316	0	0.00655	0.023529	-0.767715	-0.014004	0.010217	0	-0.722245	0.030101	0.01539	-0.02121	-0.71597	-0.005883	0.029342	-0.0021	-0.696884	0	0.045522	0	-0.693364	0	0.074513
0	0.005183	-0.027374	0.302058	0	0.212675	0	0.143887	0	0.090613	0	0.063942	-0.001734	0.044181	0.016608	0.014693	0	0.532827	0	0.371061	-0.023194	0.25312	0	0.142303	-0.053143	0.105624	0	0.081981	0.009654	0.017259	0	0.192839	0	0.024742	0	0.272518	0.010571	0.03809	-0.010161	0.336391	0	0.074893	0	0.380721	-0.004825	0.115826	0	0.378021	-0.041664	0.175654
0.009969	0.027126	0	0.724352	0	0.511985	0	0.365112	0	0.213522	0.046913	0.149466	0	0.115973	0	0.037827	0.001798	0.81042	0	0.594045	0	0.419375	0	0.24143	0.078986	0.180494	-0.050934	0.13785	0.033577	0.034127	0.004323	0.80731	0	0.047342	0	0.823348	0	0.071832	0	0.841282	0	0.142788	-0.00974	0.86869	-0.009633	0.211685	-0.038088	0.858261	-0.037467	0.294024
MostSuccessfulParameters
Future		Reflexivity(%)		TradingWindow		Gesture		History		Epsilon		NEB
6	21	0.051403	28	5	74	0.200741	30	6	17	0.050034	46	0	1000
7.26	13	1.05953	42	6.29	28	0.218684	29	44.4	23	0.062029	61	0.01	0
8.52	12	2.06766	29	7.58	28	0.236626	30	82.8	11	0.074025	49	0.02	0
9.78	25	3.0758	27	8.87	68	0.254568	22	121.2	10	0.086021	61	0.03	0
11.04	11	4.08393	22	10.16	33	0.27251	30	159.6	4	0.098017	59	0.04	0
12.3	13	5.09206	34	11.45	25	0.290452	29	198	10	0.110012	58	0.05	0
13.56	13	6.10019	21	12.74	57	0.308394	30	236.4	14	0.122008	62	0.06	0
14.82	24	7.10832	26	14.03	25	0.326336	27	274.8	12	0.134004	67	0.07	0
16.08	11	8.11645	26	15.32	32	0.344278	37	313.2	8	0.146	64	0.08	0
17.34	11	9.12458	25	16.61	28	0.36222	30	351.6	13	0.157995	60	0.09	0
18.6	8	10.1327	24	17.9	37	0.380162	24	390	4	0.169991	63	0.1	0
19.86	26	11.1408	25	19.19	21	0.398104	17	428.4	8	0.181987	46	0.11	0
21.12	15	12.149	28	20.48	17	0.416046	34	466.8	13	0.193983	57	0.12	0
22.38	15	13.1571	16	21.77	32	0.433988	27	505.2	13	0.205978	65	0.13	0
23.64	9	14.1652	23	23.06	12	0.45193	31	543.6	5	0.217974	60	0.14	0
24.9	18	15.1734	28	24.35	13	0.469872	23	582	6	0.22997	78	0.15	0
26.16	11	16.1815	20	25.64	13	0.487814	26	620.4	8	0.241966	44	0.16	0
27.42	2	17.1896	21	26.93	29	0.505756	23	658.8	5	0.253961	0	0.17	0
28.68	8	18.1978	14	28.22	12	0.523698	18	697.2	11	0.265957	0	0.18	0
29.94	24	19.2059	21	29.51	14	0.54164	28	735.6	7	0.277953	0	0.19	0
31.2	8	20.214	14	30.8	12	0.559583	28	774	12	0.289949	0	0.2	0
32.46	9	21.2222	16	32.09	18	0.577525	21	812.4	9	0.301944	0	0.21	0
33.72	11	22.2303	22	33.38	9	0.595467	25	850.8	7	0.31394	0	0.22	0
34.98	30	23.2384	21	34.67	8	0.613409	23	889.2	13	0.325936	0	0.23	0
36.24	5	24.2466	23	35.96	20	0.631351	28	927.6	7	0.337932	0	0.24	0
37.5	10	25.2547	18	37.25	5	0.649293	22	966	6	0.349927	0	0.25	0
38.76	16	26.2628	24	38.54	9	0.667235	19	1004.4	10	0.361923	0	0.26	0
40.02	6	27.2709	12	39.83	13	0.685177	18	1042.8	11	0.373919	0	0.27	0
41.28	5	28.2791	17	41.12	17	0.703119	22	1081.2	12	0.385915	0	0.28	0
42.54	7	29.2872	21	42.41	6	0.721061	29	1119.6	9	0.397911	0	0.29	0
43.8	15	30.2953	17	43.7	12	0.739003	26	1158	8	0.409906	0	0.3	0
45.06	10	31.3035	9	44.99	17	0.756945	15	1196.4	9	0.421902	0	0.31	0
46.32	10	32.3116	8	46.28	7	0.774887	15	1234.8	14	0.433898	0	0.32	0
47.58	4	33.3197	14	47.57	9	0.792829	17	1273.2	9	0.445894	0	0.33	0
48.84	19	34.3279	13	48.86	18	0.810771	11	1311.6	13	0.457889	0	0.34	0
50.1	10	35.336	14	50.15	6	0.828713	18	1350	5	0.469885	0	0.35	0
51.36	10	36.3441	8	51.44	6	0.846655	18	1388.4	14	0.481881	0	0.36	0
52.62	9	37.3523	14	52.73	13	0.864597	15	1426.8	8	0.493877	0	0.37	0
53.88	15	38.3604	10	54.02	4	0.882539	14	1465.2	11	0.505872	0	0.38	0
55.14	11	39.3685	5	55.31	7	0.900482	13	1503.6	15	0.517868	0	0.39	0
56.4	4	40.3767	12	56.6	4	0.918424	17	1542	11	0.529864	0	0.4	0
57.66	5	41.3848	9	57.89	13	0.936366	10	1580.4	10	0.54186	0	0.41	0
58.92	17	42.3929	6	59.18	9	0.954308	18	1618.8	6	0.553855	0	0.42	0
60.18	9	43.401	12	60.47	6	0.97225	11	1657.2	10	0.565851	0	0.43	0
61.44	9	44.4092	9	61.76	9	0.990192	2	1695.6	8	0.577847	0	0.44	0
62.7	7	45.4173	3	63.05	6	1.00813	0	1734	9	0.589843	0	0.45	0
63.96	19	46.4254	7	64.34	4	1.02608	0	1772.4	6	0.601838	0	0.46	0
65.22	6	47.4336	7	65.63	4	1.04402	0	1810.8	11	0.613834	0	0.47	0
66.48	7	48.4417	8	66.92	12	1.06196	0	1849.2	9	0.62583	0	0.48	0
67.74	3	49.4498	3	68.21	4	1.0799	0	1887.6	8	0.637826	0	0.49	0
69	19	50.458	3	69.5	2	1.09784	0	1926	7	0.649821	0	0.5	0
70.26	6	51.4661	8	70.79	5	1.11579	0	1964.4	7	0.661817	0	0.51	0
71.52	12	52.4742	5	72.08	2	1.13373	0	2002.8	10	0.673813	0	0.52	0
72.78	11	53.4824	7	73.37	6	1.15167	0	2041.2	9	0.685809	0	0.53	0
74.04	6	54.4905	7	74.66	3	1.16961	0	2079.6	14	0.697804	0	0.54	0
75.3	5	55.4986	6	75.95	7	1.18755	0	2118	15	0.7098	0	0.55	0
76.56	2	56.5068	2	77.24	4	1.2055	0	2156.4	13	0.721796	0	0.56	0
77.82	10	57.5149	2	78.53	2	1.22344	0	2194.8	12	0.733792	0	0.57	0
79.08	3	58.523	4	79.82	6	1.24138	0	2233.2	12	0.745787	0	0.58	0
80.34	9	59.5311	1	81.11	8	1.25932	0	2271.6	12	0.757783	0	0.59	0
81.6	7	60.5393	3	82.4	5	1.27727	0	2310	13	0.769779	0	0.6	0
82.86	16	61.5474	4	83.69	8	1.29521	0	2348.4	13	0.781775	0	0.61	0
84.12	7	62.5555	3	84.98	7	1.31315	0	2386.8	10	0.79377	0	0.62	0
85.38	4	63.5637	3	86.27	2	1.33109	0	2425.2	12	0.805766	0	0.63	0
86.64	5	64.5718	2	87.56	2	1.34903	0	2463.6	8	0.817762	0	0.64	0
87.9	18	65.5799	5	88.85	5	1.36698	0	2502	12	0.829758	0	0.65	0
89.16	5	66.5881	1	90.14	0	1.38492	0	2540.4	15	0.841753	0	0.66	0
90.42	9	67.5962	1	91.43	3	1.40286	0	2578.8	14	0.853749	0	0.67	0
91.68	7	68.6043	0	92.72	0	1.4208	0	2617.2	4	0.865745	0	0.68	0
92.94	15	69.6125	3	94.01	1	1.43874	0	2655.6	16	0.877741	0	0.69	0
94.2	4	70.6206	8	95.3	0	1.45669	0	2694	7	0.889736	0	0.7	0
95.46	5	71.6287	4	96.59	2	1.47463	0	2732.4	11	0.901732	0	0.71	0
96.72	4	72.6369	1	97.88	0	1.49257	0	2770.8	18	0.913728	0	0.72	0
97.98	18	73.645	4	99.17	2	1.51051	0	2809.2	10	0.925724	0	0.73	0
99.24	6	74.6531	2	100.46	1	1.52845	0	2847.6	5	0.937719	0	0.74	0
100.5	7	75.6612	1	101.75	4	1.54639	0	2886	15	0.949715	0	0.75	0
101.76	9	76.6694	2	103.04	3	1.56434	0	2924.4	10	0.961711	0	0.76	0
103.02	9	77.6775	3	104.33	3	1.58228	0	2962.8	7	0.973707	0	0.77	0
104.28	8	78.6856	4	105.62	3	1.60022	0	3001.2	9	0.985702	0	0.78	0
105.54	10	79.6938	1	106.91	5	1.61816	0	3039.6	6	0.997698	0	0.79	0
106.8	18	80.7019	4	108.2	0	1.63611	0	3078	9	1.00969	0	0.8	0
108.06	7	81.71	2	109.49	3	1.65405	0	3116.4	9	1.02169	0	0.81	0
109.32	2	82.7182	1	110.78	1	1.67199	0	3154.8	12	1.03368	0	0.82	0
110.58	6	83.7263	3	112.07	1	1.68993	0	3193.2	1	1.04568	0	0.83	0
111.84	15	84.7344	0	113.36	2	1.70787	0	3231.6	9	1.05768	0	0.84	0
113.1	7	85.7426	2	114.65	1	1.72582	0	3270	8	1.06967	0	0.85	0
114.36	4	86.7507	0	115.94	0	1.74376	0	3308.4	9	1.08167	0	0.86	0
115.62	8	87.7588	1	117.23	1	1.7617	0	3346.8	11	1.09366	0	0.87	0
116.88	10	88.7669	0	118.52	0	1.77964	0	3385.2	15	1.10566	0	0.88	0
118.14	8	89.7751	2	119.81	2	1.79758	0	3423.6	10	1.11766	0	0.89	0
119.4	3	90.7832	1	121.1	0	1.81553	0	3462	5	1.12965	0	0.9	0
120.66	3	91.7913	1	122.39	0	1.83347	0	3500.4	13	1.14165	0	0.91	0
121.92	7	92.7995	0	123.68	0	1.85141	0	3538.8	11	1.15364	0	0.92	0
123.18	7	93.8076	1	124.97	0	1.86935	0	3577.2	6	1.16564	0	0.93	0
124.44	7	94.8157	1	126.26	0	1.88729	0	3615.6	10	1.17763	0	0.94	0
125.7	7	95.8239	2	127.55	0	1.90524	0	3654	14	1.18963	0	0.95	0
126.96	13	96.832	1	128.84	0	1.92318	0	3692.4	7	1.20163	0	0.96	0
128.22	4	97.8401	1	130.13	0	1.94112	0	3730.8	8	1.21362	0	0.97	0
129.48	5	98.8483	0	131.42	2	1.95906	0	3769.2	10	1.22562	0	0.98	0
130.74	7	99.8564	1	132.71	1	1.977	0	3807.6	5	1.23761	0	0.99	0
0	60.173	0	25.1334	0	32.989	0	0.544502	0	1898.28	0	0.153559	0	0
-2	1343	0	436.487	0	717.243	0	0.047381	0	1.22075e+06	0	0.003306	0	0
70.491	273.077	72.7218	1177.93	75.1348	1225.23	76.8543	268.592	78.2843	-44.4666	81.0188	-25.1118	86.4935	nan
0	1833.52	0	4040.11	0	3882.51	0	1972.47	0	1850.73	0	1806.5	0	nan
0	56	0	20.257	0	23	0	0.525279	0	1984	0	0.153363	0	0
70.6257	10	73.1517	1.69128	75.6793	6	76.8801	0.232415	78.3482	115	82.2735	0.062737	86.4935	0
0	27	0	8.94251	0	12	0	0.353874	0	969	0	0.105004	0	0
0	92	0	35.4023	0	47	0	0.719862	0	2798	0	0.205713	0	0
71.4828	124	73.4769	71.2957	75.7643	87	77.4386	0.92483	78.5642	3632	82.3369	0.241512	86.4935	0
LessSuccessfulParameters
Future		Reflexivity(%)		TradingWindow		Gesture		History		Epsilon		NEB
6	16	0.217003	8	5	52	0.201065	21	5	7	0.050035	57	0	1000
7.26	7	1.22443	17	6.29	31	0.219054	18	43.13	17	0.062035	67	0.01	0
8.52	7	2.23185	11	7.58	25	0.237043	20	81.26	11	0.074034	55	0.02	0
9.78	17	3.23928	7	8.87	51	0.255031	16	119.39	6	0.086034	61	0.03	0
11.04	6	4.2467	6	10.16	21	0.27302	22	157.52	12	0.098033	62	0.04	0
12.3	5	5.25413	11	11.45	18	0.291009	19	195.65	8	0.110033	60	0.05	0
13.56	5	6.26155	7	12.74	46	0.308998	11	233.78	10	0.122032	56	0.06	0
14.82	24	7.26898	13	14.03	18	0.326987	15	271.91	8	0.134032	61	0.07	0
16.08	9	8.2764	12	15.32	17	0.344976	15	310.04	8	0.146031	55	0.08	0
17.34	15	9.28383	10	16.61	22	0.362965	13	348.17	11	0.158031	58	0.09	0
18.6	7	10.2913	7	17.9	37	0.380954	19	386.3	12	0.170031	50	0.1	0
19.86	22	11.2987	10	19.19	15	0.398943	13	424.43	7	0.18203	71	0.11	0
21.12	9	12.3061	5	20.48	17	0.416932	24	462.56	9	0.19403	60	0.12	0
22.38	8	13.3135	14	21.77	39	0.43492	21	500.69	9	0.206029	51	0.13	0
23.64	8	14.321	6	23.06	18	0.452909	15	538.82	6	0.218029	61	0.14	0
24.9	13	15.3284	6	24.35	16	0.470898	21	576.95	7	0.230028	70	0.15	0
26.16	6	16.3358	7	25.64	13	0.488887	13	615.08	10	0.242028	45	0.16	0
27.42	7	17.3432	12	26.93	29	0.506876	24	653.21	7	0.254027	0	0.17	0
28.68	6	18.3507	9	28.22	7	0.524865	18	691.34	10	0.266027	0	0.18	0
29.94	12	19.3581	2	29.51	10	0.542854	14	729.47	11	0.278026	0	0.19	0
31.2	7	20.3655	8	30.8	27	0.560843	27	767.6	11	0.290026	0	0.2	0
32.46	6	21.3729	5	32.09	15	0.578832	20	805.73	13	0.302025	0	0.21	0
33.72	6	22.3804	6	33.38	8	0.596821	25	843.86	13	0.314025	0	0.22	0
34.98	17	23.3878	9	34.67	11	0.61481	33	881.99	11	0.326024	0	0.23	0
36.24	12	24.3952	8	35.96	27	0.632798	21	920.12	13	0.338024	0	0.24	0
37.5	8	25.4026	9	37.25	8	0.650787	21	958.25	7	0.350023	0	0.25	0
38.76	12	26.4101	11	38.54	11	0.668776	24	996.38	14	0.362023	0	0.26	0
40.02	3	27.4175	6	39.83	18	0.686765	28	1034.51	11	0.374022	0	0.27	0
41.28	7	28.4249	8	41.12	11	0.704754	21	1072.64	13	0.386022	0	0.28	0
42.54	5	29.4323	3	42.41	13	0.722743	30	1110.77	14	0.398022	0	0.29	0
43.8	15	30.4398	11	43.7	6	0.740732	26	1148.9	17	0.410021	0	0.3	0
45.06	4	31.4472	8	44.99	21	0.758721	19	1187.03	5	0.422021	0	0.31	0
46.32	6	32.4546	11	46.28	4	0.77671	25	1225.16	8	0.43402	0	0.32	0
47.58	5	33.462	12	47.57	9	0.794699	19	1263.29	5	0.44602	0	0.33	0
48.84	19	34.4695	11	48.86	17	0.812687	22	1301.42	5	0.458019	0	0.34	0
50.1	9	35.4769	9	50.15	6	0.830676	20	1339.55	12	0.470019	0	0.35	0
51.36	4	36.4843	5	51.44	12	0.848665	25	1377.68	17	0.482018	0	0.36	0
52.62	10	37.4917	8	52.73	17	0.866654	30	1415.81	10	0.494018	0	0.37	0
53.88	12	38.4992	9	54.02	7	0.884643	25	1453.94	10	0.506017	0	0.38	0
55.14	10	39.5066	12	55.31	9	0.902632	33	1492.07	12	0.518017	0	0.39	0
56.4	4	40.514	10	56.6	6	0.920621	28	1530.2	13	0.530016	0	0.4	0
57.66	8	41.5214	6	57.89	14	0.93861	42	1568.33	8	0.542016	0	0.41	0
58.92	8	42.5289	8	59.18	4	0.956599	30	1606.46	14	0.554015	0	0.42	0
60.18	8	43.5363	4	60.47	4	0.974588	43	1644.59	8	0.566015	0	0.43	0
61.44	10	44.5437	4	61.76	6	0.992577	11	1682.72	13	0.578014	0	0.44	0
62.7	7	45.5511	9	63.05	9	1.01056	0	1720.85	11	0.590014	0	0.45	0
63.96	9	46.5586	13	64.34	10	1.02855	0	1758.98	14	0.602013	0	0.46	0
65.22	6	47.566	5	65.63	5	1.04654	0	1797.11	8	0.614013	0	0.47	0
66.48	6	48.5734	4	66.92	13	1.06453	0	1835.24	15	0.626013	0	0.48	0
67.74	7	49.5808	9	68.21	5	1.08252	0	1873.37	14	0.638012	0	0.49	0
69	15	50.5883	13	69.5	3	1.10051	0	1911.5	10	0.650012	0	0.5	0
70.26	11	51.5957	7	70.79	9	1.1185	0	1949.63	12	0.662011	0	0.51	0
71.52	10	52.6031	12	72.08	3	1.13649	0	1987.76	8	0.674011	0	0.52	0
72.78	18	53.6105	14	73.37	6	1.15448	0	2025.89	5	0.68601	0	0.53	0
74.04	12	54.618	14	74.66	10	1.17247	0	2064.02	9	0.69801	0	0.54	0
75.3	3	55.6254	9	75.95	10	1.19045	0	2102.15	10	0.710009	0	0.55	0
76.56	7	56.6328	10	77.24	5	1.20844	0	2140.28	10	0.722009	0	0.56	0
77.82	16	57.6402	14	78.53	5	1.22643	0	2178.41	5	0.734008	0	0.57	0
79.08	10	58.6477	5	79.82	8	1.24442	0	2216.54	6	0.746008	0	0.58	0
80.34	10	59.6551	7	81.11	2	1.26241	0	2254.67	10	0.758007	0	0.59	0
81.6	5	60.6625	10	82.4	6	1.2804	0	2292.8	10	0.770007	0	0.6	0
82.86	21	61.6699	11	83.69	5	1.29839	0	2330.93	7	0.782006	0	0.61	0
84.12	14	62.6774	7	84.98	8	1.31638	0	2369.06	7	0.794006	0	0.62	0
85.38	3	63.6848	16	86.27	3	1.33437	0	2407.19	8	0.806005	0	0.63	0
86.64	8	64.6922	9	87.56	3	1.35235	0	2445.32	12	0.818005	0	0.64	0
87.9	15	65.6996	2	88.85	8	1.37034	0	2483.45	8	0.830004	0	0.65	0
89.16	10	66.7071	11	90.14	1	1.38833	0	2521.58	11	0.842004	0	0.66	0
90.42	5	67.7145	11	91.43	1	1.40632	0	2559.71	11	0.854004	0	0.67	0
91.68	8	68.7219	9	92.72	4	1.42431	0	2597.84	4	0.866003	0	0.68	0
92.94	21	69.7293	11	94.01	1	1.4423	0	2635.97	9	0.878003	0	0.69	0
94.2	9	70.7368	12	95.3	1	1.46029	0	2674.1	5	0.890002	0	0.7	0
95.46	11	71.7442	11	96.59	4	1.47828	0	2712.23	8	0.902002	0	0.71	0
96.72	8	72.7516	9	97.88	3	1.49627	0	2750.36	10	0.914001	0	0.72	0
97.98	10	73.759	3	99.17	2	1.51425	0	2788.49	11	0.926001	0	0.73	0
99.24	10	74.7665	10	100.46	3	1.53224	0	2826.62	7	0.938	0	0.74	0
100.5	11	75.7739	13	101.75	7	1.55023	0	2864.75	13	0.95	0	0.75	0
101.76	18	76.7813	9	103.04	4	1.56822	0	2902.88	9	0.961999	0	0.76	0
103.02	13	77.7887	9	104.33	4	1.58621	0	2941.01	11	0.973999	0	0.77	0
104.28	6	78.7962	12	105.62	1	1.6042	0	2979.14	10	0.985998	0	0.78	0
105.54	9	79.8036	9	106.91	5	1.62219	0	3017.27	13	0.997998	0	0.79	0
106.8	14	80.811	15	108.2	3	1.64018	0	3055.4	9	1.01	0	0.8	0
108.06	6	81.8184	15	109.49	2	1.65817	0	3093.53	8	1.022	0	0.81	0
109.32	7	82.8259	14	110.78	7	1.67616	0	3131.66	11	1.034	0	0.82	0
110.58	6	83.8333	15	112.07	5	1.69414	0	3169.79	11	1.046	0	0.83	0
111.84	17	84.8407	16	113.36	1	1.71213	0	3207.92	7	1.058	0	0.84	0
113.1	8	85.8481	11	114.65	1	1.73012	0	3246.05	11	1.07	0	0.85	0
114.36	8	86.8556	9	115.94	2	1.74811	0	3284.18	11	1.082	0	0.86	0
115.62	7	87.863	13	117.23	2	1.7661	0	3322.31	11	1.09399	0	0.87	0
116.88	14	88.8704	16	118.52	1	1.78409	0	3360.44	8	1.10599	0	0.88	0
118.14	15	89.8778	19	119.81	2	1.80208	0	3398.57	12	1.11799	0	0.89	0
119.4	15	90.8853	14	121.1	0	1.82007	0	3436.7	7	1.12999	0	0.9	0
120.66	10	91.8927	21	122.39	1	1.83805	0	3474.83	12	1.14199	0	0.91	0
121.92	15	92.9001	15	123.68	0	1.85604	0	3512.96	5	1.15399	0	0.92	0
123.18	11	93.9075	9	124.97	1	1.87403	0	3551.09	20	1.16599	0	0.93	0
124.44	6	94.915	15	126.26	0	1.89202	0	3589.22	10	1.17799	0	0.94	0
125.7	7	95.9224	18	127.55	0	1.91001	0	3627.35	12	1.18999	0	0.95	0
126.96	18	96.9298	15	128.84	0	1.928	0	3665.48	15	1.20199	0	0.96	0
128.22	5	97.9372	17	130.13	0	1.94599	0	3703.61	10	1.21399	0	0.97	0
129.48	13	98.9447	12	131.42	1	1.96398	0	3741.74	7	1.22599	0	0.98	0
130.74	12	99.9521	1	132.71	1	1.98197	0	3779.87	9	1.23799	0	0.99	0
0	70.446	0	55.0985	0	38.591	0	0.648913	0	1908.03	0	0.151176	0	0
0	1388.01	0	905.713	0	853.896	0	0.054387	0	1.21853e+06	0	0.003448	0	0
71.6423	-90.1841	73.4133	-231.528	75.8806	972.513	76.61	-254.294	77.3676	45.3816	82.5024	-1.41274	89.8578	nan
0	1760.42	0	1773.32	0	3117.45	0	1891.07	0	1799.97	0	1771.33	0	nan
0	73	0	57.7005	0	30	0	0.671704	0	1846	0	0.150946	0	0
71.8831	12	73.9697	5.5087	75.961	6	76.645	0.25053	78.1092	182	82.733	0.060265	89.8578	0
0	37	0	29.4894	0	15	0	0.461396	0	982	0	0.100482	0	0
0	103	0	82.839	0	56	0	0.861655	0	2902	0	0.200566	0	0
72.056	126	74.6205	96.7642	76.255	102	76.7312	0.977111	78.3696	3637	82.8765	0.241413	89.8578	0
Pareto
NAV
0	1628
3236.73	834
6473.46	998
9710.19	985
12946.9	787
16183.7	752
19420.4	589
22657.1	535
25893.9	462
29130.6	351
32367.3	284
35604	240
38840.8	199
42077.5	183
45314.2	139
48551	137
51787.7	103
55024.4	104
58261.2	75
61497.9	83
64734.6	73
67971.4	54
71208.1	38
74444.8	35
77681.6	26
80918.3	37
84155	30
87391.7	15
90628.5	23
93865.2	20
97101.9	19
100339	10
103575	12
106812	8
110049	6
113286	4
116522	11
119759	6
122996	6
126233	6
129469	7
132706	9
135943	5
139179	5
142416	2
145653	5
148890	3
152126	2
155363	2
158600	4
161837	3
165073	8
168310	3
171547	1
174783	1
178020	1
181257	0
184494	2
187730	2
190967	1
194204	1
197441	1
200677	1
203914	1
207151	1
210388	0
213624	2
216861	0
220098	0
223334	1
226571	1
229808	2
233045	0
236281	0
239518	1
242755	0
245992	1
249228	1
252465	0
255702	2
258939	0
262175	1
265412	1
268649	1
271885	1
275122	1
278359	1
281596	1
284832	0
288069	1
291306	1
294543	1
297779	0
301016	0
304253	0
307489	0
310726	0
313963	0
317200	0
320436	1
0	22048
0	6.67423e+08
0	35852.3
0	253943
0	15178.4
0.556682	0
0.580887	6628.18
0.585702	28530.7
-2.68156e+154	65689.4
Systemics
Market($)		Biased/Pt(%)		True/Pt(%)		FormalSpread(%)		Return(%)		Volume(bsp)		Banruptcy(%)		MarketPerfYTD(%)		w-Volatility		m-Volatility		6m-Volatility		P[t-w,t]/P[t-2w,t-w](%)		Crash		TrendCounter		Hawkes
24.7899	445	0.817329	145	0.001174	2834	0	270	-22.8042	1	0	22	0	323	nan	0	0	30824	0.001734	10944	0.012046	3565	-19.8029	1	0	57500	-82	2	0	7
30.5076	1312	1.70763	1137	1.35403	2799	1.20945	996	-22.2384	2	42.87	45	0.546	227	inf	0	0.011605	18859	0.013664	20058	0.025476	7042	-19.3511	0	0.01	0	-80.05	2	0.11	956
36.2254	1676	2.59792	2780	2.70689	3250	2.4189	2118	-21.6727	1	85.74	125	1.092	2971	inf	0	0.02321	5097	0.025594	11713	0.038906	7504	-18.8993	3	0.02	0	-78.1	2	0.22	867
41.9432	2707	3.48822	4044	4.05974	3527	3.62836	3310	-21.107	0	128.61	230	1.638	5770	inf	0	0.034814	1639	0.037524	6524	0.052337	6777	-18.4474	0	0.03	0	-76.15	2	0.33	653
47.661	2855	4.37852	4724	5.4126	3810	4.83781	4319	-20.5412	0	171.48	371	2.184	43	inf	0	0.046419	585	0.049454	3556	0.065767	6217	-17.9956	1	0.04	0	-74.2	4	0.44	1538
53.3788	2644	5.26881	4876	6.76546	4396	6.04726	4891	-19.9755	1	214.35	660	2.73	35	inf	0	0.058024	230	0.061383	2033	0.079198	5069	-17.5438	0	0.05	0	-72.25	5	0.55	1704
59.0965	2642	6.15911	4709	8.11831	4546	7.25671	4933	-19.4098	0	257.22	861	3.276	66	inf	0	0.069629	118	0.073313	1188	0.092628	4297	-17.092	3	0.06	0	-70.3	8	0.66	1876
64.8143	2428	7.04941	4587	9.47117	4392	8.46617	4787	-18.844	1	300.09	1158	3.822	35	inf	0	0.081233	73	0.085243	757	0.106058	3670	-16.6401	3	0.07	0	-68.35	17	0.77	2165
70.5321	2038	7.93971	4030	10.824	4182	9.67562	4518	-18.2783	1	342.96	1571	4.368	84	inf	0	0.092838	45	0.097173	397	0.119489	2880	-16.1883	4	0.08	0	-66.4	17	0.88	2359
76.2499	1825	8.83	3614	12.1769	3689	10.8851	4031	-17.7126	1	385.83	1895	4.914	2144	inf	0	0.104443	10	0.109103	173	0.132919	2029	-15.7365	4	0.09	0	-64.45	20	0.99	2389
81.9677	1856	9.7203	3187	13.5297	3200	12.0945	3485	-17.1469	3	428.7	2080	5.46	133	inf	0	0.116048	7	0.121033	83	0.146349	1647	-15.2847	3	0.1	0	-62.5	20	1.1	2382
87.6854	1782	10.6106	2729	14.8826	2652	13.304	2939	-16.5811	8	471.57	2271	6.006	1835	inf	0	0.127653	3	0.132963	38	0.15978	1176	-14.8328	9	0.11	0	-60.55	26	1.21	2427
93.4032	1673	11.5009	2358	16.2355	2238	14.5134	2396	-16.0154	3	514.44	2450	6.552	79	inf	0	0.139257	6	0.144893	22	0.17321	1076	-14.381	13	0.12	0	-58.6	30	1.32	2455
99.121	1839	12.3912	1973	17.5883	1785	15.7229	2051	-15.4497	3	557.31	2586	7.098	1391	inf	0	0.150862	4	0.156823	5	0.18664	963	-13.9292	8	0.13	0	-56.65	33	1.43	2631
104.839	1615	13.2815	1685	18.9412	1491	16.9323	1747	-14.8839	8	600.18	2721	7.644	2081	inf	0	0.162467	0	0.168752	3	0.200071	824	-13.4774	15	0.14	0	-54.7	40	1.54	2882
110.557	1506	14.1718	1461	20.294	1248	18.1418	1469	-14.3182	5	643.05	2533	8.19	1366	inf	0	0.174072	0	0.180682	4	0.213501	619	-13.0255	11	0.15	0	-52.75	44	1.65	2924
116.274	1400	15.0621	1213	21.6469	935	19.3512	1195	-13.7525	3	685.92	2589	8.736	32	inf	0	0.185677	0	0.192612	2	0.226931	476	-12.5737	17	0.16	0	-50.8	51	1.76	2842
121.992	1175	15.9524	1022	22.9997	808	20.5607	1044	-13.1867	7	728.79	2562	9.282	118	inf	0	0.197281	0	0.204542	0	0.240362	447	-12.1219	15	0.17	0	-48.85	61	1.87	2705
127.71	938	16.8427	876	24.3526	695	21.7701	896	-12.621	8	771.66	2420	9.828	4017	inf	0	0.208886	0	0.216472	0	0.253792	315	-11.67	35	0.18	0	-46.9	78	1.98	2432
133.428	979	17.733	675	25.7055	597	22.9796	721	-12.0553	12	814.53	2350	10.374	678	inf	0	0.220491	0	0.228402	0	0.267222	277	-11.2182	38	0.19	0	-44.95	43	2.09	2352
139.145	1054	18.6233	690	27.0583	459	24.189	609	-11.4896	10	857.4	2189	10.92	33	inf	0	0.232096	0	0.240332	0	0.280653	196	-10.7664	44	0.2	0	-43	95	2.2	2077
144.863	903	19.5136	469	28.4112	367	25.3985	514	-10.9238	16	900.27	2078	11.466	557	inf	0	0.2437	0	0.252262	0	0.294083	197	-10.3146	66	0.21	0	-41.05	117	2.31	1893
150.581	823	20.4039	424	29.764	386	26.6079	466	-10.3581	23	943.14	1991	12.012	2257	inf	0	0.255305	0	0.264192	0	0.307513	129	-9.86274	80	0.22	0	-39.1	137	2.42	1802
156.299	785	21.2942	375	31.1169	301	27.8174	374	-9.79236	24	986.01	1734	12.558	2851	inf	0	0.26691	0	0.276121	0	0.320944	57	-9.41091	94	0.23	0	-37.15	161	2.53	1616
162.017	840	22.1845	320	32.4697	308	29.0269	304	-9.22663	28	1028.88	1684	13.104	2126	inf	0	0.278515	0	0.288051	0	0.334374	36	-8.95908	118	0.24	0	-35.2	182	2.64	1359
167.734	757	23.0748	288	33.8226	259	30.2363	287	-8.6609	39	1071.75	1555	13.65	17	inf	0	0.29012	0	0.299981	0	0.347804	15	-8.50726	133	0.25	0	-33.25	207	2.75	1252
173.452	800	23.9651	268	35.1754	253	31.4458	242	-8.09517	45	1114.62	1454	14.196	39	inf	0	0.301724	0	0.311911	0	0.361235	0	-8.05543	142	0.26	0	-31.3	231	2.86	1101
179.17	842	24.8554	223	36.5283	223	32.6552	210	-7.52944	65	1157.49	1348	14.742	62	inf	0	0.313329	0	0.323841	0	0.374665	0	-7.6036	232	0.27	0	-29.35	268	2.97	932
184.888	1180	25.7456	238	37.8812	184	33.8647	215	-6.96371	85	1200.36	1196	15.288	71	inf	0	0.324934	0	0.335771	0	0.388095	0	-7.15178	279	0.28	0	-27.4	313	3.08	744
190.606	1465	26.6359	194	39.234	163	35.0741	184	-6.39797	95	1243.23	1116	15.834	64	inf	0	0.336539	0	0.347701	0	0.401526	0	-6.69995	335	0.29	0	-25.45	390	3.19	620
196.323	1357	27.5262	177	40.5869	134	36.2836	162	-5.83225	155	1286.1	986	16.38	245	inf	0	0.348143	0	0.359631	0	0.414956	0	-6.24812	383	0.3	0	-23.5	472	3.3	496
202.041	1015	28.4165	175	41.9397	142	37.493	155	-5.26651	219	1328.97	921	16.926	60	inf	0	0.359748	0	0.371561	0	0.428387	0	-5.7963	452	0.31	0	-21.55	564	3.41	441
207.759	955	29.3068	165	43.2926	124	38.7025	111	-4.70078	292	1371.84	820	17.472	128	inf	0	0.371353	0	0.38349	0	0.441817	0	-5.34447	596	0.32	0	-19.6	679	3.52	391
213.477	940	30.1971	160	44.6454	102	39.9119	134	-4.13505	443	1414.71	731	18.018	19	inf	0	0.382958	0	0.39542	0	0.455247	0	-4.89264	777	0.33	0	-17.65	831	3.63	352
219.194	735	31.0874	140	45.9983	114	41.1214	95	-3.56932	694	1457.58	656	18.564	92	inf	0	0.394563	0	0.40735	0	0.468678	0	-4.44081	882	0.34	0	-15.7	1034	3.74	260
224.912	677	31.9777	137	47.3512	56	42.3308	82	-3.00359	1097	1500.45	574	19.11	3705	inf	0	0.406167	0	0.41928	0	0.482108	0	-3.98899	1162	0.35	0	-13.75	1326	3.85	242
230.63	494	32.868	114	48.704	79	43.5403	103	-2.43786	1759	1543.32	539	19.656	3905	inf	0	0.417772	0	0.43121	0	0.495538	0	-3.53716	1343	0.36	0	-11.8	1633	3.96	202
236.348	520	33.7583	100	50.0569	79	44.7497	79	-1.87213	2583	1586.19	476	20.202	122	inf	0	0.429377	0	0.44314	0	0.508969	0	-3.08534	1740	0.37	0	-9.85	2051	4.07	193
242.066	564	34.6486	113	51.4097	65	45.9592	65	-1.3064	3733	1629.06	427	20.748	162	inf	0	0.440982	0	0.45507	0	0.522399	0	-2.63351	2075	0.38	0	-7.9	2696	4.18	129
247.783	597	35.5389	79	52.7626	74	47.1686	61	-0.740669	4558	1671.93	392	21.294	2210	inf	0	0.452587	0	0.467	0	0.535829	0	-2.18168	2512	0.39	0	-5.95	1670	4.29	132
253.501	524	36.4292	103	54.1154	59	48.3781	73	-0.174938	26174	1714.8	383	21.84	152	inf	0	0.464191	0	0.47893	0	0.54926	0	-1.72985	2937	0.4	0	-4	4135	4.4	116
259.219	530	37.3195	94	55.4683	52	49.5875	66	0.390793	4295	1757.67	331	22.386	609	inf	0	0.475796	0	0.490859	0	0.56269	0	-1.27803	3473	0.41	0	-2.05	4890	4.51	94
264.937	498	38.2098	58	56.8212	47	50.797	53	0.956523	3821	1800.54	284	22.932	2247	inf	0	0.487401	0	0.502789	0	0.57612	0	-0.826201	3858	0.42	0	-0.1	8020	4.62	94
270.654	419	39.1001	61	58.174	34	52.0064	60	1.52225	2510	1843.41	278	23.478	1055	inf	0	0.499006	0	0.514719	0	0.589551	0	-0.374374	4181	0.43	0	1.85	4600	4.73	81
276.372	383	39.9904	49	59.5269	41	53.2159	49	2.08799	1594	1886.28	271	24.024	2	inf	0	0.51061	0	0.526649	0	0.602981	0	0.077452	4211	0.44	0	3.8	3817	4.84	56
282.09	324	40.8807	45	60.8797	37	54.4253	42	2.65372	999	1929.15	169	24.57	10	inf	0	0.522215	0	0.538579	0	0.616411	0	0.529279	4179	0.45	0	5.75	2930	4.95	52
287.808	216	41.771	42	62.2326	27	55.6348	46	3.21945	620	1972.02	166	25.116	16	inf	0	0.53382	0	0.550509	0	0.629842	0	0.981106	3693	0.46	0	7.7	2302	5.06	35
293.526	184	42.6613	22	63.5854	20	56.8443	46	3.78518	400	2014.89	156	25.662	92	inf	0	0.545425	0	0.562439	0	0.643272	0	1.43293	3167	0.47	0	9.65	1886	5.17	28
299.243	125	43.5516	27	64.9383	21	58.0537	39	4.35091	284	2057.76	128	26.208	19	inf	0	0.55703	0	0.574369	0	0.656702	0	1.88476	2652	0.48	0	11.6	1537	5.28	16
304.961	113	44.4419	25	66.2912	33	59.2632	40	4.91664	182	2100.63	113	26.754	24	inf	0	0.568634	0	0.586299	0	0.670133	0	2.33659	2052	0.49	0	13.55	1239	5.39	15
310.679	124	45.3322	27	67.644	23	60.4726	30	5.48237	119	2143.5	103	27.3	26	inf	0	0.580239	0	0.598228	0	0.683563	0	2.78841	1744	0.5	0	15.5	982	5.5	13
316.397	143	46.2225	23	68.9969	9	61.6821	27	6.0481	111	2186.37	71	27.846	25	inf	0	0.591844	0	0.610158	0	0.696993	0	3.24024	1452	0.51	0	17.45	828	5.61	18
322.114	74	47.1128	32	70.3497	10	62.8915	30	6.61383	68	2229.24	76	28.392	20	inf	0	0.603449	0	0.622088	0	0.710424	0	3.69207	1119	0.52	0	19.4	698	5.72	16
327.832	73	48.0031	25	71.7026	8	64.101	28	7.17956	39	2272.11	65	28.938	78	inf	0	0.615053	0	0.634018	0	0.723854	0	4.14389	953	0.53	0	21.35	604	5.83	20
333.55	49	48.8934	30	73.0554	5	65.3104	21	7.74529	40	2314.98	60	29.484	124	inf	0	0.626658	0	0.645948	0	0.737284	0	4.59572	807	0.54	0	23.3	523	5.94	13
339.268	43	49.7837	21	74.4083	19	66.5199	19	8.31102	39	2357.85	72	30.03	224	inf	0	0.638263	0	0.657878	0	0.750715	0	5.04755	609	0.55	0	25.25	444	6.05	10
344.986	12	50.674	17	75.7611	9	67.7293	21	8.87675	25	2400.72	57	30.576	102	inf	0	0.649868	0	0.669808	0	0.764145	0	5.49937	485	0.56	0	27.2	382	6.16	13
350.703	26	51.5643	12	77.114	5	68.9388	24	9.44248	20	2443.59	51	31.122	16	inf	0	0.661473	0	0.681738	0	0.777576	0	5.9512	419	0.57	0	29.15	326	6.27	8
356.421	31	52.4546	13	78.4669	1	70.1482	22	10.0082	26	2486.46	39	31.668	454	inf	0	0.673077	0	0.693668	0	0.791006	0	6.40303	296	0.58	0	31.1	281	6.38	5
362.139	45	53.3449	14	79.8197	5	71.3577	15	10.5739	7	2529.33	26	32.214	54	inf	0	0.684682	0	0.705597	0	0.804436	0	6.85485	291	0.59	0	33.05	126	6.49	3
367.857	66	54.2352	7	81.1726	6	72.5671	10	11.1397	6	2572.2	29	32.76	40	inf	0	0.696287	0	0.717527	0	0.817867	0	7.30668	225	0.6	0	35	215	6.6	1
373.575	110	55.1255	14	82.5254	7	73.7766	19	11.7054	9	2615.07	22	33.306	8	inf	0	0.707892	0	0.729457	0	0.831297	0	7.75851	198	0.61	0	36.95	188	6.71	1
379.292	140	56.0157	12	83.8783	6	74.986	13	12.2711	12	2657.94	20	33.852	12	inf	0	0.719497	0	0.741387	0	0.844727	0	8.21033	155	0.62	0	38.9	162	6.82	1
385.01	83	56.906	16	85.2311	3	76.1955	8	12.8369	7	2700.81	20	34.398	119	inf	0	0.731101	0	0.753317	0	0.858158	0	8.66216	119	0.63	0	40.85	135	6.93	0
390.728	65	57.7963	7	86.584	5	77.4049	8	13.4026	6	2743.68	20	34.944	1706	inf	0	0.742706	0	0.765247	0	0.871588	0	9.11399	122	0.64	0	42.8	113	7.04	0
396.446	39	58.6866	5	87.9369	2	78.6144	18	13.9683	8	2786.55	14	35.49	2249	inf	0	0.754311	0	0.777177	0	0.885018	0	9.56582	94	0.65	0	44.75	91	7.15	0
402.163	26	59.5769	3	89.2897	5	79.8238	15	14.5341	7	2829.42	18	36.036	2008	inf	0	0.765916	0	0.789107	0	0.898449	0	10.0176	71	0.66	0	46.7	72	7.26	0
407.881	7	60.4672	6	90.6426	7	81.0333	6	15.0998	5	2872.29	10	36.582	965	inf	0	0.77752	0	0.801037	0	0.911879	0	10.4695	48	0.67	0	48.65	62	7.37	0
413.599	8	61.3575	6	91.9954	3	82.2427	6	15.6655	4	2915.16	11	37.128	17	inf	0	0.789125	0	0.812966	0	0.925309	0	10.9213	56	0.68	0	50.6	51	7.48	0
419.317	10	62.2478	3	93.3483	8	83.4522	7	16.2313	4	2958.03	8	37.674	117	inf	0	0.80073	0	0.824896	0	0.93874	0	11.3731	44	0.69	0	52.55	45	7.59	0
425.035	5	63.1381	0	94.7011	3	84.6617	5	16.797	3	3000.9	4	38.22	63	inf	0	0.812335	0	0.836826	0	0.95217	0	11.8249	31	0.7	0	54.5	38	7.7	0
430.752	9	64.0284	0	96.054	2	85.8711	2	17.3627	0	3043.77	8	38.766	174	inf	0	0.82394	0	0.848756	0	0.9656	0	12.2768	22	0.71	0	56.45	26	7.81	0
436.47	2	64.9187	0	97.4069	0	87.0806	7	17.9284	2	3086.64	8	39.312	692	inf	0	0.835544	0	0.860686	0	0.979031	0	12.7286	14	0.72	0	58.4	24	7.92	0
442.188	5	65.809	1	98.7597	2	88.29	9	18.4942	2	3129.51	1	39.858	779	inf	0	0.847149	0	0.872616	0	0.992461	0	13.1804	12	0.73	0	60.35	24	8.03	0
447.906	4	66.6993	3	100.113	1	89.4995	3	19.0599	0	3172.38	7	40.404	14	inf	0	0.858754	0	0.884546	0	1.00589	0	13.6323	11	0.74	0	62.3	16	8.14	0
453.623	5	67.5896	1	101.465	3	90.7089	4	19.6256	3	3215.25	11	40.95	48	inf	0	0.870359	0	0.896476	0	1.01932	0	14.0841	11	0.75	0	64.25	12	8.25	1
459.341	2	68.4799	0	102.818	5	91.9184	5	20.1914	2	3258.12	6	41.496	189	inf	0	0.881963	0	0.908406	0	1.03275	0	14.5359	10	0.76	0	66.2	12	8.36	0
465.059	5	69.3702	0	104.171	3	93.1278	1	20.7571	1	3300.99	3	42.042	19	inf	0	0.893568	0	0.920336	0	1.04618	0	14.9877	4	0.77	0	68.15	12	8.47	0
470.777	3	70.2605	0	105.524	0	94.3373	2	21.3228	2	3343.86	2	42.588	16	inf	0	0.905173	0	0.932265	0	1.05961	0	15.4396	7	0.78	0	70.1	12	8.58	0
476.495	10	71.1508	0	106.877	6	95.5467	1	21.8886	0	3386.73	1	43.134	6	inf	0	0.916778	0	0.944195	0	1.07304	0	15.8914	6	0.79	0	72.05	6	8.69	0
482.212	7	72.0411	0	108.23	0	96.7562	5	22.4543	3	3429.6	5	43.68	11	inf	0	0.928383	0	0.956125	0	1.08647	0	16.3432	12	0.8	0	74	10	8.8	0
487.93	2	72.9314	0	109.583	2	97.9656	2	23.02	2	3472.47	2	44.226	0	inf	0	0.939987	0	0.968055	0	1.0999	0	16.795	4	0.81	0	75.95	8	8.91	0
493.648	10	73.8217	0	110.935	1	99.1751	5	23.5857	1	3515.34	0	44.772	2	inf	0	0.951592	0	0.979985	0	1.11333	0	17.2469	2	0.82	0	77.9	6	9.02	0
499.366	2	74.712	0	112.288	0	100.385	2	24.1515	1	3558.21	0	45.318	5	inf	0	0.963197	0	0.991915	0	1.12677	0	17.6987	2	0.83	0	79.85	6	9.13	0
505.083	7	75.6023	0	113.641	0	101.594	3	24.7172	0	3601.08	0	45.864	5	inf	0	0.974802	0	1.00385	0	1.1402	0	18.1505	1	0.84	0	81.8	4	9.24	1
510.801	12	76.4926	0	114.994	3	102.803	2	25.2829	0	3643.95	0	46.41	7	inf	0	0.986407	0	1.01578	0	1.15362	0	18.6024	1	0.85	0	83.75	4	9.35	0
516.519	13	77.3829	0	116.347	0	104.013	1	25.8487	2	3686.82	1	46.956	3	inf	0	0.998011	0	1.02771	0	1.16706	0	19.0542	3	0.86	0	85.7	4	9.46	0
522.237	17	78.2732	0	117.7	0	105.222	3	26.4144	0	3729.69	0	47.502	2	inf	0	1.00962	0	1.03963	0	1.18049	0	19.506	3	0.87	0	87.65	4	9.57	1
527.955	28	79.1635	0	119.053	2	106.432	0	26.9801	1	3772.56	1	48.048	2	inf	0	1.02122	0	1.05156	0	1.19392	0	19.9578	0	0.88	0	89.6	4	9.68	0
533.672	19	80.0538	0	120.405	0	107.641	0	27.5459	0	3815.43	0	48.594	8	inf	0	1.03283	0	1.06349	0	1.20735	0	20.4097	1	0.89	0	91.55	3	9.79	0
539.39	38	80.9441	0	121.758	0	108.851	2	28.1116	1	3858.3	0	49.14	0	inf	0	1.04443	0	1.07542	0	1.22078	0	20.8615	0	0.9	0	93.5	2	9.9	8
545.108	49	81.8344	1	123.111	0	110.06	2	28.6773	0	3901.17	0	49.686	7	inf	0	1.05604	0	1.08735	0	1.23421	0	21.3133	1	0.91	0	95.45	2	10.01	0
550.826	30	82.7247	0	124.464	0	111.27	1	29.2431	0	3944.04	0	50.232	3	inf	0	1.06764	0	1.09928	0	1.24764	0	21.7651	1	0.92	0	97.4	2	10.12	0
556.544	40	83.615	0	125.817	1	112.479	0	29.8088	0	3986.91	0	50.778	47	inf	0	1.07925	0	1.11121	0	1.26107	0	22.217	0	0.93	0	99.35	2	10.23	0
562.261	16	84.5053	0	127.17	0	113.689	2	30.3745	1	4029.78	0	51.324	32	inf	0	1.09085	0	1.12314	0	1.2745	0	22.6688	2	0.94	0	101.3	2	10.34	0
567.979	12	85.3956	0	128.523	0	114.898	0	30.9402	0	4072.65	0	51.87	18	inf	0	1.10245	0	1.13507	0	1.28793	0	23.1206	0	0.95	0	103.25	2	10.45	0
573.697	10	86.2858	0	129.875	0	116.107	0	31.506	0	4115.52	0	52.416	14	inf	0	1.11406	0	1.147	0	1.30136	0	23.5724	0	0.96	0	105.2	2	10.56	0
579.415	6	87.1761	0	131.228	0	117.317	1	32.0717	0	4158.39	1	52.962	142	inf	0	1.12566	0	1.15893	0	1.31479	0	24.0243	1	0.97	0	107.15	2	10.67	0
585.132	3	88.0664	1	132.581	1	118.526	0	32.6374	1	4201.26	0	53.508	449	inf	0	1.13727	0	1.17086	0	1.32822	0	24.4761	0	0.98	0	109.1	2	10.78	0
590.85	1	88.9567	0	133.934	2	119.736	1	33.2032	0	4244.13	1	54.054	0	inf	0	1.14887	0	1.18279	0	1.34165	0	24.9279	0	0.99	0	111.05	1	10.89	0
0	132.09	0	10.2661	0	12.7643	0	13.0356	0	0.037089	0	889.653	0	16.6811	0	inf	0	0.013657	0	0.029828	0	0.088955	0	0.149518	0	0	0	0.958296	0	1.78776
0	6985.99	0	53.7418	0	111.824	0	103.613	0	3.66183	0	199450	0	150.342	0	nan	0	0.000126	0	0.000418	0	0.003444	0	10.5977	0	0	0	219.312	0	0.881531
0	76087.3	95.5536	136005	95.5536	144272	95.5536	166873	95.8387	36536.6	96.164	64849.7	96.2604	40939.2	96.4638	nan	96.7178	157696	96.8768	99211.1	97.2632	78208.4	97.3806	6595.35	97.5699	nan	97.8254	14236.7	99.0791	49051.1
0	328981	0	641173	0	821899	0	941087	0	1.45952e+06	0	284871	0	156556	0	nan	0	991928	0	399884	0	279292	0	314013	0	nan	0	425459	0	281570
0	108.492	0	8.31394	0	10.5619	0	10.4989	0	0	0	807	0	12.6	0	101.289	0	0.010874	0	0.023958	0	0.073857	0	0.148816	0	0	0	0	0	1.7049
95.1981	40.3436	95.5536	3.18258	95.5536	1.37943	95.6156	3.3921	95.863	-2.6821	96.1814	322	96.2735	1.4	96.468	86.293	96.7395	0.002414	96.8947	0.008822	97.27	0.024019	97.3999	-5.07648	97.5822	0	98.1907	-22	100.742	0.476447
0	64.9768	0	5.54237	0	6.13099	0	6.87277	0	-0.371404	0	568	0	7.6	0	96.4109	0	0.00655	0	0.01539	0	0.045522	0	-1.60683	0	0	0	-5	0	1.09451
0	189.861	0	12.4707	0	16.1522	0	15.7979	0	0.519602	0	1125	0	23.4	0	109.073	0	0.017259	0	0.03809	0	0.115826	0	1.85145	0	0	0	7	0	2.33901
95.2079	276.467	95.5536	24.7212	95.5536	32.6243	95.6223	31.2615	95.9693	2.74974	96.1827	1743	96.3298	37.6	96.4772	139.932	96.7425	0.034127	96.9078	0.071832	97.2711	0.211685	97.4643	5.42683	97.6457	0	98.2081	26	108.106	3.45494
Moments
Log-return		AC-1w Log-return		AC-2w Log-return		AC-m Log-return		AC-3m Log-return		AC-6m Log-return		AC-y Log-return		Abs-log-return		AC-1w Abs-log-return		AC-2w Abs-log-return		AC-m Abs-log-return		AC-3m Abs-log-return		AC-6m Abs-log-return		AC-y Abs-log-return		w-Volatility		AC-w w-Volatility		2w-Volatility		AC-2w 2w-Volatility		m-Volatility		AC-m m-Volatility		3m-Volatility		AC-3m 3m-Volatility		6m-Volatility		AC-6m 6m-Volatility		y-Volatility
-0.197417	3	-1	151	-0.976026	5	-0.787372	10	-0.54788	4	-0.334466	19	-0.236239	20	0	42990	0	2386	0	2619	8e-06	3681	0	5513	1e-06	6564	0	9480	0	32758	-0.999778	1512	0	21030	-0.998519	1014	0.002554	14954	-0.999141	926	0.006025	6656	-0.994562	706	0.010901	3876	-0.997404	695	0.014188	1619
-0.182516	3	-0.97	144	-0.94695	1	-0.761889	7	-0.527411	25	-0.317599	44	-0.221547	56	0.012927	9583	0.02	1565	0.01976	2493	0.018297	3680	0.015663	5359	0.013337	6523	0.012639	9315	0.011229	17537	-0.969781	2183	0.011593	21251	-0.968591	1629	0.014679	18154	-0.969177	1636	0.019564	11183	-0.964657	1348	0.024962	7115	-0.96746	943	0.029253	3847
-0.167615	5	-0.94	221	-0.917875	10	-0.736405	9	-0.506942	11	-0.300732	43	-0.206855	83	0.025854	3017	0.04	1473	0.039521	2353	0.036586	3725	0.031326	5294	0.026672	6540	0.025277	8327	0.022458	5150	-0.939783	2209	0.023187	9053	-0.938664	1746	0.026803	10709	-0.939213	1707	0.033103	10152	-0.934752	1521	0.039024	7078	-0.937517	1196	0.044318	4925
-0.152713	2	-0.91	270	-0.888799	13	-0.710922	14	-0.486473	9	-0.283865	84	-0.192163	93	0.038781	1006	0.06	1511	0.059281	2472	0.054875	3562	0.046988	4977	0.040008	6423	0.037915	7387	0.033687	1341	-0.909786	2087	0.03478	3992	-0.908736	1814	0.038928	6351	-0.909249	1714	0.046642	8223	-0.904847	1625	0.053085	7120	-0.907573	1507	0.059383	4964
-0.137812	13	-0.88	342	-0.859724	25	-0.685439	31	-0.466004	21	-0.266998	140	-0.177471	133	0.051708	470	0.08	1528	0.079041	2442	0.073164	3470	0.062651	4695	0.053343	5812	0.050553	6448	0.044916	416	-0.879788	1921	0.046374	1329	-0.878809	1817	0.051052	3473	-0.879286	1695	0.060181	6095	-0.874942	1594	0.067147	6216	-0.87763	1497	0.074448	5836
-0.122911	15	-0.85	405	-0.830648	42	-0.659955	42	-0.445536	22	-0.250131	154	-0.162779	160	0.064635	177	0.1	1519	0.098801	2328	0.091453	3489	0.078314	4237	0.066679	5007	0.063191	4777	0.056145	146	-0.849791	1885	0.057967	513	-0.848881	1661	0.063177	1970	-0.849322	1607	0.07372	4404	-0.845037	1559	0.081208	5575	-0.847686	1595	0.089513	5210
-0.10801	29	-0.82	429	-0.801573	81	-0.634472	38	-0.425067	31	-0.233264	253	-0.148087	234	0.077562	97	0.12	1436	0.118562	2522	0.109742	3398	0.093976	4045	0.080014	4411	0.07583	3602	0.067373	83	-0.819793	1696	0.069561	200	-0.818954	1716	0.075301	969	-0.819358	1584	0.087259	3369	-0.815132	1452	0.09527	4269	-0.817743	1682	0.104578	4584
-0.093108	65	-0.79	446	-0.772497	109	-0.608989	70	-0.404598	50	-0.216397	349	-0.133395	629	0.09049	52	0.14	1495	0.138322	2414	0.128031	3176	0.109639	3733	0.09335	3691	0.088468	2338	0.078602	41	-0.789796	1694	0.081154	85	-0.789026	1588	0.087426	528	-0.789394	1492	0.100798	2151	-0.785227	1305	0.109331	3306	-0.787799	1577	0.119643	3685
-0.078207	137	-0.76	539	-0.743422	150	-0.583506	86	-0.384129	99	-0.19953	608	-0.118703	1030	0.103417	32	0.16	1558	0.158082	2445	0.14632	2965	0.125302	3334	0.106685	3184	0.101106	1684	0.089831	12	-0.759798	1519	0.092747	37	-0.759099	1503	0.09955	253	-0.759431	1399	0.114337	1522	-0.755322	1387	0.123393	2658	-0.757856	1445	0.134708	3389
-0.063306	315	-0.73	586	-0.714346	241	-0.558022	145	-0.36366	113	-0.182663	728	-0.104011	1555	0.116344	28	0.18	1699	0.177842	2466	0.164609	2779	0.140964	2880	0.120021	2569	0.113744	1378	0.10106	12	-0.729801	1479	0.104341	2	-0.729171	1399	0.111675	93	-0.729467	1419	0.127876	1099	-0.725417	1452	0.137454	2038	-0.727912	1338	0.149773	3127
-0.048405	869	-0.7	665	-0.685271	312	-0.532539	205	-0.343191	141	-0.165796	1063	-0.089319	2228	0.129271	17	0.2	1672	0.197603	2288	0.182898	2706	0.156627	2623	0.133356	1979	0.126383	914	0.112289	4	-0.699803	1379	0.115934	2	-0.699244	1368	0.123799	27	-0.699503	1360	0.141415	880	-0.695512	1367	0.151516	1888	-0.697969	1330	0.164838	2204
-0.033503	3009	-0.67	676	-0.656195	326	-0.507056	245	-0.322722	193	-0.148929	1303	-0.074628	2626	0.142198	5	0.22	1694	0.217363	2337	0.201187	2439	0.17229	2346	0.146691	1496	0.139021	532	0.123518	0	-0.669805	1259	0.127528	2	-0.669316	1223	0.135924	4	-0.669539	1184	0.154954	576	-0.665606	1289	0.165577	1519	-0.668025	1271	0.179903	2745
-0.018602	8818	-0.64	748	-0.62712	397	-0.481572	360	-0.302253	360	-0.132062	1572	-0.059936	3791	0.155125	9	0.24	1766	0.237123	2225	0.219475	2276	0.187952	2093	0.160027	910	0.151659	444	0.134747	0	-0.639808	1311	0.139121	0	-0.639389	1258	0.148048	1	-0.639575	1198	0.168493	517	-0.635701	1195	0.179638	1143	-0.638082	1139	0.194968	1932
-0.003701	35525	-0.61	779	-0.598044	510	-0.456089	451	-0.281784	487	-0.115195	2080	-0.045244	3935	0.168052	8	0.26	1729	0.256883	2261	0.237764	2087	0.203615	1575	0.173362	667	0.164297	296	0.145976	0	-0.60981	1199	0.150714	4	-0.609461	1107	0.160172	3	-0.609612	1176	0.182032	268	-0.605796	1076	0.1937	976	-0.608138	1087	0.210032	1428
0.0112	6316	-0.58	791	-0.568968	598	-0.430606	547	-0.261315	630	-0.098328	2328	-0.030552	5481	0.180979	4	0.28	1795	0.276644	2149	0.256053	1925	0.219278	1250	0.186698	545	0.176935	176	0.157205	0	-0.579813	1067	0.162308	0	-0.579534	1105	0.172297	1	-0.579648	1137	0.195571	149	-0.575891	1058	0.207761	663	-0.578195	1011	0.225097	1249
0.026102	1597	-0.55	890	-0.539893	738	-0.405123	635	-0.240846	770	-0.081461	2919	-0.01586	5682	0.193906	1	0.3	2046	0.296404	2058	0.274342	1758	0.23494	923	0.200033	403	0.189574	129	0.168434	0	-0.549815	1048	0.173901	0	-0.549606	1095	0.184421	2	-0.549684	1073	0.20911	92	-0.545986	980	0.221823	482	-0.548251	911	0.240162	1056
0.041003	469	-0.52	969	-0.510817	762	-0.379639	692	-0.220377	919	-0.064594	3320	-0.001168	5180	0.206833	1	0.32	1710	0.316164	1932	0.292631	1538	0.250603	643	0.213369	259	0.202212	124	0.179663	0	-0.519818	1028	0.185495	0	-0.519679	1013	0.196546	3	-0.51972	991	0.222649	63	-0.516081	934	0.235884	414	-0.518308	876	0.255227	785
0.055904	163	-0.49	974	-0.481742	830	-0.354156	802	-0.199908	1265	-0.047727	3887	0.013524	5298	0.21976	1	0.34	1728	0.335924	1885	0.31092	1354	0.266265	549	0.226704	159	0.21485	90	0.190891	0	-0.48982	1001	0.197088	0	-0.489751	970	0.20867	5	-0.489757	1033	0.236188	20	-0.486176	933	0.249946	300	-0.488364	980	0.270292	740
0.070805	51	-0.46	1044	-0.452666	938	-0.328673	1019	-0.179439	1561	-0.03086	4501	0.028216	4653	0.232687	0	0.36	1798	0.355685	1718	0.329209	1242	0.281928	425	0.24004	144	0.227488	33	0.20212	0	-0.459823	934	0.208682	0	-0.459824	906	0.220795	0	-0.459793	936	0.249727	19	-0.456271	945	0.264007	304	-0.458421	927	0.285357	805
0.085706	28	-0.43	1134	-0.423591	1019	-0.303189	1110	-0.15897	1840	-0.013993	3969	0.042908	4101	0.245614	1	0.38	1807	0.375445	1541	0.347498	1092	0.297591	279	0.253375	80	0.240127	17	0.213349	0	-0.429825	898	0.220275	0	-0.429896	912	0.232919	0	-0.429829	930	0.263267	29	-0.426366	910	0.278069	132	-0.428477	874	0.300422	695
0.100608	24	-0.4	1155	-0.394515	1166	-0.277706	1457	-0.138502	2250	0.002874	3922	0.0576	2703	0.258541	0	0.4	1715	0.395205	1495	0.365787	871	0.313253	204	0.266711	31	0.252765	9	0.224578	0	-0.399827	896	0.231868	0	-0.399969	882	0.245044	0	-0.399865	849	0.276806	4	-0.396461	890	0.29213	89	-0.398534	836	0.315487	516
0.115509	16	-0.37	1172	-0.36544	1246	-0.252223	1574	-0.118033	2498	0.019741	4202	0.072292	1998	0.271469	0	0.42	1569	0.414965	1312	0.384076	818	0.328916	141	0.280046	30	0.265403	0	0.235807	0	-0.36983	825	0.243462	0	-0.370041	832	0.257168	0	-0.369901	836	0.290345	4	-0.366556	910	0.306192	138	-0.36859	790	0.330552	416
0.13041	9	-0.34	1252	-0.336364	1355	-0.22674	1854	-0.097564	2768	0.036608	3618	0.086983	1640	0.284396	1	0.44	1473	0.434726	1167	0.402365	681	0.344579	94	0.293382	34	0.278041	0	0.247036	0	-0.339832	841	0.255055	0	-0.340114	797	0.269293	0	-0.339938	832	0.303884	3	-0.336651	897	0.320253	58	-0.338647	809	0.345617	356
0.145311	6	-0.31	1282	-0.307289	1398	-0.201256	1897	-0.077095	3078	0.053475	3547	0.101675	1519	0.297323	0	0.46	1417	0.454486	1112	0.420654	545	0.360241	71	0.306717	28	0.290679	0	0.258265	0	-0.309835	789	0.266649	0	-0.310186	783	0.281417	0	-0.309974	777	0.317423	6	-0.306746	791	0.334314	17	-0.308703	814	0.360682	272
0.160213	5	-0.28	1273	-0.278213	1404	-0.175773	2138	-0.056626	3383	0.070342	3152	0.116367	1108	0.31025	0	0.48	1420	0.474246	995	0.438943	464	0.375904	47	0.320053	10	0.303318	0	0.269494	0	-0.279837	783	0.278242	0	-0.280259	803	0.293542	0	-0.28001	804	0.330962	6	-0.276841	790	0.348376	19	-0.27876	801	0.375747	252
0.175114	4	-0.25	1269	-0.249138	1550	-0.15029	2038	-0.036157	3724	0.087209	2388	0.131059	712	0.323177	0	0.5	1207	0.494006	903	0.457232	337	0.391567	30	0.333388	1	0.315956	0	0.280723	0	-0.24984	729	0.289836	0	-0.250331	748	0.305666	0	-0.250046	776	0.344501	7	-0.246936	806	0.362437	24	-0.248816	747	0.390812	254
0.190015	0	-0.22	1390	-0.220062	1696	-0.124806	2347	-0.015688	3622	0.104076	1977	0.145751	404	0.336104	0	0.52	1168	0.513767	769	0.475521	282	0.407229	33	0.346724	0	0.328594	0	0.291952	0	-0.219842	690	0.301429	0	-0.220404	765	0.317791	0	-0.220083	751	0.35804	3	-0.217031	729	0.376499	30	-0.218873	742	0.405877	208
0.204916	1	-0.19	1275	-0.190987	1765	-0.099323	2329	0.004781	3643	0.120943	1572	0.160443	221	0.349031	0	0.54	1142	0.533527	628	0.49381	256	0.422892	24	0.360059	0	0.341232	0	0.303181	0	-0.189845	715	0.313022	0	-0.190476	667	0.329915	0	-0.190119	725	0.371579	0	-0.187126	728	0.39056	28	-0.188929	711	0.420942	179
0.219818	1	-0.16	1345	-0.161911	1847	-0.07384	2527	0.02525	3213	0.13781	1056	0.175135	124	0.361958	0	0.56	1099	0.553287	620	0.512099	217	0.438555	16	0.373395	0	0.353871	0	0.31441	0	-0.159847	678	0.324616	0	-0.160549	694	0.342039	0	-0.160155	662	0.385118	0	-0.15722	681	0.404622	25	-0.158986	692	0.436006	52
0.234719	1	-0.13	1336	-0.132835	2119	-0.048357	2540	0.045719	3210	0.154677	965	0.189827	61	0.374885	0	0.58	1015	0.573048	551	0.530388	155	0.454217	19	0.38673	0	0.366509	0	0.325638	0	-0.12985	682	0.336209	0	-0.130621	647	0.354164	0	-0.130191	655	0.398657	0	-0.127315	719	0.418683	0	-0.129042	700	0.451071	38
0.24962	0	-0.1	1359	-0.10376	1991	-0.022873	2655	0.066188	2871	0.171544	644	0.204519	18	0.387812	0	0.6	1014	0.592808	476	0.548676	114	0.46988	8	0.400065	0	0.379147	0	0.336867	0	-0.099852	620	0.347803	0	-0.100693	702	0.366288	0	-0.100227	662	0.412196	0	-0.09741	655	0.432745	0	-0.099099	720	0.466136	39
0.264521	0	-0.07	1427	-0.074684	1956	0.00261	2655	0.086657	2789	0.188411	392	0.219211	24	0.400739	0	0.62	879	0.612568	442	0.566965	91	0.485543	12	0.413401	0	0.391785	0	0.348096	0	-0.069854	596	0.359396	0	-0.070766	683	0.378413	0	-0.070264	683	0.425735	0	-0.067505	657	0.446806	0	-0.069155	697	0.481201	45
0.279423	1	-0.04	1487	-0.045609	2098	0.028093	2476	0.107126	2337	0.205278	261	0.233903	0	0.413666	0	0.64	912	0.632328	366	0.585254	70	0.501205	10	0.426736	0	0.404423	0	0.359325	0	-0.039857	640	0.370989	0	-0.040838	636	0.390537	0	-0.0403	669	0.439274	0	-0.0376	642	0.460868	0	-0.039212	650	0.496266	15
0.294324	0	-0.01	2406	-0.016533	2221	0.053577	2617	0.127595	2015	0.222145	126	0.248595	0	0.426593	0	0.66	746	0.652089	332	0.603543	77	0.516868	4	0.440072	0	0.417062	0	0.370554	0	-0.009859	681	0.382583	0	-0.010911	644	0.402662	0	-0.010336	652	0.452813	0	-0.007695	628	0.474929	0	-0.009268	675	0.511331	33
0.309225	0	0.02	1450	0.012542	2220	0.07906	2316	0.148064	1848	0.239012	109	0.263286	0	0.43952	0	0.68	757	0.671849	255	0.621832	52	0.532531	8	0.453407	0	0.4297	0	0.381783	0	0.020138	616	0.394176	0	0.019017	629	0.414786	0	0.019628	642	0.466352	0	0.02221	591	0.48899	0	0.020675	691	0.526396	0
0.324126	0	0.05	1402	0.041618	1995	0.104543	2307	0.168533	1379	0.255879	73	0.277978	0	0.452448	0	0.7	611	0.691609	227	0.640121	32	0.548193	4	0.466743	0	0.442338	0	0.393012	0	0.050136	601	0.40577	0	0.048944	668	0.426911	0	0.049591	618	0.479891	0	0.052115	638	0.503052	0	0.050619	721	0.541461	0
0.339028	0	0.08	1289	0.070693	1861	0.130026	1988	0.189001	1073	0.272746	67	0.29267	0	0.465375	0	0.72	516	0.711369	202	0.65841	31	0.563856	2	0.480078	0	0.454976	0	0.404241	0	0.080133	588	0.417363	0	0.078872	688	0.439035	0	0.079555	647	0.49343	0	0.08202	599	0.517113	0	0.080562	736	0.556526	0
0.353929	0	0.11	1296	0.099769	1899	0.15551	1963	0.20947	909	0.289613	15	0.307362	0	0.478302	0	0.74	552	0.73113	151	0.676699	19	0.579519	0	0.493414	0	0.467614	0	0.41547	0	0.110131	612	0.428957	0	0.108799	608	0.45116	0	0.109519	667	0.506969	0	0.111925	610	0.531175	0	0.110506	747	0.571591	0
0.36883	0	0.14	1253	0.128844	1664	0.180993	1711	0.229939	653	0.30648	41	0.322054	0	0.491229	0	0.76	533	0.75089	128	0.694988	9	0.595181	0	0.506749	0	0.480253	0	0.426699	0	0.140128	608	0.44055	0	0.138727	636	0.463284	0	0.139483	628	0.520508	0	0.14183	628	0.545236	0	0.140449	818	0.586656	0
0.383731	0	0.17	1284	0.15792	1627	0.206476	1492	0.250408	515	0.323347	8	0.336746	0	0.504156	0	0.78	504	0.77065	105	0.713277	14	0.610844	0	0.520085	0	0.492891	0	0.437928	0	0.170126	566	0.452143	0	0.168654	621	0.475409	0	0.169447	636	0.534047	0	0.171735	629	0.559298	0	0.170393	774	0.601721	0
0.398633	0	0.2	1174	0.186995	1618	0.23196	1340	0.270877	381	0.340214	1	0.351438	0	0.517083	0	0.8	472	0.79041	93	0.731566	6	0.626507	0	0.53342	0	0.505529	0	0.449156	0	0.200124	573	0.463737	0	0.198582	613	0.487533	0	0.19941	664	0.547586	0	0.20164	658	0.573359	0	0.200336	792	0.616786	0
0.413534	0	0.23	1179	0.216071	1504	0.257443	1192	0.291346	299	0.357081	0	0.36613	0	0.53001	0	0.82	474	0.810171	52	0.749855	7	0.642169	0	0.546756	0	0.518167	0	0.460385	0	0.230121	623	0.47533	0	0.228509	644	0.499657	0	0.229374	639	0.561125	0	0.231545	605	0.587421	0	0.23028	721	0.631851	0
0.428435	0	0.26	1118	0.245146	1423	0.282926	1067	0.311815	159	0.373948	0	0.380822	0	0.542937	0	0.84	431	0.829931	50	0.768144	5	0.657832	0	0.560091	0	0.530806	0	0.471614	0	0.260119	554	0.486924	0	0.258437	621	0.511782	0	0.259338	618	0.574664	0	0.26145	638	0.601482	0	0.260223	741	0.646916	0
0.443336	0	0.29	1179	0.274222	1260	0.308409	930	0.332284	108	0.390815	0	0.395514	0	0.555864	0	0.86	379	0.849691	44	0.786433	3	0.673495	0	0.573427	0	0.543444	0	0.482843	0	0.290116	555	0.498517	0	0.288364	639	0.523906	0	0.289302	608	0.588203	0	0.291355	658	0.615544	0	0.290167	692	0.66198	0
0.458238	0	0.32	1018	0.303298	1157	0.333893	745	0.352753	61	0.407682	0	0.410206	0	0.568791	0	0.88	318	0.869451	36	0.804722	1	0.689157	0	0.586762	0	0.556082	0	0.494072	0	0.320114	574	0.510111	0	0.318292	627	0.536031	0	0.319265	604	0.601742	0	0.32126	669	0.629605	0	0.32011	644	0.677045	0
0.473139	0	0.35	1016	0.332373	1076	0.359376	614	0.373222	58	0.424549	0	0.424898	0	0.581718	0	0.9	301	0.889212	17	0.823011	1	0.70482	0	0.600098	0	0.56872	0	0.505301	0	0.350111	561	0.521704	0	0.348219	599	0.548155	0	0.349229	614	0.615281	0	0.351166	694	0.643666	0	0.350054	628	0.69211	0
0.48804	0	0.38	872	0.361449	946	0.384859	504	0.393691	60	0.441416	0	0.439589	0	0.594645	0	0.92	273	0.908972	12	0.8413	0	0.720483	0	0.613433	0	0.581358	0	0.51653	0	0.380109	551	0.533297	0	0.378147	655	0.56028	0	0.379193	649	0.628821	0	0.381071	701	0.657728	0	0.379997	671	0.707175	0
0.502941	0	0.41	945	0.390524	870	0.410342	448	0.41416	25	0.458283	0	0.454281	0	0.607572	0	0.94	246	0.928732	3	0.859589	0	0.736145	0	0.626769	0	0.593997	0	0.527759	0	0.410106	565	0.544891	0	0.408074	611	0.572404	0	0.409157	665	0.64236	0	0.410976	659	0.671789	0	0.409941	716	0.72224	0
0.517843	0	0.44	872	0.4196	818	0.435826	322	0.434629	8	0.47515	0	0.468973	0	0.620499	0	0.96	182	0.948492	7	0.877877	0	0.751808	0	0.640104	0	0.606635	0	0.538988	0	0.440104	553	0.556484	0	0.438002	645	0.584529	0	0.439121	621	0.655899	0	0.440881	670	0.685851	0	0.439884	739	0.737305	0
0.532744	0	0.47	817	0.448675	781	0.461309	270	0.455098	6	0.492017	0	0.483665	0	0.633427	0	0.98	246	0.968253	2	0.896166	0	0.767471	0	0.65344	0	0.619273	0	0.550217	0	0.470101	550	0.568078	0	0.467929	644	0.596653	0	0.469084	645	0.669438	0	0.470786	658	0.699912	0	0.469828	829	0.75237	0
0.547645	0	0.5	794	0.477751	715	0.486792	196	0.475567	5	0.508884	0	0.498357	0	0.646354	0	1	14	0.988013	0	0.914455	0	0.783133	0	0.666775	0	0.631911	0	0.561446	0	0.500099	557	0.579671	0	0.497857	685	0.608778	0	0.499048	633	0.682977	0	0.500691	694	0.713974	0	0.499771	820	0.767435	0
0.562546	0	0.53	758	0.506826	575	0.512276	135	0.496035	1	0.525751	0	0.513049	0	0.659281	0	1.02	0	1.00777	0	0.932744	0	0.798796	0	0.68011	0	0.64455	0	0.572674	0	0.530097	552	0.591264	0	0.527784	601	0.620902	0	0.529012	652	0.696516	0	0.530596	660	0.728035	0	0.529715	810	0.7825	0
0.577448	0	0.56	715	0.535902	488	0.537759	111	0.516504	0	0.542618	0	0.527741	0	0.672208	0	1.04	0	1.02753	0	0.951033	0	0.814458	0	0.693446	0	0.657188	0	0.583903	0	0.560094	536	0.602858	0	0.557712	686	0.633027	0	0.558976	642	0.710055	0	0.560501	654	0.742097	0	0.559658	684	0.797565	0
0.592349	0	0.59	653	0.564977	433	0.563242	73	0.536973	0	0.559485	0	0.542433	0	0.685135	0	1.06	0	1.04729	0	0.969322	0	0.830121	0	0.706781	0	0.669826	0	0.595132	0	0.590092	595	0.614451	0	0.587639	650	0.645151	0	0.588939	647	0.723594	0	0.590406	688	0.756158	0	0.589602	670	0.81263	0
0.60725	0	0.62	633	0.594053	385	0.588725	58	0.557442	0	0.576352	0	0.557125	0	0.698062	0	1.08	0	1.06705	0	0.987611	0	0.845784	0	0.720117	0	0.682464	0	0.606361	0	0.620089	584	0.626045	0	0.617567	718	0.657276	0	0.618903	645	0.737133	0	0.620311	686	0.77022	0	0.619545	666	0.827695	0
0.622151	0	0.65	576	0.623128	305	0.614209	39	0.577911	0	0.593219	0	0.571817	0	0.710989	0	1.1	0	1.08681	0	1.0059	0	0.861446	0	0.733452	0	0.695102	0	0.61759	0	0.650087	523	0.637638	0	0.647494	641	0.6694	0	0.648867	676	0.750672	0	0.650216	738	0.784281	0	0.649489	684	0.84276	0
0.637052	0	0.68	555	0.652204	237	0.639692	26	0.59838	0	0.610086	0	0.586509	0	0.723916	0	1.12	0	1.10658	0	1.02419	0	0.877109	0	0.746788	0	0.707741	0	0.628819	0	0.680084	576	0.649232	0	0.677422	701	0.681524	0	0.678831	698	0.764211	0	0.680121	728	0.798342	0	0.679432	748	0.857825	0
0.651954	0	0.71	485	0.68128	199	0.665175	13	0.618849	0	0.626953	0	0.6012	0	0.736843	0	1.14	0	1.12634	0	1.04248	0	0.892772	0	0.760123	0	0.720379	0	0.640048	0	0.710082	593	0.660825	0	0.707349	700	0.693649	0	0.708795	711	0.77775	0	0.710026	669	0.812404	0	0.709376	748	0.872889	0
0.666855	0	0.74	464	0.710355	161	0.690659	13	0.639318	0	0.643819	0	0.615892	0	0.74977	0	1.16	0	1.1461	0	1.06077	0	0.908434	0	0.773459	0	0.733017	0	0.651277	0	0.740079	565	0.672418	0	0.737277	676	0.705773	0	0.738758	742	0.791289	0	0.739931	758	0.826465	0	0.739319	800	0.887954	0
0.681756	0	0.77	399	0.739431	115	0.716142	4	0.659787	0	0.660686	0	0.630584	0	0.762697	0	1.18	0	1.16586	0	1.07906	0	0.924097	0	0.786794	0	0.745655	0	0.662506	0	0.770077	561	0.684012	0	0.767204	662	0.717898	0	0.768722	764	0.804828	0	0.769836	869	0.840527	0	0.769263	858	0.903019	0
0.696657	0	0.8	373	0.768506	90	0.741625	1	0.680256	0	0.677553	0	0.645276	0	0.775624	0	1.2	0	1.18562	0	1.09735	0	0.93976	0	0.80013	0	0.758294	0	0.673735	0	0.800075	607	0.695605	0	0.797132	617	0.730022	0	0.798686	708	0.818367	0	0.799741	778	0.854588	0	0.799206	884	0.918084	0
0.711559	0	0.83	351	0.797582	75	0.767108	0	0.700725	0	0.69442	0	0.659968	0	0.788551	0	1.22	0	1.20538	0	1.11563	0	0.955422	0	0.813465	0	0.770932	0	0.684964	0	0.830072	567	0.707199	0	0.827059	623	0.742147	0	0.82865	683	0.831906	0	0.829646	820	0.86865	0	0.82915	850	0.933149	0
0.72646	0	0.86	270	0.826657	36	0.792592	0	0.721194	0	0.711287	0	0.67466	0	0.801478	0	1.24	0	1.22514	0	1.13392	0	0.971085	0	0.826801	0	0.78357	0	0.696193	0	0.86007	523	0.718792	0	0.856987	590	0.754271	0	0.858613	714	0.845445	0	0.859551	805	0.882711	0	0.859093	642	0.948214	0
0.741361	0	0.89	213	0.855733	25	0.818075	0	0.741663	0	0.728154	0	0.689352	0	0.814406	0	1.26	0	1.2449	0	1.15221	0	0.986748	0	0.840136	0	0.796208	0	0.707421	0	0.890067	522	0.730385	0	0.886914	644	0.766396	0	0.888577	692	0.858984	0	0.889457	841	0.896773	0	0.889037	523	0.963279	0
0.756262	0	0.92	201	0.884808	17	0.843558	0	0.762132	0	0.745021	0	0.704044	0	0.827333	0	1.28	0	1.26466	0	1.1705	0	1.00241	0	0.853472	0	0.808846	0	0.71865	0	0.920065	427	0.741979	0	0.916842	554	0.77852	0	0.918541	637	0.872523	0	0.919362	902	0.910834	0	0.91898	542	0.978344	0
0.771164	0	0.95	133	0.913884	6	0.869042	0	0.782601	0	0.761888	0	0.718736	0	0.84026	0	1.3	0	1.28442	0	1.18879	0	1.01807	0	0.866807	0	0.821485	0	0.729879	0	0.950062	368	0.753572	0	0.946769	399	0.790645	0	0.948505	442	0.886062	0	0.949267	609	0.924896	0	0.948924	521	0.993409	0
0.786065	0	0.98	132	0.942959	0	0.894525	0	0.80307	0	0.778755	0	0.733428	0	0.853187	0	1.32	0	1.30418	0	1.20708	0	1.03374	0	0.880143	0	0.834123	0	0.741108	0	0.98006	120	0.765166	0	0.976697	78	0.802769	0	0.978468	119	0.899601	0	0.979172	137	0.938957	0	0.978867	125	1.00847	0
0.800966	0	1.01	0	0.972035	0	0.920008	0	0.823538	0	0.795622	0	0.74812	0	0.866114	0	1.34	0	1.32394	0	1.22537	0	1.0494	0	0.893478	0	0.846761	0	0.752337	0	1.01006	0	0.776759	0	1.00662	0	0.814894	0	1.00843	0	0.91314	0	1.00908	0	0.953018	0	1.00881	0	1.02354	0
0.815867	0	1.04	0	1.00111	0	0.945491	0	0.844007	0	0.812489	0	0.762812	0	0.879041	0	1.36	0	1.3437	0	1.24366	0	1.06506	0	0.906814	0	0.859399	0	0.763566	0	1.04005	0	0.788353	0	1.03655	0	0.827018	0	1.0384	0	0.926679	0	1.03898	0	0.96708	0	1.03875	0	1.0386	0
0.830769	0	1.07	0	1.03019	0	0.970975	0	0.864476	0	0.829356	0	0.777503	0	0.891968	0	1.38	0	1.36346	0	1.26195	0	1.08072	0	0.920149	0	0.872037	0	0.774795	0	1.07005	0	0.799946	0	1.06648	0	0.839143	0	1.06836	0	0.940218	0	1.06889	0	0.981141	0	1.0687	0	1.05367	0
0.84567	0	1.1	0	1.05926	0	0.996458	0	0.884945	0	0.846223	0	0.792195	0	0.904895	0	1.4	0	1.38322	0	1.28023	0	1.09639	0	0.933485	0	0.884676	0	0.786024	0	1.10005	0	0.811539	0	1.09641	0	0.851267	0	1.09832	0	0.953757	0	1.09879	0	0.995203	0	1.09864	0	1.06873	0
0.860571	0	1.13	0	1.08834	0	1.02194	0	0.905414	0	0.86309	0	0.806887	0	0.917822	0	1.42	0	1.40298	0	1.29852	0	1.11205	0	0.94682	0	0.897314	0	0.797253	0	1.13005	0	0.823133	0	1.12633	0	0.863391	0	1.12829	0	0.967296	0	1.1287	0	1.00926	0	1.12858	0	1.0838	0
0.875472	0	1.16	0	1.11741	0	1.04743	0	0.925883	0	0.879957	0	0.821579	0	0.930749	0	1.44	0	1.42274	0	1.31681	0	1.12771	0	0.960155	0	0.909952	0	0.808482	0	1.16004	0	0.834726	0	1.15626	0	0.875516	0	1.15825	0	0.980835	0	1.1586	0	1.02333	0	1.15853	0	1.09886	0
0.890374	0	1.19	0	1.14649	0	1.07291	0	0.946352	0	0.896824	0	0.836271	0	0.943676	0	1.46	0	1.4425	0	1.3351	0	1.14337	0	0.973491	0	0.92259	0	0.819711	0	1.19004	0	0.84632	0	1.18619	0	0.88764	0	1.18822	0	0.994375	0	1.18851	0	1.03739	0	1.18847	0	1.11393	0
0.905275	0	1.22	0	1.17556	0	1.09839	0	0.966821	0	0.913691	0	0.850963	0	0.956603	0	1.48	0	1.46226	0	1.35339	0	1.15904	0	0.986826	0	0.935229	0	0.830939	0	1.22004	0	0.857913	0	1.21612	0	0.899765	0	1.21818	0	1.00791	0	1.21841	0	1.05145	0	1.21842	0	1.12899	0
0.920176	0	1.25	0	1.20464	0	1.12387	0	0.98729	0	0.930558	0	0.865655	0	0.96953	0	1.5	0	1.48202	0	1.37168	0	1.1747	0	1.00016	0	0.947867	0	0.842168	0	1.25004	0	0.869507	0	1.24604	0	0.911889	0	1.24814	0	1.02145	0	1.24832	0	1.06551	0	1.24836	0	1.14406	0
0.935077	0	1.28	0	1.23371	0	1.14936	0	1.00776	0	0.947425	0	0.880347	0	0.982457	0	1.52	0	1.50178	0	1.38997	0	1.19036	0	1.0135	0	0.960505	0	0.853397	0	1.28004	0	0.8811	0	1.27597	0	0.924014	0	1.27811	0	1.03499	0	1.27822	0	1.07957	0	1.2783	0	1.15912	0
0.949979	0	1.31	0	1.26279	0	1.17484	0	1.02823	0	0.964292	0	0.895039	0	0.995385	0	1.54	0	1.52154	0	1.40826	0	1.20602	0	1.02683	0	0.973143	0	0.864626	0	1.31003	0	0.892693	0	1.3059	0	0.936138	0	1.30807	0	1.04853	0	1.30813	0	1.09363	0	1.30825	0	1.17419	0
0.96488	0	1.34	0	1.29187	0	1.20032	0	1.0487	0	0.981159	0	0.909731	0	1.00831	0	1.56	0	1.5413	0	1.42655	0	1.22169	0	1.04017	0	0.985781	0	0.875855	0	1.34003	0	0.904287	0	1.33583	0	0.948263	0	1.33803	0	1.06207	0	1.33803	0	1.10769	0	1.33819	0	1.18925	0
0.979781	0	1.37	0	1.32094	0	1.22581	0	1.06917	0	0.998026	0	0.924423	0	1.02124	0	1.58	0	1.56106	0	1.44484	0	1.23735	0	1.0535	0	0.99842	0	0.887084	0	1.37003	0	0.91588	0	1.36575	0	0.960387	0	1.368	0	1.07561	0	1.36794	0	1.12176	0	1.36813	0	1.20432	0
0.994682	0	1.4	0	1.35002	0	1.25129	0	1.08963	0	1.01489	0	0.939115	0	1.03417	0	1.6	0	1.58082	0	1.46312	0	1.25301	0	1.06684	0	1.01106	0	0.898313	0	1.40003	0	0.927474	0	1.39568	0	0.972512	0	1.39796	0	1.08915	0	1.39784	0	1.13582	0	1.39808	0	1.21938	0
1.00958	0	1.43	0	1.37909	0	1.27677	0	1.1101	0	1.03176	0	0.953806	0	1.04709	0	1.62	0	1.60058	0	1.48141	0	1.26868	0	1.08018	0	1.0237	0	0.909542	0	1.43002	0	0.939067	0	1.42561	0	0.984636	0	1.42793	0	1.10269	0	1.42775	0	1.14988	0	1.42802	0	1.23445	0
1.02449	0	1.46	0	1.40817	0	1.30226	0	1.13057	0	1.04863	0	0.968498	0	1.06002	0	1.64	0	1.62034	0	1.4997	0	1.28434	0	1.09351	0	1.03633	0	0.920771	0	1.46002	0	0.95066	0	1.45554	0	0.996761	0	1.45789	0	1.11623	0	1.45765	0	1.16394	0	1.45796	0	1.24951	0
1.03939	0	1.49	0	1.43724	0	1.32774	0	1.15104	0	1.06549	0	0.98319	0	1.07295	0	1.66	0	1.6401	0	1.51799	0	1.3	0	1.10685	0	1.04897	0	0.932	0	1.49002	0	0.962254	0	1.48546	0	1.00889	0	1.48785	0	1.12976	0	1.48756	0	1.178	0	1.48791	0	1.26458	0
1.05429	0	1.52	0	1.46632	0	1.35322	0	1.17151	0	1.08236	0	0.997882	0	1.08587	0	1.68	0	1.65986	0	1.53628	0	1.31566	0	1.12018	0	1.06161	0	0.943229	0	1.52002	0	0.973847	0	1.51539	0	1.02101	0	1.51782	0	1.1433	0	1.51746	0	1.19206	0	1.51785	0	1.27964	0
1.06919	0	1.55	0	1.49539	0	1.37871	0	1.19198	0	1.09923	0	1.01257	0	1.0988	0	1.7	0	1.67962	0	1.55457	0	1.33133	0	1.13352	0	1.07425	0	0.954457	0	1.55001	0	0.985441	0	1.54532	0	1.03313	0	1.54778	0	1.15684	0	1.54737	0	1.20612	0	1.54779	0	1.29471	0
1.08409	0	1.58	0	1.52447	0	1.40419	0	1.21245	0	1.1161	0	1.02727	0	1.11173	0	1.72	0	1.69938	0	1.57286	0	1.34699	0	1.14685	0	1.08689	0	0.965686	0	1.58001	0	0.997034	0	1.57525	0	1.04526	0	1.57774	0	1.17038	0	1.57727	0	1.22019	0	1.57774	0	1.30977	0
1.09899	0	1.61	0	1.55355	0	1.42967	0	1.23292	0	1.13296	0	1.04196	0	1.12465	0	1.74	0	1.71914	0	1.59115	0	1.36265	0	1.16019	0	1.09953	0	0.976915	0	1.61001	0	1.00863	0	1.60517	0	1.05738	0	1.60771	0	1.18392	0	1.60718	0	1.23425	0	1.60768	0	1.32484	0
1.11389	0	1.64	0	1.58262	0	1.45516	0	1.25339	0	1.14983	0	1.05665	0	1.13758	0	1.76	0	1.7389	0	1.60943	0	1.37831	0	1.17352	0	1.11216	0	0.988144	0	1.64001	0	1.02022	0	1.6351	0	1.06951	0	1.63767	0	1.19746	0	1.63708	0	1.24831	0	1.63762	0	1.3399	0
1.12879	0	1.67	0	1.6117	0	1.48064	0	1.27385	0	1.1667	0	1.07134	0	1.15051	0	1.78	0	1.75866	0	1.62772	0	1.39398	0	1.18686	0	1.1248	0	0.999373	0	1.67	0	1.03181	0	1.66503	0	1.08163	0	1.66763	0	1.211	0	1.66699	0	1.26237	0	1.66757	0	1.35497	0
1.14369	0	1.7	0	1.64077	0	1.50612	0	1.29432	0	1.18356	0	1.08603	0	1.16344	0	1.8	0	1.77842	0	1.64601	0	1.40964	0	1.20019	0	1.13744	0	1.0106	0	1.7	0	1.04341	0	1.69496	0	1.09376	0	1.6976	0	1.22454	0	1.69689	0	1.27643	0	1.69751	0	1.37003	0
1.1586	0	1.73	0	1.66985	0	1.53161	0	1.31479	0	1.20043	0	1.10073	0	1.17636	0	1.82	0	1.79818	0	1.6643	0	1.4253	0	1.21353	0	1.15008	0	1.02183	0	1.73	0	1.055	0	1.72488	0	1.10588	0	1.72756	0	1.23808	0	1.7268	0	1.29049	0	1.72745	0	1.3851	0
1.1735	0	1.76	0	1.69892	0	1.55709	0	1.33526	0	1.2173	0	1.11542	0	1.18929	0	1.84	0	1.81794	0	1.68259	0	1.44097	0	1.22687	0	1.16272	0	1.03306	0	1.76	0	1.06659	0	1.75481	0	1.118	0	1.75753	0	1.25162	0	1.7567	0	1.30455	0	1.7574	0	1.40016	0
1.1884	0	1.79	0	1.728	0	1.58257	0	1.35573	0	1.23416	0	1.13011	0	1.20222	0	1.86	0	1.8377	0	1.70088	0	1.45663	0	1.2402	0	1.17535	0	1.04429	0	1.78999	0	1.07819	0	1.78474	0	1.13013	0	1.78749	0	1.26516	0	1.78661	0	1.31862	0	1.78734	0	1.41523	0
1.2033	0	1.82	0	1.75707	0	1.60806	0	1.3762	0	1.25103	0	1.1448	0	1.21514	0	1.88	0	1.85746	0	1.71917	0	1.47229	0	1.25354	0	1.18799	0	1.05552	0	1.81999	0	1.08978	0	1.81467	0	1.14225	0	1.81745	0	1.27869	0	1.81651	0	1.33268	0	1.81729	0	1.43029	0
1.2182	0	1.85	0	1.78615	0	1.63354	0	1.39667	0	1.2679	0	1.15949	0	1.22807	0	1.9	0	1.87722	0	1.73746	0	1.48795	0	1.26687	0	1.20063	0	1.06675	0	1.84999	0	1.10137	0	1.84459	0	1.15438	0	1.84742	0	1.29223	0	1.84642	0	1.34674	0	1.84723	0	1.44536	0
1.2331	0	1.88	0	1.81523	0	1.65902	0	1.41714	0	1.28476	0	1.17419	0	1.241	0	1.92	0	1.89698	0	1.75575	0	1.50361	0	1.28021	0	1.21327	0	1.07797	0	1.87999	0	1.11297	0	1.87452	0	1.1665	0	1.87738	0	1.30577	0	1.87632	0	1.3608	0	1.87717	0	1.46042	0
1.248	0	1.91	0	1.8443	0	1.68451	0	1.43761	0	1.30163	0	1.18888	0	1.25393	0	1.94	0	1.91674	0	1.77404	0	1.51928	0	1.29354	0	1.22591	0	1.0892	0	1.90998	0	1.12456	0	1.90445	0	1.17863	0	1.90735	0	1.31931	0	1.90623	0	1.37486	0	1.90712	0	1.47549	0
1.2629	0	1.94	0	1.87338	0	1.70999	0	1.45808	0	1.3185	0	1.20357	0	1.26685	0	1.96	0	1.9365	0	1.79232	0	1.53494	0	1.30688	0	1.23855	0	1.10043	0	1.93998	0	1.13616	0	1.93438	0	1.19075	0	1.93731	0	1.33285	0	1.93613	0	1.38892	0	1.93706	0	1.49055	0
1.27781	0	1.97	0	1.90245	0	1.73547	0	1.47854	0	1.33537	0	1.21826	0	1.27978	0	1.98	0	1.95627	0	1.81061	0	1.5506	0	1.32021	0	1.25118	0	1.11166	0	1.96998	0	1.14775	0	1.9643	0	1.20288	0	1.96727	0	1.34639	0	1.96604	0	1.40298	0	1.967	0	1.50562	0
0	0.000168	0	-0.02206	0	-0.014579	0	-0.009438	0	-0.001316	0	-0.000539	0	0.003225	0	0.008694	0	0.367808	0	0.259411	0	0.174769	0	0.10359	0	0.069494	0	0.048952	0	0.012378	0	-0.262305	0	0.018365	0	-0.202024	0	0.028787	0	-0.18244	0	0.057905	0.000456	-0.139147	0	0.089234	0	-0.132445	0	0.13421
0	0.000261	0	0.189354	0	0.100561	0	0.049342	0	0.017797	0	0.008746	0	0.004081	0	0.000185	0	0.05696	0	0.031936	0	0.016495	0	0.005943	0	0.002634	0	0.00152	0	9.7e-05	0	0.336736	0	0.000165	0	0.343486	0	0.000384	0	0.351047	0	0.001553	0.000449	0.360593	0	0.003459	0	0.344081	0	0.007349
0	8581.86	70.3275	3969.87	70.3275	3227.27	68.3627	-311.554	66.2126	-3015.81	65.3792	-4455.44	64.2871	3237.95	60.4792	209243	59.2852	27546.1	58.773	40921.7	57.3999	51907.1	55.7075	56175.7	53.222	58322.3	51.8244	75040.4	49.6844	129910	43.3601	32553.7	43.3601	100670	43.3601	24675.2	43.3601	89378.1	43.3601	22996.7	43.3601	88488.7	0.000462	19057.9	72.9633	79192.5	74.7894	16016.4	76.0835	71542.8
0	1.21339e+06	0	135222	0	150734	0	163917	0	179901	0	178625	0	183590	0	1.72023e+06	0	144279	0	175158	0	205106	0	235799	0	235081	0	294990	0	729309	0	117139	0	457975	0	107089	0	375848	0	105344	0	365636	0.000472	101154	0	309052	0	100472	0	258296
0	0	0	-0.019246	0	-0.015807	0	-0.008001	0	-0.001486	0	0.00016	0	0.001291	0	0.003085	0	0.341842	0	0.233177	0	0.149843	0	0.089017	0	0.059459	0	0.040532	0	0.009881	0	-0.419932	0	0.014763	0	-0.332888	0	0.023208	0	-0.308141	0	0.047781	0.000463	-0.254207	0	0.07504	0	-0.215424	0	0.111697
70.3275	-0.024063	70.3275	-0.735014	70.3275	-0.537711	67.7893	-0.380398	66.144	-0.222201	65.1457	-0.158366	63.6137	-0.099835	60.4216	0	59.2649	0.026102	58.7724	0.021656	57.2993	0.014307	55.3335	0.008233	52.9479	0.005748	51.7728	0.003804	47.9749	0.00202	43.3601	-0.950832	43.3601	0.004844	43.3601	-0.934559	43.3601	0.007981	43.3601	-0.93369	43.3601	0.015209	0.000458	-0.918533	73.3393	0.022487	75.1846	-0.906512	77.17	0.034352
0	-0.002344	0	-0.343883	0	-0.235752	0	-0.163033	0	-0.089337	0	-0.060927	0	-0.038343	0	0	0	0.17884	0	0.115682	0	0.071803	0	0.041515	0	0.029275	0	0.019192	0	0.005831	0	-0.77408	0	0.009216	0	-0.731863	0	0.014345	0	-0.716843	0	0.029017	0	-0.686879	0	0.046028	0	-0.676953	0	0.072032
0	0.004098	0	0.291451	0	0.203738	0	0.141215	0	0.089038	0	0.062936	0	0.043589	0	0.013072	0	0.527438	0	0.371552	0	0.253095	0	0.151138	0	0.099829	0	0.068181	0	0.016227	0	0.203891	0	0.02396	0	0.300697	0	0.037972	0	0.330868	0	0.076039	0	0.394548	0	0.117176	0	0.387358	0	0.178146
70.3275	0.023939	70.3275	0.719956	70.3275	0.521517	67.7558	0.35795	66.1321	0.217587	64.9439	0.151471	63.479	0.114441	59.6195	0.032983	59.2306	0.819301	58.6263	0.597599	56.9467	0.418008	54.7878	0.24588	52.7623	0.165159	51.2523	0.125252	43.3601	0.030639	43.3601	0.812239	43.3601	0.043454	43.3601	0.82763	43.3601	0.068376	43.3601	0.84599	43.3601	0.138126	70.3398	0.875289	73.4844	0.204985	75.2336	0.840868	79.0772	0.311093
MostSuccessfulParameters
Future		Reflexivity(%)		TradingWindow		Gesture		History		Epsilon		NEB
6	28	0.019616	33	5	61	0.2009	28	11	16	0.05031	60	0	1000
7.26	11	1.02791	19	6.19	44	0.218862	31	49.42	17	0.062306	61	0.01	0
8.52	9	2.0362	24	7.38	23	0.236824	25	87.84	11	0.074303	61	0.02	0
9.78	15	3.04449	23	8.57	28	0.254787	31	126.26	11	0.0863	60	0.03	0
11.04	14	4.05278	26	9.76	28	0.272749	24	164.68	16	0.098297	60	0.04	0
12.3	8	5.06107	31	10.95	63	0.290711	37	203.1	9	0.110293	59	0.05	0
13.56	8	6.06936	26	12.14	20	0.308673	36	241.52	7	0.12229	59	0.06	0
14.82	14	7.07765	34	13.33	23	0.326636	38	279.94	14	0.134287	58	0.07	0
16.08	9	8.08594	16	14.52	22	0.344598	23	318.36	16	0.146284	56	0.08	0
17.34	14	9.09423	18	15.71	20	0.36256	39	356.78	12	0.158281	77	0.09	0
18.6	10	10.1025	37	16.9	37	0.380522	23	395.2	11	0.170277	58	0.1	0
19.86	17	11.1108	31	18.09	24	0.398485	27	433.62	7	0.182274	55	0.11	0
21.12	9	12.1191	27	19.28	14	0.416447	32	472.04	13	0.194271	63	0.12	0
22.38	8	13.1274	20	20.47	14	0.434409	32	510.46	16	0.206268	42	0.13	0
23.64	5	14.1357	25	21.66	12	0.452371	34	548.88	9	0.218264	84	0.14	0
24.9	22	15.144	22	22.85	31	0.470334	17	587.3	12	0.230261	56	0.15	0
26.16	13	16.1523	23	24.04	17	0.488296	23	625.72	9	0.242258	31	0.16	0
27.42	6	17.1605	21	25.23	12	0.506258	27	664.14	4	0.254255	0	0.17	0
28.68	11	18.1688	22	26.42	16	0.524221	34	702.56	7	0.266251	0	0.18	0
29.94	24	19.1771	18	27.61	18	0.542183	26	740.98	9	0.278248	0	0.19	0
31.2	9	20.1854	19	28.8	14	0.560145	18	779.4	7	0.290245	0	0.2	0
32.46	9	21.1937	18	29.99	27	0.578107	28	817.82	6	0.302242	0	0.21	0
33.72	2	22.202	23	31.18	13	0.59607	18	856.24	11	0.314239	0	0.22	0
34.98	15	23.2103	17	32.37	5	0.614032	30	894.66	10	0.326235	0	0.23	0
36.24	6	24.2186	17	33.56	10	0.631994	19	933.08	9	0.338232	0	0.24	0
37.5	15	25.2269	20	34.75	10	0.649956	24	971.5	14	0.350229	0	0.25	0
38.76	19	26.2352	19	35.94	24	0.667919	20	1009.92	16	0.362226	0	0.26	0
40.02	12	27.2435	13	37.13	12	0.685881	21	1048.34	9	0.374222	0	0.27	0
41.28	12	28.2517	10	38.32	8	0.703843	23	1086.76	10	0.386219	0	0.28	0
42.54	10	29.26	12	39.51	12	0.721805	20	1125.18	14	0.398216	0	0.29	0
43.8	23	30.2683	13	40.7	11	0.739768	18	1163.6	15	0.410213	0	0.3	0
45.06	7	31.2766	14	41.89	26	0.75773	16	1202.02	8	0.42221	0	0.31	0
46.32	7	32.2849	18	43.08	7	0.775692	16	1240.44	10	0.434206	0	0.32	0
47.58	11	33.2932	19	44.27	4	0.793654	18	1278.86	9	0.446203	0	0.33	0
48.84	12	34.3015	14	45.46	10	0.811617	19	1317.28	12	0.4582	0	0.34	0
50.1	13	35.3098	14	46.65	6	0.829579	10	1355.7	12	0.470197	0	0.35	0
51.36	7	36.3181	14	47.84	16	0.847541	13	1394.12	6	0.482193	0	0.36	0
52.62	4	37.3264	12	49.03	8	0.865503	18	1432.54	6	0.49419	0	0.37	0
53.88	16	38.3346	15	50.22	7	0.883466	9	1470.96	13	0.506187	0	0.38	0
55.14	8	39.3429	5	51.41	11	0.901428	7	1509.38	15	0.518184	0	0.39	0
56.4	9	40.3512	10	52.6	7	0.91939	9	1547.8	12	0.530181	0	0.4	0
57.66	6	41.3595	7	53.79	4	0.937352	14	1586.22	11	0.542177	0	0.41	0
58.92	12	42.3678	6	54.98	25	0.955315	9	1624.64	7	0.554174	0	0.42	0
60.18	10	43.3761	4	56.17	5	0.973277	11	1663.06	6	0.566171	0	0.43	0
61.44	7	44.3844	9	57.36	4	0.991239	5	1701.48	9	0.578168	0	0.44	0
62.7	7	45.3927	9	58.55	4	1.0092	0	1739.9	12	0.590164	0	0.45	0
63.96	17	46.401	5	59.74	8	1.02716	0	1778.32	11	0.602161	0	0.46	0
65.22	5	47.4093	7	60.93	12	1.04513	0	1816.74	17	0.614158	0	0.47	0
66.48	14	48.4175	10	62.12	8	1.06309	0	1855.16	7	0.626155	0	0.48	0
67.74	8	49.4258	9	63.31	6	1.08105	0	1893.58	15	0.638151	0	0.49	0
69	17	50.4341	7	64.5	3	1.09901	0	1932	7	0.650148	0	0.5	0
70.26	5	51.4424	11	65.69	7	1.11698	0	1970.42	12	0.662145	0	0.51	0
71.52	5	52.4507	5	66.88	8	1.13494	0	2008.84	11	0.674142	0	0.52	0
72.78	14	53.459	7	68.07	5	1.1529	0	2047.26	14	0.686139	0	0.53	0
74.04	9	54.4673	7	69.26	8	1.17086	0	2085.68	9	0.698135	0	0.54	0
75.3	7	55.4756	4	70.45	1	1.18882	0	2124.1	7	0.710132	0	0.55	0
76.56	8	56.4839	3	71.64	5	1.20679	0	2162.52	9	0.722129	0	0.56	0
77.82	22	57.4922	2	72.83	10	1.22475	0	2200.94	9	0.734126	0	0.57	0
79.08	7	58.5004	6	74.02	7	1.24271	0	2239.36	7	0.746122	0	0.58	0
80.34	10	59.5087	4	75.21	4	1.26067	0	2277.78	7	0.758119	0	0.59	0
81.6	2	60.517	3	76.4	4	1.27863	0	2316.2	14	0.770116	0	0.6	0
82.86	14	61.5253	2	77.59	2	1.2966	0	2354.62	9	0.782113	0	0.61	0
84.12	9	62.5336	4	78.78	1	1.31456	0	2393.04	8	0.79411	0	0.62	0
85.38	5	63.5419	4	79.97	2	1.33252	0	2431.46	9	0.806106	0	0.63	0
86.64	4	64.5502	2	81.16	4	1.35048	0	2469.88	13	0.818103	0	0.64	0
87.9	15	65.5585	1	82.35	2	1.36845	0	2508.3	6	0.8301	0	0.65	0
89.16	10	66.5668	1	83.54	3	1.38641	0	2546.72	8	0.842097	0	0.66	0
90.42	6	67.5751	0	84.73	4	1.40437	0	2585.14	7	0.854093	0	0.67	0
91.68	9	68.5833	3	85.92	6	1.42233	0	2623.56	13	0.86609	0	0.68	0
92.94	14	69.5916	0	87.11	4	1.4403	0	2661.98	14	0.878087	0	0.69	0
94.2	6	70.5999	1	88.3	1	1.45826	0	2700.4	7	0.890084	0	0.7	0
95.46	10	71.6082	3	89.49	4	1.47622	0	2738.82	15	0.90208	0	0.71	0
96.72	10	72.6165	2	90.68	3	1.49418	0	2777.24	12	0.914077	0	0.72	0
97.98	12	73.6248	2	91.87	1	1.51215	0	2815.66	6	0.926074	0	0.73	0
99.24	9	74.6331	1	93.06	2	1.53011	0	2854.08	8	0.938071	0	0.74	0
100.5	8	75.6414	0	94.25	4	1.54807	0	2892.5	3	0.950068	0	0.75	0
101.76	9	76.6497	1	95.44	0	1.56603	0	2930.92	6	0.962064	0	0.76	0
103.02	7	77.658	0	96.63	3	1.58399	0	2969.34	14	0.974061	0	0.77	0
104.28	7	78.6663	2	97.82	4	1.60196	0	3007.76	13	0.986058	0	0.78	0
105.54	5	79.6745	4	99.01	4	1.61992	0	3046.18	12	0.998055	0	0.79	0
106.8	4	80.6828	1	100.2	0	1.63788	0	3084.6	16	1.01005	0	0.8	0
108.06	7	81.6911	1	101.39	0	1.65584	0	3123.02	9	1.02205	0	0.81	0
109.32	10	82.6994	1	102.58	2	1.6738	0	3161.44	14	1.03405	0	0.82	0
110.58	5	83.7077	1	103.77	3	1.69177	0	3199.86	8	1.04604	0	0.83	0
111.84	14	84.716	2	104.96	5	1.70973	0	3238.28	10	1.05804	0	0.84	0
113.1	9	85.7243	3	106.15	2	1.72769	0	3276.7	11	1.07004	0	0.85	0
114.36	3	86.7326	0	107.34	1	1.74565	0	3315.12	6	1.08203	0	0.86	0
115.62	7	87.7409	0	108.53	5	1.76362	0	3353.54	14	1.09403	0	0.87	0
116.88	12	88.7492	1	109.72	0	1.78158	0	3391.96	6	1.10603	0	0.88	0
118.14	10	89.7574	4	110.91	3	1.79954	0	3430.38	12	1.11802	0	0.89	0
119.4	7	90.7657	3	112.1	0	1.8175	0	3468.8	6	1.13002	0	0.9	0
120.66	5	91.774	0	113.29	0	1.83546	0	3507.22	6	1.14202	0	0.91	0
121.92	14	92.7823	5	114.48	3	1.85343	0	3545.64	6	1.15401	0	0.92	0
123.18	7	93.7906	0	115.67	2	1.87139	0	3584.06	10	1.16601	0	0.93	0
124.44	7	94.7989	2	116.86	1	1.88935	0	3622.48	7	1.17801	0	0.94	0
125.7	4	95.8072	4	118.05	2	1.90732	0	3660.9	5	1.19	0	0.95	0
126.96	12	96.8155	0	119.24	1	1.92528	0	3699.32	6	1.202	0	0.96	0
128.22	7	97.8238	0	120.43	0	1.94324	0	3737.74	6	1.214	0	0.97	0
129.48	6	98.8321	1	121.62	2	1.9612	0	3776.16	4	1.22599	0	0.98	0
130.74	8	99.8403	1	122.81	1	1.97916	0	3814.58	4	1.23799	0	0.99	0
0	62.975	0	25.5467	0	34.902	0	0.528224	0	1808	0	0.149698	0	0
0	1316.86	0	433.581	0	742.81	0	0.044723	0	1.19062e+06	0	0.003292	0	0
86.8717	190.212	83.3578	1245.61	79.8213	1104.7	78.5728	371.88	74.3175	55.7419	74.3175	-11.2993	74.3175	nan
0	1856.36	0	4421.14	0	3553.22	0	2108.71	0	1812.17	0	1800.13	0	nan
0	61	0	20.4175	0	27	0	0.50721	0	1792	0	0.151164	0	0
86.769	10	83.2794	1.933	79.7043	6	78.4627	0.232452	74.3175	153	74.3175	0.060305	74.3175	0
0	31	0	10.1088	0	13	0	0.345134	0	899	0	0.099294	0	0
0	93	0	35.9979	0	51	0	0.689557	0	2754	0	0.199979	0	0
86.191	124	82.1464	66.9045	78.9882	94	78.1193	0.913162	74.3175	3522	74.3175	0.238433	74.3175	0
LessSuccessfulParameters
Future		Reflexivity(%)		TradingWindow		Gesture		History		Epsilon		NEB
[truncated: 886 more rows]
[truncated: 166 more columns]
